# Supplementary material for: Development of a single-cell atlas for woodland strawberry (Fragaria vesca) leaves during early Botrytis cinerea infection using single-cell RNA-seq
Source: Hortic Res. 2022 Jan 19;9:uhab055. doi: 10.1093/hr/uhab055 (PMC8969069; doi:10.1093/hr/uhab055)
Supplement: Web_Material_uhab055 [file web_material_uhab055.zip]

Archive with 11 entries (11 files):
- Supplemental Figure.docx
- Supplemental Table legends.docx
- Table S1.xlsx
- Table S2.xlsx
- Table S3.xlsx
- Table S4.xlsx
- Table S5.xlsx
- Table S6.xlsx
- Table S7.xlsx
- Table S8.xlsx
- Table S9.xlsx
