# Supplementary material for: Development of a single-cell atlas for woodland strawberry (Fragaria vesca) leaves during early Botrytis cinerea infection using single-cell RNA-seq
Source: Hortic Res. 2022 Jan 19;9:uhab055. doi: 10.1093/hr/uhab055 (PMC8969069; doi:10.1093/hr/uhab055)
Supplement: Web_Material_uhab055 [file web_material_uhab055.zip › Table S1.xlsx]

## Sheet: Readme
Table S1. scRNA-seq data and bulk RNA data generated in this study and differentially expressed genes (DEGs) in protoplasted and unprotoplasted leaf samples
sheet 1. scRNA-seq data and bulk RNA data metrics
sheet 2. DEGs in bulk RNA-seq of protoplasted and unprotoplasted leaves
PL_1	Bulk Protoplasted Leaf Replicate_1
PL_2	Bulk Protoplasted Leaf Replicate_2
PL_3	Bulk Protoplasted Leaf Replicate_3
UL_1	Bulk Unprotoplasted Leaf Replicate_1
UL_2	Bulk Unprotoplasted Leaf Replicate_2
UL_3	Bulk Unprotoplasted Leaf Replicate_3
Log2 FC	Log2 fold change
RPM	Reads Per Million mapped reads
pvalue	Unadjusted p-value
padj	Adjsted p-value, based on Benjamini and Hochberg method using all genes in the dataset
DEGs	absolute Log2 FC ≥ 1, padj <0.01

## Sheet: Data metrics
scRNA-seq data generated in this study
Sample	Number of cells	Number of Reads	Mean Reads per cell	Median Genes per cell	Reads Mapped to Genome
Mock	15039	861223068	57265	3344	0.655
S6	18223	869908737	47736	3144	0.645
S12	17065	935843635	54839	3199	0.654
Bulk RNA data generated in this study
Sample	Total_reads	Mapped reads	Mapped reads(%)	Uniquely mapped reads	Uniquely mapped reads(%)
PL_1	46463640	44991639	96.83%	44073826	94.86%
PL_2	37479192	33714405	89.95%	32954982	87.93%
PL_3	46425706	40506447	87.25%	38993176	83.99%
UL_1	45698690	43396849	94.96%	42561788	93.14%
UL_2	44920768	41912991	93.3%	41016971	91.31%
UL_3	43305788	41856489	96.65%	41328770	95.43%
PL: Protoplasted leaf sample replicate; UL: Un-protoplasted leaf sample replicate

## Sheet: DEGs upon Protopasting
Gene ID	Gene name	Chromosome	Start	End	Strand	Counts PL_1	RPM PL_1	Counts PL_2	RPM PL_2	Counts PL_3	RPM PL_3	Counts UL_1	RPM UL_1	Counts UL_2	RPM UL_2	Counts UL_3	RPM UL_3	Log2 FC	pvalue	padj
FvH4_5g32820		Fvb5	23702694	23703077	+	2	0.0972815	0	0	0	0	4059	93.1038	1898	97.872	2095	107.044	10.6568	9.6e-35	9.78e-32
FvH4_7g28670	AT231,ATGA2OX1,GA2OX1,GA5	Fvb7	21216515	21218335	-	3	0.145922	0	0	0	0	2191	50.2563	1147	59.146	1336	68.2627	9.32874	1.92e-28	6.93e-26
FvH4_6g38450	AB14,CAB1,CAB14,LHCB1.3	Fvb6	30386771	30387574	-	45	2.18883	24	1.58335	79	4.47209	97374	2233.53	39902	2057.58	83674	4275.31	9.1672	1.3e-12	3.86e-11
FvH4_6g11490	ATCAX1,CAX1,RCI4	Fvb6	6889483	6906811	+	1	0.0486408	1	0.0659727	6	0.339652	5927	135.951	2909	150.005	2552	130.394	9.00047	3.88e-34	3.73e-31
FvH4_6g17730	ATCSLA9,ATCSLA9,CSLA9,CSLA9,RAT4	Fvb6	11621567	11625862	+	2	0.0972815	0	0	0	0	1596	36.6084	764	39.3963	365	18.6496	8.97186	1.58e-22	2.71e-20
FvH4_6g34740	ATGER1,GER1,GLP1	Fvb6	27411187	27411858	+	36	1.75107	3	0.197918	28	1.58504	41127	943.355	19891	1025.7	17428	890.481	8.79088	1.08e-39	2.67e-36
FvH4_6g15010	CPR3	Fvb6	9315913	9319682	-	0	0	0	0	1	0.0566087	325	7.45472	216	11.1382	232	11.854	8.33173	1.52e-12	4.45e-11
FvH4_6g44360	CYCD6;1	Fvb6	34181221	34183397	-	0	0	0	0	1	0.0566087	348	7.98229	193	9.95221	229	11.7007	8.29598	2.33e-12	6.63e-11
FvH4_4g22220		Fvb4	25104506	25106021	-	0	0	0	0	2	0.113217	869	19.9328	393	20.2654	364	18.5985	8.27266	8.99e-18	6.89e-16
FvH4_7g25590		Fvb7	19511823	19512667	-	0	0	0	0	1	0.0566087	356	8.16579	220	11.3445	151	7.71532	8.15123	1.37e-11	3.26e-10
FvH4_2g28920		Fvb2	22545045	22545446	+	79	3.84262	23	1.51737	29	1.64165	44734	1026.09	22803	1175.86	30029	1534.33	8.12732	5.86e-33	4.62e-30
FvH4_7g16070	TBL25	Fvb7	13826657	13829728	+	1	0.0486408	0	0	0	0	325	7.45472	185	9.53968	166	8.48174	8.10113	4.08e-11	8.9e-10
FvH4_7g13280	ATCNGC1,CNGC1	Fvb7	11947294	11951810	+	0	0	0	0	2	0.113217	827	18.9694	328	16.9136	281	14.3576	8.04214	2.87e-16	1.7e-14
FvH4_4g34120		Fvb4	32079121	32083368	+	7	0.340485	0	0	2	0.113217	3856	88.4474	1827	94.2108	800	40.8759	8.03132	5.33e-20	5.84e-18
FvH4_7g16010	CHY1	Fvb7	13774438	13775631	-	0	0	0	0	1	0.0566087	295	6.7666	147	7.58018	173	8.8394	7.94077	1.87e-10	3.51e-09
FvH4_4g18480		Fvb4	22337208	22338310	-	5	0.243204	3	0.197918	4	0.226435	3589	82.3231	1716	88.487	2546	130.087	7.88559	5.83e-21	7.21e-19
FvH4_2g23520	PLA,IIIB,PLP9	Fvb2	19282135	19283952	+	1	0.0486408	0	0	1	0.0566087	604	13.8543	312	16.0885	267	13.6423	7.85575	6.83e-15	3e-13
FvH4_3g04760		Fvb3	2717467	2718888	-	0	0	0	0	3	0.169826	1063	24.3827	501	25.8345	319	16.2992	7.85194	3.33e-18	2.76e-16
FvH4_6g01380		Fvb6	767077	769167	-	4	0.194563	0	0	22	1.24539	10247	235.042	5133	264.687	1560	79.7079	7.84352	8.07e-12	2.03e-10
FvH4_3g34030		Fvb3	29441505	29443603	-	2	0.0972815	0	0	1	0.0566087	675	15.4829	311	16.037	595	30.4014	7.81713	2.58e-09	3.85e-08
FvH4_2g05840		Fvb2	4844251	4850766	+	4	0.194563	0	0	0	0	1318	30.2318	698	35.993	349	17.8321	7.80171	7.67e-20	8.2e-18
FvH4_7g19440		Fvb7	16033711	16036416	-	0	0	1	0.0659727	0	0	678	15.5517	140	7.21922	163	8.32846	7.70986	1.48e-10	2.86e-09
FvH4_2g15850	#N/A	Fvb2	13891166	13891741	+	6	0.291845	1	0.0659727	17	0.962348	9411	215.866	4360	224.827	1018	52.0145	7.69006	1.58e-08	1.95e-07
FvH4_4g15630		Fvb4	19480334	19480786	-	14	0.680971	4	0.263891	2	0.113217	3436	78.8136	1711	88.2291	4830	246.788	7.68296	4.06e-05	0.00022401
FvH4_2g22950	AtIDD12,IDD12	Fvb2	18833516	18837604	-	1	0.0486408	0	0	0	0	215	4.93159	141	7.27078	133	6.79561	7.68063	5.42e-09	7.51e-08
FvH4_2g11650	BHLH38,ORG2	Fvb2	10174571	10176151	+	19	0.924175	5	0.329864	48	2.71722	20107	461.207	9811	505.912	8894	454.437	7.65117	1.02e-32	7.7e-30
FvH4_3g28710		Fvb3	21691551	21691865	+	217	10.555	69	4.55212	59	3.33991	49632	1138.44	25851	1333.03	85321	4359.46	7.62428	0.000348669	0.00149019
FvH4_7g21050		Fvb7	16958575	16960305	-	1	0.0486408	0	0	0	0	209	4.79396	109	5.62068	146	7.45984	7.60666	1.18e-08	1.5e-07
FvH4_2g28940	APT5	Fvb2	22555450	22558951	-	2	0.0972815	0	0	2	0.113217	992	22.7541	479	24.7	496	25.343	7.60321	1.65e-18	1.43e-16
FvH4_6g48110	ATMIXTA,ATMYB16,MYB16	Fvb6	36288651	36291078	-	0	0	0	0	3	0.169826	683	15.6664	304	15.676	445	22.7372	7.58613	2.64e-16	1.57e-14
FvH4_2g20470	PSB28	Fvb2	17180657	17182221	-	22	1.0701	3	0.197918	3	0.169826	8420	193.135	3922	202.241	2652	135.503	7.56937	5.12e-30	2.46e-27
FvH4_2g15900	#N/A	Fvb2	13923176	13923751	-	23	1.11874	6	0.395836	24	1.35861	16964	389.114	8281	427.017	4012	204.992	7.56522	9.41e-28	2.96e-25
FvH4_5g21640		Fvb5	13061842	13063992	-	7	0.340485	2	0.131945	0	0	2467	56.5871	1256	64.7667	970	49.562	7.48914	1.47e-24	3.23e-22
FvH4_5g14950		Fvb5	8458429	8459503	-	2	0.0972815	4	0.263891	4	0.226435	3600	82.5754	1658	85.4962	774	39.5474	7.45895	1.59e-21	2.2e-19
FvH4_5g30940	CP24,LHCB6	Fvb5	21867162	21868613	+	427	20.7696	131	8.64243	157	8.88756	125432	2877.11	63214	3259.68	126111	6443.62	7.44312	8.04e-09	1.07e-07
FvH4_3g29530	MLP43	Fvb3	22570954	22571968	-	1	0.0486408	0	0	0	0	179	4.10583	101	5.20815	130	6.64233	7.44175	6.27e-08	6.92e-07
FvH4_3g37660	AB14,CAB1,CAB14,LHCB1.3	Fvb3	32272450	32273253	-	354	17.2188	105	6.92714	204	11.5482	131658	3019.92	66113	3409.17	99500	5083.94	7.42806	1.76e-18	1.52e-16
FvH4_5g39690		Fvb5	29272072	29272701	-	5	0.243204	3	0.197918	3	0.169826	3438	78.8595	1833	94.5202	670	34.2335	7.40938	1.37e-14	5.65e-13
FvH4_7g08780		Fvb7	8604689	8609246	+	4	0.194563	0	0	1	0.0566087	1145	26.2636	574	29.5988	445	22.7372	7.39113	1.2e-18	1.08e-16
FvH4_5g15500		Fvb5	8750873	8751965	+	33	1.60515	14	0.923618	7	0.396261	8406	192.814	4079	210.337	10175	519.89	7.3555	4.96e-06	3.51e-05
FvH4_5g14770	CAB4,LHCA4	Fvb5	8390582	8392365	+	385	18.7267	74	4.88198	208	11.7746	151392	3472.57	76041	3921.12	67812	3464.84	7.35027	1.41e-32	1.02e-29
FvH4_3g21690	PQL1,PQL2	Fvb3	14768629	14769968	-	14	0.680971	2	0.131945	0	0	4238	97.2096	2018	104.06	1121	57.2773	7.3212	4.13e-26	1.12e-23
FvH4_6g00410		Fvb6	274983	276824	-	14	0.680971	4	0.263891	3	0.169826	5678	130.24	2785	143.611	1507	76.9999	7.31179	1.16e-27	3.51e-25
FvH4_5g18850		Fvb5	10837590	10838015	+	2	0.0972815	0	0	0	0	523	11.9964	257	13.2524	90	4.59853	7.29828	5.75e-10	9.78e-09
FvH4_4g10790	GUN4	Fvb4	14498708	14499556	-	9	0.437767	9	0.593754	5	0.283043	5735	131.547	2826	145.725	2651	135.452	7.28432	8.92e-29	3.51e-26
FvH4_5g04170	#N/A	Fvb5	2480561	2483424	+	1	0.0486408	0	0	4	0.226435	863	19.7952	390	20.1107	638	32.5985	7.28419	2.37e-13	8e-12
FvH4_4g31100	PQL1,PQL2	Fvb4	30392924	30394083	+	7	0.340485	2	0.131945	8	0.45287	2619	60.0736	1102	56.8256	2640	134.89	7.24441	6.94e-07	6.17e-06
FvH4_3g06120	LHB1B1,LHCB1.4	Fvb3	3521881	3522672	+	641	31.1787	247	16.2953	365	20.6622	236133	5416.33	108066	5572.51	158572	8102.21	7.20757	3.32e-23	6.39e-21
FvH4_3g06110	LHB1B2,LHCB1.5	Fvb3	3514063	3520483	-	1021	49.6622	340	22.4307	318	18.0016	251389	5766.26	118494	6110.24	260291	13299.5	7.20192	1.6e-07	1.64e-06
FvH4_3g38260		Fvb3	32662148	32662438	-	70	3.40485	10	0.659727	33	1.86809	18314	420.079	9710	500.704	13503	689.933	7.197	1.4e-20	1.65e-18
FvH4_5g05550		Fvb5	3260460	3266312	+	15	0.729612	10	0.659727	3	0.169826	7036	161.389	3420	176.355	2503	127.89	7.19224	9.51e-29	3.65e-26
FvH4_3g08530	HSL1	Fvb3	4978546	4982307	-	5	0.243204	0	0	1	0.0566087	1052	24.1304	508	26.1954	582	29.7372	7.17154	2.34e-18	1.97e-16
FvH4_7g21740		Fvb7	17309910	17312879	+	2	0.0972815	0	0	0	0	261	5.98672	138	7.11609	255	13.0292	7.16927	3.18e-07	3.05e-06
FvH4_1g04040		Fvb1	2140408	2143321	+	1	0.0486408	0	0	5	0.283043	931	21.3549	428	22.0702	668	34.1313	7.11526	1e-14	4.22e-13
FvH4_3g21020	LHCB3,LHCB3*1	Fvb3	14037514	14039386	-	697	33.9026	157	10.3577	242	13.6993	159091	3649.17	79108	4079.27	142055	7258.28	7.106	1.08e-10	2.15e-09
FvH4_6g40150	LHCA3	Fvb6	31710859	31712682	+	703	34.1945	250	16.4932	143	8.09504	175310	4021.19	85029	4384.59	137193	7009.85	7.07827	6.47e-15	2.86e-13
FvH4_7g22100		Fvb7	17514370	17515368	+	1	0.0486408	0	0	2	0.113217	589	13.5103	313	16.1401	172	8.78831	7.06744	4.75e-13	1.51e-11
FvH4_5g12290		Fvb5	6913087	6914530	+	19	0.924175	13	0.857645	3	0.169826	6187	141.915	3109	160.318	4355	222.518	7.06022	6.25e-22	9.49e-20
FvH4_5g12200		Fvb5	6866911	6868047	+	2	0.0972815	0	0	0	0	239	5.48209	118	6.08477	245	12.5182	7.0561	3.9e-06	2.85e-05
FvH4_6g45350		Fvb6	34821334	34824116	-	11	0.535048	1	0.0659727	8	0.45287	2984	68.4458	1503	77.5035	2064	105.46	7.04291	1.45e-21	2.04e-19
FvH4_1g15910		Fvb1	9048776	9050182	-	1	0.0486408	0	0	4	0.226435	597	13.6938	311	16.037	609	31.1167	7.04097	2.98e-07	2.87e-06
FvH4_7g08840		Fvb7	8635911	8638357	+	1	0.0486408	0	0	0	0	234	5.3674	113	5.82694	23	1.17518	7.01662	3.67e-05	0.00020496
FvH4_7g30530	UGT88A1	Fvb7	22219695	22221038	+	1	0.0486408	4	0.263891	0	0	901	20.6668	444	22.8952	842	43.0218	7.00735	5.54e-09	7.66e-08
FvH4_6g37140	BBX32	Fvb6	29197326	29198120	-	1	0.0486408	0	0	0	0	124	2.84426	68	3.50648	102	5.21167	6.98375	3.6e-06	2.65e-05
FvH4_3g29900	ATPSK3,PSK1,PSK3	Fvb3	23002017	23003111	+	1	0.0486408	0	0	0	0	150	3.44064	58	2.99082	100	5.10948	6.98356	3.41e-06	2.52e-05
FvH4_1g14860	ATMES8,MES8	Fvb1	8291854	8293696	+	5	0.243204	2	0.131945	3	0.169826	2065	47.3662	891	45.9452	761	38.8832	6.97739	1.4e-21	1.99e-19
FvH4_6g06480		Fvb6	3777518	3780921	-	0	0	0	0	1	0.0566087	175	4.01408	94	4.84719	62	3.16788	6.97111	2.66e-06	2.02e-05
FvH4_1g18710	BAM1	Fvb1	11007266	11011254	-	7	0.340485	1	0.0659727	5	0.283043	2689	61.6792	1267	65.3339	683	34.8978	6.97105	2.01e-22	3.39e-20
FvH4_3g00530		Fvb3	273418	274118	-	6	0.291845	8	0.527782	3	0.169826	3956	90.7412	2007	103.493	1191	60.8539	6.95569	1.16e-25	2.84e-23
FvH4_1g04540		Fvb1	2404490	2407837	-	8	0.389126	7	0.461809	5	0.283043	3732	85.6032	1764	90.9621	1956	99.9415	6.94308	1.16e-25	2.84e-23
FvH4_1g24160	ATC/VIF2,C/VIF2	Fvb1	16028148	16028702	-	32	1.5565	5	0.329864	7	0.396261	4273	98.0124	2173	112.053	6034	308.306	6.93658	0.000129086	0.000625243
FvH4_4g19850		Fvb4	23352343	23353640	+	1	0.0486408	0	0	0	0	156	3.57827	56	2.88769	92	4.70072	6.93303	4.94e-06	3.5e-05
FvH4_6g09960	LTP4	Fvb6	5909063	5910072	-	9	0.437767	0	0	19	1.07557	4835	110.903	2274	117.261	1844	94.2189	6.92651	3.42e-25	8.01e-23
FvH4_4g00760	RDM1	Fvb4	658272	660425	+	0	0	0	0	1	0.0566087	243	5.57384	88	4.53779	31	1.58394	6.91351	3.67e-06	2.7e-05
FvH4_2g37890	DRT112,PETE2	Fvb2	27502909	27503412	+	662	32.2002	244	16.0973	186	10.5292	136771	3137.2	65946	3400.56	131104	6698.74	6.87531	1.56e-08	1.93e-07
FvH4_3g02060	ATPC1	Fvb3	1033896	1035017	-	111	5.39913	41	2.70488	43	2.43417	37329	856.238	18525	955.257	11877	606.853	6.86979	1.3e-29	5.76e-27
FvH4_4g09940		Fvb4	12254627	12255196	+	3	0.145922	1	0.0659727	3	0.169826	617	14.1525	367	18.9247	923	47.1605	6.86217	0.000159927	0.000751592
FvH4_1g11390		Fvb1	6205923	6208111	-	1	0.0486408	0	0	1	0.0566087	475	10.8954	136	7.01295	81	4.13868	6.85899	1.35e-08	1.7e-07
FvH4_4g06500	#N/A	Fvb4	5772191	5777084	+	3	0.145922	4	0.263891	1	0.0566087	1763	40.439	870	44.8623	550	28.1022	6.85744	7.88e-21	9.6e-19
FvH4_2g37930	ATCDSP32,CDSP32	Fvb2	27524650	27525555	+	69	3.35621	29	1.91321	36	2.03791	21140	484.901	9790	504.83	12397	633.423	6.85616	4.12e-29	1.73e-26
FvH4_7g01460		Fvb7	1888424	1891875	+	0	0	1	0.0659727	0	0	255	5.84909	140	7.21922	85	4.34306	6.8552	2.04e-08	2.48e-07
FvH4_3g36410	ATEXP4,ATEXPA4,ATHEXP,ALPHA,1.6,EXPA4	Fvb3	31207770	31210801	-	5	0.243204	3	0.197918	6	0.339652	2059	47.2285	1094	56.413	1292	66.0145	6.85148	1.35e-22	2.36e-20
FvH4_3g21630		Fvb3	14708289	14711090	-	3	0.145922	2	0.131945	4	0.226435	1211	27.7774	627	32.3318	950	48.5401	6.85032	7.46e-14	2.73e-12
FvH4_5g16480	UGT74B1	Fvb5	9374123	9376287	+	1	0.0486408	0	0	0	0	125	2.8672	79	4.0737	73	3.72992	6.84739	9.84e-06	6.46e-05
FvH4_3g17060		Fvb3	10776836	10778273	+	1	0.0486408	0	0	2	0.113217	660	15.1388	306	15.7791	51	2.60584	6.84403	2.79e-05	0.000161136
FvH4_5g37740		Fvb5	27786996	27788087	+	1	0.0486408	0	0	1	0.0566087	184	4.22052	110	5.67224	218	11.1387	6.84278	1.89e-05	0.000114685
FvH4_6g12520	AtUGT85A7,UGT85A7	Fvb6	7579582	7583051	+	6	0.291845	0	0	0	0	1099	25.2084	303	15.6244	425	21.7153	6.82428	4.27e-16	2.44e-14
FvH4_3g43270		Fvb3	36118663	36119757	-	2	0.0972815	1	0.0659727	23	1.302	3925	90.0301	2012	103.75	1800	91.9707	6.82401	1.91e-24	4.07e-22
FvH4_1g18990		Fvb1	11256638	11259688	-	5	0.243204	1	0.0659727	2	0.113217	1146	26.2865	570	29.3925	675	34.489	6.8223	1.34e-18	1.2e-16
FvH4_2g03830		Fvb2	3040712	3042682	-	0	0	0	0	3	0.169826	561	12.868	252	12.9946	133	6.79561	6.81961	1.03e-11	2.55e-10
FvH4_3g23030		Fvb3	16148823	16149629	-	4	0.194563	0	0	1	0.0566087	535	12.2716	227	11.7054	531	27.1314	6.81591	4.44e-06	3.18e-05
FvH4_3g44850		Fvb3	37337952	37339166	+	3	0.145922	3	0.197918	16	0.905739	2678	61.4269	1333	68.7373	2309	117.978	6.81562	1.12e-10	2.23e-09
FvH4_1g12240	EDA23,GSO2	Fvb1	6701813	6706660	-	1	0.0486408	1	0.0659727	0	0	536	12.2946	218	11.2414	73	3.72992	6.78727	4.43e-08	5.06e-07
FvH4_2g29150	SHN2	Fvb2	22677556	22679077	+	0	0	0	0	1	0.0566087	168	3.85352	76	3.919	53	2.70803	6.77401	1.18e-05	7.57e-05
FvH4_3g04520		Fvb3	2587743	2588606	+	0	0	0	0	2	0.113217	198	4.54165	100	5.15658	206	10.5255	6.76873	8.44e-06	5.65e-05
FvH4_2g03570	scpl1	Fvb2	2887456	2891404	+	2	0.0972815	0	0	5	0.283043	1365	31.3098	565	29.1347	241	12.3139	6.75708	2.43e-12	6.9e-11
FvH4_5g32450	RDM1	Fvb5	23418434	23420627	-	0	0	0	0	1	0.0566087	173	3.96821	50	2.57829	70	3.57664	6.7472	1.42e-05	8.92e-05
FvH4_3g01840	sks4	Fvb3	945469	949590	-	2	0.0972815	4	0.263891	4	0.226435	2150	49.3159	966	49.8126	528	26.9781	6.74442	4.63e-21	5.94e-19
FvH4_2g07860		Fvb2	6788153	6789760	+	4	0.194563	0	0	1	0.0566087	714	16.3775	355	18.3059	293	14.9708	6.73091	2.79e-14	1.1e-12
FvH4_7g11190		Fvb7	10442661	10443056	-	13	0.63233	3	0.197918	25	1.41522	4364	100.1	2159	111.331	3973	203	6.71501	3.33e-09	4.85e-08
FvH4_6g54070		Fvb6	39520855	39522574	+	0	0	0	0	3	0.169826	506	11.6064	245	12.6336	120	6.13138	6.71247	4.14e-11	9.01e-10
FvH4_2g37830	ATROPGEF1,ROPGEF1	Fvb2	27456306	27459373	+	0	0	0	0	1	0.0566087	122	2.79839	67	3.45491	71	3.62773	6.70639	2.09e-05	0.00012523
FvH4_4g30980		Fvb4	30339345	30340745	+	0	0	1	0.0659727	4	0.226435	904	20.7356	381	19.6466	290	14.8175	6.69742	2.76e-15	1.3e-13
FvH4_1g13510		Fvb1	7435788	7436285	-	26	1.26466	8	0.527782	1	0.0566087	5084	116.615	1586	81.7834	3441	175.817	6.69291	1.87e-10	3.51e-09
FvH4_7g28520		Fvb7	21138683	21140079	+	1	0.0486408	2	0.131945	5	0.283043	626	14.3589	390	20.1107	1016	51.9123	6.68931	0.000342717	0.00146837
FvH4_4g35530		Fvb4	32808827	32810252	-	0	0	2	0.131945	0	0	424	9.72555	183	9.43655	214	10.9343	6.66924	8.7e-12	2.17e-10
FvH4_2g01410	SLP2	Fvb2	1304333	1306642	-	2	0.0972815	6	0.395836	0	0	1540	35.3239	732	37.7462	708	36.1751	6.66463	1.61e-20	1.89e-18
FvH4_6g38230	HLH1,PAR1	Fvb6	30239554	30239985	-	2	0.0972815	4	0.263891	3	0.169826	855	19.6117	511	26.3501	1052	53.7518	6.58517	5.15e-06	3.62e-05
FvH4_4g17240	PCB2	Fvb4	21221264	21222526	+	17	0.826893	17	1.12154	3	0.169826	4407	101.086	2388	123.139	3724	190.277	6.58425	9.94e-13	3e-11
FvH4_6g32440	AB14,CAB1,CAB14,LHCB1.3	Fvb6	25477939	25478742	+	19	0.924175	10	0.659727	82	4.64191	13820	316.998	6769	349.049	7329	374.474	6.56456	1.54e-26	4.38e-24
FvH4_2g14080		Fvb2	12379059	12384104	-	15	0.729612	10	0.659727	0	0	3284	75.3271	1589	81.9381	2146	109.649	6.55073	4.54e-24	9.36e-22
FvH4_6g03680		Fvb6	2000572	2001165	+	26	1.26466	13	0.857645	4	0.226435	4152	95.237	2237	115.353	4269	218.124	6.53604	9.68e-08	1.03e-06
FvH4_2g14370	ATTT12,TT12	Fvb2	12638835	12641667	-	0	0	1	0.0659727	0	0	199	4.56458	43	2.21733	128	6.54014	6.52315	7.64e-06	5.16e-05
FvH4_1g03420	FLA6	Fvb1	1893799	1894539	-	9	0.437767	1	0.0659727	5	0.283043	1937	44.4302	932	48.0594	802	40.978	6.51273	6.88e-20	7.44e-18
FvH4_5g12670		Fvb5	7142582	7144426	-	1	0.0486408	1	0.0659727	3	0.169826	914	20.965	413	21.2967	133	6.79561	6.50835	1.01e-08	1.31e-07
FvH4_2g31050	AT-GT2,GT2	Fvb2	23892944	23895080	+	1	0.0486408	2	0.131945	0	0	546	12.5239	238	12.2727	210	10.7299	6.50583	1.73e-12	4.99e-11
FvH4_3g31180		Fvb3	24997328	24997636	-	4	0.194563	0	0	3	0.169826	693	15.8958	405	20.8842	439	22.4306	6.50354	5.78e-15	2.58e-13
FvH4_4g32920		Fvb4	31345516	31346794	-	0	0	0	0	3	0.169826	382	8.76217	172	8.86932	161	8.22627	6.50295	5.88e-10	9.97e-09
FvH4_7g17790		Fvb7	15008862	15012254	+	8	0.389126	9	0.593754	5	0.283043	3408	78.1714	1635	84.3101	1360	69.489	6.4996	2.18e-23	4.24e-21
FvH4_4g24210		Fvb4	26462696	26465533	-	2	0.0972815	5	0.329864	1	0.0566087	1059	24.2909	575	29.6504	736	37.6058	6.49633	9.31e-19	8.58e-17
FvH4_7g30320		Fvb7	22118719	22119864	-	2	0.0972815	9	0.593754	4	0.226435	2045	46.9074	1026	52.9065	1355	69.2335	6.48718	2.84e-22	4.64e-20
FvH4_7g28510		Fvb7	21129109	21137225	+	6	0.291845	0	0	6	0.339652	1495	34.2917	740	38.1587	566	28.9197	6.48398	3.73e-18	3.01e-16
FvH4_1g15700		Fvb1	8919589	8923653	-	15	0.729612	5	0.329864	3	0.169826	2823	64.7529	1498	77.2456	1452	74.1897	6.48342	1.98e-22	3.35e-20
FvH4_5g21570	BSK2	Fvb5	13007222	13013377	+	4	0.194563	0	0	0	0	478	10.9642	206	10.6226	223	11.3941	6.47971	2.46e-11	5.62e-10
FvH4_4g29720	FLN2	Fvb4	29741622	29745242	+	7	0.340485	0	0	1	0.0566087	917	21.0338	418	21.5545	448	22.8905	6.46465	1.58e-15	7.94e-14
FvH4_3g40050		Fvb3	33884855	33886803	+	13	0.63233	2	0.131945	0	0	1514	34.7275	815	42.0262	1064	54.3649	6.46205	1.08e-19	1.13e-17
FvH4_3g17350		Fvb3	11052049	11055529	+	4	0.194563	2	0.131945	11	0.622696	1907	43.742	976	50.3283	1030	52.6277	6.42513	3.15e-20	3.59e-18
FvH4_2g35700	TIP4;1	Fvb2	26321031	26322822	-	6	0.291845	1	0.0659727	2	0.113217	987	22.6394	443	22.8437	585	29.8905	6.40982	1.74e-16	1.06e-14
FvH4_6g24960		Fvb6	18886952	18887519	+	8	0.389126	0	0	1	0.0566087	814	18.6712	433	22.328	571	29.1751	6.40529	9.01e-16	4.79e-14
FvH4_6g38460	AB14,CAB1,CAB14,LHCB1.3	Fvb6	30389089	30389892	-	2506	121.894	643	42.4205	1202	68.0436	336296	7713.83	168476	8687.61	385156	19679.5	6.38998	9.42e-06	6.2e-05
FvH4_6g53930		Fvb6	39457318	39458558	+	25	1.21602	1	0.0659727	5	0.283043	3112	71.3818	1605	82.7632	1761	89.978	6.3818	6.75e-22	1.02e-19
FvH4_2g17170	pde191	Fvb2	14883686	14885343	-	9	0.437767	12	0.791673	9	0.509478	2683	61.5416	1325	68.3247	2968	151.649	6.37885	4.06e-06	2.95e-05
FvH4_5g35540		Fvb5	26033480	26035021	+	12	0.583689	17	1.12154	7	0.396261	8691	199.351	2465	127.11	762	38.9343	6.37607	9.92e-06	6.5e-05
FvH4_1g19100		Fvb1	11313919	11314275	+	6	0.291845	0	0	0	0	340	7.79879	210	10.8288	510	26.0584	6.37233	0.000413186	0.00172506
FvH4_6g41020	#N/A	Fvb6	32385600	32386723	+	8	0.389126	12	0.791673	10	0.566087	6129	140.585	1115	57.4959	1690	86.3503	6.36351	1.51e-10	2.89e-09
FvH4_6g38660		Fvb6	30599840	30601286	+	0	0	1	0.0659727	2	0.113217	384	8.80804	162	8.35367	205	10.4744	6.36175	1.65e-10	3.14e-09
FvH4_7g25840		Fvb7	19681612	19683050	+	7	0.340485	0	0	0	0	828	18.9923	416	21.4514	262	13.3868	6.35912	4.58e-14	1.74e-12
FvH4_6g39950	LAC14	Fvb6	31547867	31551088	-	2	0.0972815	1	0.0659727	1	0.0566087	510	11.6982	263	13.5618	199	10.1679	6.3591	7.35e-12	1.86e-10
FvH4_6g44990	DFL2,GH3-1	Fvb6	34565511	34570206	-	6	0.291845	7	0.461809	9	0.509478	3323	76.2217	1557	80.288	919	46.9561	6.35735	4.41e-22	6.87e-20
FvH4_6g05310		Fvb6	2991418	2994490	-	13	0.63233	5	0.329864	3	0.169826	2475	56.7706	1274	65.6949	1163	59.4233	6.3466	3.03e-21	4.1e-19
FvH4_6g07600	FBW2	Fvb6	4554155	4558135	-	3	0.145922	1	0.0659727	3	0.169826	1493	34.2459	246	12.6852	221	11.292	6.34623	3.84e-05	0.000213191
FvH4_7g28450	CYP74A1	Fvb7	21079741	21081904	+	0	0	0	0	2	0.113217	289	6.62897	139	7.16765	39	1.9927	6.33957	2.12e-06	1.65e-05
FvH4_2g30050	TIFY8	Fvb2	23288001	23293658	-	2	0.0972815	0	0	2	0.113217	383	8.7851	208	10.7257	211	10.781	6.33813	1.27e-10	2.5e-09
FvH4_2g14410		Fvb2	12697873	12701435	+	4	0.194563	0	0	7	0.396261	1116	25.5984	611	31.5067	520	26.5693	6.3325	1.2e-16	7.63e-15
FvH4_7g14170		Fvb7	12546459	12549217	+	7	0.340485	1	0.0659727	4	0.226435	1721	39.4756	818	42.1809	279	14.2555	6.31489	7.18e-10	1.19e-08
FvH4_1g11480		Fvb1	6262438	6265999	-	0	0	1	0.0659727	0	0	159	3.64708	80	4.12527	77	3.9343	6.29995	3.19e-06	2.39e-05
FvH4_4g27500	ATXYL1,TRG1,XYL1	Fvb4	28476877	28482791	-	27	1.3133	15	0.989591	41	2.32096	8104	185.886	4087	210.75	5343	273	6.29242	1.15e-24	2.54e-22
FvH4_2g07710		Fvb2	6652987	6655093	+	1	0.0486408	0	0	0	0	149	3.4177	47	2.42359	29	1.48175	6.28763	0.000319179	0.00138189
FvH4_2g06730	CRK	Fvb2	5570765	5577679	-	8	0.389126	7	0.461809	11	0.622696	3132	71.8406	1583	81.6287	1329	67.905	6.28648	5.59e-22	8.56e-20
FvH4_2g06480	ATCXE13,CXE13	Fvb2	5385637	5392313	-	36	1.75107	7	0.461809	3	0.169826	3589	82.3231	1754	90.4465	3566	182.204	6.284	4.91e-07	4.52e-06
FvH4_5g04930		Fvb5	2930124	2931271	+	40	1.94563	12	0.791673	6	0.339652	5425	124.437	2602	134.174	4007	204.737	6.2771	1.11e-14	4.65e-13
FvH4_7g26220		Fvb7	19879231	19880022	+	2	0.0972815	1	0.0659727	10	0.566087	956	21.9284	441	22.7405	1010	51.6058	6.26677	1.03e-05	6.76e-05
FvH4_3g27680		Fvb3	20737568	20743424	+	3	0.145922	1	0.0659727	0	0	515	11.8129	264	13.6134	153	7.81751	6.26541	2.57e-11	5.83e-10
FvH4_3g36000	SOS5	Fvb3	30891208	30892458	-	3	0.145922	4	0.263891	6	0.339652	1789	41.0354	869	44.8107	503	25.7007	6.25462	9.6e-19	8.75e-17
FvH4_1g25430		Fvb1	17189408	17192454	-	5	0.243204	2	0.131945	7	0.396261	2143	49.1553	910	46.9249	297	15.1752	6.25276	1.25e-08	1.58e-07
FvH4_1g00820	BRS1,SCPL24	Fvb1	407205	411460	-	1	0.0486408	0	0	1	0.0566087	249	5.71147	134	6.90982	40	2.04379	6.25093	1.01e-06	8.64e-06
FvH4_3g26950		Fvb3	20057375	20058300	+	10	0.486408	4	0.263891	3	0.169826	1782	40.8748	786	40.5307	1057	54.0072	6.24206	1.64e-19	1.66e-17
FvH4_2g08440	LEW1	Fvb2	7361428	7365992	-	49	2.3834	2	0.131945	16	0.905739	5673	130.125	2732	140.878	3984	203.562	6.24014	6.95e-17	4.62e-15
FvH4_7g00720	DRT1	Fvb7	1241032	1242505	+	11	0.535048	9	0.593754	19	1.07557	4641	106.453	2059	106.174	1932	98.7152	6.22416	7.67e-23	1.37e-20
FvH4_3g29290	#N/A	Fvb3	22388085	22393165	-	1	0.0486408	0	0	0	0	106	2.43139	40	2.06263	46	2.35036	6.21249	0.000517788	0.00209071
FvH4_6g47290	EXL5	Fvb6	35898069	35899094	-	12	0.583689	0	0	8	0.45287	3101	71.1295	728	37.5399	565	28.8686	6.18869	1.38e-08	1.73e-07
FvH4_5g05880	TAR2	Fvb5	3467163	3472362	+	0	0	1	0.0659727	0	0	290	6.65191	61	3.14552	24	1.22628	6.18692	0.000968465	0.00359989
FvH4_4g21780	IAA31	Fvb4	24779554	24781475	-	1	0.0486408	0	0	0	0	96	2.20201	47	2.42359	41	2.09489	6.17678	0.000632874	0.00248698
FvH4_5g33990	CRR22	Fvb5	24650395	24653639	-	8	0.389126	3	0.197918	2	0.113217	1564	35.8744	745	38.4165	511	26.1095	6.1752	9.64e-18	7.35e-16
FvH4_5g37370		Fvb5	27474714	27475697	-	0	0	1	0.0659727	0	0	179	4.10583	85	4.3831	47	2.40146	6.17513	7.76e-06	5.23e-05
FvH4_5g13090		Fvb5	7381362	7382537	+	1	0.0486408	0	0	0	0	74	1.69738	26	1.34071	68	3.47445	6.17491	0.0006825	0.00265607
FvH4_7g30080	ATDTX35,DTX35,FFT	Fvb7	21980497	21998437	-	8	0.389126	1	0.0659727	0	0	798	18.3042	448	23.1015	441	22.5328	6.16887	7.15e-15	3.12e-13
FvH4_7g30000	DCR,EMB39,PEL3	Fvb7	21936933	21939325	-	35	1.70243	35	2.30905	59	3.33991	11900	272.958	5801	299.133	8296	423.883	6.16501	1.54e-18	1.34e-16
FvH4_1g30380		Fvb1	24082901	24087143	-	1	0.0486408	0	0	3	0.169826	434	9.95492	259	13.3556	86	4.39415	6.16175	1.79e-08	2.19e-07
FvH4_7g16850	MEE47	Fvb7	14415254	14416559	+	2	0.0972815	1	0.0659727	1	0.0566087	305	6.99597	172	8.86932	273	13.9489	6.14257	1.39e-08	1.74e-07
FvH4_5g03040		Fvb5	1823443	1826718	+	10	0.486408	3	0.197918	8	0.45287	2491	57.1376	1117	57.599	732	37.4014	6.14247	1.61e-19	1.64e-17
FvH4_4g22430	GH3.17	Fvb4	25264593	25267551	+	0	0	1	0.0659727	0	0	127	2.91308	77	3.97057	69	3.52554	6.12844	1.22e-05	7.78e-05
FvH4_6g52050		Fvb6	38456815	38458234	+	8	0.389126	1	0.0659727	3	0.169826	1214	27.8463	579	29.8566	484	24.7299	6.12731	3.34e-16	1.95e-14
FvH4_3g03190		Fvb3	1691861	1692829	-	8	0.389126	7	0.461809	8	0.45287	1524	34.9569	759	39.1385	1901	97.1313	6.11681	8.63e-05	0.000436033
FvH4_1g27990		Fvb1	19784562	19788173	+	2	0.0972815	0	0	0	0	163	3.73883	95	4.89875	83	4.24087	6.11594	4.19e-06	3.02e-05
FvH4_4g31650		Fvb4	30700688	30701272	+	14	0.680971	10	0.659727	23	1.302	5261	120.675	2507	129.276	1880	96.0583	6.11261	1.36e-22	2.36e-20
FvH4_3g15280	BAS1,CYP72B1,CYP734A1	Fvb3	9498346	9501740	+	6	0.291845	0	0	5	0.283043	991	22.7312	471	24.2875	463	23.6569	6.10047	4.09e-15	1.87e-13
FvH4_1g27200		Fvb1	18945206	18945583	+	76	3.6967	15	0.989591	7	0.396261	5451	125.033	2903	149.696	7529	384.693	6.09727	0.000261343	0.00115723
FvH4_5g22330		Fvb5	13717833	13720859	+	11	0.535048	17	1.12154	5	0.283043	3747	85.9472	1911	98.5423	1764	90.1313	6.09267	1.16e-22	2.05e-20
FvH4_7g28480	ATFUC1,FUC1	Fvb7	21116933	21119103	-	7	0.340485	1	0.0659727	0	0	699	16.0334	311	16.037	422	21.562	6.08599	9.57e-14	3.45e-12
FvH4_6g46610	FER	Fvb6	35507573	35510167	+	0	0	2	0.131945	0	0	457	10.4825	133	6.85826	62	3.16788	6.08459	9.28e-07	8.01e-06
FvH4_5g15150	AtTCP14,TCP14	Fvb5	8560313	8561584	+	0	0	2	0.131945	0	0	481	11.033	185	9.53968	6	0.306569	6.07979	0.00197698	0.00660315
FvH4_3g00580		Fvb3	295933	297599	+	1	0.0486408	8	0.527782	4	0.226435	1536	35.2322	674	34.7554	805	41.1313	6.072	8.09e-19	7.5e-17
FvH4_5g04400		Fvb5	2583417	2585450	-	2	0.0972815	0	0	0	0	160	3.67002	67	3.45491	101	5.16058	6.06881	6.15e-06	4.24e-05
FvH4_7g17190	ATRAB-A3,ATRABA3,RABA3	Fvb7	14665380	14668214	+	3	0.145922	0	0	2	0.113217	386	8.85392	218	11.2414	220	11.2409	6.06863	2.02e-10	3.76e-09
FvH4_5g36200	#N/A	Fvb5	26531952	26542278	+	4	0.194563	1	0.0659727	0	0	446	10.2302	238	12.2727	239	12.2117	6.06546	3.05e-11	6.83e-10
FvH4_7g12300	CYP74A2	Fvb7	11169732	11172191	+	21	1.02146	1	0.0659727	1	0.0566087	2180	50.004	1045	53.8863	849	43.3795	6.0652	9.88e-19	8.96e-17
FvH4_6g32290	#N/A	Fvb6	25325013	25336423	-	0	0	0	0	1	0.0566087	97	2.22495	46	2.37203	35	1.78832	6.0624	0.000931617	0.00348612
FvH4_2g08810	EMB2219	Fvb2	7688591	7693375	-	6	0.291845	3	0.197918	5	0.283043	1454	33.3513	665	34.2913	595	30.4014	6.05008	3.08e-17	2.19e-15
FvH4_7g14640	#N/A	Fvb7	12900042	12905648	-	8	0.389126	5	0.329864	22	1.24539	2564	58.812	1331	68.6341	2057	105.102	6.04546	6.4e-12	1.65e-10
FvH4_3g39710		Fvb3	33683235	33686665	-	11	0.535048	1	0.0659727	1	0.0566087	1284	29.4519	582	30.0113	473	24.1679	6.04254	4.99e-16	2.79e-14
FvH4_3g41620	PSAG	Fvb3	34939646	34940283	-	530	25.7796	117	7.71881	169	9.56687	72923	1672.68	35680	1839.87	36925	1886.68	6.03469	1.02e-24	2.29e-22
FvH4_4g15390	AO1,ATAO1	Fvb4	19072576	19075861	-	0	0	1	0.0659727	0	0	122	2.79839	62	3.19708	72	3.67883	6.03286	2.4e-05	0.000141135
FvH4_5g07570	CYP71A25	Fvb5	4417648	4419992	-	13	0.63233	6	0.395836	3	0.169826	2767	63.4684	1297	66.8809	555	28.3576	6.03084	2.35e-14	9.33e-13
FvH4_2g27300		Fvb2	21709570	21714280	-	10	0.486408	1	0.0659727	7	0.396261	936	21.4696	566	29.1863	1169	59.7298	6.02354	3.4e-05	0.000191786
FvH4_7g27150	DYAD,SWI1	Fvb7	20345404	20349057	+	1	0.0486408	0	0	1	0.0566087	176	4.03702	92	4.74406	68	3.47445	6.01968	7.44e-06	5.03e-05
FvH4_3g40840		Fvb3	34393194	34397062	-	5	0.243204	0	0	3	0.169826	851	19.5199	426	21.967	151	7.71532	6.00629	1.67e-09	2.59e-08
FvH4_6g53950		Fvb6	39466528	39469488	+	1	0.0486408	2	0.131945	2	0.113217	489	11.2165	264	13.6134	243	12.416	6.00433	8.19e-12	2.06e-10
FvH4_1g04050		Fvb1	2144950	2145177	+	152	7.3934	25	1.64932	446	25.2475	48765	1118.55	25281	1303.64	27489	1404.55	5.99722	5.56e-24	1.12e-21
FvH4_1g10480		Fvb1	5728513	5733820	+	7	0.340485	4	0.263891	6	0.339652	1638	37.5718	766	39.4994	753	38.4744	5.99495	6.04e-18	4.76e-16
FvH4_6g46500	BR6OX2,CYP85A2	Fvb6	35468475	35471347	+	18	0.875534	3	0.197918	7	0.396261	2406	55.1879	1200	61.879	1161	59.3211	5.98894	2.16e-19	2.17e-17
FvH4_7g16170	CPC	Fvb7	13900853	13901786	-	1	0.0486408	0	0	3	0.169826	320	7.34004	231	11.9117	101	5.16058	5.98633	6.56e-09	8.94e-08
FvH4_1g02080		Fvb1	1094633	1096837	-	12	0.583689	4	0.263891	9	0.509478	1450	33.2595	779	40.1698	1652	84.4086	5.98166	1.37e-05	8.65e-05
FvH4_3g01950		Fvb3	993057	995663	+	0	0	1	0.0659727	0	0	160	3.67002	53	2.73299	57	2.9124	5.9719	3.32e-05	0.000187674
FvH4_5g17140		Fvb5	9783238	9785317	-	9	0.437767	1	0.0659727	6	0.339652	1583	36.3102	761	39.2416	435	22.2262	5.95801	1.44e-16	8.98e-15
FvH4_6g12780		Fvb6	7741886	7743493	-	4	0.194563	4	0.263891	1	0.0566087	1187	27.2269	350	18.048	399	20.3868	5.95605	2.79e-15	1.31e-13
FvH4_4g34890	MLP423	Fvb4	32426904	32428086	-	162	7.8798	29	1.91321	239	13.5295	23805	546.03	11810	608.993	27055	1382.37	5.95493	2.84e-05	0.000163477
FvH4_1g07390	CGA1,GATA22	Fvb1	3916704	3918763	-	23	1.11874	9	0.593754	14	0.792522	4924	112.945	2341	120.716	1320	67.4452	5.95217	2.07e-21	2.82e-19
FvH4_1g12780		Fvb1	7055649	7056395	-	1	0.0486408	0	0	0	0	60	1.37626	37	1.90794	46	2.35036	5.93912	0.00212358	0.0070331
FvH4_5g12150		Fvb5	6852197	6854626	-	32	1.5565	9	0.593754	2	0.113217	4155	95.3058	2076	107.051	1469	75.0583	5.93672	4.45e-21	5.75e-19
FvH4_5g23880		Fvb5	15173069	15176706	-	6	0.291845	1	0.0659727	2	0.113217	641	14.703	295	15.2119	466	23.8102	5.92948	1.08e-11	2.66e-10
FvH4_7g29610	CYP715A1	Fvb7	21737045	21739699	+	8	0.389126	0	0	0	0	486	11.1477	267	13.7681	385	19.6715	5.92917	4.26e-11	9.23e-10
FvH4_4g22830		Fvb4	25493700	25496281	+	16	0.778252	14	0.923618	4	0.226435	4006	91.8881	1970	101.585	955	48.7956	5.91686	1.03e-20	1.23e-18
FvH4_2g38120		Fvb2	27618377	27620566	-	28	1.36194	11	0.7257	41	2.32096	7835	179.716	3646	188.009	2480	126.715	5.9146	3.26e-22	5.19e-20
FvH4_4g32990	NIK3	Fvb4	31381070	31386601	+	6	0.291845	2	0.131945	6	0.339652	1239	28.4197	578	29.8051	541	27.6423	5.91407	5.52e-16	3.07e-14
FvH4_6g40610		Fvb6	32078428	32080882	-	0	0	0	0	1	0.0566087	107	2.45432	27	1.39228	36	1.83941	5.91167	0.00184945	0.00623372
FvH4_4g12050	NRPE7	Fvb4	15750110	15751001	-	0	0	4	0.263891	0	0	390	8.94567	194	10.0038	313	15.9927	5.9	3.39e-10	6.02e-09
FvH4_1g02570		Fvb1	1441132	1442616	+	670	32.5893	348	22.9585	133	7.52896	136008	3119.7	64083	3304.49	24730	1263.58	5.89566	2.28e-12	6.51e-11
FvH4_6g13360		Fvb6	8124115	8125442	+	125	6.0801	44	2.9028	113	6.39678	12899	295.872	6354	327.649	20054	1024.66	5.88847	0.00179862	0.00608844
FvH4_2g39010		Fvb2	28116808	28117467	-	2	0.0972815	0	0	0	0	149	3.4177	81	4.17683	67	3.42335	5.88831	2.33e-05	0.000137735
FvH4_6g36650	ATGER3,GER3,GLP3,GLP3A,GLP3B	Fvb6	28830858	28831484	+	0	0	1	0.0659727	1	0.0566087	221	5.06921	104	5.36285	79	4.03649	5.88328	9.57e-07	8.22e-06
FvH4_3g21070		Fvb3	14084263	14086124	-	48	2.33476	16	1.05556	19	1.07557	5402	123.909	2628	135.515	4689	239.584	5.88074	7.73e-09	1.03e-07
FvH4_4g10810	ACR4,CR4	Fvb4	14520835	14523579	-	1	0.0486408	4	0.263891	0	0	572	13.1203	253	13.0462	273	13.9489	5.87169	1.67e-12	4.84e-11
FvH4_3g36880		Fvb3	31586329	31587290	-	9	0.437767	4	0.263891	6	0.339652	1256	28.8096	664	34.2397	1015	51.8612	5.86671	2.8e-11	6.31e-10
FvH4_1g01000		Fvb1	491895	494474	-	3	0.145922	0	0	6	0.339652	783	17.9601	367	18.9247	254	12.9781	5.86577	1.17e-12	3.5e-11
FvH4_6g45820		Fvb6	35085447	35087429	+	5	0.243204	3	0.197918	3	0.169826	756	17.3408	365	18.8215	613	31.3211	5.84496	1.21e-09	1.94e-08
FvH4_2g38780		Fvb2	27994619	27995875	-	5	0.243204	0	0	3	0.169826	459	10.5284	284	14.6447	342	17.4744	5.84448	1.05e-11	2.58e-10
FvH4_5g10810	ATCEL2,CEL2	Fvb5	6111482	6114169	-	10	0.486408	0	0	0	0	803	18.4189	451	23.2562	239	12.2117	5.84013	6.39e-13	1.99e-11
FvH4_7g14960	ATFRO2,FRD1,FRO2	Fvb7	13070862	13075079	-	0	0	1	0.0659727	0	0	176	4.03702	81	4.17683	11	0.562043	5.83491	0.000640807	0.00251416
FvH4_3g19150		Fvb3	12340982	12344209	+	20	0.972815	10	0.659727	9	0.509478	2830	64.9134	1377	71.0062	1891	96.6203	5.80843	3.25e-19	3.2e-17
FvH4_5g25720	JK218,NPH3,RPT3	Fvb5	17226328	17229899	+	13	0.63233	4	0.263891	2	0.113217	1535	35.2092	714	36.818	739	37.7591	5.78947	6.04e-17	4.04e-15
FvH4_1g06440		Fvb1	3401740	3405308	+	2	0.0972815	0	0	5	0.283043	528	12.1111	279	14.3869	200	10.219	5.78668	7.85e-11	1.6e-09
FvH4_7g16210		Fvb7	13936784	13939516	+	1	0.0486408	0	0	2	0.113217	417	9.56498	99	5.10502	24	1.22628	5.78019	0.00298934	0.00944181
FvH4_4g28220		Fvb4	28910950	28913000	-	0	0	0	0	2	0.113217	155	3.55533	69	3.55804	65	3.32116	5.77887	3.83e-05	0.00021296
FvH4_2g31360		Fvb2	24056498	24057425	+	1	0.0486408	1	0.0659727	0	0	124	2.84426	71	3.66117	125	6.38685	5.76787	6.91e-06	4.72e-05
FvH4_7g25950		Fvb7	19738927	19743231	-	7	0.340485	0	0	8	0.45287	1109	25.4378	481	24.8032	514	26.2627	5.76736	1.17e-14	4.87e-13
FvH4_1g09180		Fvb1	4892172	4892822	+	14	0.680971	22	1.4514	52	2.94365	9064	207.907	4693	241.998	1462	74.7006	5.75021	5.68e-09	7.82e-08
FvH4_4g04380	arpc2b	Fvb4	3754873	3759696	+	0	0	1	0.0659727	0	0	96	2.20201	46	2.37203	65	3.32116	5.74778	0.000152855	0.000724052
FvH4_5g34680		Fvb5	25396453	25400616	-	6	0.291845	0	0	0	0	450	10.3219	212	10.932	171	8.73721	5.74651	1.09e-09	1.76e-08
FvH4_5g16740	ATLPP2,ATPAP2,LPP2	Fvb5	9557188	9560654	+	3	0.145922	0	0	2	0.113217	218	5.0004	112	5.77537	263	13.4379	5.73364	0.000312201	0.0013554
FvH4_7g23740		Fvb7	18454559	18459100	-	4	0.194563	0	0	1	0.0566087	260	5.96378	135	6.96139	223	11.3941	5.73123	1.05e-07	1.11e-06
FvH4_5g02700	ATT1,CYP86A2	Fvb5	1623402	1625033	-	5	0.243204	4	0.263891	6	0.339652	1146	26.2865	578	29.8051	587	29.9927	5.7277	1.01e-15	5.34e-14
FvH4_3g02420		Fvb3	1214550	1217361	-	0	0	0	0	2	0.113217	139	3.18833	75	3.86744	59	3.01459	5.72137	5.78e-05	0.00030719
FvH4_4g29640		Fvb4	29681151	29685791	+	1	0.0486408	0	0	1	0.0566087	128	2.93601	78	4.02214	58	2.9635	5.71552	6.89e-05	0.000357333
FvH4_1g06150		Fvb1	3262060	3264033	-	8	0.389126	5	0.329864	1	0.0566087	970	22.2495	578	29.8051	588	30.0438	5.70369	1.55e-15	7.79e-14
FvH4_6g30650		Fvb6	23730974	23733139	-	10	0.486408	17	1.12154	10	0.566087	2743	62.9179	1403	72.3469	1797	91.8174	5.70146	3.45e-20	3.88e-18
FvH4_6g20490	CP33,PDE322	Fvb6	14112813	14114971	-	52	2.52932	29	1.91321	20	1.13217	7318	167.857	3722	191.928	4095	209.233	5.69543	8.58e-22	1.26e-19
FvH4_6g43940		Fvb6	33931785	33935085	+	0	0	3	0.197918	4	0.226435	474	10.8724	227	11.7054	380	19.416	5.69258	2.53e-09	3.77e-08
FvH4_7g25520		Fvb7	19454670	19456477	+	6	0.291845	0	0	3	0.169826	552	12.6616	274	14.129	319	16.2992	5.68779	1.78e-11	4.14e-10
FvH4_3g19170		Fvb3	12354569	12356904	-	8	0.389126	7	0.461809	3	0.169826	2140	49.0865	777	40.0667	369	18.854	5.68376	6.25e-11	1.3e-09
FvH4_6g46840	CRR7	Fvb6	35633538	35634909	+	4	0.194563	3	0.197918	12	0.679304	1296	29.7271	494	25.4735	854	43.635	5.68205	7.83e-12	1.97e-10
FvH4_2g26470	ATTT12,TT12	Fvb2	21249052	21251704	-	0	0	1	0.0659727	3	0.169826	348	7.98229	155	7.9927	124	6.33576	5.67826	1.93e-08	2.36e-07
FvH4_7g12120	FLA1	Fvb7	11025346	11026611	-	56	2.72388	24	1.58335	22	1.24539	10758	246.763	4896	252.466	1376	70.3065	5.6772	2.35e-07	2.32e-06
FvH4_6g33360	EDA17,HTH	Fvb6	26407620	26413148	+	33	1.60515	9	0.593754	6	0.339652	3730	85.5573	1752	90.3433	1522	77.7663	5.67092	1.41e-19	1.46e-17
FvH4_6g41880	#N/A	Fvb6	32793188	32809586	+	15	0.729612	5	0.329864	22	1.24539	3633	83.3323	1715	88.4354	906	46.2919	5.66913	5.64e-19	5.37e-17
FvH4_5g12950	CaS	Fvb5	7322026	7324674	+	85	4.13447	34	2.24307	8	0.45287	12315	282.477	5998	309.292	2305	117.774	5.66505	8.43e-12	2.11e-10
FvH4_2g09030	CIB1	Fvb2	7942312	7945205	+	37	1.79971	28	1.84724	13	0.735913	8197	188.02	4020	207.295	1241	63.4087	5.6639	1.2e-08	1.52e-07
FvH4_5g27150	ATFRO7,FRO7	Fvb5	18417465	18422984	-	29	1.41058	6	0.395836	15	0.84913	3863	88.608	1741	89.7761	1477	75.4671	5.65986	2.5e-19	2.5e-17
FvH4_7g15750		Fvb7	13576038	13579661	+	12	0.583689	5	0.329864	3	0.169826	1508	34.5899	773	39.8604	665	33.9781	5.65902	1.5e-16	9.34e-15
FvH4_6g26840		Fvb6	20524257	20528946	+	0	0	1	0.0659727	0	0	99	2.27082	45	2.32046	56	2.86131	5.65853	0.000251241	0.00111775
FvH4_6g31980	NDF4	Fvb6	25076036	25077871	-	89	4.32903	12	0.791673	5	0.283043	5840	133.956	2677	138.042	4817	246.124	5.65099	9.77e-09	1.27e-07
FvH4_2g12490	ATPD	Fvb2	10943986	10944738	+	182	8.85262	136	8.97229	96	5.43443	31694	726.985	14727	759.41	16107	822.984	5.64894	4.8e-23	8.84e-21
FvH4_6g46300		Fvb6	35337630	35340845	-	3	0.145922	0	0	2	0.113217	289	6.62897	121	6.23947	197	10.0657	5.63661	2.85e-08	3.37e-07
FvH4_4g05190		Fvb4	4461644	4463929	-	13	0.63233	4	0.263891	2	0.113217	1034	23.7175	499	25.7314	924	47.2116	5.63154	1.75e-07	1.78e-06
FvH4_4g05260		Fvb4	4503733	4505191	-	1	0.0486408	1	0.0659727	1	0.0566087	169	3.87646	82	4.2284	160	8.17517	5.62863	8.73e-06	5.81e-05
FvH4_7g06800		Fvb7	6813411	6818041	-	7	0.340485	5	0.329864	7	0.396261	1277	29.2913	600	30.9395	786	40.1605	5.62241	3.89e-16	2.26e-14
FvH4_1g08100		Fvb1	4285265	4287009	+	1	0.0486408	3	0.197918	0	0	318	7.29416	151	7.78644	217	11.0876	5.61984	1.27e-09	2.03e-08
FvH4_6g09870		Fvb6	5872410	5873939	+	0	0	3	0.197918	0	0	241	5.52796	138	7.11609	175	8.94159	5.61055	9.95e-09	1.29e-07
FvH4_2g04810	FUC95A	Fvb2	3727576	3733866	-	4	0.194563	3	0.197918	2	0.113217	697	15.9875	329	16.9652	313	15.9927	5.60347	1.49e-12	4.35e-11
FvH4_5g05740		Fvb5	3405110	3408509	+	10	0.486408	2	0.131945	12	0.679304	1757	40.3014	871	44.9138	599	30.6058	5.60232	3.03e-16	1.78e-14
FvH4_6g37310	ATCSLC5,ATCSLC5,CSLC5,CSLC5	Fvb6	29393981	29397704	-	8	0.389126	1	0.0659727	24	1.35861	2386	54.7291	1152	59.4038	802	40.978	5.601	2.99e-17	2.14e-15
FvH4_5g09700		Fvb5	5586565	5587744	+	40	1.94563	19	1.25348	10	0.566087	4289	98.3794	2117	109.165	2939	150.168	5.59569	1.61e-17	1.18e-15
FvH4_6g04590		Fvb6	2529320	2532166	+	0	0	1	0.0659727	3	0.169826	366	8.39517	189	9.74594	64	3.27007	5.592	6.64e-08	7.28e-07
FvH4_5g30710	ATBXL4,XYL4	Fvb5	21619566	21623943	-	30	1.45922	8	0.527782	17	0.962348	4030	92.4386	1964	101.275	1493	76.2846	5.58677	2.98e-19	2.95e-17
FvH4_4g19540		Fvb4	23179235	23181042	-	2	0.0972815	5	0.329864	6	0.339652	1054	24.1762	594	30.6301	351	17.9343	5.58355	1.1e-14	4.61e-13
FvH4_1g08270	PSBX	Fvb1	4379755	4380126	+	465	22.618	99	6.5313	100	5.66087	46348	1063.11	23511	1212.36	18889	965.13	5.58283	5.11e-22	7.9e-20
FvH4_7g28070		Fvb7	20856454	20861681	+	9	0.437767	5	0.329864	3	0.169826	1166	26.7453	503	25.9376	687	35.1021	5.57317	2e-15	9.74e-14
FvH4_7g17180		Fvb7	14662917	14663528	-	36	1.75107	20	1.31945	8	0.45287	3273	75.0748	1620	83.5367	3303	168.766	5.56688	3.36e-06	2.49e-05
FvH4_4g29630		Fvb4	29674307	29675284	+	2	0.0972815	3	0.197918	2	0.113217	514	11.7899	246	12.6852	270	13.7956	5.54814	2.98e-11	6.68e-10
FvH4_4g30160		Fvb4	29931418	29934782	+	5	0.243204	5	0.329864	5	0.283043	976	22.3871	481	24.8032	590	30.1459	5.53418	9.06e-15	3.86e-13
FvH4_5g12770		Fvb5	7216538	7217245	-	0	0	0	0	3	0.169826	159	3.64708	69	3.55804	113	5.77372	5.53188	8.98e-06	5.94e-05
FvH4_7g15040		Fvb7	13117393	13119893	+	4	0.194563	2	0.131945	2	0.113217	465	10.666	241	12.4274	316	16.146	5.52946	4.38e-11	9.45e-10
FvH4_6g52200		Fvb6	38529473	38531542	+	6	0.291845	9	0.593754	1	0.0566087	1013	23.2358	526	27.1236	786	40.1605	5.52827	5.43e-12	1.41e-10
FvH4_4g19300		Fvb4	22995322	23000313	+	5	0.243204	1	0.0659727	0	0	469	10.7577	216	11.1382	128	6.54014	5.52035	2.74e-09	4.06e-08
FvH4_3g16820	UBP15	Fvb3	10633383	10640168	+	1	0.0486408	3	0.197918	6	0.339652	882	20.231	433	22.328	181	9.24816	5.51829	6.23e-12	1.62e-10
FvH4_6g43860	XTH9	Fvb6	33899092	33900985	+	34	1.65379	4	0.263891	25	1.41522	5038	115.56	2466	127.161	864	44.1459	5.5179	2.18e-09	3.29e-08
FvH4_4g07800		Fvb4	7305209	7305847	+	0	0	1	0.0659727	1	0.0566087	104	2.38551	54	2.78456	110	5.62043	5.50311	8.85e-05	0.000445707
FvH4_2g24350		Fvb2	19896331	19900390	-	24	1.16738	3	0.197918	2	0.113217	2154	49.4076	1006	51.8752	580	29.635	5.49793	2.13e-16	1.29e-14
FvH4_5g14400		Fvb5	8155865	8157012	-	0	0	0	0	2	0.113217	72	1.65151	37	1.90794	93	4.75182	5.49489	0.0023901	0.00777163
FvH4_6g04660	EMB34,MEE32	Fvb6	2567879	2571166	+	18	0.875534	15	0.989591	15	0.84913	3461	79.3871	1736	89.5183	1398	71.4306	5.49036	4.55e-19	4.35e-17
FvH4_4g27770		Fvb4	28605364	28606809	-	1	0.0486408	3	0.197918	1	0.0566087	369	8.46398	163	8.40523	220	11.2409	5.48541	1.05e-09	1.7e-08
FvH4_2g36990	FDH,KCS1	Fvb2	26997372	27000518	+	129	6.27466	31	2.04515	55	3.11348	13896	318.741	6712	346.11	6096	311.474	5.48396	8.39e-21	1.02e-18
FvH4_6g45640	TBL19	Fvb6	34988300	34992612	-	44	2.14019	16	1.05556	28	1.58504	4753	109.022	2459	126.8	3263	166.722	5.47943	3.37e-18	2.78e-16
FvH4_2g39180		Fvb2	28205314	28206171	-	31	1.50786	14	0.923618	14	0.792522	3915	89.8007	2012	103.75	1711	87.4232	5.47847	3.72e-19	3.62e-17
FvH4_6g53700		Fvb6	39322036	39325494	-	6	0.291845	5	0.329864	19	1.07557	1852	42.4805	970	50.0189	885	45.2189	5.47031	1.08e-16	6.93e-15
FvH4_2g35740		Fvb2	26336652	26338862	-	2	0.0972815	0	0	0	0	139	3.18833	66	3.40335	34	1.73722	5.46768	0.000332592	0.00143101
FvH4_5g32300		Fvb5	23304116	23305479	+	17	0.826893	12	0.791673	1	0.0566087	2099	48.146	976	50.3283	1044	53.343	5.46237	1.18e-17	8.83e-16
FvH4_6g09660		Fvb6	5756181	5758956	+	26	1.26466	2	0.131945	1	0.0566087	1409	32.3191	623	32.1255	1106	56.5109	5.45803	1.11e-08	1.42e-07
FvH4_4g08920		Fvb4	9882263	9883472	+	7	0.340485	1	0.0659727	5	0.283043	514	11.7899	265	13.6649	567	28.9708	5.45511	6.15e-05	0.000323703
FvH4_3g00920		Fvb3	468920	470391	-	12	0.583689	1	0.0659727	22	1.24539	1198	27.4793	584	30.1144	1652	84.4086	5.45347	0.001519	0.00529191
FvH4_4g08330		Fvb4	8226086	8227642	-	4	0.194563	3	0.197918	2	0.113217	522	11.9734	270	13.9228	348	17.781	5.45274	1.28e-11	3.09e-10
FvH4_1g29110		Fvb1	21684932	21685504	+	11	0.535048	5	0.329864	8	0.45287	2030	46.5633	920	47.4406	364	18.5985	5.45091	1.67e-10	3.18e-09
FvH4_6g11540	LHCB4.2	Fvb6	6929186	6930844	+	2039	99.1785	953	62.872	432	24.455	191619	4395.28	92104	4749.42	134271	6860.55	5.44664	2.31e-15	1.11e-13
FvH4_1g21450	ATIPS2,ATMIPS2,MIPS2	Fvb1	13385263	13388290	-	315	15.3218	60	3.95836	101	5.71748	34143	783.159	16150	832.788	9451	482.897	5.44132	4.89e-21	6.22e-19
FvH4_6g10700		Fvb6	6422358	6426619	-	7	0.340485	1	0.0659727	2	0.113217	759	17.4096	334	17.223	173	8.8394	5.43863	3.48e-11	7.7e-10
FvH4_4g02890		Fvb4	2567922	2570522	-	1	0.0486408	0	0	1	0.0566087	102	2.33964	46	2.37203	64	3.27007	5.42618	0.000414414	0.00172852
FvH4_1g24520		Fvb1	16364170	16366077	+	24	1.16738	12	0.791673	17	0.962348	3789	86.9106	1888	97.3563	1177	60.1386	5.42605	1.43e-18	1.26e-16
FvH4_1g17280		Fvb1	9978306	9983557	+	51	2.48068	15	0.989591	21	1.18878	6663	152.833	3266	168.414	1366	69.7955	5.42095	6.71e-13	2.07e-11
FvH4_1g21440		Fvb1	13376338	13378073	+	23	1.11874	10	0.659727	1	0.0566087	1747	40.072	912	47.028	1358	69.3868	5.41724	1.09e-11	2.68e-10
FvH4_7g23690		Fvb7	18427746	18429875	+	1	0.0486408	0	0	4	0.226435	317	7.27122	149	7.68331	104	5.31386	5.41068	2.12e-07	2.12e-06
FvH4_6g21760	ZFP8	Fvb6	15282787	15283581	-	3	0.145922	2	0.131945	4	0.226435	639	14.6571	337	17.3777	179	9.14597	5.40875	4.84e-11	1.03e-09
FvH4_3g02090	PRXR1	Fvb3	1061067	1063146	+	194	9.43631	104	6.86116	299	16.926	37234	854.059	18394	948.502	16200	827.736	5.40768	4.01e-21	5.35e-19
FvH4_6g14170		Fvb6	8697757	8702020	+	14	0.680971	6	0.395836	24	1.35861	2346	53.8116	1073	55.3301	1529	78.124	5.40585	9.03e-17	5.9e-15
FvH4_3g13300		Fvb3	7947408	7949914	+	10	0.486408	12	0.791673	29	1.64165	3695	84.7545	1798	92.7154	1111	56.7663	5.40552	1.95e-18	1.66e-16
FvH4_7g23680		Fvb7	18425382	18427265	+	5	0.243204	2	0.131945	3	0.169826	810	18.5795	264	13.6134	237	12.1095	5.40059	1.89e-11	4.39e-10
FvH4_7g27960	LPA2	Fvb7	20787494	20789151	+	20	0.972815	4	0.263891	9	0.509478	1148	26.3324	599	30.8879	1522	77.7663	5.39699	0.000682487	0.00265607
FvH4_1g00130		Fvb1	82072	85286	+	2	0.0972815	1	0.0659727	3	0.169826	476	10.9183	138	7.11609	154	7.8686	5.38984	9.47e-09	1.24e-07
FvH4_1g03510	ATBT1,EMB14,EMB42,SHS1	Fvb1	1918190	1920110	+	4	0.194563	2	0.131945	4	0.226435	670	15.3682	304	15.676	253	12.927	5.38543	2.53e-11	5.75e-10
FvH4_3g22200	ATFKBP12,FKBP12	Fvb3	15220153	15222450	-	0	0	2	0.131945	0	0	194	4.4499	91	4.69249	66	3.37226	5.38496	5.26e-06	3.69e-05
FvH4_3g22400	FAD4,FADA	Fvb3	15465188	15466105	-	3	0.145922	9	0.593754	1	0.0566087	1018	23.3505	486	25.061	452	23.0949	5.38429	1.23e-14	5.1e-13
FvH4_6g36350		Fvb6	28597552	28598842	+	9	0.437767	0	0	13	0.735913	1541	35.3469	705	36.3539	318	16.2482	5.38401	1.24e-12	3.68e-11
FvH4_5g14860		Fvb5	8427893	8430000	-	1	0.0486408	1	0.0659727	0	0	189	4.33521	79	4.0737	36	1.83941	5.38294	4.77e-05	0.000258459
FvH4_5g39420		Fvb5	29107065	29109005	+	3	0.145922	7	0.461809	2	0.113217	796	18.2583	423	21.8123	442	22.5839	5.38068	9.76e-14	3.5e-12
FvH4_6g41680	iqd33	Fvb6	32715942	32718622	+	6	0.291845	2	0.131945	3	0.169826	571	13.0974	327	16.862	338	17.2701	5.37924	1.4e-11	3.33e-10
FvH4_3g00570		Fvb3	289865	290736	+	0	0	0	0	6	0.339652	226	5.1839	144	7.42548	209	10.6788	5.37357	1.76e-07	1.79e-06
FvH4_5g37970		Fvb5	28007505	28008957	+	0	0	3	0.197918	9	0.509478	584	13.3956	301	15.5213	473	24.1679	5.37326	1.98e-09	3.04e-08
FvH4_1g14430	MSP-1,OE33,OEE1,OEE33,PSBO-1,PSBO1	Fvb1	8051113	8053005	-	1978	96.2114	1058	69.7991	237	13.4163	177327	4067.46	89866	4634.02	120598	6161.93	5.3703	9.45e-19	8.66e-17
FvH4_5g11010		Fvb5	6220082	6221754	-	48	2.33476	9	0.593754	10	0.566087	3416	78.3549	1734	89.4152	2125	108.577	5.36947	3.51e-18	2.85e-16
FvH4_4g12350		Fvb4	16038560	16042255	-	37	1.79971	10	0.659727	6	0.339652	3536	81.1074	1655	85.3415	1193	60.9561	5.36271	6.11e-18	4.79e-16
FvH4_3g41200		Fvb3	34660475	34662330	+	79	3.84262	43	2.83683	23	1.302	8237	188.937	3266	168.414	5574	284.803	5.35912	6.33e-12	1.64e-10
FvH4_7g33210		Fvb7	23683273	23684425	+	0	0	0	0	3	0.169826	131	3.00483	35	1.8048	127	6.48904	5.3589	0.0025523	0.00823565
FvH4_6g23800	ABAR,CCH,CCH1,CHLH,GUN5	Fvb6	17888286	17894115	-	286	13.9113	191	12.6008	62	3.50974	37951	870.505	18104	933.548	13675	698.722	5.35459	1.48e-21	2.07e-19
FvH4_6g01910		Fvb6	1082224	1085364	+	1	0.0486408	0	0	3	0.169826	211	4.83984	70	3.60961	131	6.69342	5.35056	3.31e-06	2.46e-05
FvH4_3g19930		Fvb3	13081791	13089462	-	6	0.291845	3	0.197918	10	0.566087	1549	35.5304	655	33.7756	228	11.6496	5.34226	8.67e-08	9.3e-07
FvH4_7g10850	cycp3;1	Fvb7	10181402	10182507	+	2	0.0972815	1	0.0659727	1	0.0566087	181	4.15171	92	4.74406	160	8.17517	5.34123	1.39e-06	1.14e-05
FvH4_6g38920		Fvb6	30785567	30786599	+	125	6.0801	52	3.43058	119	6.73643	14323	328.535	8391	432.689	9152	467.62	5.33385	3.18e-20	3.6e-18
FvH4_6g19700	ILR1	Fvb6	13169616	13172287	-	1	0.0486408	2	0.131945	0	0	259	5.94084	121	6.23947	73	3.72992	5.3334	8.53e-07	7.43e-06
FvH4_1g12790		Fvb1	7065326	7067124	+	1	0.0486408	3	0.197918	4	0.226435	435	9.97786	187	9.64281	327	16.708	5.3308	8.13e-09	1.08e-07
FvH4_2g03550	scpl6	Fvb2	2864522	2868291	+	6	0.291845	22	1.4514	9	0.509478	2949	67.643	1373	70.7999	1004	51.2992	5.33074	1.63e-18	1.42e-16
FvH4_4g07930	scpl18	Fvb4	7485556	7489882	+	10	0.486408	5	0.329864	6	0.339652	1385	31.7686	667	34.3944	482	24.6277	5.33042	1.06e-14	4.45e-13
FvH4_6g01760		Fvb6	995057	999172	+	11	0.535048	11	0.7257	14	0.792522	2142	49.1324	1008	51.9784	1139	58.197	5.32836	4.52e-17	3.12e-15
FvH4_5g15810		Fvb5	8951081	8953422	+	2	0.0972815	2	0.131945	1	0.0566087	334	7.66116	151	7.78644	148	7.56203	5.31677	2.87e-08	3.4e-07
FvH4_7g01310		Fvb7	1725146	1726546	+	6	0.291845	0	0	4	0.226435	546	12.5239	168	8.66306	304	15.5328	5.31642	5.15e-10	8.88e-09
FvH4_6g38280		Fvb6	30280932	30281774	-	10	0.486408	7	0.461809	1	0.0566087	937	21.4925	489	25.2157	671	34.2846	5.31175	2.18e-14	8.7e-13
FvH4_3g44400	HCT	Fvb3	37021658	37023022	-	41	1.99427	21	1.38543	8	0.45287	5689	130.492	2929	151.036	634	32.3941	5.30954	1.04e-05	6.77e-05
FvH4_5g15180	ATHVA22A,HVA22A	Fvb5	8572720	8574495	+	13	0.63233	0	0	5	0.283043	936	21.4696	405	20.8842	468	23.9124	5.30929	1.18e-12	3.53e-11
FvH4_4g19860	#N/A	Fvb4	23357244	23372346	+	1	0.0486408	1	0.0659727	1	0.0566087	187	4.28933	122	6.29103	58	2.9635	5.30645	7.13e-06	4.84e-05
FvH4_2g19970		Fvb2	16837233	16839096	-	17	0.826893	14	0.923618	17	0.962348	2327	53.3758	1250	64.4573	1724	88.0875	5.30461	4.61e-14	1.74e-12
FvH4_3g09680	PSAK	Fvb3	5629059	5631096	+	1292	62.8439	218	14.3821	142	8.03843	71210	1633.39	36054	1859.15	57739	2950.16	5.30457	9.13e-10	1.49e-08
FvH4_3g42190		Fvb3	35237933	35241908	-	10	0.486408	3	0.197918	9	0.509478	1462	33.5348	656	33.8272	417	21.3065	5.29969	2.84e-14	1.12e-12
FvH4_6g27380		Fvb6	20957134	20961724	+	23	1.11874	13	0.857645	4	0.226435	2616	60.0048	1266	65.2824	984	50.2773	5.29609	2.58e-17	1.87e-15
FvH4_1g15260	ATMES1,MES1	Fvb1	8664993	8666627	-	5	0.243204	1	0.0659727	1	0.0566087	408	9.35855	206	10.6226	150	7.66422	5.27891	9.62e-09	1.26e-07
FvH4_7g06690		Fvb7	6743296	6750963	-	13	0.63233	6	0.395836	7	0.396261	1616	37.0672	851	43.8825	532	27.1824	5.27547	3.27e-15	1.53e-13
FvH4_2g22810		Fvb2	18739404	18743189	-	3	0.145922	2	0.131945	6	0.339652	537	12.3175	302	15.5729	313	15.9927	5.26455	5.45e-11	1.14e-09
FvH4_6g35680		Fvb6	28166662	28168974	-	7	0.340485	10	0.659727	18	1.01896	2795	64.1106	1345	69.3561	344	17.5766	5.25635	2.7e-06	2.05e-05
FvH4_7g27470	PEX11B	Fvb7	20513142	20513822	-	43	2.09155	8	0.527782	7	0.396261	2098	48.1231	1150	59.3007	2146	109.649	5.24701	5.29e-06	3.72e-05
FvH4_6g40970	LHCB2,LHCB2.1	Fvb6	32372484	32373647	+	4559	221.753	1242	81.9381	470	26.6061	313422	7189.15	159366	8217.84	178026	9096.21	5.23948	2.01e-20	2.34e-18
FvH4_1g00580		Fvb1	308759	311542	+	19	0.924175	0	0	3	0.169826	1001	22.9605	484	24.9579	562	28.7153	5.23558	5.12e-13	1.61e-11
FvH4_3g03950		Fvb3	2207636	2208496	+	22	1.0701	4	0.263891	7	0.396261	1549	35.5304	822	42.3871	892	45.5766	5.23267	3.34e-15	1.55e-13
FvH4_5g33580		Fvb5	24303394	24307682	-	7	0.340485	4	0.263891	6	0.339652	953	21.8595	508	26.1954	397	20.2846	5.22874	4.26e-13	1.38e-11
FvH4_7g01190	ATAB2	Fvb7	1600213	1603421	+	42	2.04291	5	0.329864	10	0.566087	2523	57.8716	1282	66.1074	1623	82.9269	5.22365	1.22e-16	7.74e-15
FvH4_6g04170	#N/A	Fvb6	2260760	2261610	+	2	0.0972815	2	0.131945	1	0.0566087	489	11.2165	36	1.85637	158	8.07298	5.22286	0.000556928	0.00222694
FvH4_5g28820	ATFD2,FED,A	Fvb5	19946979	19947413	-	1123	54.6236	371	24.4759	288	16.3033	76819	1762.04	37848	1951.66	61153	3124.6	5.21886	6.65e-10	1.11e-08
FvH4_6g49730		Fvb6	37186588	37189858	+	3	0.145922	0	0	3	0.169826	504	11.5606	157	8.09584	35	1.78832	5.21408	0.00103728	0.00381554
FvH4_1g13420	CLM,CYP9B1,DWF4,PSC1,SAV1,SNP2	Fvb1	7360792	7365888	-	6	0.291845	0	0	3	0.169826	497	11.4	289	14.9025	109	5.56934	5.21218	6.48e-09	8.86e-08
FvH4_7g03650	ATPRMT3,PRMT3	Fvb7	4063551	4068145	+	5	0.243204	1	0.0659727	0	0	360	8.25754	181	9.33342	104	5.31386	5.20724	8.35e-08	9e-07
FvH4_4g06760	ATHX,ATX,THX	Fvb4	6090695	6092970	+	65	3.16165	24	1.58335	31	1.75487	5161	118.381	2492	128.502	4037	206.27	5.19887	5.93e-10	1e-08
FvH4_1g00500		Fvb1	278467	278929	-	181	8.80398	46	3.03475	59	3.33991	8960	205.521	4725	243.649	11449	584.985	5.18763	0.000490108	0.00199353
FvH4_7g29540		Fvb7	21699569	21703197	+	3	0.145922	1	0.0659727	3	0.169826	555	12.7304	246	12.6852	27	1.37956	5.18454	0.00140003	0.00492801
FvH4_4g33350	#N/A	Fvb4	31592018	31594143	+	1	0.0486408	1	0.0659727	3	0.169826	249	5.71147	114	5.87851	143	7.30656	5.17748	4.8e-07	4.44e-06
FvH4_4g13360		Fvb4	16972558	16974936	+	16	0.778252	1	0.0659727	14	0.792522	1383	31.7227	637	32.8474	810	41.3868	5.17307	3.26e-14	1.28e-12
FvH4_3g16930		Fvb3	10673221	10673742	+	1	0.0486408	0	0	1	0.0566087	74	1.69738	34	1.75324	62	3.16788	5.16817	0.00165238	0.00568452
FvH4_3g04540		Fvb3	2597092	2600095	-	3	0.145922	0	0	0	0	158	3.62414	88	4.53779	39	1.9927	5.16367	0.000142233	0.000680627
FvH4_6g16500	#N/A	Fvb6	10446916	10449715	+	19	0.924175	7	0.461809	5	0.283043	1765	40.4849	860	44.3466	651	33.2627	5.16283	3.87e-15	1.79e-13
FvH4_2g03540	#N/A	Fvb2	2851972	2863064	+	5	0.243204	9	0.593754	18	1.01896	2250	51.6096	956	49.2969	512	26.1605	5.15699	1.2e-15	6.25e-14
FvH4_1g07370		Fvb1	3909766	3912680	-	27	1.3133	5	0.329864	8	0.45287	2010	46.1046	1086	56.0005	811	41.4379	5.1543	1.88e-15	9.27e-14
FvH4_5g34840	CER2,VC-2,VC2	Fvb5	25497557	25500477	-	2	0.0972815	3	0.197918	7	0.396261	474	10.8724	185	9.53968	478	24.4233	5.15346	0.000197747	0.000906212
FvH4_3g45390	SUB1	Fvb3	37660588	37662249	+	7	0.340485	4	0.263891	4	0.226435	973	22.3183	438	22.5858	264	13.489	5.15183	2.9e-12	8.12e-11
FvH4_6g17170		Fvb6	11153558	11155078	-	21	1.02146	5	0.329864	16	0.905739	2693	61.771	1238	63.8385	525	26.8248	5.15098	2.63e-11	5.96e-10
FvH4_3g13130	PTAC14	Fvb3	7841024	7845505	-	19	0.924175	4	0.263891	11	0.622696	1886	43.2603	852	43.9341	667	34.0802	5.14866	6.73e-15	2.96e-13
FvH4_6g09130		Fvb6	5410100	5411342	-	13	0.63233	4	0.263891	7	0.396261	1137	26.0801	561	28.9284	624	31.8832	5.14667	1.02e-13	3.63e-12
FvH4_3g38200	PY,THIC	Fvb3	32606692	32610348	+	21	1.02146	19	1.25348	7	0.396261	2432	55.7843	1187	61.2086	1444	73.7809	5.14374	3.84e-17	2.67e-15
FvH4_1g03340		Fvb1	1853393	1858538	-	3	0.145922	3	0.197918	3	0.169826	761	17.4555	294	15.1604	76	3.88321	5.1397	3.74e-05	0.000208058
FvH4_2g20190	ALE2	Fvb2	16982596	16988763	-	5	0.243204	4	0.263891	5	0.283043	902	20.6897	447	23.0499	213	10.8832	5.1307	6.39e-12	1.65e-10
FvH4_5g25830		Fvb5	17330200	17335115	+	3	0.145922	2	0.131945	5	0.283043	594	13.6249	301	15.5213	160	8.17517	5.13012	5.61e-10	9.59e-09
FvH4_2g03590		Fvb2	2912851	2914487	-	3	0.145922	1	0.0659727	4	0.226435	531	12.1799	202	10.4163	117	5.97809	5.12853	1.11e-08	1.41e-07
FvH4_5g38080	AST56,SULTR2;2	Fvb5	28147686	28152977	+	17	0.826893	23	1.51737	12	0.679304	2673	61.3122	1442	74.3579	1529	78.124	5.12842	1.63e-17	1.19e-15
FvH4_6g27540		Fvb6	21182790	21183155	+	41	1.99427	14	0.923618	17	0.962348	2795	64.1106	1463	75.4408	2315	118.285	5.12705	3.41e-09	4.95e-08
FvH4_6g09410		Fvb6	5584457	5585404	+	4	0.194563	5	0.329864	7	0.396261	1083	24.8414	557	28.7222	195	9.96349	5.12528	9.97e-09	1.3e-07
FvH4_7g15910	AGP22,ATAGP22	Fvb7	13714266	13715289	-	29	1.41058	7	0.461809	16	0.905739	2324	53.307	1087	56.0521	1411	72.0948	5.12464	4.54e-16	2.57e-14
FvH4_4g31710		Fvb4	30743641	30746548	+	16	0.778252	8	0.527782	17	0.962348	2701	61.9545	1390	71.6765	385	19.6715	5.12184	1.18e-06	9.87e-06
FvH4_5g04480		Fvb5	2617337	2620761	+	7	0.340485	1	0.0659727	3	0.169826	470	10.7807	241	12.4274	278	14.2044	5.11983	9e-10	1.47e-08
FvH4_7g26730		Fvb7	20131569	20134848	-	116	5.64233	45	2.96877	13	0.735913	10152	232.863	4713	243.03	3451	176.328	5.11595	6.08e-19	5.76e-17
FvH4_1g06870	DMS2,DRD2,NRPD2,NRPD2A,NRPE2	Fvb1	3630631	3638186	-	7	0.340485	5	0.329864	4	0.226435	977	22.41	540	27.8456	241	12.3139	5.11529	1.56e-12	4.56e-11
FvH4_6g03910	#N/A	Fvb6	2112110	2118239	-	10	0.486408	3	0.197918	12	0.679304	963	22.0889	476	24.5453	763	38.9854	5.11359	4.06e-09	5.81e-08
FvH4_3g06650	HCT	Fvb3	3819335	3821048	-	30	1.45922	5	0.329864	17	0.962348	2150	49.3159	941	48.5235	1508	77.051	5.11054	3.97e-11	8.68e-10
FvH4_7g21370	PPL1	Fvb7	17119452	17123525	-	81	3.9399	53	3.49655	9	0.509478	13444	308.373	2596	133.865	2359	120.533	5.10793	5.83e-06	4.05e-05
FvH4_3g25980		Fvb3	18797679	18799188	+	80	3.89126	46	3.03475	25	1.41522	6845	157.008	3305	170.425	4646	237.387	5.1029	6.9e-16	3.79e-14
FvH4_4g14520		Fvb4	18182362	18185118	+	13	0.63233	5	0.329864	9	0.509478	1379	31.631	702	36.1992	563	28.7664	5.10049	4.74e-14	1.79e-12
FvH4_5g00300	SKU5	Fvb5	211147	215563	+	45	2.18883	11	0.7257	32	1.81148	5794	132.901	2550	131.493	867	44.2992	5.09236	1.11e-07	1.16e-06
FvH4_4g11960		Fvb4	15672560	15675214	+	16	0.778252	5	0.329864	12	0.679304	1262	28.9473	596	30.7332	1039	53.0875	5.09234	6.59e-08	7.24e-07
FvH4_3g25370		Fvb3	18300387	18301550	+	38	1.84835	11	0.7257	38	2.15113	4789	109.848	2107	108.649	1601	81.8028	5.08933	3.52e-17	2.47e-15
FvH4_1g13960		Fvb1	7685852	7687940	-	108	5.2532	57	3.76045	128	7.24591	11231	257.612	5531	285.211	9368	478.656	5.08438	2.04e-08	2.48e-07
FvH4_3g15380	SBPASE	Fvb3	9556724	9560275	+	190	9.24175	105	6.92714	23	1.302	17601	403.725	8556	441.197	7016	358.481	5.0813	1.54e-19	1.58e-17
FvH4_2g34430		Fvb2	25585345	25587458	-	24	1.16738	5	0.329864	20	1.13217	1898	43.5356	928	47.8531	1392	71.124	5.08108	1.89e-11	4.39e-10
FvH4_6g35830	ATPME3,PME3	Fvb6	28260216	28265168	-	31	1.50786	21	1.38543	34	1.9247	5186	118.954	2471	127.419	1353	69.1313	5.07603	1.15e-17	8.66e-16
FvH4_3g37180		Fvb3	31856610	31859279	+	3	0.145922	1	0.0659727	5	0.283043	423	9.70261	205	10.571	195	9.96349	5.06782	8.8e-09	1.16e-07
FvH4_3g07390		Fvb3	4390309	4390833	+	0	0	2	0.131945	4	0.226435	184	4.22052	103	5.31128	245	12.5182	5.06705	0.0010596	0.00388346
FvH4_7g24200	AUX1,MAP1,PIR1,WAV5	Fvb7	18706545	18710547	+	2	0.0972815	3	0.197918	1	0.0566087	402	9.22092	222	11.4476	82	4.18978	5.06487	2.56e-08	3.05e-07
FvH4_5g04060		Fvb5	2416145	2419570	-	11	0.535048	4	0.263891	0	0	827	18.9694	388	20.0075	298	15.2263	5.06113	1.18e-11	2.86e-10
FvH4_6g19490	ELM1	Fvb6	13029021	13032416	+	1	0.0486408	1	0.0659727	0	0	126	2.89014	46	2.37203	53	2.70803	5.05128	0.000398642	0.0016724
FvH4_4g25040	ATKCR1,KCR1,YBR159	Fvb4	26965105	26979850	+	1	0.0486408	0	0	4	0.226435	258	5.9179	128	6.60043	66	3.37226	5.04946	5.38e-06	3.77e-05
FvH4_3g35150		Fvb3	30335007	30336167	+	1	0.0486408	2	0.131945	5	0.283043	275	6.30784	130	6.70356	291	14.8686	5.04795	0.000152997	0.000724527
FvH4_3g44420	HCT	Fvb3	37054797	37056173	-	41	1.99427	20	1.31945	16	0.905739	3955	90.7182	2071	106.793	1532	78.2773	5.04607	3.25e-17	2.31e-15
FvH4_5g14870		Fvb5	8431559	8433619	+	553	26.8983	288	19.0001	69	3.906	44983	1031.8	13290	685.31	29955	1530.55	5.04358	1.64e-07	1.68e-06
FvH4_6g00580		Fvb6	339974	341273	+	5	0.243204	0	0	18	1.01896	947	21.7219	476	24.5453	493	25.1897	5.0432	3.25e-12	9e-11
FvH4_3g08550		Fvb3	4995839	4997748	-	1	0.0486408	1	0.0659727	0	0	61	1.39919	61	3.14552	65	3.32116	5.03539	0.000508169	0.00205907
FvH4_7g02540		Fvb7	2819754	2821116	-	10	0.486408	10	0.659727	36	2.03791	3050	69.9597	1625	83.7945	792	40.4671	5.03352	3.99e-16	2.29e-14
FvH4_5g12700	ATMSH2,MSH2	Fvb5	7158224	7164636	-	3	0.145922	0	0	0	0	150	3.44064	63	3.24865	48	2.45255	5.03003	0.000322841	0.00139565
FvH4_2g14670	TED6	Fvb2	12872428	12873216	+	3	0.145922	2	0.131945	4	0.226435	491	11.2624	231	11.9117	162	8.27736	5.02938	4.76e-09	6.66e-08
FvH4_3g06470		Fvb3	3718352	3720893	+	16	0.778252	6	0.395836	9	0.509478	1507	34.567	692	35.6836	685	35	5.0277	3.72e-14	1.45e-12
FvH4_6g33800		Fvb6	26778222	26780563	+	1	0.0486408	5	0.329864	0	0	482	11.0559	243	12.5305	84	4.29197	5.02625	3.58e-08	4.18e-07
FvH4_4g32070		Fvb4	30897115	30899493	-	5	0.243204	3	0.197918	4	0.226435	550	12.6157	256	13.2009	311	15.8905	5.02569	2.28e-10	4.21e-09
FvH4_6g16060	ATPAL1,PAL1	Fvb6	10090673	10094272	+	46	2.23748	11	0.7257	23	1.302	3419	78.4237	1873	96.5828	1700	86.8612	5.0166	1.71e-16	1.05e-14
FvH4_1g03560		Fvb1	1947027	1948750	+	1	0.0486408	0	0	2	0.113217	156	3.57827	59	3.04238	50	2.55474	5.01518	0.000302902	0.00131933
FvH4_6g17760		Fvb6	11637403	11638095	-	113	5.49641	66	4.3542	34	1.9247	7908	181.391	3918	202.035	7035	359.452	5.00952	2.99e-07	2.88e-06
FvH4_7g14900	BRH1	Fvb7	13042587	13043096	-	88	4.28039	44	2.9028	75	4.24565	8583	196.874	4268	220.083	5457	278.824	5.00772	3.51e-18	2.85e-16
FvH4_5g10600		Fvb5	6021308	6025031	+	28	1.36194	20	1.31945	26	1.47183	3836	87.9887	1757	90.6012	1573	80.3722	5.0072	5.63e-17	3.81e-15
FvH4_3g36340	CYP76A4	Fvb3	31160574	31163255	-	9	0.437767	2	0.131945	5	0.283043	660	15.1388	308	15.8823	394	20.1314	5.00525	5.55e-11	1.16e-09
FvH4_6g45000		Fvb6	34572044	34574522	-	0	0	5	0.329864	0	0	330	7.56941	161	8.3021	156	7.97079	5.00432	1.56e-08	1.93e-07
FvH4_2g21790	#N/A	Fvb2	18019864	18025538	+	21	1.02146	5	0.329864	17	0.962348	2183	50.0728	959	49.4516	769	39.2919	5.00428	8.25e-15	3.53e-13
FvH4_5g30100	#N/A	Fvb5	21022920	21025219	-	16	0.778252	13	0.857645	4	0.226435	1524	34.9569	735	37.9009	935	47.7737	5.00254	4.65e-15	2.11e-13
FvH4_2g36610	ATCSLC5,ATCSLC5,CSLC5,CSLC5	Fvb2	26767057	26771083	+	8	0.389126	5	0.329864	6	0.339652	1138	26.103	572	29.4957	227	11.5985	5.00177	3.08e-10	5.5e-09
FvH4_6g19870	ATOFP13,OFP13	Fvb6	13339169	13341715	+	4	0.194563	3	0.197918	1	0.0566087	425	9.74848	227	11.7054	155	7.9197	4.99739	7.44e-09	9.98e-08
FvH4_5g28120		Fvb5	19325396	19331791	-	3	0.145922	0	0	4	0.226435	350	8.02816	153	7.88957	103	5.26277	4.99537	5e-07	4.61e-06
FvH4_1g29070		Fvb1	21530519	21531907	-	2	0.0972815	0	0	3	0.169826	297	6.81247	119	6.13633	45	2.29927	4.98921	8.6e-06	5.73e-05
FvH4_4g00470	PTAC5	Fvb4	443387	447728	-	30	1.45922	13	0.857645	0	0	1854	42.5263	865	44.6044	1192	60.905	4.98867	2.06e-15	9.97e-14
FvH4_1g08700	AALP,ALP,SAG2	Fvb1	4627588	4630715	-	2	0.0972815	0	0	2	0.113217	183	4.19758	105	5.41441	49	2.50365	4.98715	5.49e-05	0.000293291
FvH4_7g15590	ABIL1	Fvb7	13465535	13469004	+	21	1.02146	4	0.263891	6	0.339652	1501	34.4294	804	41.4589	469	23.9635	4.98636	1.3e-13	4.62e-12
FvH4_5g14640	ATFT1,ATFUT1,FT1,MUR2	Fvb5	8297149	8299905	+	10	0.486408	1	0.0659727	3	0.169826	502	11.5147	259	13.3556	348	17.781	4.9858	5.2e-10	8.94e-09
FvH4_5g30110		Fvb5	21025724	21029892	+	9	0.437767	2	0.131945	11	0.622696	879	20.1622	449	23.1531	489	24.9854	4.9781	4.84e-12	1.28e-10
FvH4_6g53110		Fvb6	38995785	39000312	+	32	1.5565	11	0.7257	6	0.339652	2145	49.2012	1023	52.7519	1162	59.3722	4.97076	2.19e-15	1.06e-13
FvH4_5g03970		Fvb5	2366133	2370331	-	3	0.145922	4	0.263891	8	0.45287	596	13.6708	259	13.3556	450	22.9927	4.96239	2.11e-08	2.56e-07
FvH4_5g03700		Fvb5	2163368	2163943	-	1	0.0486408	3	0.197918	5	0.283043	342	7.84466	170	8.76619	282	14.4087	4.96016	1.04e-07	1.1e-06
FvH4_2g07950		Fvb2	6851806	6856288	-	11	0.535048	20	1.31945	8	0.45287	2956	67.8036	1322	68.17	315	16.0949	4.95977	1.32e-05	8.36e-05
FvH4_1g07690		Fvb1	4081859	4084429	-	20	0.972815	7	0.461809	18	1.01896	1786	40.9666	965	49.761	1015	51.8612	4.95784	9.32e-15	3.96e-13
FvH4_7g19650		Fvb7	16124960	16128279	-	2	0.0972815	4	0.263891	6	0.339652	729	16.7215	354	18.2543	151	7.71532	4.9555	1.83e-10	3.45e-09
FvH4_7g15970	SPA1	Fvb7	13741392	13751054	-	25	1.21602	22	1.4514	17	0.962348	3465	79.4788	1617	83.382	1210	61.8247	4.95397	1.17e-16	7.44e-15
FvH4_2g24170	RPH1	Fvb2	19726824	19731106	-	106	5.15592	19	1.25348	9	0.509478	8029	184.166	2416	124.583	2175	111.131	4.95389	3.46e-17	2.45e-15
FvH4_5g00530		Fvb5	334886	337938	-	20	0.972815	4	0.263891	6	0.339652	921	21.1255	371	19.1309	983	50.2262	4.94856	0.000523179	0.00210904
FvH4_3g01880		Fvb3	962120	964994	-	7	0.340485	0	0	6	0.339652	669	15.3453	301	15.5213	144	7.35765	4.9471	2.31e-09	3.47e-08
FvH4_4g17770		Fvb4	21751654	21755790	+	0	0	4	0.263891	0	0	249	5.71147	120	6.1879	125	6.38685	4.94639	3e-07	2.88e-06
FvH4_4g34980		Fvb4	32476368	32478965	+	8	0.389126	10	0.659727	12	0.679304	1266	29.039	623	32.1255	810	41.3868	4.94189	4.08e-14	1.57e-12
FvH4_2g29680		Fvb2	22969773	22973216	-	105	5.10728	28	1.84724	114	6.45339	9984	229.009	4646	239.575	5590	285.62	4.94077	1.56e-17	1.15e-15
FvH4_6g41440		Fvb6	32578856	32580919	-	1	0.0486408	0	0	3	0.169826	99	2.27082	55	2.83612	121	6.18247	4.9404	0.00133287	0.0047252
FvH4_2g08980	ATRL6,RL6,RSM3	Fvb2	7897213	7898153	-	4	0.194563	0	0	2	0.113217	239	5.48209	112	5.77537	115	5.8759	4.93651	3.86e-06	2.82e-05
FvH4_3g33490	THI1,THI4,TZ	Fvb3	28889621	28892844	-	10	0.486408	15	0.989591	9	0.509478	1529	35.0716	759	39.1385	932	47.6204	4.93563	5.51e-15	2.48e-13
FvH4_6g31770	CS17,PRPS17,RPS17	Fvb6	24873252	24873860	+	277	13.4735	114	7.52089	46	2.604	17406	399.252	8735	450.428	11226	573.59	4.93385	1.91e-18	1.64e-16
FvH4_2g07230		Fvb2	5991270	5997074	+	3	0.145922	1	0.0659727	1	0.0566087	235	5.39034	112	5.77537	94	4.80291	4.93096	4.51e-06	3.22e-05
FvH4_6g28860		Fvb6	22284477	22286483	+	1	0.0486408	3	0.197918	0	0	221	5.06921	91	4.69249	127	6.48904	4.92986	1.34e-06	1.1e-05
FvH4_2g29320		Fvb2	22760964	22762502	-	22	1.0701	7	0.461809	8	0.45287	1596	36.6084	817	42.1293	746	38.1167	4.92639	4.11e-14	1.58e-12
FvH4_7g03610		Fvb7	3977322	3977795	+	3	0.145922	3	0.197918	0	0	252	5.78028	132	6.80669	179	9.14597	4.92356	1.44e-07	1.48e-06
FvH4_2g32970	WLIM1	Fvb2	24843809	24848493	-	46	2.23748	13	0.857645	18	1.01896	3924	90.0072	1627	83.8976	1298	66.3211	4.91797	4.54e-16	2.57e-14
FvH4_1g01710		Fvb1	905139	906392	+	16	0.778252	10	0.659727	10	0.566087	1568	35.9662	790	40.737	808	41.2846	4.91523	2.3e-14	9.15e-13
FvH4_4g05760		Fvb4	5132056	5136676	-	34	1.65379	21	1.38543	26	1.47183	4591	105.307	2339	120.612	853	43.5839	4.91414	2.79e-09	4.13e-08
FvH4_2g23350		Fvb2	19125988	19127445	+	6	0.291845	1	0.0659727	1	0.0566087	308	7.06478	142	7.32235	186	9.50364	4.914	1.56e-07	1.6e-06
FvH4_2g05060	UGT84A1	Fvb2	4101005	4103416	-	28	1.36194	18	1.18751	29	1.64165	2970	68.1247	1490	76.8331	1846	94.321	4.90952	3.48e-16	2.03e-14
FvH4_7g12590		Fvb7	11398006	11399898	+	2	0.0972815	0	0	4	0.226435	237	5.43621	88	4.53779	133	6.79561	4.908	4.48e-06	3.2e-05
FvH4_5g19680		Fvb5	11514965	11518666	-	13	0.63233	7	0.461809	6	0.339652	1178	27.0205	480	24.7516	624	31.8832	4.90483	4.38e-13	1.41e-11
FvH4_5g04380	TRY	Fvb5	2577912	2579442	-	8	0.389126	2	0.131945	13	0.735913	875	20.0704	452	23.3078	476	24.3211	4.90091	8.97e-12	2.23e-10
FvH4_3g19780	emb2737,EMB64	Fvb3	12935353	12943871	-	26	1.26466	21	1.38543	4	0.226435	2332	53.4905	1160	59.8164	1211	61.8758	4.89328	7.04e-16	3.84e-14
FvH4_1g03100		Fvb1	1750661	1751639	-	2	0.0972815	2	0.131945	1	0.0566087	213	4.88571	118	6.08477	120	6.13138	4.89145	1.87e-06	1.48e-05
FvH4_2g15940	ATROPGEF1,ROPGEF1	Fvb2	13950601	13953569	-	19	0.924175	7	0.461809	24	1.35861	2367	54.2933	1078	55.588	815	41.6423	4.88924	1.06e-14	4.45e-13
FvH4_4g32260		Fvb4	30982014	30984576	+	14	0.680971	0	0	6	0.339652	750	17.2032	417	21.503	326	16.6569	4.88264	1.13e-10	2.25e-09
FvH4_3g06140		Fvb3	3530683	3534351	-	36	1.75107	13	0.857645	7	0.396261	2935	67.3219	1461	75.3377	692	35.3576	4.88223	3.89e-15	1.79e-13
FvH4_3g08130	CH-42,CH42,CHL11,CHLI-1,CHLI1	Fvb3	4789140	4791240	+	144	7.00427	98	6.46533	74	4.18904	12029	275.917	6063	312.644	8353	426.795	4.87707	4.94e-15	2.23e-13
FvH4_7g26130		Fvb7	19831360	19835608	+	7	0.340485	4	0.263891	2	0.113217	704	16.1481	353	18.2027	166	8.48174	4.87635	3.14e-10	5.6e-09
FvH4_7g26970		Fvb7	20243460	20247757	-	7	0.340485	0	0	7	0.396261	607	13.9231	350	18.048	144	7.35765	4.87469	2.81e-09	4.16e-08
FvH4_6g23070		Fvb6	16840502	16844428	+	5	0.243204	0	0	4	0.226435	309	7.08772	199	10.2616	145	7.40875	4.86612	2.22e-07	2.21e-06
FvH4_4g07270	CIA2	Fvb4	6675176	6679246	+	48	2.33476	22	1.4514	54	3.05687	5674	130.148	2934	151.294	1896	96.8758	4.86551	1.11e-16	7.12e-15
FvH4_5g04960		Fvb5	2935479	2936567	+	24	1.16738	11	0.7257	41	2.32096	3125	71.68	1586	81.7834	1421	72.6057	4.86368	1.41e-15	7.23e-14
FvH4_2g08250		Fvb2	7167121	7172068	-	12	0.583689	1	0.0659727	8	0.45287	791	18.1437	324	16.7073	456	23.2992	4.86209	5.55e-11	1.16e-09
FvH4_7g22910	RCA	Fvb7	17999847	18002541	-	4894	238.048	3227	212.894	568	32.1537	412420	9459.93	197249	10171.3	177832	9086.29	4.86022	4.53e-19	4.35e-17
FvH4_5g10770	BLT	Fvb5	6101109	6102047	-	1	0.0486408	0	0	6	0.339652	167	3.83058	99	5.10502	193	9.8613	4.86002	0.000325416	0.00140538
FvH4_3g39130	ATBAG4,BAG4	Fvb3	33351057	33354160	-	7	0.340485	1	0.0659727	0	0	249	5.71147	141	7.27078	193	9.8613	4.85722	3.11e-07	2.99e-06
FvH4_7g01430	ATPAO5,PAO5	Fvb7	1843040	1844919	+	6	0.291845	3	0.197918	2	0.113217	498	11.4229	219	11.2929	229	11.7007	4.85495	3.41e-09	4.95e-08
FvH4_5g21680		Fvb5	13094292	13096030	-	21	1.02146	3	0.197918	2	0.113217	861	19.7493	407	20.9873	643	32.854	4.85452	2.37e-09	3.54e-08
FvH4_7g25990	GLY1,SFD1	Fvb7	19765416	19768525	+	7	0.340485	2	0.131945	9	0.509478	756	17.3408	361	18.6153	314	16.0438	4.84819	1.22e-10	2.42e-09
FvH4_6g35990		Fvb6	28354962	28359771	+	15	0.729612	13	0.857645	20	1.13217	2379	54.5686	1147	59.146	746	38.1167	4.84731	6.04e-15	2.68e-13
FvH4_3g44830		Fvb3	37311251	37313605	+	27	1.3133	6	0.395836	11	0.622696	2456	56.3348	1229	63.3744	232	11.854	4.84409	0.000157931	0.000743626
FvH4_6g37820		Fvb6	29783816	29791047	+	1	0.0486408	2	0.131945	0	0	203	4.65633	85	4.3831	45	2.29927	4.84066	4.12e-05	0.000226642
FvH4_6g53300		Fvb6	39109458	39111051	-	0	0	0	0	3	0.169826	86	1.97263	37	1.90794	80	4.08759	4.84026	0.000873802	0.00329612
FvH4_2g04020	pde194	Fvb2	3153885	3157091	+	3	0.145922	4	0.263891	5	0.283043	467	10.7119	245	12.6336	291	14.8686	4.83571	1.08e-09	1.74e-08
FvH4_1g12110		Fvb1	6615402	6618534	+	39	1.89699	8	0.527782	12	0.679304	2108	48.3525	1125	58.0116	1222	62.4379	4.8341	1.24e-14	5.14e-13
FvH4_4g25080	PSBY,YCF32	Fvb4	26994104	26994685	-	499	24.2717	263	17.3508	329	18.6243	52408	1202.11	24719	1274.66	17100	873.721	4.83263	2.91e-18	2.42e-16
FvH4_3g09040		Fvb3	5284538	5286037	+	2	0.0972815	0	0	9	0.509478	424	9.72555	254	13.0977	140	7.15328	4.82894	4.22e-08	4.85e-07
FvH4_4g15300		Fvb4	18940565	18943699	-	11	0.535048	0	0	0	0	464	10.6431	219	11.2929	143	7.30656	4.82788	5.51e-08	6.14e-07
FvH4_5g19130		Fvb5	11039678	11042981	-	34	1.65379	5	0.329864	10	0.566087	1827	41.907	833	42.9543	1009	51.5547	4.82534	6.19e-14	2.3e-12
FvH4_6g04670	EMB34,MEE32	Fvb6	2575865	2581276	+	30	1.45922	11	0.7257	37	2.09452	3556	81.5661	1750	90.2402	1081	55.2335	4.82343	1.96e-15	9.61e-14
FvH4_2g17500		Fvb2	15051429	15054175	+	35	1.70243	11	0.7257	9	0.509478	2541	58.2845	1307	67.3966	757	38.6788	4.8229	8.44e-15	3.6e-13
FvH4_5g20140		Fvb5	11869323	11874602	+	0	0	1	0.0659727	6	0.339652	332	7.61529	144	7.42548	106	5.41605	4.8213	7.62e-07	6.74e-06
FvH4_6g26360		Fvb6	20156456	20157905	+	6	0.291845	10	0.659727	6	0.339652	915	20.9879	455	23.4625	563	28.7664	4.82003	1.11e-12	3.33e-11
FvH4_3g44790		Fvb3	37270229	37270813	-	7	0.340485	8	0.527782	2	0.113217	683	15.6664	332	17.1199	466	23.8102	4.81931	1.31e-11	3.13e-10
FvH4_2g16180	anac36,NAC36	Fvb2	14147226	14149397	+	31	1.50786	27	1.78126	16	0.905739	2923	67.0466	1393	71.8312	1874	95.7517	4.8174	3.92e-16	2.26e-14
FvH4_1g03680		Fvb1	1984868	1986746	+	0	0	1	0.0659727	1	0.0566087	151	3.46358	44	2.2689	24	1.22628	4.81639	0.00117742	0.00425514
FvH4_4g35620		Fvb4	32888969	32890834	-	12	0.583689	18	1.18751	29	1.64165	2940	67.4366	1426	73.5329	881	45.0145	4.81314	1.74e-15	8.65e-14
FvH4_7g12740	XSP1	Fvb7	11555519	11564603	+	20	0.972815	4	0.263891	3	0.169826	1291	29.6125	572	29.4957	361	18.4452	4.81107	3.46e-12	9.51e-11
FvH4_3g29120	FLA1	Fvb3	22228949	22230172	+	9	0.437767	3	0.197918	5	0.283043	865	19.841	389	20.0591	194	9.9124	4.80411	1.72e-10	3.26e-09
FvH4_6g14910		Fvb6	9241351	9243318	+	5	0.243204	0	0	0	0	186	4.2664	86	4.43466	83	4.24087	4.804	4.83e-05	0.000261295
FvH4_5g37060		Fvb5	27120711	27125008	-	5	0.243204	0	0	5	0.283043	529	12.134	264	13.6134	27	1.37956	4.80087	0.00291458	0.00922589
FvH4_3g07630	CIPK2,PKS18,SnRK3.6	Fvb3	4492826	4494220	-	5	0.243204	6	0.395836	11	0.622696	1022	23.4422	547	28.2065	313	15.9927	4.79804	6.41e-12	1.65e-10
FvH4_3g04050		Fvb3	2260509	2267651	+	5	0.243204	0	0	1	0.0566087	346	7.93641	129	6.65199	27	1.37956	4.79753	0.00102246	0.00377147
FvH4_3g19220		Fvb3	12408146	12409519	+	0	0	3	0.197918	2	0.113217	261	5.98672	145	7.47705	86	4.39415	4.79408	1.14e-06	9.56e-06
FvH4_3g39590		Fvb3	33647298	33650060	+	3	0.145922	0	0	8	0.45287	412	9.4503	205	10.571	173	8.8394	4.7929	6.5e-08	7.16e-07
FvH4_2g17470		Fvb2	15043975	15046456	+	36	1.75107	8	0.527782	25	1.41522	2065	47.3662	1015	52.3393	1724	88.0875	4.79175	1.59e-07	1.63e-06
FvH4_6g09820		Fvb6	5854319	5857358	-	9	0.437767	5	0.329864	8	0.45287	1099	25.2084	365	18.8215	402	20.5401	4.79129	1.1e-11	2.69e-10
FvH4_6g50310		Fvb6	37458384	37470335	+	4	0.194563	2	0.131945	16	0.905739	571	13.0974	314	16.1917	583	29.7883	4.78579	2.94e-05	0.000168431
FvH4_6g01370		Fvb6	762948	764700	-	5	0.243204	2	0.131945	1	0.0566087	412	9.4503	238	12.2727	51	2.60584	4.78467	0.000117928	0.00057725
FvH4_3g12240		Fvb3	7249390	7255464	-	5	0.243204	2	0.131945	4	0.226435	502	11.5147	263	13.5618	134	6.84671	4.7842	1.45e-08	1.81e-07
FvH4_1g28910		Fvb1	21349378	21352453	-	17	0.826893	4	0.263891	3	0.169826	753	17.272	340	17.5324	617	31.5255	4.78317	6.55e-07	5.87e-06
FvH4_3g10210		Fvb3	5949295	5954137	+	10	0.486408	1	0.0659727	3	0.169826	518	11.8817	236	12.1695	258	13.1825	4.77991	5.2e-09	7.25e-08
FvH4_5g13690		Fvb5	7743986	7749737	+	92	4.47495	18	1.18751	16	0.905739	4988	114.413	2476	127.677	2106	107.606	4.7764	6.45e-16	3.56e-14
FvH4_6g04940		Fvb6	2727008	2729604	-	34	1.65379	12	0.791673	14	0.792522	2106	48.3066	1056	54.4535	1314	67.1386	4.77296	1.28e-14	5.28e-13
FvH4_4g15260	PSAD-2	Fvb4	18876812	18877429	+	2171	105.599	969	63.9276	708	40.079	144701	3319.1	71241	3673.6	82323	4206.28	4.77114	5.7e-18	4.51e-16
FvH4_7g04090		Fvb7	4675656	4678077	+	1	0.0486408	1	0.0659727	7	0.396261	286	6.56016	163	8.40523	187	9.55473	4.76717	2.17e-07	2.17e-06
FvH4_2g00080		Fvb2	172861	174798	-	0	0	1	0.0659727	2	0.113217	126	2.89014	40	2.06263	80	4.08759	4.76587	0.000291401	0.00127501
FvH4_7g19610		Fvb7	16116600	16117586	+	7	0.340485	11	0.7257	13	0.735913	1357	31.1263	682	35.1679	580	29.635	4.76464	2.41e-13	8.13e-12
FvH4_5g00590	#N/A	Fvb5	357614	359791	-	8	0.389126	11	0.7257	19	1.07557	1760	40.3702	948	48.8844	503	25.7007	4.75977	8.63e-14	3.13e-12
FvH4_7g23460		Fvb7	18287061	18288110	+	4	0.194563	5	0.329864	5	0.283043	894	20.5062	272	14.0259	175	8.94159	4.75886	2.1e-09	3.21e-08
FvH4_7g26360		Fvb7	19938906	19944701	+	30	1.45922	22	1.4514	11	0.622696	3376	77.4374	1731	89.2605	585	29.8905	4.75814	4.47e-08	5.1e-07
FvH4_4g32420		Fvb4	31069366	31069737	+	0	0	6	0.395836	5	0.283043	774	17.7537	291	15.0057	97	4.9562	4.75412	5.76e-06	4.01e-05
FvH4_1g18300	SQE3	Fvb1	10654509	10658370	+	25	1.21602	24	1.58335	11	0.622696	3565	81.7726	1681	86.6822	457	23.3503	4.75259	4.37e-06	3.14e-05
FvH4_4g00500		Fvb4	459770	460654	-	17	0.826893	25	1.64932	23	1.302	1665	38.1911	1330	68.5826	1791	91.5108	4.74792	4.33e-07	4.04e-06
FvH4_5g09430	CHLM	Fvb5	5471699	5473025	+	229	11.1387	89	5.87157	37	2.09452	14706	337.321	7013	361.631	6286	321.182	4.7454	2.74e-17	1.98e-15
FvH4_3g38220		Fvb3	32626878	32632175	+	260	12.6466	183	12.073	47	2.66061	13174	302.18	7187	370.604	15352	784.408	4.74455	0.000167266	0.000779736
FvH4_2g23950	ATISA2,BE2,DBE1,ISA2	Fvb2	19569817	19573425	+	6	0.291845	16	1.05556	3	0.169826	1182	27.1123	610	31.4552	543	27.7445	4.74234	1.69e-13	5.87e-12
FvH4_3g07230		Fvb3	4278529	4285483	-	16	0.778252	2	0.131945	9	0.509478	1308	30.0024	623	32.1255	196	10.0146	4.73987	1.73e-06	1.38e-05
FvH4_6g48770		Fvb6	36660187	36661808	+	0	0	3	0.197918	5	0.283043	344	7.89054	138	7.11609	183	9.35035	4.73769	1.06e-07	1.12e-06
FvH4_2g26410	LAX3	Fvb2	21207919	21210853	+	34	1.65379	7	0.461809	21	1.18878	2265	51.9537	1102	56.8256	1092	55.7955	4.73531	3.9e-14	1.51e-12
FvH4_2g03920		Fvb2	3102892	3106164	-	2	0.0972815	0	0	2	0.113217	121	2.77545	32	1.65011	103	5.26277	4.73442	0.00207822	0.00689739
FvH4_4g07880		Fvb4	7446995	7449535	+	6	0.291845	2	0.131945	11	0.622696	771	17.6849	397	20.4716	252	12.8759	4.73365	3e-10	5.39e-09
FvH4_2g34960		Fvb2	25877052	25877777	+	10	0.486408	0	0	4	0.226435	384	8.80804	195	10.0553	301	15.3795	4.73318	4.73e-08	5.35e-07
FvH4_7g34280	RPOD1,SIG1,SIG2,SIGA,SIGB	Fvb7	24189774	24194005	+	131	6.37194	40	2.63891	25	1.41522	7410	169.968	3642	187.803	3617	184.81	4.73074	1.77e-16	1.08e-14
FvH4_7g33090	ATOFP14,OFP14	Fvb7	23635744	23636061	+	2	0.0972815	0	0	1	0.0566087	81	1.85795	30	1.54698	75	3.83211	4.72912	0.00173972	0.00592023
FvH4_7g25890		Fvb7	19703662	19705717	-	17	0.826893	5	0.329864	26	1.47183	1062	24.3597	534	27.5362	1389	70.9707	4.72618	0.00218214	0.00719543
FvH4_5g17300	NMT1,PEAMT,XPL1	Fvb5	9876631	9880876	-	34	1.65379	8	0.527782	18	1.01896	2434	55.8301	1151	59.3523	883	45.1167	4.71927	4.2e-14	1.6e-12
FvH4_6g32430		Fvb6	25463536	25469239	-	49	2.3834	25	1.64932	6	0.339652	3530	80.9698	1756	90.5496	1229	62.7955	4.71858	1.45e-15	7.37e-14
FvH4_6g46580	FER	Fvb6	35503030	35505660	+	17	0.826893	7	0.461809	22	1.24539	1630	37.3883	797	41.098	863	44.0948	4.70872	2.3e-13	7.79e-12
FvH4_1g13000		Fvb1	7169240	7172204	-	38	1.84835	14	0.923618	4	0.226435	2403	55.1191	1230	63.426	773	39.4963	4.70778	2.27e-14	9.06e-13
FvH4_6g48960	ABCB19,ATABCB19,ATMDR1,ATMDR11,ATPGP19,MDR1,MDR11,PGP19	Fvb6	36751482	36758517	+	8	0.389126	4	0.263891	15	0.84913	1354	31.0575	566	29.1863	256	13.0803	4.70577	6.95e-10	1.16e-08
FvH4_7g09550		Fvb7	9175646	9176470	-	0	0	0	0	4	0.226435	146	3.34889	90	4.64093	41	2.09489	4.70399	0.00031437	0.00136379
FvH4_3g44450	TBL1	Fvb3	37073201	37076093	-	2	0.0972815	5	0.329864	2	0.113217	401	9.19798	169	8.71463	214	10.9343	4.69959	1.52e-08	1.89e-07
FvH4_5g30890		Fvb5	21766019	21770543	+	0	0	7	0.461809	4	0.226435	459	10.5284	200	10.3132	303	15.4817	4.69543	1.17e-09	1.88e-08
FvH4_2g06460	ATGER3,GER3,GLP3,GLP3A,GLP3B	Fvb2	5382863	5383501	-	0	0	2	0.131945	3	0.169826	161	3.69296	107	5.51754	113	5.77372	4.69208	9.53e-06	6.26e-05
FvH4_3g06240		Fvb3	3584383	3587430	+	3	0.145922	5	0.329864	3	0.169826	519	11.9046	252	12.9946	176	8.99269	4.68563	4.69e-09	6.58e-08
FvH4_3g11550		Fvb3	6812575	6819397	-	20	0.972815	7	0.461809	7	0.396261	1594	36.5626	720	37.1274	375	19.1606	4.68376	1.39e-12	4.11e-11
FvH4_3g17830	TBL41	Fvb3	11322982	11327622	-	1	0.0486408	2	0.131945	3	0.169826	251	5.75734	117	6.0332	108	5.51824	4.67931	3.22e-06	2.4e-05
FvH4_3g39630		Fvb3	33661786	33664137	+	3	0.145922	1	0.0659727	2	0.113217	152	3.48652	85	4.3831	149	7.61313	4.67821	3.62e-05	0.000202411
FvH4_6g44730	CYP71B34	Fvb6	34444634	34450005	-	1	0.0486408	2	0.131945	24	1.35861	1479	33.9247	444	22.8952	242	12.3649	4.67619	7.54e-07	6.67e-06
FvH4_2g01060		Fvb2	1035120	1037346	+	48	2.33476	31	2.04515	65	3.67956	4955	113.656	2631	135.67	2710	138.467	4.6742	7.42e-16	4.01e-14
FvH4_6g05050	SFP2	Fvb6	2792689	2796586	+	2	0.0972815	0	0	7	0.396261	339	7.77585	218	11.2414	64	3.27007	4.67334	1.67e-05	0.000103012
FvH4_5g03900		Fvb5	2329222	2333330	+	17	0.826893	15	0.989591	4	0.226435	1579	36.2185	828	42.6965	555	28.3576	4.66662	1.61e-13	5.58e-12
FvH4_4g12020		Fvb4	15733923	15738647	+	17	0.826893	8	0.527782	5	0.283043	1179	27.0434	579	29.8566	498	25.4452	4.66385	3.27e-12	9.04e-11
FvH4_6g10230		Fvb6	6078443	6081699	-	4	0.194563	4	0.263891	6	0.339652	616	14.1296	299	15.4182	190	9.70802	4.66126	2.29e-09	3.44e-08
FvH4_1g02120		Fvb1	1123363	1139343	+	4	0.194563	1	0.0659727	19	1.07557	840	19.2676	302	15.5729	450	22.9927	4.65353	2e-10	3.71e-09
FvH4_7g02710	RPB5E	Fvb7	3001205	3004568	-	9	0.437767	0	0	2	0.113217	265	6.07847	166	8.55993	212	10.8321	4.65102	4.06e-07	3.81e-06
FvH4_7g20910	KCS19	Fvb7	16896452	16903588	-	12	0.583689	3	0.197918	2	0.113217	724	16.6068	358	18.4606	185	9.45254	4.64861	1.29e-09	2.05e-08
FvH4_3g06630		Fvb3	3812030	3815110	+	13	0.63233	3	0.197918	5	0.283043	869	19.9328	298	15.3666	347	17.7299	4.64648	2.72e-10	4.93e-09
FvH4_6g45620	TBL21	Fvb6	34978463	34980454	-	30	1.45922	2	0.131945	15	0.84913	1815	41.6318	868	44.7591	531	27.1314	4.63969	1.47e-12	4.32e-11
FvH4_4g09760		Fvb4	11666483	11667303	-	12	0.583689	4	0.263891	0	0	379	8.69335	198	10.21	439	22.4306	4.63601	0.000517972	0.00209097
FvH4_4g07770	ATCNFU3,NFU3	Fvb4	7280266	7283565	+	23	1.11874	3	0.197918	17	0.962348	1172	26.8829	556	28.6706	919	46.9561	4.63568	6.64e-08	7.28e-07
FvH4_3g23770		Fvb3	16845430	16846467	+	2	0.0972815	8	0.527782	4	0.226435	346	7.93641	213	10.9835	459	23.4525	4.63255	0.000628251	0.0024733
FvH4_5g07670	PDE312,PTAC1	Fvb5	4486526	4491159	+	31	1.50786	14	0.923618	3	0.169826	1804	41.3794	833	42.9543	883	45.1167	4.6311	1.27e-13	4.52e-12
FvH4_1g16440		Fvb1	9483882	9484865	+	2	0.0972815	3	0.197918	2	0.113217	413	9.47323	74	3.81587	133	6.79561	4.62655	8.63e-07	7.51e-06
FvH4_5g06590	ATR4,CYP83B1,RED1,RNT1,SUR2	Fvb5	3890662	3903387	-	56	2.72388	22	1.4514	6	0.339652	3278	75.1895	1477	76.1627	1404	71.7371	4.6263	7.17e-15	3.12e-13
FvH4_1g23390	RLK1	Fvb1	15236532	15238919	+	14	0.680971	4	0.263891	0	0	591	13.5561	300	15.4698	341	17.4233	4.62537	8.55e-10	1.4e-08
FvH4_2g06520		Fvb2	5417526	5420290	-	1	0.0486408	4	0.263891	7	0.396261	469	10.7577	257	13.2524	187	9.55473	4.62364	1.04e-08	1.34e-07
FvH4_4g06510	scpl3	Fvb4	5791111	5794928	+	0	0	5	0.329864	8	0.45287	401	9.19798	200	10.3132	331	16.9124	4.62325	2.12e-07	2.12e-06
FvH4_3g29100		Fvb3	22209960	22210598	+	13	0.63233	3	0.197918	19	1.07557	743	17.0426	460	23.7203	833	42.562	4.62251	8.7e-05	0.000439085
FvH4_6g47780	#N/A	Fvb6	36140424	36146680	+	47	2.28612	18	1.18751	26	1.47183	2391	54.8438	1221	62.9619	2184	111.591	4.62171	3.05e-06	2.29e-05
FvH4_2g37920	CVP1,FRL1,SMT2	Fvb2	27521064	27522131	+	56	2.72388	21	1.38543	20	1.13217	3770	86.4748	1824	94.0561	1409	71.9926	4.62006	6e-15	2.67e-13
FvH4_7g17080		Fvb7	14605596	14606034	+	11	0.535048	1	0.0659727	6	0.339652	483	11.0789	192	9.90064	407	20.7956	4.61987	3.09e-05	0.000175979
FvH4_4g18490		Fvb4	22341083	22343565	-	0	0	1	0.0659727	6	0.339652	285	6.53722	141	7.27078	79	4.03649	4.61499	4.77e-06	3.39e-05
FvH4_3g30490	RPS14	Fvb3	23762490	23763247	-	1	0.0486408	2	0.131945	0	0	149	3.4177	42	2.16577	75	3.83211	4.61425	0.000195366	0.000896728
FvH4_3g37000		Fvb3	31725243	31727160	+	141	6.85835	21	1.38543	29	1.64165	6128	140.562	2988	154.079	3263	166.722	4.61191	2.64e-15	1.25e-13
FvH4_3g06570		Fvb3	3776736	3784564	-	23	1.11874	18	1.18751	22	1.24539	3555	81.5432	1478	76.2143	305	15.5839	4.60981	0.000209784	0.000956064
FvH4_5g07260		Fvb5	4252094	4253796	+	7	0.340485	4	0.263891	18	1.01896	1024	23.4881	450	23.2046	492	25.1387	4.60956	2.79e-11	6.28e-10
FvH4_3g23530		Fvb3	16626784	16629316	-	13	0.63233	11	0.7257	14	0.792522	1226	28.1215	615	31.713	802	40.978	4.60933	9.21e-13	2.79e-11
FvH4_7g30550		Fvb7	22226042	22226578	+	107	5.20456	50	3.29864	191	10.8123	10091	231.463	5002	257.932	7167	366.197	4.60928	4.72e-12	1.25e-10
FvH4_6g27700		Fvb6	21360837	21365897	+	246	11.9656	36	2.37502	45	2.54739	12475	286.147	6051	312.025	3906	199.576	4.60613	7.61e-16	4.09e-14
FvH4_6g22710		Fvb6	16324150	16326138	+	1	0.0486408	2	0.131945	2	0.113217	147	3.37183	85	4.3831	121	6.18247	4.60583	1.99e-05	0.000119776
FvH4_3g17050	LHCB5	Fvb3	10774033	10776485	-	2687	130.698	1302	85.8965	296	16.7562	241041	5528.9	96193	4960.27	24441	1248.81	4.60235	5.68e-05	0.000302413
FvH4_4g34840		Fvb4	32392495	32393598	-	4	0.194563	0	0	6	0.339652	239	5.48209	103	5.31128	225	11.4963	4.6018	0.000219512	0.000994898
FvH4_7g28460	#N/A	Fvb7	21082036	21116931	+	30	1.45922	4	0.263891	33	1.86809	2452	56.243	1275	65.7464	743	37.9635	4.60093	2.24e-13	7.59e-12
FvH4_2g26420	CSDP1	Fvb2	21216333	21216944	-	67	3.25893	28	1.84724	31	1.75487	3449	79.1118	2086	107.566	2607	133.204	4.59963	6.65e-13	2.06e-11
FvH4_4g27350		Fvb4	28384372	28387784	+	15	0.729612	9	0.593754	1	0.0566087	930	21.332	400	20.6263	508	25.9562	4.5996	1.58e-11	3.72e-10
FvH4_2g09730		Fvb2	8597359	8602091	-	3	0.145922	2	0.131945	3	0.169826	312	7.15653	143	7.37391	124	6.33576	4.59634	1.06e-06	8.99e-06
FvH4_6g45050	PSB27	Fvb6	34598919	34599437	+	275	13.3762	151	9.96188	252	14.2654	19507	447.444	9246	476.778	15315	782.517	4.5936	2.08e-08	2.53e-07
FvH4_6g46570	FER	Fvb6	35497702	35500359	+	9	0.437767	10	0.659727	8	0.45287	1083	24.8414	569	29.341	406	20.7445	4.59339	6.64e-12	1.7e-10
FvH4_2g41180	PGR3	Fvb2	29178911	29182180	+	10	0.486408	9	0.593754	7	0.396261	1046	23.9927	601	30.9911	325	16.6058	4.59029	1.19e-11	2.88e-10
FvH4_3g12930		Fvb3	7723474	7726352	+	11	0.535048	4	0.263891	2	0.113217	594	13.6249	276	14.2322	301	15.3795	4.58836	1.78e-09	2.75e-08
FvH4_2g35710		Fvb2	26325114	26330969	+	30	1.45922	15	0.989591	4	0.226435	2345	53.7887	1007	51.9268	508	25.9562	4.58801	1.93e-13	6.59e-12
FvH4_5g00580	#N/A	Fvb5	352907	363419	+	68	3.30757	29	1.91321	247	13.9823	10711	245.685	5674	292.585	5483	280.153	4.58743	1.17e-15	6.06e-14
FvH4_5g38490		Fvb5	28446882	28450200	-	50	2.43204	26	1.71529	23	1.302	2936	67.3448	1315	67.8091	2284	116.701	4.58447	6.57e-08	7.22e-07
FvH4_7g28210	ATCPSF16,CPSF16	Fvb7	20937362	20949339	+	27	1.3133	3	0.197918	7	0.396261	1377	31.5851	622	32.074	458	23.4014	4.5806	1.21e-11	2.93e-10
FvH4_6g46280		Fvb6	35322485	35324911	+	1	0.0486408	2	0.131945	3	0.169826	242	5.5509	119	6.13633	89	4.54744	4.57897	7.32e-06	4.96e-05
FvH4_5g36390		Fvb5	26707085	26710733	+	38	1.84835	37	2.44099	42	2.37756	4355	99.8933	2184	112.62	1917	97.9488	4.57361	1.91e-15	9.35e-14
FvH4_7g17690		Fvb7	14942040	14943647	+	14	0.680971	8	0.527782	35	1.9813	1627	37.3195	840	43.3153	1099	56.1532	4.57119	4.42e-13	1.42e-11
FvH4_5g21220		Fvb5	12736754	12742568	+	66	3.21029	27	1.78126	53	3.00026	4043	92.7368	2244	115.714	2904	148.379	4.57074	1.16e-13	4.14e-12
FvH4_3g43820		Fvb3	36501966	36507629	-	9	0.437767	0	0	1	0.0566087	233	5.34446	144	7.42548	178	9.09488	4.56962	1.92e-06	1.52e-05
FvH4_1g16140	RALFL34	Fvb1	9233045	9233449	+	60	2.91845	4	0.263891	11	0.622696	1584	36.3332	949	48.936	1612	82.3649	4.56849	1.75e-05	0.000107549
FvH4_6g12300		Fvb6	7419063	7420112	-	29	1.41058	10	0.659727	21	1.18878	1909	43.7879	1002	51.669	988	50.4817	4.56625	2.63e-13	8.72e-12
FvH4_7g24710		Fvb7	19047718	19049618	+	20	0.972815	27	1.78126	38	2.15113	2573	59.0185	1401	72.2437	1783	91.1021	4.5658	9.68e-15	4.1e-13
FvH4_2g01680		Fvb2	1500627	1505543	-	8	0.389126	2	0.131945	4	0.226435	481	11.033	242	12.4789	199	10.1679	4.56372	2.79e-08	3.31e-07
FvH4_4g15520	LPA19,Psb27-H1	Fvb4	19242669	19247297	-	15	0.729612	10	0.659727	20	1.13217	3001	68.8358	483	24.9063	391	19.9781	4.56267	0.00159494	0.00552201
FvH4_5g03620	ALMT9,AtALMT9	Fvb5	2119019	2123417	+	8	0.389126	7	0.461809	7	0.396261	837	19.1988	464	23.9265	299	15.2774	4.56249	9.58e-11	1.93e-09
FvH4_4g22500		Fvb4	25312820	25313926	+	27	1.3133	4	0.263891	4	0.226435	1048	24.0386	501	25.8345	618	31.5766	4.56092	2.11e-11	4.87e-10
FvH4_2g13810		Fvb2	12028156	12031135	-	6	0.291845	5	0.329864	1	0.0566087	407	9.33561	212	10.932	243	12.416	4.55929	1.4e-08	1.76e-07
FvH4_2g04050		Fvb2	3194995	3197897	-	3	0.145922	0	0	6	0.339652	400	9.17504	149	7.68331	68	3.47445	4.55901	2.87e-06	2.17e-05
FvH4_6g40590	FLA2	Fvb6	32065806	32068574	-	143	6.95563	56	3.69447	54	3.05687	6887	157.971	3444	177.593	5542	283.168	4.55714	2.72e-08	3.22e-07
FvH4_3g39500		Fvb3	33592267	33594966	+	0	0	0	0	4	0.226435	119	2.72958	92	4.74406	33	1.68613	4.55692	0.000754374	0.0028993
FvH4_5g06720		Fvb5	3962326	3964815	+	4	0.194563	1	0.0659727	8	0.45287	469	10.7577	206	10.6226	172	8.78831	4.55426	8.9e-08	9.52e-07
FvH4_1g04500		Fvb1	2389160	2391221	+	20	0.972815	2	0.131945	4	0.226435	974	22.3412	445	22.9468	286	14.6131	4.55007	2.88e-10	5.19e-09
FvH4_3g38720		Fvb3	32994256	32998097	-	9	0.437767	7	0.461809	16	0.905739	1006	23.0752	471	24.2875	615	31.4233	4.54996	1.39e-11	3.3e-10
FvH4_2g00100		Fvb2	216704	218913	-	277	13.4735	73	4.81601	35	1.9813	10898	249.974	5335	275.104	7760	396.496	4.54985	1.63e-11	3.82e-10
FvH4_2g34230		Fvb2	25472804	25475107	+	27	1.3133	21	1.38543	27	1.52843	3220	73.8591	1471	75.8533	859	43.8905	4.54536	2.31e-14	9.17e-13
FvH4_1g09770	MSP2	Fvb1	5314080	5315307	-	0	0	0	0	5	0.283043	108	2.47726	70	3.60961	95	4.85401	4.54376	0.000247899	0.00110647
FvH4_6g38570		Fvb6	30524315	30526112	+	40	1.94563	0	0	11	0.622696	1264	28.9931	736	37.9525	844	43.124	4.54295	7.47e-12	1.89e-10
FvH4_6g12700	ATROPGEF7,ROPGEF7	Fvb6	7682426	7685893	+	11	0.535048	0	0	2	0.113217	456	10.4596	219	11.2929	131	6.69342	4.53858	2.38e-07	2.34e-06
FvH4_2g17820	DIR1	Fvb2	15287507	15287818	-	110	5.35048	25	1.64932	16	0.905739	3938	90.3283	1869	96.3766	3235	165.292	4.53749	3.86e-07	3.64e-06
FvH4_7g02380		Fvb7	2668410	2675156	+	5	0.243204	4	0.263891	7	0.396261	642	14.7259	272	14.0259	223	11.3941	4.53604	3.87e-09	5.55e-08
FvH4_4g34420		Fvb4	32216774	32220503	+	12	0.583689	1	0.0659727	9	0.509478	904	20.7356	333	17.1714	227	11.5985	4.5353	1.56e-09	2.45e-08
FvH4_6g37210		Fvb6	29334269	29337769	-	101	4.91272	40	2.63891	23	1.302	4958	113.725	2490	128.399	3105	158.649	4.52984	3.07e-15	1.44e-13
FvH4_4g18460		Fvb4	22329518	22330804	+	2	0.0972815	3	0.197918	3	0.169826	309	7.08772	125	6.44573	147	7.51094	4.52904	8.44e-07	7.36e-06
FvH4_6g07580		Fvb6	4549491	4552289	+	32	1.5565	14	0.923618	10	0.566087	2499	57.3211	1099	56.6709	518	26.4671	4.52537	1.04e-11	2.57e-10
FvH4_2g19560	LPA66	Fvb2	16589578	16590738	-	1	0.0486408	1	0.0659727	5	0.283043	248	5.68853	141	7.27078	74	3.78102	4.52513	1.08e-05	7.01e-05
FvH4_6g28220		Fvb6	21726893	21729860	-	100	4.86408	20	1.31945	20	1.13217	4095	93.9295	1939	99.9862	2517	128.606	4.5245	1.53e-14	6.23e-13
FvH4_2g40270	LAC14	Fvb2	28723703	28726472	-	2	0.0972815	12	0.791673	3	0.169826	744	17.0656	421	21.7092	267	13.6423	4.52426	6.33e-11	1.31e-09
FvH4_3g28750		Fvb3	21739671	21741054	-	44	2.14019	19	1.25348	18	1.01896	2146	49.2241	931	48.0078	1887	96.4159	4.52279	1.35e-05	8.49e-05
FvH4_3g11800	PSAF	Fvb3	6971527	6972286	+	2146	104.383	595	39.2538	314	17.7751	114139	2618.08	55310	2852.11	36848	1882.74	4.52149	2.15e-16	1.29e-14
FvH4_2g10390	FBA2	Fvb2	9250052	9252469	+	3238	157.499	2556	168.626	435	24.6248	231751	5315.81	111811	5765.63	107254	5480.12	4.52131	2.79e-17	2.01e-15
FvH4_2g09200		Fvb2	8137520	8138206	-	2	0.0972815	3	0.197918	7	0.396261	368	8.44104	157	8.09584	250	12.7737	4.52009	7.01e-08	7.65e-07
FvH4_7g07070		Fvb7	7050621	7051916	-	3	0.145922	1	0.0659727	10	0.566087	357	8.18873	179	9.23028	267	13.6423	4.51585	8.86e-08	9.48e-07
FvH4_7g33990	4CL3	Fvb7	24045208	24049072	-	9	0.437767	6	0.395836	11	0.622696	1255	28.7867	546	28.1549	154	7.8686	4.51115	2.15e-05	0.000128462
FvH4_4g31860		Fvb4	30794264	30797577	+	2	0.0972815	2	0.131945	3	0.169826	284	6.51428	151	7.78644	68	3.47445	4.50701	5.12e-06	3.61e-05
FvH4_6g11980		Fvb6	7197193	7198701	+	29	1.41058	7	0.461809	5	0.283043	1523	34.934	445	22.9468	715	36.5328	4.5063	6.09e-12	1.58e-10
FvH4_6g35090		Fvb6	27735485	27738666	+	16	0.778252	11	0.7257	27	1.52843	1905	43.6961	869	44.8107	791	40.416	4.50185	6.49e-13	2.01e-11
FvH4_5g31840		Fvb5	22964293	22967842	-	13	0.63233	7	0.461809	8	0.45287	1017	23.3276	460	23.7203	414	21.1533	4.50174	5.1e-11	1.08e-09
FvH4_3g28410		Fvb3	21367175	21371700	-	11	0.535048	0	0	4	0.226435	628	14.4048	253	13.0462	96	4.9051	4.50145	3.08e-06	2.31e-05
FvH4_1g21050	#N/A	Fvb1	13109557	13110885	-	5	0.243204	14	0.923618	40	2.26435	2885	66.175	960	49.5032	581	29.6861	4.50135	1.46e-10	2.83e-09
FvH4_1g22920		Fvb1	14841310	14844193	+	35	1.70243	15	0.989591	7	0.396261	1568	35.9662	713	36.7664	1249	63.8174	4.50128	2.54e-07	2.47e-06
FvH4_5g32890		Fvb5	23750266	23752946	+	4	0.194563	4	0.263891	0	0	394	9.03742	84	4.33153	158	8.07298	4.49201	5.15e-07	4.73e-06
FvH4_6g50270		Fvb6	37424836	37426643	-	110	5.35048	24	1.58335	2	0.113217	4107	94.2048	2035	104.936	2213	113.073	4.48968	1.85e-14	7.46e-13
FvH4_7g15920	TUBG1	Fvb7	13716363	13721050	-	14	0.680971	7	0.461809	13	0.735913	1062	24.3597	507	26.1439	574	29.3284	4.48906	2.17e-11	5e-10
FvH4_6g33550	AtIDD7,IDD7	Fvb6	26558336	26561945	-	12	0.583689	12	0.791673	38	2.15113	2557	58.6515	1245	64.1995	509	26.0073	4.48748	1.21e-09	1.94e-08
FvH4_6g14280		Fvb6	8750548	8750796	-	0	0	1	0.0659727	6	0.339652	200	4.58752	104	5.36285	118	6.02919	4.48307	1.6e-05	9.92e-05
FvH4_3g25450	AtWTF1,WTF1	Fvb3	18355856	18358593	+	35	1.70243	6	0.395836	10	0.566087	1433	32.8696	767	39.551	800	40.8759	4.48207	4.03e-12	1.08e-10
FvH4_2g26980		Fvb2	21554462	21560156	+	31	1.50786	12	0.791673	20	1.13217	1982	45.4623	983	50.6892	981	50.124	4.4818	4.62e-13	1.48e-11
FvH4_2g18660		Fvb2	15965327	15967612	+	7	0.340485	4	0.263891	1	0.0566087	224	5.13802	152	7.83801	315	16.0949	4.47876	0.00144189	0.005063
FvH4_1g19680		Fvb1	11895872	11901129	-	26	1.26466	21	1.38543	9	0.509478	2238	51.3344	1121	57.8053	679	34.6934	4.47648	1.35e-13	4.78e-12
FvH4_5g32290		Fvb5	23294764	23299861	-	6	0.291845	5	0.329864	4	0.226435	516	11.8358	288	14.851	213	10.8832	4.47432	7.95e-09	1.06e-07
FvH4_6g26380		Fvb6	20173460	20176736	-	7	0.340485	7	0.461809	0	0	530	12.1569	265	13.6649	231	11.8029	4.47383	4.18e-09	5.96e-08
FvH4_6g24020		Fvb6	18043303	18044346	-	4	0.194563	2	0.131945	0	0	246	5.64265	115	5.93007	67	3.42335	4.47041	1.87e-05	0.000113794
FvH4_3g05680		Fvb3	3313508	3317532	+	141	6.85835	44	2.9028	49	2.77383	5882	134.919	2944	151.81	4745	242.445	4.47011	5.63e-08	6.28e-07
FvH4_7g17100	ATECA2,ECA2	Fvb7	14614488	14620214	+	21	1.02146	4	0.263891	12	0.679304	1276	29.2684	618	31.8677	409	20.8978	4.46446	3.78e-11	8.32e-10
FvH4_2g04900		Fvb2	3842764	3844870	+	0	0	0	0	4	0.226435	105	2.40845	50	2.57829	65	3.32116	4.46401	0.00128728	0.004588
FvH4_2g29170	RDR6,SDE1,SGS2	Fvb2	22685620	22691582	-	8	0.389126	0	0	4	0.226435	401	9.19798	215	11.0867	96	4.9051	4.46289	8.87e-07	7.69e-06
FvH4_5g04860		Fvb5	2899151	2901101	-	4	0.194563	4	0.263891	0	0	283	6.49134	153	7.88957	135	6.8978	4.45976	8.07e-07	7.07e-06
FvH4_6g47460		Fvb6	35947206	35953284	-	1	0.0486408	1	0.0659727	7	0.396261	436	10.0008	118	6.08477	78	3.9854	4.45465	3.47e-06	2.57e-05
FvH4_3g29090		Fvb3	22195129	22197557	-	3	0.145922	4	0.263891	1	0.0566087	280	6.42253	131	6.75512	154	7.8686	4.4516	8.53e-07	7.43e-06
FvH4_4g20990		Fvb4	24160711	24166038	+	9	0.437767	5	0.329864	3	0.169826	737	16.905	341	17.584	138	7.05109	4.4505	1.47e-08	1.84e-07
FvH4_6g15530		Fvb6	9645826	9647042	+	27	1.3133	7	0.461809	21	1.18878	1216	27.8921	521	26.8658	1234	63.051	4.44967	0.000436527	0.00180662
FvH4_7g00900		Fvb7	1361443	1362395	+	154	7.49068	54	3.56253	44	2.49078	6754	154.921	3249	167.537	4852	247.912	4.44833	1.17e-10	2.33e-09
FvH4_2g15860		Fvb2	13898653	13899252	+	2	0.0972815	1	0.0659727	1	0.0566087	115	2.63783	65	3.35178	65	3.32116	4.44291	0.000533105	0.00214256
FvH4_7g16430		Fvb7	14078799	14080998	-	2	0.0972815	1	0.0659727	1	0.0566087	91	2.08732	61	3.14552	78	3.9854	4.44062	0.000575155	0.00228976
FvH4_7g09460	ATGSTU7,GST25,GSTU7	Fvb7	9074371	9077418	-	10	0.486408	2	0.131945	7	0.396261	622	14.2672	303	15.6244	223	11.3941	4.44011	1.04e-08	1.35e-07
FvH4_1g12320		Fvb1	6744869	6748097	+	45	2.18883	49	3.23266	19	1.07557	3957	90.7641	1999	103.08	1842	94.1167	4.43979	4.57e-15	2.08e-13
FvH4_5g16660	#N/A	Fvb5	9521274	9521949	-	34	1.65379	17	1.12154	27	1.52843	1594	36.5626	910	46.9249	1779	90.8977	4.43637	0.000165531	0.000773518
FvH4_6g51890		Fvb6	38395560	38397454	-	27	1.3133	4	0.263891	12	0.679304	1575	36.1267	837	43.1606	285	14.562	4.43533	4.7e-07	4.35e-06
FvH4_6g00100		Fvb6	96687	99470	-	0	0	1	0.0659727	2	0.113217	133	3.0507	47	2.42359	37	1.89051	4.43449	0.00161745	0.00558544
FvH4_1g04430	#N/A	Fvb1	2362244	2365103	-	16	0.778252	6	0.395836	11	0.622696	619	14.1984	436	22.4827	701	35.8175	4.43234	4.4e-05	0.000241024
FvH4_4g07900		Fvb4	7469839	7473299	+	34	1.65379	13	0.857645	5	0.283043	1361	31.2181	731	37.6946	974	49.7664	4.43148	2.55e-12	7.2e-11
FvH4_1g04080	GAI,RGA2	Fvb1	2158336	2159970	+	32	1.5565	26	1.71529	39	2.20774	3735	85.672	1722	88.7964	1080	55.1824	4.43056	3.63e-14	1.42e-12
FvH4_1g30260	PDLP7	Fvb1	23970230	23971929	+	35	1.70243	14	0.923618	12	0.679304	1924	44.132	930	47.9562	917	46.854	4.42727	7.78e-13	2.38e-11
FvH4_2g15810	GGR	Fvb2	13868247	13870097	-	39	1.89699	31	2.04515	45	2.54739	3064	70.2808	1399	72.1406	2383	121.759	4.4266	7.67e-08	8.31e-07
FvH4_6g45600	ATTPS-CIN,TPS-CIN	Fvb6	34969377	34975306	+	39	1.89699	12	0.791673	13	0.735913	2112	48.4442	1012	52.1846	827	42.2554	4.42302	8.95e-13	2.71e-11
FvH4_6g23050		Fvb6	16816488	16820095	-	1	0.0486408	0	0	6	0.339652	197	4.51871	99	5.10502	89	4.54744	4.41685	6.27e-05	0.000329494
FvH4_2g19680		Fvb2	16644355	16644849	+	36	1.75107	13	0.857645	46	2.604	2017	46.2652	1092	56.3099	1941	99.1751	4.41617	1.49e-05	9.3e-05
FvH4_1g05650	emb2726	Fvb1	2985672	2990809	-	501	24.369	414	27.3127	94	5.32122	30836	707.304	14780	762.143	19596	1001.25	4.41558	2.03e-16	1.23e-14
FvH4_6g07820	SVB	Fvb6	4678682	4679167	+	16	0.778252	5	0.329864	22	1.24539	1107	25.3919	507	26.1439	762	38.9343	4.40898	1.83e-10	3.44e-09
FvH4_3g21340		Fvb3	14296435	14296794	+	156	7.58796	141	9.30215	364	20.6056	18089	414.918	8966	462.339	11646	595.05	4.40828	1.71e-15	8.53e-14
FvH4_2g29010		Fvb2	22607000	22609405	+	18	0.875534	8	0.527782	6	0.339652	992	22.7541	427	22.0186	537	27.4379	4.40787	6.59e-11	1.36e-09
FvH4_1g07640		Fvb1	4061629	4066532	+	13	0.63233	5	0.329864	8	0.45287	778	17.8455	458	23.6172	322	16.4525	4.40749	5.56e-10	9.55e-09
FvH4_4g13880		Fvb4	17390474	17392202	-	8	0.389126	1	0.0659727	10	0.566087	462	10.5972	168	8.66306	369	18.854	4.40576	4.92e-05	0.000265799
FvH4_6g46560		Fvb6	35493952	35495202	+	877	42.658	175	11.5452	160	9.05739	23186	531.831	11988	618.171	26886	1373.74	4.40325	0.00076136	0.00292226
FvH4_2g39500	APL2	Fvb2	28359946	28366265	+	2	0.0972815	2	0.131945	9	0.509478	591	13.5561	176	9.07559	116	5.927	4.40188	1.77e-07	1.8e-06
FvH4_3g07980		Fvb3	4699235	4700411	-	176	8.56078	89	5.87157	41	2.32096	7191	164.944	3432	176.974	6807	347.802	4.39853	2.94e-05	0.000168344
FvH4_3g06690	HCT	Fvb3	3846497	3848434	-	37	1.79971	30	1.97918	21	1.18878	2902	66.5649	1350	69.6139	1403	71.686	4.39794	5.43e-14	2.03e-12
FvH4_7g17170	#N/A	Fvb7	14656782	14662248	-	5	0.243204	2	0.131945	2	0.113217	376	8.62454	175	9.02402	56	2.86131	4.39666	9.46e-06	6.23e-05
FvH4_2g12650		Fvb2	11113233	11116039	+	93	4.52359	43	2.83683	19	1.07557	3799	87.14	1808	93.231	3261	166.62	4.39469	2.1e-06	1.64e-05
FvH4_5g39660		Fvb5	29255413	29257319	+	10	0.486408	1	0.0659727	0	0	362	8.30342	194	10.0038	92	4.70072	4.39425	1.78e-06	1.42e-05
FvH4_6g43110	AER,AT-AER	Fvb6	33395500	33406206	-	10	0.486408	7	0.461809	22	1.24539	975	22.3642	505	26.0407	702	35.8686	4.39353	4.78e-11	1.02e-09
FvH4_2g07780	PDV2	Fvb2	6711201	6714450	-	17	0.826893	11	0.7257	6	0.339652	782	17.9372	416	21.4514	753	38.4744	4.39331	1.56e-05	9.7e-05
FvH4_6g02280		Fvb6	1331224	1332555	+	24	1.16738	27	1.78126	51	2.88704	2913	66.8173	1659	85.5477	1573	80.3722	4.39326	6.48e-14	2.39e-12
FvH4_1g04380	ABIL4	Fvb1	2344881	2346988	+	16	0.778252	5	0.329864	8	0.45287	786	18.029	369	19.0278	489	24.9854	4.39084	3.87e-10	6.82e-09
FvH4_3g23590		Fvb3	16673891	16678336	-	6	0.291845	1	0.0659727	21	1.18878	895	20.5292	436	22.4827	278	14.2044	4.39082	1.34e-09	2.13e-08
FvH4_5g00190	APT3	Fvb5	133255	138546	-	6	0.291845	0	0	9	0.509478	392	8.99154	206	10.6226	195	9.96349	4.3902	3.22e-07	3.09e-06
FvH4_6g21880		Fvb6	15554170	15556311	+	13	0.63233	17	1.12154	16	0.905739	1203	27.5939	621	32.0224	955	48.7956	4.389	1.23e-08	1.56e-07
FvH4_5g27060		Fvb5	18363684	18365433	-	89	4.32903	23	1.51737	39	2.20774	5533	126.914	2594	133.762	1296	66.2189	4.38756	4.18e-14	1.6e-12
FvH4_6g32950	ATGL1,ATMYB,GL1,MYB	Fvb6	26003439	26004783	-	0	0	2	0.131945	0	0	98	2.24789	29	1.49541	47	2.40146	4.38668	0.00239784	0.00778948
FvH4_3g28430		Fvb3	21384549	21388744	-	9	0.437767	6	0.395836	5	0.283043	894	20.5062	420	21.6577	101	5.16058	4.38592	8.73e-05	0.000440271
FvH4_2g17060	HMG1,HMGR1	Fvb2	14774489	14786903	-	628	30.5464	756	49.8754	1125	63.6848	96059	2203.36	46307	2387.86	25246	1289.94	4.38564	3.53e-16	2.05e-14
FvH4_1g16180		Fvb1	9260146	9269132	-	3	0.145922	5	0.329864	5	0.283043	458	10.5054	194	10.0038	208	10.6277	4.38333	4.76e-08	5.38e-07
FvH4_2g27470	BGAL16	Fvb2	21802660	21808311	+	6	0.291845	3	0.197918	1	0.0566087	335	7.6841	148	7.63174	146	7.45984	4.3768	9.69e-07	8.32e-06
FvH4_6g24460		Fvb6	18552286	18555845	-	7	0.340485	0	0	2	0.113217	284	6.51428	112	5.77537	101	5.16058	4.37577	1.72e-05	0.000105887
FvH4_4g16860		Fvb4	20737895	20738712	-	10	0.486408	1	0.0659727	5	0.283043	340	7.79879	125	6.44573	333	17.0146	4.3752	0.00134308	0.00475459
FvH4_3g13890		Fvb3	8352002	8354687	-	28	1.36194	13	0.857645	38	2.15113	1791	41.0813	951	49.0391	1484	75.8247	4.37246	1.15e-07	1.21e-06
FvH4_1g23170		Fvb1	15015659	15015946	-	0	0	0	0	6	0.339652	132	3.02776	54	2.78456	112	5.72262	4.37147	0.000238697	0.0010676
FvH4_1g22160	CER1	Fvb1	14101071	14111891	-	13	0.63233	8	0.527782	4	0.226435	1433	32.8696	289	14.9025	198	10.1168	4.3691	0.000383514	0.00161795
FvH4_6g33170	CYP9D1	Fvb6	26244297	26248642	-	36	1.75107	8	0.527782	4	0.226435	1813	41.5859	887	45.7389	318	16.2482	4.36783	2.48e-07	2.43e-06
FvH4_3g02870	CRK29	Fvb3	1531980	1534951	+	7	0.340485	8	0.527782	23	1.302	1589	36.4479	603	31.0942	326	16.6569	4.36745	5.01e-11	1.07e-09
FvH4_4g07430		Fvb4	6788577	6793077	-	38	1.84835	18	1.18751	20	1.13217	2122	48.6736	991	51.1017	1288	65.8101	4.36698	5.2e-13	1.64e-11
FvH4_2g02600	SQE1,XF1	Fvb2	2073022	2076043	+	15	0.729612	8	0.527782	24	1.35861	2074	47.5726	833	42.9543	239	12.2117	4.36654	5.45e-05	0.000291347
FvH4_7g16910		Fvb7	14513366	14516416	-	46	2.23748	5	0.329864	19	1.07557	1691	38.7875	829	42.7481	1118	57.124	4.36253	5.13e-12	1.34e-10
FvH4_3g05520		Fvb3	3224207	3229766	-	27	1.3133	5	0.329864	12	0.679304	1074	24.635	634	32.6927	637	32.5474	4.36064	5.22e-11	1.11e-09
FvH4_3g44230	ATMRP14,MRP14	Fvb3	36855580	36875757	-	101	4.91272	89	5.87157	54	3.05687	8401	192.699	3907	201.468	3444	175.971	4.35913	2.53e-15	1.21e-13
FvH4_7g20790	#N/A	Fvb7	16832223	16832786	-	52	2.52932	26	1.71529	46	2.604	2580	59.179	1291	66.5715	2649	135.35	4.35622	0.000139382	0.000668464
FvH4_6g20050		Fvb6	13495529	13496905	+	15	0.729612	16	1.05556	34	1.9247	2400	55.0503	759	39.1385	940	48.0291	4.35244	8.83e-13	2.68e-11
FvH4_4g20660	RFC3	Fvb4	23793240	23795736	-	90	4.37767	32	2.11113	11	0.622696	2448	56.1513	1272	65.5917	3108	158.803	4.35239	0.00204168	0.00678912
FvH4_4g02690		Fvb4	2446685	2453920	-	109	5.30184	49	3.23266	23	1.302	6077	139.392	2932	151.191	2180	111.387	4.35077	1.44e-14	5.88e-13
FvH4_5g19400	ATMYB23,ATMYBRTF,MYB23	Fvb5	11235569	11238533	-	5	0.243204	10	0.659727	8	0.45287	783	17.9601	366	18.8731	360	18.3941	4.35037	3.19e-10	5.68e-09
FvH4_5g06350	ATRAB8D,ATRABE1B,RABE1b	Fvb5	3728531	3729976	-	703	34.1945	625	41.233	378	21.3981	53174	1219.68	25856	1333.29	27239	1391.77	4.35036	4.82e-16	2.7e-14
FvH4_6g21000	CCR2,CRTISO	Fvb6	14525895	14532995	+	6	0.291845	9	0.593754	2	0.113217	665	15.2535	378	19.4919	167	8.53284	4.34908	2.04e-09	3.13e-08
FvH4_1g17370		Fvb1	10043550	10044941	-	11	0.535048	6	0.395836	2	0.113217	485	11.1247	213	10.9835	388	19.8248	4.34591	1.91e-06	1.51e-05
FvH4_5g17570	RKL1	Fvb5	10049892	10053378	-	81	3.9399	8	0.527782	20	1.13217	3239	74.2949	1480	76.3174	1279	65.3503	4.34516	6.69e-13	2.07e-11
FvH4_6g39550	emb2768	Fvb6	31233883	31236347	-	27	1.3133	7	0.461809	23	1.302	1853	42.5034	840	43.3153	604	30.8613	4.33763	8.88e-12	2.21e-10
FvH4_5g00930	ARK3,PAK	Fvb5	539619	548146	-	16	0.778252	7	0.461809	9	0.509478	987	22.6394	407	20.9873	476	24.3211	4.3375	1.96e-10	3.66e-09
FvH4_6g16050	#N/A	Fvb6	10067796	10068528	+	0	0	10	0.659727	1	0.0566087	356	8.16579	159	8.19897	292	14.9197	4.33383	1.41e-06	1.15e-05
FvH4_1g19690	PAS2,PEP	Fvb1	11910522	11913761	+	30	1.45922	7	0.461809	21	1.18878	1593	36.5396	793	40.8917	777	39.7007	4.33354	1.04e-11	2.57e-10
FvH4_4g26760		Fvb4	28030020	28032142	-	23	1.11874	4	0.263891	18	1.01896	1235	28.3279	609	31.4036	580	29.635	4.33269	6.91e-11	1.42e-09
FvH4_6g27330	ATFMN/FHY,FMN/FHY	Fvb6	20929544	20933157	-	6	0.291845	5	0.329864	18	1.01896	1041	23.8781	486	25.061	247	12.6204	4.3323	5.1e-10	8.8e-09
FvH4_4g32720		Fvb4	31275532	31276123	+	3	0.145922	0	0	20	1.13217	488	11.1936	260	13.4071	364	18.5985	4.32772	2.27e-08	2.74e-07
FvH4_1g21260		Fvb1	13267944	13273865	-	5	0.243204	1	0.0659727	0	0	195	4.47283	97	5.00189	58	2.9635	4.32771	0.000136623	0.00065723
FvH4_1g04160		Fvb1	2200241	2204654	+	115	5.59369	68	4.48615	19	1.07557	6971	159.898	3411	175.891	2362	120.686	4.32585	7.76e-15	3.34e-13
FvH4_7g31650		Fvb7	22833444	22837316	-	92	4.47495	47	3.10072	28	1.58504	7364	168.913	3320	171.199	687	35.1021	4.32525	0.000257454	0.0011406
FvH4_3g02920	PSBQ,PSBQ-2,PSII-Q	Fvb3	1561441	1563015	+	2362	114.889	902	59.5074	419	23.719	128887	2956.36	61964	3195.23	35544	1816.11	4.3237	1.46e-15	7.42e-14
FvH4_3g03620	AHK2,HK2	Fvb3	2032033	2040894	+	1	0.0486408	1	0.0659727	1	0.0566087	114	2.61489	54	2.78456	28	1.43066	4.32223	0.00292654	0.00925695
FvH4_3g43680		Fvb3	36385728	36388526	-	45	2.18883	17	1.12154	11	0.622696	2738	62.8032	1311	67.6028	539	27.5401	4.32193	2.89e-09	4.27e-08
FvH4_6g53210		Fvb6	39050864	39051987	+	4	0.194563	8	0.527782	9	0.509478	459	10.5284	249	12.8399	467	23.8613	4.32066	5.81e-05	0.000308293
FvH4_5g18630	#N/A	Fvb5	10711003	10718487	-	9	0.437767	3	0.197918	5	0.283043	521	11.9505	227	11.7054	223	11.3941	4.32064	5.34e-08	5.97e-07
FvH4_2g12620	LAC14	Fvb2	11082146	11085711	+	8	0.389126	9	0.593754	20	1.13217	1239	28.4197	585	30.166	421	21.5109	4.32055	5.36e-11	1.13e-09
FvH4_2g25790	PHR2	Fvb2	20822806	20826107	-	212	10.3118	210	13.8543	77	4.35887	17755	407.257	8861	456.925	6038	308.511	4.32052	8e-16	4.29e-14
FvH4_7g26480		Fvb7	19986569	19990979	-	13	0.63233	6	0.395836	1	0.0566087	637	14.6113	299	15.4182	270	13.7956	4.31939	5.29e-09	7.35e-08
FvH4_7g24350	LHCB4.3	Fvb7	18809165	18811045	-	157	7.6366	88	5.8056	33	1.86809	10481	240.409	4877	251.487	2572	131.416	4.31924	4.5e-15	2.06e-13
FvH4_1g03790		Fvb1	2025318	2026656	+	16	0.778252	3	0.197918	17	0.962348	640	14.6801	330	17.0167	726	37.0948	4.3166	0.000903613	0.003396
FvH4_4g14120	#N/A	Fvb4	17674080	17674593	+	2	0.0972815	1	0.0659727	2	0.113217	120	2.75251	43	2.21733	102	5.21167	4.31654	0.000457326	0.00187677
FvH4_4g32820		Fvb4	31301858	31305612	-	66	3.21029	25	1.64932	5	0.283043	2966	68.033	1388	71.5734	1284	65.6058	4.31399	2.56e-13	8.57e-12
FvH4_1g01870	CRR6	Fvb1	975425	976878	-	39	1.89699	30	1.97918	15	0.84913	2132	48.903	1068	55.0723	1604	81.9561	4.31088	1.32e-09	2.09e-08
FvH4_2g19790	PIF1,PIL5	Fvb2	16727066	16730956	-	16	0.778252	14	0.923618	5	0.283043	1514	34.7275	740	38.1587	185	9.45254	4.30937	4.23e-05	0.000232517
FvH4_2g17950	EPFL9,STOMAGEN	Fvb2	15388890	15390446	-	29	1.41058	11	0.7257	4	0.226435	1367	31.3557	679	35.0132	535	27.3357	4.30924	2.19e-11	5.03e-10
FvH4_7g28260	ACS12	Fvb7	20969881	20973617	-	2	0.0972815	2	0.131945	10	0.566087	605	13.8773	179	9.23028	107	5.46715	4.30096	1.25e-06	1.04e-05
FvH4_5g28980	AKT2,AKT2/3,AKT3,KT2/3	Fvb5	20082786	20089839	-	56	2.72388	36	2.37502	22	1.24539	4561	104.618	2115	109.062	787	40.2116	4.29817	8e-08	8.64e-07
FvH4_1g01130	ALDH11A3	Fvb1	575376	578493	-	449	21.8397	158	10.4237	40	2.26435	18730	429.621	9081	468.269	8843	451.832	4.29302	5.78e-15	2.58e-13
FvH4_3g14570		Fvb3	8984692	8987887	+	12	0.583689	0	0	8	0.45287	482	11.0559	211	10.8804	281	14.3576	4.29055	1.06e-07	1.12e-06
FvH4_2g38710	APS2,ASA1	Fvb2	27935400	27938727	+	68	3.30757	42	2.77085	8	0.45287	4003	91.8193	2082	107.36	1253	64.0218	4.28904	5.41e-14	2.02e-12
FvH4_6g05330		Fvb6	2996415	3000779	-	12	0.583689	4	0.263891	9	0.509478	828	18.9923	298	15.3666	302	15.4306	4.28146	3.9e-09	5.59e-08
FvH4_1g05800		Fvb1	3074144	3077949	+	8	0.389126	3	0.197918	2	0.113217	452	10.3678	237	12.2211	93	4.75182	4.28083	4.28e-07	4e-06
FvH4_4g06720		Fvb4	6026222	6027304	-	24	1.16738	25	1.64932	22	1.24539	2240	51.3802	1115	57.4959	927	47.3649	4.27702	6.38e-13	1.99e-11
FvH4_4g33130	AHK4,ATCRE1,CRE1,WOL,WOL1	Fvb4	31454761	31460531	+	19	0.924175	13	0.857645	30	1.69826	1848	42.3887	890	45.8936	761	38.8832	4.27648	5.13e-12	1.34e-10
FvH4_1g29750		Fvb1	23174018	23175562	-	9	0.437767	2	0.131945	0	0	317	7.27122	151	7.78644	135	6.8978	4.27582	2.79e-06	2.11e-05
FvH4_6g10140	ATOFP4,OFP4	Fvb6	6011161	6015446	-	5	0.243204	0	0	1	0.0566087	204	4.67927	85	4.3831	38	1.9416	4.27489	0.000431731	0.00178968
FvH4_7g25830	ATKT2,ATKUP2,KT2,KUP2,SHY3,TRK2	Fvb7	19674702	19680548	+	77	3.74534	24	1.58335	26	1.47183	4022	92.2551	2010	103.647	1215	62.0802	4.2747	2.48e-13	8.31e-12
FvH4_2g05240	ATTIC21,CIA5,PIC1,TIC21	Fvb2	4327195	4329521	-	56	2.72388	9	0.593754	12	0.679304	2014	46.1963	959	49.4516	1019	52.0656	4.27237	5.64e-12	1.47e-10
FvH4_4g15780		Fvb4	19667145	19671188	-	24	1.16738	17	1.12154	23	1.302	1591	36.4937	805	41.5105	1064	54.3649	4.26875	3.52e-12	9.63e-11
FvH4_5g07890		Fvb5	4585021	4588854	+	28	1.36194	9	0.593754	27	1.52843	2237	51.3114	1098	56.6193	390	19.927	4.26611	3.88e-07	3.66e-06
FvH4_3g38160		Fvb3	32586519	32591298	-	12	0.583689	18	1.18751	15	0.84913	1649	37.8241	729	37.5915	499	25.4963	4.26225	6.53e-12	1.67e-10
FvH4_4g28310	ATNUDT1,ATNUDX1,NUDX1	Fvb4	28993323	29000273	-	8	0.389126	7	0.461809	38	2.15113	1241	28.4656	777	40.0667	681	34.7956	4.25847	3.87e-11	8.51e-10
FvH4_6g38900	OE23,OEE2,PSBP-1,PSII-P	Fvb6	30775177	30776861	-	4777	232.357	1541	101.664	491	27.7949	185796	4261.72	90488	4666.09	93484	4776.55	4.25709	5.01e-15	2.26e-13
FvH4_5g02940		Fvb5	1758182	1760343	-	82	3.98854	64	4.22225	36	2.03791	4385	100.581	2267	116.9	3307	168.971	4.25328	5.99e-10	1.01e-08
FvH4_4g17300	EMB127	Fvb4	21254831	21259778	-	18	0.875534	7	0.461809	2	0.113217	706	16.194	332	17.1199	420	21.4598	4.2518	1.65e-09	2.56e-08
FvH4_2g14900	ATHM2	Fvb2	13079507	13081601	-	1091	53.0671	277	18.2744	64	3.62296	26396	605.461	13281	684.846	28612	1461.93	4.24965	0.000456449	0.00187454
FvH4_3g43560		Fvb3	36299632	36303214	+	9	0.437767	10	0.659727	16	0.905739	1229	28.1903	595	30.6817	296	15.1241	4.24506	1.3e-10	2.55e-09
FvH4_4g00920	AST12,SULTR3;1	Fvb4	778231	782616	-	7	0.340485	3	0.197918	9	0.509478	641	14.703	285	14.6963	158	8.07298	4.24501	4.76e-08	5.38e-07
FvH4_3g28850		Fvb3	21823465	21826983	+	142	6.90699	32	2.11113	24	1.35861	5535	126.96	2749	141.754	2263	115.628	4.24459	1.47e-13	5.16e-12
FvH4_3g08700		Fvb3	5081955	5084829	-	7	0.340485	2	0.131945	4	0.226435	299	6.85835	138	7.11609	211	10.781	4.24262	1.34e-06	1.1e-05
FvH4_5g34880		Fvb5	25529962	25536478	+	3	0.145922	0	0	2	0.113217	141	3.2342	81	4.17683	32	1.63503	4.24227	0.00136831	0.00483206
FvH4_3g07700		Fvb3	4526653	4529959	-	54	2.6266	32	2.11113	81	4.5853	4887	112.096	2411	124.325	1873	95.7006	4.24222	1.46e-13	5.14e-12
FvH4_5g39430	ATBXL2,BXL2	Fvb5	29110865	29116132	+	40	1.94563	42	2.77085	25	1.41522	3963	90.9018	1783	91.9419	1042	53.2408	4.24164	8.68e-14	3.15e-12
FvH4_6g14830		Fvb6	9201425	9203488	+	14	0.680971	4	0.263891	11	0.622696	664	15.2306	370	19.0794	410	20.9489	4.24125	3.16e-09	4.63e-08
FvH4_2g36440		Fvb2	26684825	26685839	-	31	1.50786	1	0.0659727	2	0.113217	633	14.5195	303	15.6244	572	29.2262	4.23814	5.91e-05	0.000313279
FvH4_3g44660	CPR3	Fvb3	37194321	37194809	+	0	0	4	0.263891	2	0.113217	191	4.38108	90	4.64093	111	5.67153	4.2379	1.96e-05	0.000118172
FvH4_4g09950		Fvb4	12256480	12256995	-	2	0.0972815	2	0.131945	1	0.0566087	89	2.04145	68	3.50648	101	5.16058	4.23558	0.000283195	0.00124256
FvH4_5g12060		Fvb5	6809298	6811579	-	11	0.535048	6	0.395836	8	0.45287	669	15.3453	352	18.1512	329	16.8102	4.23497	3.8e-09	5.46e-08
FvH4_3g37440		Fvb3	32129564	32131859	-	8	0.389126	3	0.197918	0	0	338	7.75291	127	6.54886	155	7.9197	4.23442	2.08e-06	1.62e-05
FvH4_3g15730		Fvb3	9896985	9899005	+	46	2.23748	17	1.12154	57	3.2267	3530	80.9698	1640	84.568	1280	65.4014	4.23425	7.81e-13	2.39e-11
FvH4_6g20110		Fvb6	13600585	13601163	+	0	0	3	0.197918	4	0.226435	142	3.25714	71	3.66117	160	8.17517	4.23017	0.00118423	0.00427171
FvH4_1g19630		Fvb1	11859639	11863170	-	48	2.33476	27	1.78126	43	2.43417	2586	59.3167	1401	72.2437	1975	100.912	4.22963	8.39e-10	1.38e-08
FvH4_7g04760	UBP12	Fvb7	5213842	5218228	-	70	3.40485	15	0.989591	28	1.58504	2679	61.4499	1297	66.8809	1631	83.3357	4.22947	1.6e-12	4.65e-11
FvH4_3g22710		Fvb3	15719692	15721702	-	6	0.291845	8	0.527782	6	0.339652	710	16.2857	350	18.048	190	9.70802	4.22926	5.2e-09	7.25e-08
FvH4_6g38700	REM39,VRN1	Fvb6	30613851	30617617	+	18	0.875534	12	0.791673	9	0.509478	1166	26.7453	524	27.0205	524	26.7737	4.22662	7.84e-11	1.6e-09
FvH4_4g22210	HYD1	Fvb4	25102034	25103875	-	18	0.875534	1	0.0659727	7	0.396261	648	14.8636	280	14.4384	330	16.8613	4.22546	2.09e-08	2.54e-07
FvH4_6g28640	NDF1,NDH48	Fvb6	22080083	22085070	-	98	4.7668	71	4.68406	26	1.47183	8106	185.932	3232	166.661	1337	68.3138	4.22337	1.05e-07	1.11e-06
FvH4_1g01750		Fvb1	924696	926264	+	58	2.82116	43	2.83683	129	7.30252	5089	116.73	2607	134.432	3748	191.503	4.22223	4.14e-10	7.28e-09
FvH4_6g23640		Fvb6	17711361	17715302	-	1	0.0486408	5	0.329864	1	0.0566087	278	6.37666	146	7.52861	73	3.72992	4.22049	5.01e-06	3.54e-05
FvH4_3g21940	THI1,THI4,TZ	Fvb3	15004882	15008343	+	931	45.2846	813	53.6358	247	13.9823	45212	1037.06	22890	1180.34	39022	1993.82	4.21659	9.89e-07	8.48e-06
FvH4_2g14090		Fvb2	12392206	12395342	+	9	0.437767	2	0.131945	21	1.18878	854	19.5887	405	20.8842	347	17.7299	4.21457	3.34e-09	4.86e-08
FvH4_6g46430		Fvb6	35428546	35430527	-	25	1.21602	11	0.7257	8	0.45287	837	19.1988	372	19.1825	912	46.5985	4.21325	0.00119593	0.00430797
FvH4_2g30910	ER,QRP1	Fvb2	23827624	23835516	-	56	2.72388	22	1.4514	21	1.18878	3138	71.9782	1635	84.3101	796	40.6715	4.21168	1e-12	3.01e-11
FvH4_3g02140		Fvb3	1080746	1081375	-	119	5.78825	23	1.51737	39	2.20774	3131	71.8177	1632	84.1554	3362	171.781	4.20913	0.000387706	0.00163246
FvH4_5g05190	PG2	Fvb5	3025979	3027883	-	3	0.145922	1	0.0659727	3	0.169826	193	4.42696	101	5.20815	71	3.62773	4.20872	0.000123556	0.000601556
FvH4_5g11950	BEE3	Fvb5	6763992	6765701	+	1	0.0486408	2	0.131945	2	0.113217	196	4.49577	73	3.76431	50	2.55474	4.20797	0.000251326	0.00111775
FvH4_4g34920	TBL27	Fvb4	32435114	32437428	-	11	0.535048	4	0.263891	9	0.509478	643	14.7489	298	15.3666	300	15.3284	4.20428	1.35e-08	1.71e-07
FvH4_2g03560	scpl18	Fvb2	2874071	2879600	+	4	0.194563	10	0.659727	5	0.283043	642	14.7259	370	19.0794	192	9.81021	4.203	4.21e-09	5.99e-08
FvH4_5g31430		Fvb5	22353576	22359078	-	42	2.04291	12	0.791673	19	1.07557	2201	50.4857	1088	56.1036	641	32.7518	4.20152	8.67e-12	2.16e-10
FvH4_4g23750	LHCA2	Fvb4	26130751	26132548	-	6575	319.813	2438	160.841	1707	96.631	213572	4898.83	106590	5496.4	196282	10029	4.20006	1.74e-05	0.000106796
FvH4_3g18440		Fvb3	11784872	11787407	-	15	0.729612	8	0.527782	17	0.962348	983	22.5477	612	31.5583	458	23.4014	4.19933	2.64e-10	4.79e-09
FvH4_3g14040		Fvb3	8436971	8439760	+	8	0.389126	2	0.131945	2	0.113217	281	6.44547	151	7.78644	161	8.22627	4.19749	3.36e-06	2.49e-05
FvH4_7g25600		Fvb7	19518437	19523346	+	18	0.875534	4	0.263891	8	0.45287	617	14.1525	308	15.8823	481	24.5766	4.19704	1.5e-07	1.55e-06
FvH4_5g09720		Fvb5	5590875	5592786	-	41	1.99427	9	0.593754	14	0.792522	1395	31.998	662	34.1366	996	50.8904	4.19703	2.18e-09	3.3e-08
FvH4_5g20940		Fvb5	12592776	12593281	+	3	0.145922	3	0.197918	6	0.339652	272	6.23903	136	7.01295	199	10.1679	4.19683	1.77e-06	1.41e-05
FvH4_3g06610		Fvb3	3805369	3808368	+	307	14.9327	95	6.26741	318	18.0016	22372	513.16	10745	554.075	5572	284.7	4.19358	3.87e-14	1.5e-12
FvH4_2g05530		Fvb2	4568049	4570195	+	61	2.96709	65	4.28823	14	0.792522	5323	122.097	2648	136.546	1018	52.0145	4.19156	1.07e-08	1.37e-07
FvH4_6g31930	IAA27,PAP2	Fvb6	25037050	25039932	+	47	2.28612	24	1.58335	17	0.962348	1839	42.1823	885	45.6358	1624	82.978	4.191	9.8e-06	6.44e-05
FvH4_4g36690		Fvb4	33498952	33501778	-	38	1.84835	6	0.395836	7	0.396261	1435	32.9155	605	31.1973	559	28.562	4.1878	1.4e-10	2.73e-09
FvH4_4g33990		Fvb4	32000286	32009032	+	14	0.680971	4	0.263891	8	0.45287	723	16.5839	408	21.0389	222	11.3431	4.18617	9.76e-09	1.27e-07
FvH4_6g03300	ATNEK2,NEK2	Fvb6	1823766	1829256	-	8	0.389126	2	0.131945	5	0.283043	479	10.9871	209	10.7773	120	6.13138	4.18543	7.11e-07	6.31e-06
FvH4_2g22410	ATMGT7,MGT7,MRS2-7	Fvb2	18368819	18374694	-	5	0.243204	4	0.263891	8	0.45287	477	10.9412	250	12.8915	185	9.45254	4.18512	1.28e-07	1.33e-06
FvH4_6g24780	CIA2	Fvb6	18773344	18776415	+	24	1.16738	14	0.923618	5	0.283043	1238	28.3968	632	32.5896	513	26.2116	4.18307	6.09e-11	1.27e-09
FvH4_6g05370		Fvb6	3022187	3025809	+	4	0.194563	3	0.197918	4	0.226435	374	8.57867	118	6.08477	136	6.9489	4.17944	2.85e-06	2.15e-05
FvH4_6g27680	NDF2,NDH45	Fvb6	21353732	21355798	+	87	4.23175	30	1.97918	57	3.2267	5421	124.345	2519	129.894	1465	74.8539	4.17939	3.27e-13	1.07e-11
FvH4_2g17430	ATSAGT1,GT,SAGT1,SGT1,UGT74F2	Fvb2	15016355	15018509	+	9	0.437767	2	0.131945	13	0.735913	464	10.6431	250	12.8915	367	18.7518	4.1793	1e-07	1.06e-06
FvH4_5g11040	AtENODL8,ENODL8	Fvb5	6234495	6235427	+	12	0.583689	0	0	2	0.113217	319	7.3171	137	7.06452	176	8.99269	4.1777	4.62e-06	3.29e-05
FvH4_5g25150	CYP77A1	Fvb5	16616020	16618941	-	126	6.12874	87	5.73963	397	22.4736	19158	439.439	8833	455.481	4857	248.168	4.17728	4.45e-14	1.69e-12
FvH4_4g17510		Fvb4	21462008	21467083	+	32	1.5565	3	0.197918	15	0.84913	1349	30.9428	578	29.8051	525	26.8248	4.17605	3.13e-10	5.58e-09
FvH4_7g09340	CYCP4;1	Fvb7	8996364	8997927	-	14	0.680971	6	0.395836	9	0.509478	705	16.171	325	16.7589	419	21.4087	4.17033	3.67e-09	5.3e-08
FvH4_7g04800		Fvb7	5233376	5240861	+	86	4.18311	14	0.923618	13	0.735913	3009	69.0193	1444	74.4611	1182	60.3941	4.16909	3.3e-12	9.08e-11
FvH4_4g30990		Fvb4	30345071	30346435	+	4	0.194563	0	0	14	0.792522	437	10.0237	222	11.4476	180	9.19707	4.1668	6.55e-07	5.87e-06
FvH4_3g00420		Fvb3	222772	226035	-	200	9.72815	37	2.44099	51	2.88704	7220	165.61	3546	182.852	3326	169.941	4.16549	2.59e-13	8.65e-12
FvH4_4g05910		Fvb4	5333314	5336455	-	50	2.43204	5	0.329864	10	0.566087	1526	35.0028	665	34.2913	843	43.0729	4.16181	8.46e-11	1.71e-09
FvH4_2g01140		Fvb2	1068296	1069345	-	4	0.194563	8	0.527782	1	0.0566087	325	7.45472	188	9.69438	238	12.1606	4.16009	1.19e-07	1.24e-06
FvH4_3g40180		Fvb3	33955996	33959486	+	3	0.145922	0	0	5	0.283043	185	4.24346	85	4.3831	93	4.75182	4.15679	0.0001766	0.000817089
FvH4_2g31800		Fvb2	24293015	24293815	-	16	0.778252	11	0.7257	32	1.81148	2085	47.8249	1023	52.7519	238	12.1606	4.15302	0.000172408	0.000800548
FvH4_2g27420		Fvb2	21771154	21780676	-	46	2.23748	21	1.38543	18	1.01896	2756	63.2161	1291	66.5715	667	34.0802	4.14947	3.24e-12	8.98e-11
FvH4_3g45290		Fvb3	37607198	37609278	+	4	0.194563	1	0.0659727	1	0.0566087	143	3.28008	77	3.97057	71	3.62773	4.14559	0.000447332	0.00184318
FvH4_7g29020	crr1	Fvb7	21441223	21443545	+	72	3.50214	20	1.31945	11	0.622696	2644	60.647	1261	65.0245	1237	63.2043	4.14421	3.37e-12	9.25e-11
FvH4_2g28280	ALF4	Fvb2	22243046	22247238	-	15	0.729612	5	0.329864	6	0.339652	659	15.1159	278	14.3353	352	17.9854	4.14412	1.24e-08	1.57e-07
FvH4_3g19190		Fvb3	12362193	12363826	-	6	0.291845	1	0.0659727	0	0	198	4.54165	91	4.69249	65	3.32116	4.14392	0.000203737	0.000930953
FvH4_2g09720	AtCXE18,CXE18	Fvb2	8595878	8596894	-	9	0.437767	3	0.197918	17	0.962348	657	15.07	319	16.4495	378	19.3138	4.14362	1.18e-08	1.5e-07
FvH4_2g16740	EXL5	Fvb2	14585319	14586377	-	52	2.52932	34	2.24307	44	2.49078	3779	86.6812	1804	93.0248	1373	70.1532	4.14351	5.82e-13	1.82e-11
FvH4_1g15680		Fvb1	8896830	8898886	-	12	0.583689	9	0.593754	15	0.84913	1214	27.8463	657	33.8788	170	8.68612	4.14325	5.28e-05	0.000282805
FvH4_2g38190	ARAC3,ATROP6,RAC3,RHO1PS,ROP6	Fvb2	27651026	27652395	+	19	0.924175	3	0.197918	14	0.792522	1022	23.4422	448	23.1015	321	16.4014	4.14257	2.79e-09	4.14e-08
FvH4_2g38060	ATCAD9,CAD9	Fvb2	27578937	27581862	-	3	0.145922	2	0.131945	0	0	158	3.62414	92	4.74406	39	1.9927	4.14204	0.000421675	0.00175332
FvH4_6g44860		Fvb6	34509232	34512005	+	45	2.18883	39	2.57294	46	2.604	3238	74.272	1481	76.369	1954	99.8393	4.14032	5.1e-13	1.61e-11
FvH4_2g40800		Fvb2	28996253	29000197	-	2	0.0972815	7	0.461809	3	0.169826	278	6.37666	128	6.60043	256	13.0803	4.14019	6.15e-05	0.000323694
FvH4_5g08420		Fvb5	4885754	4887404	-	36	1.75107	10	0.659727	12	0.679304	1399	32.0897	579	29.8566	823	42.051	4.14011	7.66e-11	1.57e-09
FvH4_2g29990		Fvb2	23250489	23257623	+	8	0.389126	5	0.329864	17	0.962348	852	19.5428	396	20.4201	293	14.9708	4.13788	4.61e-09	6.5e-08
FvH4_7g14230	GL3,MYC6.2	Fvb7	12595991	12599933	+	10	0.486408	5	0.329864	12	0.679304	684	15.6893	346	17.8418	313	15.9927	4.13786	9.76e-09	1.27e-07
FvH4_5g33380		Fvb5	24121308	24124035	+	23	1.11874	26	1.71529	19	1.07557	1789	41.0354	772	39.8088	1075	54.9269	4.13655	4.22e-12	1.13e-10
FvH4_2g33750		Fvb2	25212144	25214287	+	27	1.3133	10	0.659727	32	1.81148	1273	29.1996	679	35.0132	1121	57.2773	4.13649	3.86e-06	2.82e-05
FvH4_3g45820		Fvb3	38002870	38006700	-	12	0.583689	0	0	6	0.339652	378	8.67042	201	10.3647	205	10.4744	4.13643	1.1e-06	9.3e-06
FvH4_2g28090	#N/A	Fvb2	22139578	22140013	-	8	0.389126	0	0	0	0	141	3.2342	91	4.69249	98	5.00729	4.13173	0.00026263	0.00116174
FvH4_2g04600		Fvb2	3522658	3530273	+	30	1.45922	45	2.96877	34	1.9247	3383	77.5979	1637	84.4133	1212	61.9269	4.13062	3.11e-13	1.02e-11
FvH4_5g11660		Fvb5	6604061	6606358	+	168	8.17165	122	8.04867	35	1.9813	7120	163.316	3579	184.554	5679	290.168	4.12937	6.94e-08	7.59e-07
FvH4_6g06050		Fvb6	3446504	3448784	-	2	0.0972815	1	0.0659727	2	0.113217	69	1.5827	51	2.62986	93	4.75182	4.12925	0.00246292	0.00797399
FvH4_4g32250		Fvb4	30971969	30977010	+	41	1.99427	11	0.7257	71	4.01922	2223	50.9903	1106	57.0318	1977	101.014	4.12919	1.65e-05	0.000102201
FvH4_2g19540		Fvb2	16580199	16584340	+	11	0.535048	1	0.0659727	7	0.396261	515	11.8129	271	13.9743	133	6.79561	4.12815	4.33e-07	4.04e-06
FvH4_7g25640	CIPK1,PKS2,SIP1,SNRK3.8	Fvb7	19572743	19579892	+	144	7.00427	47	3.10072	44	2.49078	5850	134.185	2836	146.241	2879	147.102	4.12721	3.07e-13	1.01e-11
FvH4_7g22410	ACT11	Fvb7	17672130	17674892	+	125	6.0801	48	3.16669	66	3.73617	6101	139.942	3039	156.709	2748	140.409	4.12663	2.76e-13	9.13e-12
FvH4_6g03550		Fvb6	1946719	1954192	+	13	0.63233	6	0.395836	9	0.509478	1079	24.7497	469	24.1844	82	4.18978	4.12517	0.00137874	0.00486491
FvH4_4g14870		Fvb4	18497543	18500507	+	15	0.729612	4	0.263891	4	0.226435	575	13.1891	278	14.3353	268	13.6934	4.12411	4.57e-08	5.2e-07
FvH4_7g17380		Fvb7	14794301	14795776	+	0	0	5	0.329864	11	0.622696	362	8.30342	210	10.8288	232	11.854	4.12276	2.27e-07	2.25e-06
FvH4_7g29660	ATCPSF1,CPSF1,EMB1265,ESP5	Fvb7	21779496	21784554	+	43	2.09155	9	0.593754	4	0.226435	1285	29.4748	635	32.7443	716	36.5839	4.12202	1.41e-10	2.75e-09
FvH4_2g13650		Fvb2	11932371	11934693	+	1	0.0486408	2	0.131945	0	0	59	1.35332	43	2.21733	61	3.11678	4.12055	0.0030601	0.0096319
FvH4_4g14380	MED33A,RFR1	Fvb4	17987268	17995559	+	11	0.535048	8	0.527782	11	0.622696	868	19.9098	481	24.8032	249	12.7226	4.11979	2.43e-09	3.63e-08
FvH4_7g22520	PSF2	Fvb7	17720233	17723274	-	6	0.291845	1	0.0659727	0	0	178	4.08289	108	5.56911	54	2.75912	4.11495	0.000251392	0.00111775
FvH4_4g33550		Fvb4	31757999	31761605	-	9	0.437767	2	0.131945	0	0	272	6.23903	134	6.90982	126	6.43795	4.11332	1.15e-05	7.4e-05
FvH4_4g32080	ATHB54,HB54	Fvb4	30900680	30901922	+	7	0.340485	5	0.329864	6	0.339652	318	7.29416	186	9.59125	321	16.4014	4.1125	6.07e-05	0.000320807
FvH4_1g14080		Fvb1	7782937	7785959	+	42	2.04291	44	2.9028	52	2.94365	3516	80.6486	1831	94.417	1772	90.54	4.11208	4.66e-13	1.49e-11
FvH4_2g24820		Fvb2	20199770	20201415	-	2	0.0972815	3	0.197918	18	1.01896	428	9.8173	263	13.5618	327	16.708	4.11129	7.45e-08	8.09e-07
FvH4_1g28120	GDH1	Fvb1	19967371	19970423	-	23	1.11874	16	1.05556	32	1.81148	1928	44.2237	869	44.8107	806	41.1824	4.10709	1.8e-11	4.18e-10
FvH4_4g34780		Fvb4	32349551	32355844	+	17	0.826893	3	0.197918	7	0.396261	784	17.9831	361	18.6153	202	10.3212	4.10708	2.47e-08	2.95e-07
FvH4_3g21820		Fvb3	14887601	14898313	+	26	1.26466	5	0.329864	19	1.07557	2054	47.1139	480	24.7516	283	14.4598	4.10448	0.000345698	0.00147895
FvH4_7g20570		Fvb7	16695945	16699845	+	9	0.437767	2	0.131945	0	0	307	7.04185	135	6.96139	108	5.51824	4.10169	1.18e-05	7.59e-05
FvH4_4g23940	emb1688	Fvb4	26250268	26253723	-	27	1.3133	12	0.791673	7	0.396261	1088	24.9561	558	28.7737	604	30.8613	4.10049	2.2e-10	4.07e-09
FvH4_6g09490		Fvb6	5659369	5662862	+	4	0.194563	2	0.131945	17	0.962348	623	14.2901	327	16.862	167	8.53284	4.09742	9.54e-08	1.02e-06
FvH4_3g08970		Fvb3	5244815	5248504	+	422	20.5264	220	14.514	54	3.05687	16717	383.448	8507	438.671	9526	486.729	4.09554	3.6e-14	1.41e-12
FvH4_6g14100		Fvb6	8630331	8634939	+	3	0.145922	7	0.461809	10	0.566087	580	13.3038	278	14.3353	220	11.2409	4.09209	3.61e-08	4.2e-07
FvH4_5g39540	ARL2,ATARLC1,HAL,TTN5	Fvb5	29171580	29173205	-	26	1.26466	3	0.197918	4	0.226435	534	12.2487	242	12.4789	567	28.9708	4.09159	0.00152337	0.00530545
FvH4_6g05590	JK218,NPH3,RPT3	Fvb6	3187827	3190286	+	1	0.0486408	9	0.593754	21	1.18878	847	19.4282	419	21.6061	344	17.5766	4.09131	2.05e-09	3.13e-08
FvH4_3g29390		Fvb3	22484850	22488675	+	1	0.0486408	5	0.329864	0	0	180	4.12877	72	3.71274	121	6.18247	4.09089	2.92e-05	0.000167624
FvH4_2g02410	#N/A	Fvb2	1948674	1949225	-	260	12.6466	68	4.48615	54	3.05687	15250	349.799	2288	117.983	3871	197.788	4.09049	8.97e-05	0.000451229
FvH4_4g24630	ATMRP3,MRP3	Fvb4	26721709	26730580	+	9	0.437767	8	0.527782	4	0.226435	592	13.5791	341	17.584	201	10.2701	4.08997	2.19e-08	2.65e-07
FvH4_7g13020	ATCNGC1,CNGC1	Fvb7	11743429	11747209	+	27	1.3133	10	0.659727	21	1.18878	1812	41.563	880	45.3779	333	17.0146	4.08806	1.82e-07	1.84e-06
FvH4_4g26010		Fvb4	27592612	27598031	+	34	1.65379	19	1.25348	26	1.47183	2221	50.9444	1083	55.8458	743	37.9635	4.08692	1.15e-11	2.81e-10
FvH4_3g42960		Fvb3	35900416	35906220	+	17	0.826893	1	0.0659727	7	0.396261	677	15.5288	351	18.0996	151	7.71532	4.08554	1.04e-07	1.1e-06
FvH4_5g10160		Fvb5	5796071	5799991	-	115	5.59369	38	2.50696	50	2.83043	5383	123.473	2485	128.141	2094	106.993	4.08514	7.26e-13	2.23e-11
FvH4_3g39680		Fvb3	33673382	33676045	-	28	1.36194	19	1.25348	1	0.0566087	1544	35.4157	725	37.3852	429	21.9197	4.08478	4.68e-11	1.01e-09
FvH4_5g21990		Fvb5	13368135	13368527	-	3	0.145922	1	0.0659727	4	0.226435	156	3.57827	61	3.14552	130	6.64233	4.08334	0.000224144	0.00101271
FvH4_7g21830		Fvb7	17371436	17375665	-	11	0.535048	2	0.131945	2	0.113217	274	6.28491	174	8.97246	198	10.1168	4.08328	2.62e-06	1.99e-05
FvH4_3g15720		Fvb3	9893051	9896763	+	72	3.50214	68	4.48615	62	3.50974	5291	121.363	3453	178.057	1779	90.8977	4.08325	1.79e-13	6.15e-12
FvH4_2g35620	TINY2	Fvb2	26279523	26280287	-	12	0.583689	4	0.263891	8	0.45287	470	10.7807	254	13.0977	342	17.4744	4.0832	6.08e-08	6.73e-07
FvH4_2g31150		Fvb2	23960006	23962022	+	138	6.71243	44	2.9028	60	3.39652	5241	120.216	2469	127.316	3368	172.087	4.08255	6.73e-13	2.07e-11
FvH4_7g08590	CER1	Fvb7	8448371	8452467	+	79	3.84262	15	0.989591	73	4.13243	4627	106.132	2143	110.506	1287	65.759	4.08144	2.91e-12	8.12e-11
FvH4_3g45980		Fvb3	38186171	38187181	-	1	0.0486408	3	0.197918	0	0	154	3.53239	78	4.02214	34	1.73722	4.08137	0.000534489	0.00214763
FvH4_3g43610		Fvb3	36330842	36334229	-	4	0.194563	2	0.131945	4	0.226435	233	5.34446	145	7.47705	99	5.05839	4.0805	2.32e-05	0.000137105
FvH4_3g33130	AT-IE,HISN2	Fvb3	28562148	28566105	-	5	0.243204	8	0.527782	6	0.339652	434	9.95492	229	11.8086	301	15.3795	4.07736	4.64e-08	5.26e-07
FvH4_1g04070	OTP81	Fvb1	2148103	2152536	-	7	0.340485	7	0.461809	1	0.0566087	554	12.7074	231	11.9117	112	5.72262	4.06432	1.93e-07	1.95e-06
FvH4_7g23610	ATROPGEF5,ROPGEF5	Fvb7	18372418	18375643	-	0	0	5	0.329864	2	0.113217	203	4.65633	117	6.0332	97	4.9562	4.06268	1.91e-05	0.00011568
FvH4_5g30930		Fvb5	21842707	21851511	-	93	4.52359	14	0.923618	27	1.52843	3104	71.1983	1426	73.5329	1493	76.2846	4.06213	8.62e-12	2.16e-10
FvH4_6g21300		Fvb6	14840472	14849772	-	3	0.145922	0	0	11	0.622696	295	6.7666	169	8.71463	129	6.59123	4.05261	1.09e-05	7.07e-05
FvH4_7g13650		Fvb7	12222881	12226600	-	19	0.924175	11	0.7257	12	0.679304	684	15.6893	376	19.3888	743	37.9635	4.0427	0.000377546	0.00159775
FvH4_3g02130	CPK21	Fvb3	1072330	1077247	-	228	11.0901	148	9.76396	180	10.1896	15289	350.693	6985	360.187	5593	285.773	4.04165	1e-13	3.6e-12
FvH4_7g10740	GATA4	Fvb7	10077274	10078432	+	1	0.0486408	2	0.131945	1	0.0566087	104	2.38551	56	2.88769	53	2.70803	4.04108	0.00167281	0.00574114
FvH4_6g13640	AS1,ATMYB91,ATPHAN,MYB91	Fvb6	8297315	8300273	+	47	2.28612	27	1.78126	15	0.84913	2507	57.5046	1188	61.2602	851	43.4817	4.03914	6.88e-12	1.75e-10
FvH4_5g00940		Fvb5	550572	552759	-	29	1.41058	16	1.05556	12	0.679304	1373	31.4933	703	36.2508	670	34.2335	4.03891	9.78e-11	1.96e-09
FvH4_2g31130		Fvb2	23953947	23955836	-	126	6.12874	43	2.83683	8	0.45287	3924	90.0072	1967	101.43	2272	116.087	4.03803	1.42e-12	4.18e-11
FvH4_3g39380		Fvb3	33505386	33508876	-	8	0.389126	0	0	9	0.509478	425	9.74848	186	9.59125	138	7.05109	4.03744	3.32e-06	2.46e-05
FvH4_4g28730		Fvb4	29252114	29252695	+	11	0.535048	17	1.12154	13	0.735913	793	18.1895	470	24.2359	681	34.7956	4.03345	1.73e-07	1.76e-06
FvH4_1g18550	XTH6	Fvb1	10897869	10899663	-	176	8.56078	75	4.94795	84	4.75513	9178	210.521	4395	226.632	2910	148.686	4.03336	3.24e-13	1.06e-11
FvH4_1g04140	CRR21	Fvb1	2187847	2190183	+	4	0.194563	7	0.461809	0	0	273	6.26197	143	7.37391	181	9.24816	4.03199	1.38e-06	1.13e-05
FvH4_2g21340		Fvb2	17758428	17759271	-	205	9.97136	159	10.4897	102	5.77409	9355	214.581	4860	250.61	7391	377.642	4.03065	3.26e-08	3.83e-07
FvH4_4g33080		Fvb4	31431118	31432678	+	1	0.0486408	4	0.263891	4	0.226435	294	6.74366	139	7.16765	74	3.78102	4.03024	1.44e-05	9.05e-05
FvH4_1g28960	ACSF,CHL27,CRD1	Fvb1	21410417	21413007	+	2093	101.805	918	60.563	168	9.51026	84815	1945.45	41294	2129.36	31592	1614.19	4.02919	4.52e-14	1.72e-12
FvH4_4g12570		Fvb4	16243840	16248470	-	7	0.340485	10	0.659727	7	0.396261	587	13.4644	222	11.4476	390	19.927	4.02503	6.13e-08	6.77e-07
FvH4_2g26780		Fvb2	21444554	21445586	-	9	0.437767	1	0.0659727	7	0.396261	234	5.3674	131	6.75512	274	14	4.02307	0.00195844	0.00655006
FvH4_3g37230		Fvb3	31875999	31879232	+	1	0.0486408	1	0.0659727	9	0.509478	333	7.63822	141	7.27078	63	3.21897	4.02199	2.99e-05	0.000170707
FvH4_2g35520		Fvb2	26155588	26161234	+	41	1.99427	22	1.4514	5	0.283043	1502	34.4523	759	39.1385	933	47.6715	4.01761	3.72e-11	8.2e-10
FvH4_3g16020		Fvb3	10088815	10096673	+	1	0.0486408	0	0	9	0.509478	234	5.3674	112	5.77537	84	4.29197	4.0168	0.000109302	0.000538418
FvH4_6g43040		Fvb6	33359480	33361283	-	75	3.64806	17	1.12154	32	1.81148	4283	98.2418	1853	95.5515	300	15.3284	4.01674	0.00228814	0.00749217
FvH4_6g33080		Fvb6	26168911	26174887	+	23	1.11874	1	0.0659727	22	1.24539	1078	24.7267	579	29.8566	331	16.9124	4.01348	4.82e-09	6.74e-08
FvH4_6g19990		Fvb6	13431062	13432099	-	16	0.778252	17	1.12154	20	1.13217	1623	37.2277	243	12.5305	846	43.2262	4.01234	0.000309635	0.00134561
FvH4_6g07560	OSH1	Fvb6	4538734	4549238	+	11	0.535048	9	0.593754	10	0.566087	528	12.1111	250	12.8915	530	27.0803	4.01206	0.000364762	0.00155055
FvH4_2g16010	CAO,CPSRP43	Fvb2	13979678	13980784	+	45	2.18883	111	7.32297	54	3.05687	4783	109.711	2495	128.657	3380	172.701	4.0097	4.43e-12	1.18e-10
FvH4_4g34850		Fvb4	32396179	32396797	-	43	2.09155	7	0.461809	36	2.03791	1398	32.0668	718	37.0243	1260	64.3795	4.0096	2.66e-05	0.000154248
FvH4_2g07320	REM39,VRN1	Fvb2	6044160	6047849	+	38	1.84835	14	0.923618	16	0.905739	1246	28.5803	701	36.1477	951	48.5912	4.00832	2.22e-09	3.34e-08
FvH4_6g46330		Fvb6	35376037	35377285	-	169	8.22029	63	4.15628	26	1.47183	7132	163.591	3436	177.18	2086	106.584	4.0073	6.1e-13	1.91e-11
FvH4_4g28210		Fvb4	28905600	28909373	-	32	1.5565	12	0.791673	8	0.45287	1155	26.4929	510	26.2986	684	34.9489	4.00707	4.25e-10	7.46e-09
FvH4_6g19360		Fvb6	12890659	12899166	-	35	1.70243	48	3.16669	48	2.71722	3411	78.2402	1547	79.7724	1585	80.9853	4.00263	1.32e-12	3.92e-11
FvH4_3g45580		Fvb3	37771955	37774265	+	36	1.75107	19	1.25348	7	0.396261	1475	33.833	728	37.5399	737	37.6569	4.00031	7.95e-11	1.62e-09
FvH4_1g09220		Fvb1	4921035	4921628	-	3	0.145922	1	0.0659727	11	0.622696	383	8.7851	194	10.0038	99	5.05839	3.99616	6.12e-06	4.23e-05
FvH4_1g13440		Fvb1	7384239	7387179	-	7	0.340485	0	0	0	0	183	4.19758	63	3.24865	57	2.9124	3.99321	0.00104263	0.00383116
FvH4_3g40860	RPT2	Fvb3	34411058	34413969	-	298	14.4949	117	7.71881	344	19.4734	13170	302.088	6762	348.688	11048	564.496	3.99161	1.71e-06	1.37e-05
FvH4_5g16490		Fvb5	9376267	9378328	-	20	0.972815	5	0.329864	17	0.962348	788	18.0748	416	21.4514	525	26.8248	3.99045	5.48e-09	7.58e-08
FvH4_2g26750	LYM1	Fvb2	21422268	21425332	-	7	0.340485	6	0.395836	5	0.283043	537	12.3175	282	14.5416	113	5.77372	3.98739	2.68e-07	2.6e-06
FvH4_4g00620	ROC2	Fvb4	544499	545965	-	21	1.02146	8	0.527782	30	1.69826	864	19.8181	444	22.8952	974	49.7664	3.98718	0.00141826	0.00498608
FvH4_5g29890		Fvb5	20765905	20767416	+	2	0.0972815	1	0.0659727	4	0.226435	128	2.93601	70	3.60961	91	4.64963	3.98534	0.000547057	0.00219355
FvH4_1g09040	LHCA2*1,LHCA6	Fvb1	4778660	4780612	-	161	7.83116	103	6.79519	15	0.84913	6863	157.421	3262	168.208	3412	174.336	3.98503	2.61e-13	8.7e-12
FvH4_4g19660	HCF17	Fvb4	23235474	23239349	+	96	4.66951	32	2.11113	24	1.35861	2833	64.9823	1425	73.4813	2156	110.16	3.98419	3.34e-08	3.91e-07
FvH4_5g17290		Fvb5	9873479	9876511	+	11	0.535048	11	0.7257	18	1.01896	997	22.8688	468	24.1328	431	22.0219	3.98189	1.57e-09	2.46e-08
FvH4_1g26340	ATRL6,RL6,RSM3	Fvb1	18197177	18198271	-	52	2.52932	13	0.857645	37	2.09452	2009	46.0817	973	50.1736	1260	64.3795	3.98097	5.43e-11	1.14e-09
FvH4_4g15440		Fvb4	19113279	19114586	+	3	0.145922	0	0	3	0.169826	102	2.33964	55	2.83612	71	3.62773	3.98087	0.0023783	0.00774053
FvH4_3g34110		Fvb3	29514308	29517233	+	2	0.0972815	2	0.131945	0	0	118	2.70664	58	2.99082	39	1.9927	3.98072	0.00222311	0.00730964
FvH4_6g03980		Fvb6	2149656	2152145	-	4	0.194563	2	0.131945	2	0.113217	182	4.17465	68	3.50648	111	5.67153	3.98056	0.000155185	0.000732962
FvH4_6g43280	emb2394	Fvb6	33525030	33527023	-	520	25.2932	174	11.4793	85	4.81174	12765	292.799	6253	322.441	12688	648.291	3.97668	0.000244873	0.00109381
FvH4_4g13460		Fvb4	17062619	17067039	-	4	0.194563	3	0.197918	3	0.169826	206	4.72515	87	4.48623	153	7.81751	3.97551	3.11e-05	0.000177137
FvH4_6g43380		Fvb6	33573769	33575435	+	9	0.437767	0	0	7	0.396261	271	6.21609	111	5.72381	218	11.1387	3.97428	8.72e-05	0.000440084
FvH4_3g12510		Fvb3	7462169	7464630	-	0	0	3	0.197918	5	0.283043	210	4.8169	89	4.58936	98	5.00729	3.97351	7.47e-05	0.000384824
FvH4_5g36910	EXO	Fvb5	27026933	27027895	-	530	25.7796	331	21.837	884	50.0421	36428	835.571	15941	822.011	22938	1172.01	3.97314	1.39e-12	4.11e-11
FvH4_1g05470	ARAC7,ATRAC7,ATROP9,RAC7,ROP9	Fvb1	2887969	2891105	-	5	0.243204	3	0.197918	1	0.0566087	126	2.89014	128	6.60043	122	6.23357	3.97231	6.13e-05	0.000323213
FvH4_3g24360		Fvb3	17443976	17446118	+	27	1.3133	16	1.05556	23	1.302	1188	27.2499	691	35.632	916	46.8029	3.97219	1.62e-09	2.52e-08
FvH4_3g40280	CHAL,EPFL6	Fvb3	34029871	34031858	-	0	0	4	0.263891	1	0.0566087	110	2.52314	59	3.04238	99	5.05839	3.97112	0.000261854	0.0011589
FvH4_6g51010	ARAPPT,CUE1,PPT	Fvb6	37881989	37887165	-	132	6.42058	81	5.34379	45	2.54739	7486	171.711	3808	196.363	1719	87.832	3.97107	3.52e-11	7.79e-10
FvH4_1g07250		Fvb1	3830668	3834883	-	8	0.389126	1	0.0659727	4	0.226435	345	7.91348	143	7.37391	94	4.80291	3.96943	2.02e-05	0.000121747
FvH4_2g07880	#N/A	Fvb2	6808701	6810501	+	0	0	3	0.197918	0	0	129	2.95895	45	2.32046	34	1.73722	3.96582	0.00206624	0.00686158
FvH4_6g46890	scpl25	Fvb6	35666245	35670419	+	17	0.826893	10	0.659727	40	2.26435	1604	36.7919	851	43.8825	537	27.4379	3.96263	2.79e-10	5.04e-09
FvH4_2g23480		Fvb2	19254285	19256623	+	38	1.84835	23	1.51737	20	1.13217	1827	41.907	812	41.8715	1036	52.9342	3.96261	3.9e-11	8.55e-10
FvH4_4g04850		Fvb4	4220176	4222196	+	7	0.340485	2	0.131945	3	0.169826	225	5.16096	148	7.63174	126	6.43795	3.96239	2.4e-05	0.000141251
FvH4_6g12000		Fvb6	7212495	7214591	+	5	0.243204	4	0.263891	6	0.339652	420	9.6338	174	8.97246	135	6.8978	3.96122	2.14e-06	1.66e-05
FvH4_2g25980		Fvb2	20940128	20944566	+	6	0.291845	2	0.131945	0	0	246	5.64265	126	6.4973	30	1.53284	3.9604	0.000499309	0.00202649
FvH4_7g08300		Fvb7	8215028	8217608	+	12	0.583689	7	0.461809	10	0.566087	1065	24.4286	148	7.63174	306	15.635	3.9578	0.000157797	0.000743196
FvH4_2g35290	AHP4	Fvb2	26047060	26048846	-	4	0.194563	5	0.329864	0	0	152	3.48652	78	4.02214	182	9.29926	3.95543	0.00248555	0.00803674
FvH4_5g38350		Fvb5	28358190	28359963	-	13	0.63233	8	0.527782	7	0.396261	568	13.0286	229	11.8086	423	21.6131	3.95142	2.96e-06	2.23e-05
FvH4_6g42380		Fvb6	33058652	33062981	+	23	1.11874	20	1.31945	24	1.35861	1636	37.5259	832	42.9028	671	34.2846	3.95118	8.76e-11	1.77e-09
FvH4_7g24860		Fvb7	19105006	19107447	+	117	5.69097	16	1.05556	9	0.509478	2222	50.9674	1123	57.9084	2044	104.438	3.95034	6.74e-05	0.000350389
FvH4_6g21370	AtRLP7,RLP7	Fvb6	14941727	14949735	+	31	1.50786	18	1.18751	39	2.20774	2446	56.1054	1102	56.8256	626	31.9854	3.95029	4.63e-11	9.95e-10
FvH4_5g31930		Fvb5	23013972	23018165	-	20	0.972815	16	1.05556	11	0.622696	1366	31.3328	687	35.4257	317	16.1971	3.94912	4.19e-10	7.36e-09
FvH4_4g17190		Fvb4	21089497	21093845	-	27	1.3133	20	1.31945	10	0.566087	1671	38.3287	815	42.0262	398	20.3357	3.94633	1.25e-10	2.48e-09
FvH4_3g09690		Fvb3	5632960	5633970	+	5	0.243204	1	0.0659727	3	0.169826	156	3.57827	85	4.3831	112	5.72262	3.94617	0.00021872	0.000992346
FvH4_1g28640		Fvb1	20938167	20943300	-	26	1.26466	1	0.0659727	6	0.339652	606	13.9002	268	13.8196	389	19.8759	3.94469	1.02e-07	1.09e-06
FvH4_4g20560		Fvb4	23736244	23741054	+	5	0.243204	2	0.131945	5	0.283043	249	5.71147	127	6.54886	131	6.69342	3.94295	2.56e-05	0.000149379
FvH4_1g12350	BGAL3	Fvb1	6773771	6779563	+	43	2.09155	22	1.4514	42	2.37756	3098	71.0607	1477	76.1627	570	29.124	3.94092	1.79e-07	1.81e-06
FvH4_1g07700		Fvb1	4084624	4087319	-	13	0.63233	2	0.131945	12	0.679304	597	13.6938	255	13.1493	266	13.5912	3.93899	2.17e-07	2.16e-06
FvH4_7g19560	ADCS,emb1997	Fvb7	16097005	16101543	+	5	0.243204	1	0.0659727	1	0.0566087	173	3.96821	87	4.48623	49	2.50365	3.93483	0.000708808	0.00274489
FvH4_3g13600		Fvb3	8159052	8162138	-	3	0.145922	4	0.263891	4	0.226435	326	7.47766	174	8.97246	61	3.11678	3.93216	1.26e-05	8.03e-05
FvH4_5g02630	PIP1;4,PIP1E,TMP-C	Fvb5	1567944	1570786	+	719	34.9727	135	8.90632	110	6.22696	22886	524.95	11050	569.803	7815	399.306	3.93145	9.54e-13	2.88e-11
FvH4_3g13410	BAM3	Fvb3	8008670	8013143	-	7	0.340485	4	0.263891	7	0.396261	433	9.93199	203	10.4679	172	8.78831	3.93041	1.15e-06	9.65e-06
FvH4_6g28910		Fvb6	22331898	22337074	-	74	3.59942	18	1.18751	22	1.24539	2017	46.2652	1051	54.1957	1461	74.6495	3.93004	1.17e-09	1.88e-08
FvH4_6g51920		Fvb6	38404810	38408063	+	11	0.535048	7	0.461809	20	1.13217	806	18.4877	279	14.3869	517	26.416	3.92945	3.94e-07	3.71e-06
FvH4_6g41490		Fvb6	32593575	32597004	-	13	0.63233	2	0.131945	10	0.566087	580	13.3038	195	10.0553	267	13.6423	3.9276	3.82e-07	3.61e-06
FvH4_5g12790		Fvb5	7237806	7242319	+	53	2.57796	19	1.25348	6	0.339652	1706	39.1316	832	42.9028	859	43.8905	3.92566	1.12e-10	2.23e-09
FvH4_6g05840		Fvb6	3317052	3320592	+	80	3.89126	34	2.24307	8	0.45287	2457	56.3577	1139	58.7335	1632	83.3868	3.9244	4.24e-11	9.2e-10
FvH4_6g49300		Fvb6	36977090	36977611	+	3	0.145922	2	0.131945	9	0.509478	340	7.79879	148	7.63174	124	6.33576	3.92247	1.11e-05	7.21e-05
FvH4_3g02040	ATSS3,SS3	Fvb3	1023686	1031390	-	142	6.90699	73	4.81601	27	1.52843	6745	154.714	3218	165.939	1716	87.6787	3.92054	1.11e-12	3.33e-11
FvH4_2g22470	PSBW	Fvb2	18435070	18436277	+	2553	124.18	820	54.0976	529	29.946	88337	2026.24	43781	2257.6	37595	1920.91	3.92014	3.69e-13	1.2e-11
FvH4_4g32270	LPR2	Fvb4	30988475	30991832	+	17	0.826893	9	0.593754	22	1.24539	1219	27.9609	545	28.1034	394	20.1314	3.91812	2.12e-09	3.22e-08
FvH4_5g13710	TCP5	Fvb5	7753525	7754772	-	5	0.243204	0	0	6	0.339652	310	7.11066	134	6.90982	39	1.9927	3.91799	0.000339012	0.00145574
FvH4_3g16830		Fvb3	10640150	10641713	-	167	8.12301	44	2.9028	41	2.32096	4072	93.402	2041	105.246	3630	185.474	3.91748	2.55e-05	0.000148886
FvH4_6g27120	TBL39	Fvb6	20810765	20814927	-	6	0.291845	9	0.593754	14	0.792522	757	17.3638	365	18.8215	253	12.927	3.91724	2.01e-08	2.45e-07
FvH4_3g31760	NCRK	Fvb3	26646147	26654115	+	3	0.145922	1	0.0659727	11	0.622696	319	7.3171	154	7.94114	137	6.99999	3.91645	1.3e-05	8.26e-05
FvH4_5g10820		Fvb5	6116910	6119363	-	99	4.81544	44	2.9028	6	0.339652	3757	86.1766	1757	90.6012	1373	70.1532	3.9146	5.29e-12	1.38e-10
FvH4_6g02260	#N/A	Fvb6	1317316	1317552	+	6	0.291845	4	0.263891	3	0.169826	308	7.06478	139	7.16765	144	7.35765	3.91372	7.69e-06	5.19e-05
FvH4_1g19570		Fvb1	11823537	11826563	-	3	0.145922	0	0	7	0.396261	181	4.15171	73	3.76431	119	6.08028	3.91325	0.000253627	0.00112566
FvH4_3g06590	ATTPS1,TPS1	Fvb3	3786628	3796078	-	8	0.389126	15	0.989591	13	0.735913	1061	24.3368	564	29.0831	219	11.1898	3.91066	4.62e-08	5.24e-07
FvH4_6g06300		Fvb6	3618510	3620252	+	6	0.291845	0	0	20	1.13217	501	11.4917	218	11.2414	272	13.8978	3.90956	6.8e-07	6.06e-06
FvH4_4g34690	CCD4,NCED4	Fvb4	32326207	32327976	+	24	1.16738	22	1.4514	56	3.17009	2934	67.2989	996	51.3596	868	44.3503	3.90892	3.35e-11	7.45e-10
FvH4_3g38530	ATCAX1,CAX1,RCI4	Fvb3	32875978	32880278	-	5	0.243204	0	0	3	0.169826	159	3.64708	92	4.74406	58	2.9635	3.90817	0.000856021	0.00324105
FvH4_2g23170		Fvb2	18994718	19000076	+	3	0.145922	5	0.329864	6	0.339652	342	7.84466	157	8.09584	155	7.9197	3.90772	3.29e-06	2.45e-05
FvH4_7g09860		Fvb7	9389420	9393537	+	72	3.50214	29	1.91321	9	0.509478	2189	50.2104	1042	53.7316	1406	71.8393	3.90695	2.89e-11	6.49e-10
FvH4_1g14320	BLH2,SAW1	Fvb1	7970213	7976910	+	107	5.20456	51	3.36461	66	3.73617	6843	156.962	2879	148.458	1136	58.0437	3.90581	7.44e-07	6.59e-06
FvH4_3g44470	THFS	Fvb3	37080836	37085107	-	136	6.61514	54	3.56253	52	2.94365	4869	111.683	2363	121.85	2874	146.847	3.90529	3.9e-12	1.05e-10
FvH4_4g24960		Fvb4	26901198	26904539	+	76	3.6967	36	2.37502	20	1.13217	2921	67.0008	1399	72.1406	1456	74.3941	3.90459	1.21e-11	2.94e-10
FvH4_5g34150		Fvb5	24831151	24838738	+	4	0.194563	3	0.197918	11	0.622696	456	10.4596	223	11.4992	123	6.28466	3.90357	1.97e-06	1.55e-05
FvH4_6g49520		Fvb6	37069548	37071536	+	10	0.486408	5	0.329864	9	0.509478	472	10.8266	233	12.0148	286	14.6131	3.90182	2.57e-07	2.51e-06
FvH4_6g10960	LECRKA4.2	Fvb6	6565738	6567765	+	82	3.98854	73	4.81601	112	6.34017	7364	168.913	3426	176.665	1855	94.7809	3.89971	1.35e-12	3.98e-11
FvH4_5g22520	PGP2	Fvb5	13846188	13854182	-	54	2.6266	57	3.76045	43	2.43417	5107	117.142	2433	125.46	533	27.2335	3.89927	0.000326061	0.00140746
FvH4_1g14360		Fvb1	8015066	8021337	+	6	0.291845	2	0.131945	17	0.962348	903	20.7127	179	9.23028	140	7.15328	3.89905	0.000916517	0.00344002
FvH4_3g32860	ARF4	Fvb3	28256323	28262069	+	32	1.5565	6	0.395836	17	0.962348	1147	26.3094	579	29.8566	502	25.6496	3.89871	3.1e-09	4.55e-08
FvH4_3g11260		Fvb3	6630791	6634404	+	3	0.145922	6	0.395836	4	0.226435	314	7.20241	161	8.3021	149	7.61313	3.89802	3.28e-06	2.44e-05
FvH4_6g07830	SVB	Fvb6	4683631	4684110	+	45	2.18883	14	0.923618	33	1.86809	1466	33.6265	833	42.9543	1202	61.416	3.89737	2.1e-07	2.1e-06
FvH4_2g32670	AtGRF1,GRF1	Fvb2	24704625	24708301	+	0	0	2	0.131945	7	0.396261	215	4.93159	99	5.10502	84	4.29197	3.89184	0.000136896	0.000658267
FvH4_7g01740		Fvb7	2115051	2118041	-	10	0.486408	14	0.923618	6	0.339652	943	21.6302	395	20.3685	230	11.7518	3.89103	5.73e-09	7.88e-08
FvH4_6g26030	RBCS1A	Fvb6	19903894	19905064	-	21745	1057.69	21685	1430.62	4937	279.477	1440855	33049.8	716869	36966	311540	15918.1	3.88503	3.43e-10	6.07e-09
FvH4_6g25360	PSL5,RSW3	Fvb6	19208820	19220007	+	170	8.26893	57	3.76045	64	3.62296	6745	154.714	2851	147.014	2838	145.007	3.88275	3.83e-12	1.04e-10
FvH4_2g19310	ATSDI1	Fvb2	16437982	16440652	-	285	13.8626	22	1.4514	43	2.43417	5033	115.445	2525	130.204	4737	242.036	3.88227	0.000166044	0.000775307
FvH4_4g31490		Fvb4	30600294	30602472	+	13	0.63233	7	0.461809	8	0.45287	548	12.5698	249	12.8399	359	18.343	3.88107	8.18e-08	8.82e-07
FvH4_5g28230	G6PD1	Fvb5	19422516	19426053	+	5	0.243204	8	0.527782	13	0.735913	680	15.5976	284	14.6447	243	12.416	3.88021	6.53e-08	7.18e-07
FvH4_7g12010		Fvb7	10920708	10923866	-	19	0.924175	8	0.527782	9	0.509478	854	19.5887	348	17.9449	355	18.1387	3.87281	1.8e-08	2.21e-07
FvH4_2g27000	ATCAO,CAO,CH1	Fvb2	21564558	21568686	+	379	18.4349	122	8.04867	191	10.8123	16054	368.24	7715	397.83	5616	286.949	3.87209	1.63e-12	4.74e-11
FvH4_2g11590		Fvb2	10119951	10122682	-	45	2.18883	29	1.91321	31	1.75487	2351	53.9263	1156	59.6101	1036	52.9342	3.86263	4.15e-11	9.03e-10
FvH4_6g02290	ROC2	Fvb6	1334724	1336170	-	46	2.23748	8	0.527782	16	0.905739	1198	27.4793	619	31.9193	801	40.927	3.86058	1.57e-09	2.46e-08
FvH4_4g28800		Fvb4	29292647	29303434	+	58	2.82116	41	2.70488	7	0.396261	3014	69.134	1325	68.3247	796	40.6715	3.85856	1.31e-11	3.14e-10
FvH4_6g42190		Fvb6	32982019	32984518	-	61	2.96709	28	1.84724	46	2.604	3151	72.2764	1412	72.811	1198	61.2116	3.8575	3.08e-11	6.89e-10
FvH4_6g06280		Fvb6	3598597	3599934	+	35	1.70243	3	0.197918	10	0.566087	692	15.8728	336	17.3261	639	32.6496	3.85742	0.00019563	0.000897701
FvH4_3g22190		Fvb3	15216457	15218842	-	209	10.1659	58	3.82642	16	0.905739	4369	100.214	2012	103.75	4168	212.963	3.85395	0.000316819	0.00137298
FvH4_3g20670		Fvb3	13720305	13722883	+	32	1.5565	16	1.05556	79	4.47209	2046	46.9304	1150	59.3007	1515	77.4087	3.85252	1.09e-09	1.76e-08
FvH4_6g45830		Fvb6	35091301	35092402	-	11	0.535048	2	0.131945	4	0.226435	467	10.7119	234	12.0664	48	2.45255	3.85043	0.0012958	0.00461458
FvH4_7g27870		Fvb7	20739750	20741361	-	6	0.291845	0	0	4	0.226435	160	3.67002	104	5.36285	88	4.49634	3.85005	0.000412522	0.0017227
FvH4_7g23660		Fvb7	18408959	18410469	+	45	2.18883	15	0.989591	37	2.09452	2172	49.8205	1026	52.9065	802	40.978	3.8497	1.97e-10	3.66e-09
FvH4_3g17160		Fvb3	10859509	10862955	+	7	0.340485	0	0	3	0.169826	208	4.77102	100	5.15658	71	3.62773	3.84854	0.000387002	0.00163108
FvH4_6g05320	TLP18.3	Fvb6	2994722	2997019	+	250	12.1602	178	11.7431	30	1.69826	11599	266.053	5712	294.544	3949	201.773	3.84848	4.74e-13	1.51e-11
FvH4_2g27850	PTAC6	Fvb2	22001780	22004789	+	23	1.11874	21	1.38543	18	1.01896	1471	33.7412	764	39.3963	545	27.8467	3.84738	3.2e-10	5.68e-09
FvH4_5g17590	AESP,ESP,RSW4	Fvb5	10061929	10065991	+	13	0.63233	4	0.263891	12	0.679304	483	11.0789	236	12.1695	361	18.4452	3.84695	2.41e-07	2.36e-06
FvH4_2g29330	#N/A	Fvb2	22763251	22763939	+	7	0.340485	4	0.263891	25	1.41522	734	16.8362	399	20.5748	293	14.9708	3.84624	5.83e-08	6.48e-07
FvH4_4g21400	EMB275	Fvb4	24457080	24459533	+	49	2.3834	43	2.83683	28	1.58504	2388	54.775	1204	62.0853	1504	76.8466	3.84484	1.72e-11	4.02e-10
FvH4_2g08380		Fvb2	7294655	7300318	-	30	1.45922	7	0.461809	0	0	677	15.5288	329	16.9652	428	21.8686	3.84392	3.64e-08	4.24e-07
FvH4_3g37320		Fvb3	32028665	32029096	-	31	1.50786	4	0.263891	13	0.735913	716	16.4233	403	20.781	575	29.3795	3.84248	3.43e-07	3.27e-06
FvH4_4g23670	LTPG1	Fvb4	26092837	26094771	-	65	3.16165	23	1.51737	152	8.60452	3309	75.9006	1581	81.5256	3456	176.584	3.84246	0.0011818	0.00426473
FvH4_1g16750		Fvb1	9690892	9694212	-	2	0.0972815	4	0.263891	5	0.283043	298	6.83541	146	7.52861	76	3.88321	3.84035	2.62e-05	0.000151991
FvH4_3g38100		Fvb3	32556169	32557725	+	10	0.486408	4	0.263891	1	0.0566087	215	4.93159	142	7.32235	206	10.5255	3.83776	1.87e-05	0.000114129
FvH4_7g07680		Fvb7	7554631	7555863	+	5	0.243204	21	1.38543	1	0.0566087	647	14.8406	369	19.0278	365	18.6496	3.83757	3.08e-09	4.51e-08
FvH4_3g29040	BB,BB2	Fvb3	22163349	22171096	-	26	1.26466	9	0.593754	43	2.43417	1400	32.1127	808	41.6652	746	38.1167	3.83648	1e-09	1.63e-08
FvH4_5g16800		Fvb5	9604673	9610087	-	43	2.09155	22	1.4514	27	1.52843	1857	42.5951	920	47.4406	972	49.6642	3.83501	1.54e-10	2.95e-09
FvH4_4g28660	NIK2	Fvb4	29225160	29228933	+	9	0.437767	6	0.395836	2	0.113217	471	10.8036	230	11.8601	101	5.16058	3.83335	1.6e-06	1.29e-05
FvH4_7g26390		Fvb7	19959870	19961235	-	196	9.53359	80	5.27782	48	2.71722	6145	140.952	3108	160.267	3685	188.284	3.8314	4.58e-12	1.22e-10
FvH4_5g22550	ATTPS5,TPS5	Fvb5	13890349	13896809	-	31	1.50786	14	0.923618	27	1.52843	1591	36.4937	765	39.4479	617	31.5255	3.83081	6.65e-10	1.11e-08
FvH4_3g12130		Fvb3	7191359	7196598	+	25	1.21602	12	0.791673	10	0.566087	1061	24.3368	499	25.7314	428	21.8686	3.82799	4.31e-09	6.11e-08
FvH4_6g43670	AT-BETA-AMY,ATBETA-AMY,BAM5,BMY1,RAM1	Fvb6	33745196	33749236	+	15	0.729612	10	0.659727	4	0.226435	754	17.295	350	18.048	223	11.3941	3.82798	4.3e-08	4.93e-07
FvH4_6g50790	LSF1	Fvb6	37751904	37756943	-	42	2.04291	36	2.37502	41	2.32096	2494	57.2064	1216	62.7041	1291	65.9634	3.82714	3.23e-11	7.18e-10
FvH4_2g38630		Fvb2	27898399	27899997	+	220	10.701	82	5.40976	26	1.47183	7977	182.973	3647	188.061	2550	130.292	3.8264	3.51e-12	9.62e-11
FvH4_5g13960	PDCB3	Fvb5	7890765	7894875	-	71	3.45349	13	0.857645	23	1.302	2536	58.1698	767	39.551	1035	52.8831	3.82572	2.46e-10	4.49e-09
FvH4_5g04110	TBL23	Fvb5	2453908	2457486	+	42	2.04291	3	0.197918	6	0.339652	1309	30.0253	564	29.0831	232	11.854	3.82566	1.6e-06	1.29e-05
FvH4_4g33920	PCR2	Fvb4	31957140	31958838	-	113	5.49641	29	1.91321	31	1.75487	3039	69.7074	1511	77.916	1983	101.321	3.82564	4.36e-11	9.42e-10
FvH4_3g16100	FUG1	Fvb3	10142067	10149379	+	541	26.3147	248	16.3612	190	10.7557	22891	525.065	11047	569.648	7901	403.7	3.82329	1.11e-12	3.33e-11
FvH4_5g05830		Fvb5	3436720	3440309	-	0	0	4	0.263891	0	0	116	2.66076	42	2.16577	68	3.47445	3.82303	0.00103445	0.00380731
FvH4_5g31670	FEY,FEY3	Fvb5	22817125	22825446	-	17	0.826893	2	0.131945	16	0.905739	691	15.8499	293	15.1088	329	16.8102	3.82164	1.61e-07	1.65e-06
FvH4_6g32640		Fvb6	25668082	25673569	-	439	21.3533	171	11.2813	492	27.8515	24703	566.628	11792	608.064	8453	431.905	3.82083	2.51e-12	7.09e-11
FvH4_7g04430		Fvb7	5000757	5001542	+	453	22.0343	106	6.99311	65	3.67956	12089	277.293	5863	302.331	6272	320.467	3.82075	4.54e-12	1.21e-10
FvH4_2g29870	CRK29	Fvb2	23111438	23120350	-	33	1.60515	29	1.91321	8	0.45287	2045	46.9074	1026	52.9065	347	17.7299	3.82011	2.41e-06	1.85e-05
FvH4_7g21960	ATMIN7,BEN1	Fvb7	17443270	17453569	+	210	10.2146	74	4.88198	96	5.43443	9446	216.669	4492	231.634	2332	119.153	3.81985	4.5e-12	1.2e-10
FvH4_4g12760		Fvb4	16418012	16421136	+	44	2.14019	13	0.857645	22	1.24539	1802	41.3336	862	44.4498	579	29.5839	3.81895	6.38e-10	1.07e-08
FvH4_2g10330	AtGH9B18,GH9B18	Fvb2	9206964	9210327	+	4	0.194563	4	0.263891	5	0.283043	388	8.89979	180	9.28185	52	2.65693	3.81813	0.000108192	0.000533656
FvH4_2g06360	ICK5,ICN6,KRP7	Fvb2	5275653	5277610	-	21	1.02146	9	0.593754	19	1.07557	978	22.433	471	24.2875	487	24.8832	3.81813	7.37e-09	9.9e-08
FvH4_6g44390		Fvb6	34196959	34199721	-	19	0.924175	4	0.263891	1	0.0566087	605	13.8773	256	13.2009	153	7.81751	3.8146	7.48e-07	6.62e-06
FvH4_3g18010		Fvb3	11454073	11456181	-	4	0.194563	1	0.0659727	4	0.226435	192	4.40402	101	5.20815	62	3.16788	3.81268	0.000442767	0.00182872
FvH4_7g03410	TRX,P,TRX,z	Fvb7	3733371	3736072	+	42	2.04291	15	0.989591	9	0.509478	1135	26.0342	571	29.4441	807	41.2335	3.8103	2.11e-09	3.22e-08
FvH4_2g38080	atbzip14,FD,FD-1	Fvb2	27596325	27597953	+	11	0.535048	1	0.0659727	20	1.13217	619	14.1984	270	13.9228	289	14.7664	3.8096	3.76e-07	3.56e-06
FvH4_4g27330	RBCS1A	Fvb4	28374818	28377037	-	2673	130.017	1521	100.345	763	43.1924	109088	2502.22	51674	2664.61	48619	2484.18	3.80736	5.53e-13	1.74e-11
FvH4_3g36800		Fvb3	31514745	31515485	+	29	1.41058	10	0.659727	20	1.13217	991	22.7312	422	21.7608	757	38.6788	3.80161	5.28e-06	3.71e-05
FvH4_4g36990		Fvb4	33683035	33686730	+	2	0.0972815	0	0	11	0.622696	205	4.70221	100	5.15658	138	7.05109	3.79708	0.000129107	0.000625243
FvH4_7g01970		Fvb7	2367112	2371762	+	69	3.35621	26	1.71529	29	1.64165	3105	71.2213	1482	76.4206	710	36.2773	3.79669	7.63e-11	1.56e-09
FvH4_6g17380	EMB166,EMB175,emb1899	Fvb6	11299972	11302641	+	6	0.291845	11	0.7257	12	0.679304	805	18.4648	441	22.7405	123	6.28466	3.79469	5.17e-05	0.000277977
FvH4_4g08350	SCY1	Fvb4	8275405	8280997	+	94	4.57223	66	4.3542	11	0.622696	5208	119.459	2428	125.202	663	33.8759	3.79332	8.02e-05	0.000409806
FvH4_3g29910	emb1211	Fvb3	23006219	23013782	-	84	4.08582	44	2.9028	6	0.339652	3194	73.2627	1583	81.6287	1044	53.343	3.79137	2.42e-11	5.53e-10
FvH4_7g01410		Fvb7	1810534	1811934	+	56	2.72388	36	2.37502	73	4.13243	3085	70.7625	1490	76.8331	1808	92.3794	3.78982	3.96e-11	8.67e-10
FvH4_1g04450		Fvb1	2368112	2370352	+	10	0.486408	7	0.461809	3	0.169826	379	8.69335	195	10.0553	238	12.1606	3.78958	9.98e-07	8.54e-06
FvH4_6g45140		Fvb6	34661281	34664270	+	6	0.291845	0	0	2	0.113217	183	4.19758	95	4.89875	29	1.48175	3.78924	0.00156812	0.0054444
FvH4_2g16360		Fvb2	14285035	14289006	-	219	10.6523	101	6.66324	18	1.01896	6776	155.425	3261	168.156	3633	185.627	3.78842	4.25e-12	1.14e-10
FvH4_7g17280		Fvb7	14710956	14713338	+	11	0.535048	6	0.395836	8	0.45287	495	11.3541	227	11.7054	266	13.5912	3.78664	4.64e-07	4.31e-06
FvH4_3g14770	SPK1	Fvb3	9100584	9116009	+	56	2.72388	29	1.91321	33	1.86809	3021	69.2945	1428	73.636	671	34.2846	3.78522	1.47e-10	2.84e-09
FvH4_1g25550	OTP81	Fvb1	17329586	17337348	+	44	2.14019	46	3.03475	38	2.15113	2547	58.4221	1384	71.3671	1369	69.9488	3.78382	2.64e-11	5.97e-10
FvH4_5g00970		Fvb5	571366	575315	+	25	1.21602	11	0.7257	13	0.735913	1189	27.2728	600	30.9395	283	14.4598	3.78363	6.4e-09	8.76e-08
FvH4_5g23710	ATPRR1,PRR1	Fvb5	15051210	15053777	-	2	0.0972815	5	0.329864	3	0.169826	155	3.55533	76	3.919	172	8.78831	3.78248	0.0019723	0.00659005
FvH4_4g00790		Fvb4	670877	671803	-	1	0.0486408	3	0.197918	4	0.226435	194	4.4499	101	5.20815	61	3.11678	3.78094	0.000269845	0.00119001
FvH4_5g31620		Fvb5	22776389	22777671	+	76	3.6967	28	1.84724	14	0.792522	1768	40.5537	1010	52.0815	1510	77.1532	3.78065	1.43e-06	1.16e-05
FvH4_5g01950		Fvb5	1224208	1233223	-	179	8.7067	61	4.02434	14	0.792522	5346	122.624	2720	140.259	2146	109.649	3.77986	1.25e-11	3.02e-10
FvH4_5g17400		Fvb5	9964254	9967340	+	12	0.583689	11	0.7257	18	1.01896	1111	25.4837	488	25.1641	227	11.5985	3.77905	1.17e-08	1.49e-07
FvH4_7g10840	UNE1	Fvb7	10161879	10165129	+	51	2.48068	17	1.12154	16	0.905739	1861	42.6869	839	43.2637	685	35	3.77886	5.69e-10	9.69e-09
FvH4_4g36660		Fvb4	33488450	33490455	+	569	27.6766	199	13.1286	176	9.96313	17064	391.407	8568	441.816	10087	515.393	3.77669	3.89e-12	1.05e-10
FvH4_5g29530	MEE9	Fvb5	20477509	20478536	+	14	0.680971	0	0	10	0.566087	399	9.15211	193	9.95221	225	11.4963	3.77589	4.56e-06	3.26e-05
FvH4_1g25130	BGAL1	Fvb1	16914522	16924663	-	38	1.84835	15	0.989591	10	0.566087	1654	37.9388	813	41.923	274	14	3.77423	6.96e-06	4.74e-05
FvH4_2g38560		Fvb2	27862970	27865525	-	26	1.26466	5	0.329864	8	0.45287	1041	23.8781	459	23.6687	142	7.25547	3.77305	9.1e-05	0.000457059
FvH4_3g11150		Fvb3	6575783	6579271	+	13	0.63233	6	0.395836	8	0.45287	552	12.6616	331	17.0683	191	9.75911	3.7706	3.57e-07	3.39e-06
FvH4_2g09190		Fvb2	8130704	8135719	+	18	0.875534	8	0.527782	6	0.339652	605	13.8773	296	15.2635	339	17.3211	3.76876	1.08e-07	1.14e-06
FvH4_6g36940		Fvb6	28988737	28993732	-	29	1.41058	6	0.395836	19	1.07557	874	20.0475	436	22.4827	588	30.0438	3.76783	1.69e-08	2.09e-07
FvH4_2g35870		Fvb2	26390453	26392880	+	4	0.194563	3	0.197918	6	0.339652	230	5.27565	106	5.46598	153	7.81751	3.76002	4.38e-05	0.000240253
FvH4_6g39990	LAC14	Fvb6	31577890	31587259	-	10	0.486408	9	0.593754	13	0.735913	632	14.4966	287	14.7994	348	17.781	3.7596	8.4e-08	9.04e-07
FvH4_5g07950	CPI1	Fvb5	4615128	4618148	+	16	0.778252	5	0.329864	3	0.169826	692	15.8728	287	14.7994	82	4.18978	3.75921	0.000290316	0.00127061
FvH4_3g05130		Fvb3	2977635	2977916	-	16	0.778252	3	0.197918	8	0.45287	459	10.5284	226	11.6539	273	13.9489	3.75852	1.1e-06	9.3e-06
FvH4_1g15820	ICK2,KRP2	Fvb1	9008234	9010043	+	50	2.43204	17	1.12154	43	2.43417	1902	43.6273	911	46.9765	1170	59.7809	3.75397	4.56e-10	7.93e-09
FvH4_5g39570		Fvb5	29185458	29187699	-	0	0	4	0.263891	2	0.113217	191	4.38108	76	3.919	47	2.40146	3.75358	0.000449651	0.00184966
FvH4_3g11200		Fvb3	6594751	6599142	+	26	1.26466	4	0.263891	6	0.339652	731	16.7674	393	20.2654	230	11.7518	3.75277	1.77e-07	1.8e-06
FvH4_4g24010		Fvb4	26289418	26293229	-	4	0.194563	1	0.0659727	2	0.113217	195	4.47283	65	3.35178	36	1.83941	3.74868	0.00176928	0.00600087
FvH4_5g17090	BGLU44	Fvb5	9740672	9747658	-	271	13.1816	170	11.2154	95	5.37783	10479	240.363	5341	275.413	5484	280.204	3.74746	3.05e-12	8.48e-11
FvH4_2g16430	FMO1	Fvb2	14348354	14350378	-	9	0.437767	2	0.131945	3	0.169826	308	7.06478	155	7.9927	83	4.24087	3.74733	4.9e-05	0.000264695
FvH4_4g00820	ATTCX2,TCX2	Fvb4	713797	719055	+	62	3.01573	23	1.51737	9	0.509478	2499	57.3211	1191	61.4149	371	18.9562	3.74512	2.98e-05	0.000170268
FvH4_4g19570		Fvb4	23188369	23191594	-	8	0.389126	10	0.659727	23	1.302	892	20.4603	425	21.9155	331	16.9124	3.74028	2.5e-08	2.99e-07
FvH4_4g30170	APE2,TPT	Fvb4	29934881	29938535	-	67	3.25893	25	1.64932	39	2.20774	2976	68.2623	1432	73.8423	828	42.3065	3.73972	1.55e-10	2.96e-09
FvH4_7g06990	VTE5	Fvb7	6977725	6979816	+	16	0.778252	6	0.395836	13	0.735913	863	19.7952	355	18.3059	209	10.6788	3.73869	1.18e-07	1.23e-06
FvH4_2g33930		Fvb2	25314550	25321134	+	6	0.291845	7	0.461809	7	0.396261	460	10.5513	228	11.757	159	8.12408	3.73843	1.31e-06	1.08e-05
FvH4_6g51650		Fvb6	38260756	38263623	+	21	1.02146	1	0.0659727	5	0.283043	550	12.6157	282	14.5416	149	7.61313	3.73677	2.17e-06	1.69e-05
FvH4_1g17560	CPR3	Fvb1	10217036	10219766	-	3	0.145922	3	0.197918	2	0.113217	186	4.2664	85	4.3831	70	3.57664	3.73581	0.000378453	0.00159972
FvH4_6g37840	HVA22F	Fvb6	29795617	29796885	-	0	0	1	0.0659727	7	0.396261	157	3.6012	81	4.17683	61	3.11678	3.73457	0.00110374	0.00402835
FvH4_7g09360	ALG12,EBS4	Fvb7	9008435	9016726	-	9	0.437767	9	0.593754	5	0.283043	355	8.14285	205	10.571	312	15.9416	3.73266	4.48e-06	3.2e-05
FvH4_3g33060		Fvb3	28454922	28457481	-	10	0.486408	9	0.593754	16	0.905739	943	21.6302	241	12.4274	313	15.9927	3.73233	5.82e-08	6.47e-07
FvH4_3g12230	#N/A	Fvb3	7247589	7249332	+	39	1.89699	11	0.7257	33	1.86809	1583	36.3102	745	38.4165	717	36.635	3.73187	2.05e-09	3.14e-08
FvH4_4g08170		Fvb4	7962044	7967448	-	48	2.33476	8	0.527782	13	0.735913	1056	24.2221	538	27.7424	745	38.0656	3.72802	7.84e-09	1.05e-07
FvH4_6g45320		Fvb6	34799209	34807424	-	120	5.83689	39	2.57294	105	5.94391	7670	175.931	2193	113.084	1368	69.8977	3.72229	4.49e-06	3.21e-05
FvH4_5g13240		Fvb5	7488569	7491442	+	11	0.535048	3	0.197918	4	0.226435	350	8.02816	149	7.68331	167	8.53284	3.7216	1.2e-05	7.7e-05
FvH4_5g09140		Fvb5	5273748	5276284	-	6	0.291845	5	0.329864	9	0.509478	454	10.4137	235	12.118	123	6.28466	3.72006	2.96e-06	2.23e-05
FvH4_5g24890		Fvb5	16293106	16294527	-	6	0.291845	1	0.0659727	0	0	87	1.99557	53	2.73299	86	4.39415	3.71968	0.00271596	0.00868124
FvH4_2g01540		Fvb2	1401050	1403379	-	4	0.194563	0	0	5	0.283043	185	4.24346	85	4.3831	51	2.60584	3.71445	0.00131985	0.00468767
FvH4_2g12500	ATSERK1,SERK1	Fvb2	10954084	10961231	+	14	0.680971	17	1.12154	20	1.13217	1031	23.6487	524	27.0205	479	24.4744	3.71322	4.93e-09	6.89e-08
FvH4_3g01080		Fvb3	544640	546605	+	67	3.25893	18	1.18751	97	5.49104	3583	82.1855	1607	82.8663	1424	72.759	3.71278	1.97e-10	3.66e-09
FvH4_7g08330		Fvb7	8242626	8248415	-	45	2.18883	6	0.395836	10	0.566087	1062	24.3597	567	29.2378	491	25.0876	3.70683	1.88e-08	2.3e-07
FvH4_5g02930		Fvb5	1753017	1756987	+	15	0.729612	8	0.527782	15	0.84913	725	16.6298	304	15.676	383	19.5693	3.70618	8.85e-08	9.48e-07
FvH4_4g06880		Fvb4	6196750	6203226	-	0	0	0	0	12	0.679304	231	5.29859	97	5.00189	89	4.54744	3.70145	0.000324872	0.00140373
FvH4_3g17100		Fvb3	10819537	10822060	+	27	1.3133	1	0.0659727	11	0.622696	520	11.9276	272	14.0259	416	21.2554	3.69637	4.4e-06	3.16e-05
FvH4_1g21430		Fvb1	13361699	13365806	+	99	4.81544	33	2.1771	11	0.622696	1998	45.8293	958	49.4001	1890	96.5692	3.69633	0.000281712	0.00123762
FvH4_3g14280		Fvb3	8671985	8675399	-	16	0.778252	6	0.395836	5	0.283043	427	9.79436	217	11.1898	303	15.4817	3.69455	9.18e-07	7.94e-06
FvH4_6g25080		Fvb6	19008320	19014269	+	30	1.45922	13	0.857645	7	0.396261	1016	23.3046	468	24.1328	433	22.1241	3.69187	1.39e-08	1.74e-07
FvH4_4g21870		Fvb4	24851795	24853756	+	318	15.4678	121	7.9827	59	3.33991	7425	170.312	3723	191.98	6102	311.781	3.69106	3.84e-06	2.81e-05
FvH4_3g13090	OTP84	Fvb3	7823445	7825889	+	14	0.680971	9	0.593754	22	1.24539	898	20.598	488	25.1641	308	15.7372	3.68693	3.91e-08	4.52e-07
FvH4_4g28710	LAG13	Fvb4	29245576	29249484	-	35	1.70243	22	1.4514	14	0.792522	1539	35.301	771	39.7573	522	26.6715	3.68414	1.4e-09	2.2e-08
FvH4_2g13070	OHP2	Fvb2	11468422	11470486	+	214	10.4091	89	5.87157	76	4.30226	7469	171.321	3389	174.757	3343	170.81	3.68279	1.99e-11	4.6e-10
FvH4_2g34780	PLA,IIA,PLA2A,PLP2	Fvb2	25748349	25755156	-	43	2.09155	16	1.05556	47	2.66061	2083	47.779	891	45.9452	882	45.0656	3.68106	1.04e-09	1.69e-08
FvH4_7g19750	LHCA1	Fvb7	16227981	16230030	-	7513	365.438	2467	162.755	635	35.9465	206546	4737.67	102795	5300.71	86167	4402.69	3.67942	4.93e-12	1.3e-10
FvH4_3g11350	EMB2279,EMB88	Fvb3	6692389	6698230	+	31	1.50786	26	1.71529	23	1.302	1936	44.4072	849	43.7794	534	27.2846	3.67835	6.43e-10	1.08e-08
FvH4_4g33970		Fvb4	31989806	31992306	+	47	2.28612	14	0.923618	31	1.75487	1487	34.1082	804	41.4589	861	43.9926	3.67749	2.36e-09	3.53e-08
FvH4_3g00960		Fvb3	483035	485189	+	52	2.52932	12	0.791673	29	1.64165	1263	28.9702	596	30.7332	1126	57.5328	3.67685	0.000141819	0.000678832
FvH4_6g07510	ATIREG3,IREG3,MAR1,RTS3	Fvb6	4512818	4517763	-	29	1.41058	19	1.25348	32	1.81148	2163	49.6141	947	48.8328	268	13.6934	3.67631	0.000167855	0.000782061
FvH4_4g33910		Fvb4	31935358	31936821	-	46	2.23748	16	1.05556	5	0.283043	1068	24.4974	573	29.5472	707	36.124	3.67518	5.32e-09	7.38e-08
FvH4_2g02080		Fvb2	1736738	1745956	-	6	0.291845	4	0.263891	11	0.622696	478	10.9642	190	9.79751	145	7.40875	3.67245	4.85e-06	3.44e-05
FvH4_1g11730	ATLFNR1,FNR1	Fvb1	6411938	6414817	-	3126	152.051	1208	79.695	171	9.68009	85757	1967.06	42530	2193.1	39421	2014.21	3.66776	4.6e-12	1.22e-10
FvH4_5g24410		Fvb5	15771059	15775368	-	19	0.924175	13	0.857645	26	1.47183	1512	34.6817	670	34.5491	213	10.8832	3.66605	5.1e-05	0.000274543
FvH4_6g20170	NHL1	Fvb6	13712263	13712895	-	62	3.01573	30	1.97918	109	6.17035	6100	139.919	734	37.8493	1576	80.5254	3.66558	0.00134133	0.00474937
FvH4_1g28740		Fvb1	21067080	21073890	+	65	3.16165	18	1.18751	52	2.94365	2893	66.3585	1400	72.1922	724	36.9927	3.66413	5.61e-10	9.59e-09
FvH4_2g10110		Fvb2	8939242	8941372	+	64	3.11301	30	1.97918	37	2.09452	2020	46.334	1010	52.0815	1479	75.5692	3.66412	2.25e-08	2.71e-07
FvH4_6g53290	GHS1	Fvb6	39100770	39102134	-	184	8.9499	70	4.61809	41	2.32096	5798	132.992	2878	148.406	2306	117.825	3.66388	3.68e-11	8.12e-10
FvH4_4g20920		Fvb4	24028109	24032689	-	15	0.729612	3	0.197918	12	0.679304	634	14.5424	281	14.49	177	9.04378	3.66199	1.25e-06	1.03e-05
FvH4_4g17490		Fvb4	21441227	21441535	+	39	1.89699	9	0.593754	35	1.9813	1276	29.2684	627	32.3318	824	42.1021	3.66118	6.67e-09	9.08e-08
FvH4_3g25960		Fvb3	18790281	18792197	+	159	7.73388	385	25.3995	629	35.6069	24479	561.49	7553	389.477	13500	689.78	3.66095	1.27e-08	1.61e-07
FvH4_1g00950		Fvb1	462647	466767	+	11	0.535048	12	0.791673	10	0.566087	671	15.3911	299	15.4182	321	16.4014	3.65745	1.02e-07	1.08e-06
FvH4_4g35010		Fvb4	32487295	32493123	-	39	1.89699	7	0.461809	16	0.905739	1015	23.2817	442	22.7921	607	31.0146	3.65677	2.66e-08	3.16e-07
FvH4_5g01500	ATBAG1,BAG1	Fvb5	922891	925329	-	31	1.50786	21	1.38543	49	2.77383	1513	34.7046	707	36.457	1184	60.4963	3.65225	3.11e-06	2.33e-05
FvH4_3g00400	ATOPT3,OPT3	Fvb3	212652	216587	-	157	7.6366	49	3.23266	63	3.56635	6500	149.094	3045	157.018	1006	51.4014	3.64999	2.09e-05	0.000125441
FvH4_2g05460	CYCD3,CYCD3;1	Fvb2	4492251	4494250	-	12	0.583689	7	0.461809	8	0.45287	749	17.1803	334	17.223	64	3.27007	3.64953	0.00210338	0.00697287
FvH4_3g01050		Fvb3	527570	528823	-	128	6.22602	38	2.50696	44	2.49078	4202	96.3838	1922	99.1095	1525	77.9196	3.64863	1.42e-10	2.76e-09
FvH4_6g31940		Fvb6	25039990	25042638	-	38	1.84835	15	0.989591	7	0.396261	1096	25.1396	569	29.341	510	26.0584	3.64782	9.79e-09	1.28e-07
FvH4_7g14160		Fvb7	12544482	12546183	+	11	0.535048	1	0.0659727	4	0.226435	280	6.42253	139	7.16765	115	5.8759	3.64707	8.57e-05	0.000434013
FvH4_6g26790		Fvb6	20489418	20493346	-	6	0.291845	3	0.197918	7	0.396261	327	7.5006	153	7.88957	110	5.62043	3.64507	3.52e-05	0.000197451
FvH4_5g05490	pat1,TRP1	Fvb5	3228244	3232941	-	68	3.30757	28	1.84724	7	0.396261	2101	48.1919	897	46.2546	873	44.6058	3.6434	6.56e-10	1.1e-08
FvH4_7g14620		Fvb7	12894936	12897452	+	58	2.82116	16	1.05556	2	0.113217	1374	31.5163	678	34.9616	641	32.7518	3.64275	4.75e-09	6.66e-08
FvH4_5g08350		Fvb5	4857329	4858228	+	2	0.0972815	2	0.131945	16	0.905739	290	6.65191	140	7.21922	211	10.781	3.64186	1.89e-05	0.000114839
FvH4_2g31230	ATMSL1,MSL1	Fvb2	23997805	24000950	-	17	0.826893	5	0.329864	9	0.509478	677	15.5288	326	16.8105	155	7.9197	3.64065	7.71e-07	6.8e-06
FvH4_4g25220	ORP1D	Fvb4	27059448	27065017	+	29	1.41058	6	0.395836	8	0.45287	989	22.6853	351	18.0996	267	13.6423	3.63908	1.36e-07	1.41e-06
FvH4_3g44350		Fvb3	36986583	36989613	-	126	6.12874	139	9.17021	43	2.43417	6899	158.247	3282	169.239	2509	128.197	3.63648	6.35e-12	1.64e-10
FvH4_7g29370		Fvb7	21631628	21632785	+	11	0.535048	9	0.593754	9	0.509478	556	12.7533	275	14.1806	255	13.0292	3.6362	4.38e-07	4.08e-06
FvH4_1g21630	FKBP16-2	Fvb1	13591227	13595458	+	285	13.8626	114	7.52089	15	0.84913	7621	174.808	3610	186.153	3795	193.905	3.63506	2.39e-11	5.46e-10
FvH4_3g28810		Fvb3	21794830	21800430	-	18	0.875534	14	0.923618	4	0.226435	726	16.6527	360	18.5637	316	16.146	3.63367	6.5e-08	7.16e-07
FvH4_7g31490	iqd21	Fvb7	22741253	22744793	-	58	2.82116	25	1.64932	83	4.69852	3451	79.1577	1698	87.5588	919	46.9561	3.63344	3.49e-10	6.17e-09
FvH4_6g45160	#N/A	Fvb6	34676392	34700533	+	47	2.28612	23	1.51737	50	2.83043	2545	58.3762	1297	66.8809	633	32.343	3.62972	7.16e-10	1.19e-08
FvH4_7g13090		Fvb7	11818139	11825474	+	5	0.243204	2	0.131945	2	0.113217	234	5.3674	93	4.79562	36	1.83941	3.62907	0.000719659	0.00278007
FvH4_6g45850	NIK1	Fvb6	35100055	35103432	+	55	2.67524	15	0.989591	42	2.37756	2123	48.6965	1027	52.9581	768	39.2408	3.62885	1.82e-09	2.81e-08
FvH4_3g21030		Fvb3	14051267	14056277	+	0	0	3	0.197918	2	0.113217	79	1.81207	63	3.24865	55	2.81022	3.62834	0.00317756	0.00993303
FvH4_3g08000		Fvb3	4709511	4715784	-	106	5.15592	39	2.57294	10	0.566087	2966	68.033	1496	77.1425	1187	60.6496	3.62769	2.37e-10	4.36e-09
FvH4_3g34840		Fvb3	30118751	30121026	+	7	0.340485	3	0.197918	24	1.35861	531	12.1799	291	15.0057	282	14.4087	3.62536	1.03e-06	8.76e-06
FvH4_4g21860		Fvb4	24846299	24851239	+	46	2.23748	25	1.64932	34	1.9247	2254	51.7014	1062	54.7629	645	32.9562	3.62002	8.95e-10	1.47e-08
FvH4_2g39170	TOP1,TOP1BETA	Fvb2	28202723	28204883	-	7	0.340485	4	0.263891	1	0.0566087	159	3.64708	122	6.29103	126	6.43795	3.61918	0.000128494	0.000622623
FvH4_4g23890	AT-SO,AtSO,SOX	Fvb4	26217027	26220091	+	323	15.711	151	9.96188	57	3.2267	9604	220.293	4871	251.177	4649	237.54	3.6172	1.96e-11	4.54e-10
FvH4_5g10080		Fvb5	5747045	5750646	-	61	2.96709	11	0.7257	3	0.169826	1039	23.8322	571	29.4441	755	38.5766	3.61537	1.51e-08	1.88e-07
FvH4_2g38350	AS1,ATMYB91,ATPHAN,MYB91	Fvb2	27760675	27763497	-	53	2.57796	28	1.84724	19	1.07557	1948	44.6825	966	49.8126	772	39.4452	3.61525	9.26e-10	1.51e-08
FvH4_2g34340		Fvb2	25538630	25540580	-	180	8.75534	39	2.57294	64	3.62296	3884	89.0897	2014	103.854	2974	151.956	3.61376	2.77e-07	2.67e-06
FvH4_4g34740		Fvb4	32336963	32338357	-	40	1.94563	24	1.58335	32	1.81148	1414	32.4338	702	36.1992	1091	55.7445	3.61349	5.24e-07	4.79e-06
FvH4_2g29440	HY5,TED,5	Fvb2	22830066	22832848	-	32	1.5565	2	0.131945	26	1.47183	722	16.561	340	17.5324	675	34.489	3.61253	0.000638322	0.00250554
FvH4_7g30220	B1,BCH1,BETA-OHASE,1,chy1	Fvb7	22079614	22081822	-	259	12.598	212	13.9862	367	20.7754	15442	354.203	7428	383.031	7194	367.576	3.6125	1.58e-11	3.72e-10
FvH4_2g22840	AGG1,ATAGG1,GG1	Fvb2	18758193	18760067	-	12	0.583689	8	0.527782	14	0.792522	431	9.88611	274	14.129	387	19.7737	3.61146	5.22e-06	3.67e-05
FvH4_3g26130	YAB2	Fvb3	18970736	18976480	+	16	0.778252	5	0.329864	9	0.509478	732	16.7903	339	17.4808	86	4.39415	3.61026	0.000569056	0.00226863
FvH4_5g22940	HB-7,HDG5	Fvb5	14255046	14260903	+	11	0.535048	4	0.263891	4	0.226435	330	7.56941	163	8.40523	163	8.32846	3.60962	1.67e-05	0.000103069
FvH4_6g29100		Fvb6	22447291	22452165	+	3	0.145922	0	0	12	0.679304	347	7.95935	144	7.42548	45	2.29927	3.6066	0.000563362	0.00224851
FvH4_7g13560		Fvb7	12143142	12146307	+	12	0.583689	0	0	2	0.113217	191	4.38108	75	3.86744	143	7.30656	3.60634	0.000383249	0.00161762
FvH4_1g00590	PDE319,SCA3	Fvb1	311854	319513	-	11	0.535048	12	0.791673	4	0.226435	746	17.1115	325	16.7589	113	5.77372	3.60629	1.67e-05	0.000103012
FvH4_5g31510	AOC4	Fvb5	22483086	22485348	-	38	1.84835	12	0.791673	25	1.41522	1082	24.8185	607	31.3005	719	36.7372	3.60618	1.27e-08	1.61e-07
FvH4_5g01300	NRS/ER,UER1	Fvb5	808602	810431	+	61	2.96709	27	1.78126	70	3.96261	2566	58.8579	1240	63.9416	1457	74.4452	3.60458	6.24e-10	1.05e-08
FvH4_6g03920		Fvb6	2118622	2120013	-	2	0.0972815	0	0	7	0.396261	108	2.47726	50	2.57829	99	5.05839	3.60405	0.00265975	0.00853232
FvH4_2g36130		Fvb2	26508168	26511036	-	79	3.84262	46	3.03475	42	2.37756	3515	80.6257	1716	88.487	1055	53.905	3.60291	1.7e-10	3.21e-09
FvH4_1g12470	ATFOLT1,FOLT1	Fvb1	6851072	6857385	-	7	0.340485	2	0.131945	11	0.622696	332	7.61529	123	6.3426	194	9.9124	3.60278	2.56e-05	0.000149379
FvH4_4g11480	MEE4	Fvb4	15239382	15244513	-	9	0.437767	9	0.593754	6	0.339652	448	10.276	253	13.0462	198	10.1168	3.60119	1.32e-06	1.09e-05
FvH4_6g40120		Fvb6	31682568	31687802	-	9	0.437767	9	0.593754	13	0.735913	493	11.3082	211	10.8804	360	18.3941	3.59847	1.99e-06	1.57e-05
FvH4_1g00860		Fvb1	422308	428744	+	2	0.0972815	8	0.527782	10	0.566087	336	7.70704	161	8.3021	231	11.8029	3.59837	3.78e-06	2.76e-05
FvH4_3g13340		Fvb3	7964165	7968672	-	45	2.18883	39	2.57294	11	0.622696	2002	45.9211	1043	53.7832	682	34.8467	3.59679	4.38e-10	7.65e-09
FvH4_6g47750		Fvb6	36130203	36131623	-	178	8.65806	46	3.03475	165	9.34043	5151	118.152	2682	138.3	4070	207.956	3.59448	1.04e-06	8.85e-06
FvH4_6g18290		Fvb6	12087113	12093230	-	0	0	8	0.527782	7	0.396261	375	8.6016	168	8.66306	105	5.36496	3.59367	9.14e-06	6.04e-05
FvH4_5g03090		Fvb5	1848526	1850061	-	117	5.69097	137	9.03826	130	7.35913	8711	199.81	4145	213.74	2314	118.233	3.59041	1.49e-11	3.51e-10
FvH4_7g12090		Fvb7	11008344	11014136	-	21	1.02146	6	0.395836	6	0.339652	575	13.1891	283	14.5931	260	13.2847	3.58968	8.94e-07	7.75e-06
FvH4_3g34340	ATLAC17,LAC17	Fvb3	29823993	29826682	+	3	0.145922	7	0.461809	2	0.113217	257	5.89497	160	8.25053	84	4.29197	3.58954	3.5e-05	0.000196638
FvH4_2g18200		Fvb2	15584455	15587328	-	14	0.680971	6	0.395836	12	0.679304	705	16.171	330	17.0167	149	7.61313	3.58951	8.04e-07	7.05e-06
FvH4_6g01250	ATPUB9,PUB9	Fvb6	680379	682925	-	9	0.437767	0	0	3	0.169826	215	4.93159	78	4.02214	87	4.44525	3.58625	0.000787224	0.00300923
FvH4_2g13840	AT-GT2,GT2	Fvb2	12068190	12070769	+	42	2.04291	16	1.05556	28	1.58504	1990	45.6458	1030	53.1128	229	11.7007	3.58575	0.000849311	0.00321846
FvH4_4g01350	ATB2	Fvb4	1249688	1252307	-	12	0.583689	4	0.263891	10	0.566087	507	11.6294	248	12.7883	152	7.76641	3.58234	4.16e-06	3.01e-05
FvH4_1g14990	sks17	Fvb1	8418498	8421779	-	136	6.61514	52	3.43058	43	2.43417	4537	104.068	2201	113.496	1509	77.1021	3.58054	1.65e-10	3.14e-09
FvH4_2g17250	ATCLC-E,CLC-E,CLCE	Fvb2	14920997	14925973	-	43	2.09155	20	1.31945	3	0.169826	1572	36.0579	808	41.6652	220	11.2409	3.5796	0.00015934	0.000749241
FvH4_6g54390		Fvb6	39723409	39725895	+	39	1.89699	13	0.857645	20	1.13217	1176	26.9746	652	33.6209	559	28.562	3.57821	1.56e-08	1.93e-07
FvH4_2g22560	UNE12	Fvb2	18497925	18501946	-	19	0.924175	18	1.18751	33	1.86809	1282	29.406	580	29.9082	604	30.8613	3.57755	7.96e-09	1.06e-07
FvH4_7g02370	ABA2,ATABA2,ATSDR1,GIN1,ISI4,SDR1,SIS4,SRE1	Fvb7	2665558	2667707	-	6	0.291845	5	0.329864	14	0.792522	361	8.28048	176	9.07559	266	13.5912	3.57727	4.63e-06	3.29e-05
FvH4_4g00270		Fvb4	274902	281225	+	89	4.32903	62	4.09031	11	0.622696	3576	82.0249	1713	88.3323	1040	53.1386	3.57713	9.95e-11	2e-09
FvH4_4g04650		Fvb4	4052847	4055387	+	364	17.7052	148	9.76396	21	1.18878	10948	251.121	5132	264.636	3507	179.19	3.5768	2.83e-11	6.35e-10
FvH4_5g00390	ATSCO1,ATSCO1/CPEF-G,SCO1	Fvb5	271442	278906	-	678	32.9784	495	32.6565	122	6.90626	32581	747.33	12747	657.31	7479	382.138	3.57576	4.65e-12	1.23e-10
FvH4_4g32750	MLP28	Fvb4	31280145	31282172	+	83	4.03718	25	1.64932	158	8.94417	4710	108.036	2068	106.638	1936	98.9196	3.56838	4.53e-10	7.9e-09
FvH4_4g36290		Fvb4	33291699	33292658	-	10	0.486408	13	0.857645	23	1.302	794	18.2125	419	21.6061	391	19.9781	3.56725	6.7e-08	7.34e-07
FvH4_6g52100		Fvb6	38489811	38493179	+	67	3.25893	31	2.04515	73	4.13243	2571	58.9726	1188	61.2602	1715	87.6276	3.56711	1.17e-09	1.88e-08
FvH4_4g31600		Fvb4	30679564	30681070	+	32	1.5565	28	1.84724	31	1.75487	1762	40.4161	798	41.1495	740	37.8102	3.56571	1.78e-09	2.75e-08
FvH4_1g09580		Fvb1	5136080	5140420	-	5	0.243204	7	0.461809	7	0.396261	457	10.4825	196	10.1069	106	5.41605	3.56346	6.98e-06	4.76e-05
FvH4_4g28080	STN7	Fvb4	28825628	28829343	+	499	24.2717	187	12.3369	77	4.35887	12900	295.895	6441	332.136	6498	332.014	3.56337	3.87e-11	8.51e-10
FvH4_4g06380	ATSPLA2-ALPHA,PLA2-ALPHA	Fvb4	5667326	5671551	-	38	1.84835	38	2.50696	69	3.906	2016	46.2422	1065	54.9176	1606	82.0583	3.56324	6.63e-07	5.93e-06
FvH4_6g08670		Fvb6	5166598	5171698	+	21	1.02146	5	0.329864	20	1.13217	638	14.6342	302	15.5729	456	23.2992	3.56314	3.52e-07	3.36e-06
FvH4_7g27250		Fvb7	20401919	20404426	-	130	6.3233	71	4.68406	46	2.604	4016	92.1174	1892	97.5626	2463	125.847	3.56134	1.28e-10	2.53e-09
FvH4_7g19250		Fvb7	15917884	15920446	-	19	0.924175	13	0.857645	15	0.84913	973	22.3183	493	25.422	265	13.5401	3.56099	5.96e-08	6.61e-07
FvH4_6g25130	LYC	Fvb6	19067672	19069165	+	62	3.01573	89	5.87157	67	3.79278	3977	91.2229	1840	94.8811	2171	110.927	3.55986	5.21e-11	1.11e-09
FvH4_7g04770	UBP13	Fvb7	5218664	5220648	+	39	1.89699	11	0.7257	5	0.283043	718	16.4692	347	17.8933	622	31.781	3.55793	8.74e-05	0.000440886
FvH4_4g34970	ATCYCD1;1,CYCD1;1	Fvb4	32468025	32471298	-	4	0.194563	1	0.0659727	9	0.509478	299	6.85835	130	6.70356	57	2.9124	3.55722	0.000248413	0.00110848
FvH4_3g28240		Fvb3	21206755	21209709	-	0	0	6	0.395836	0	0	136	3.11952	54	2.78456	87	4.44525	3.5571	0.000505395	0.00204975
FvH4_2g03530	#N/A	Fvb2	2828060	2834509	+	21	1.02146	18	1.18751	25	1.41522	1528	35.0487	709	36.5602	247	12.6204	3.55705	1.07e-05	6.98e-05
FvH4_7g16840	ARF9	Fvb7	14393861	14398741	+	47	2.28612	31	2.04515	3	0.169826	1478	33.9018	722	37.2305	732	37.4014	3.55538	2.08e-09	3.18e-08
FvH4_6g38470		Fvb6	30390383	30392693	-	45	2.18883	21	1.38543	6	0.339652	1065	24.4286	522	26.9174	778	39.7518	3.55384	9.43e-08	1.01e-06
FvH4_5g02290		Fvb5	1403906	1406344	-	23	1.11874	6	0.395836	7	0.396261	648	14.8636	366	18.8731	199	10.1679	3.55278	8.14e-07	7.12e-06
FvH4_4g21810		Fvb4	24799913	24804439	-	26	1.26466	1	0.0659727	19	1.07557	830	19.0382	371	19.1309	262	13.3868	3.55121	6.62e-07	5.92e-06
FvH4_2g31830		Fvb2	24304737	24305678	-	43	2.09155	32	2.11113	43	2.43417	2159	49.5223	1086	56.0005	889	45.4233	3.55114	1.07e-09	1.73e-08
FvH4_1g23470	AtCRT3,CRT3,EBS2,PSL1	Fvb1	15319268	15325994	+	43	2.09155	18	1.18751	29	1.64165	1392	31.9292	668	34.446	843	43.0729	3.55101	6.89e-09	9.35e-08
FvH4_7g02810		Fvb7	3124617	3128740	-	107	5.20456	69	4.55212	24	1.35861	3461	79.3871	1530	78.8957	2007	102.547	3.55096	1.36e-10	2.67e-09
FvH4_5g07580		Fvb5	4421162	4425449	+	101	4.91272	31	2.04515	7	0.396261	1929	44.2467	1028	53.0097	1413	72.197	3.55009	1.97e-08	2.41e-07
FvH4_2g03130		Fvb2	2426356	2428013	+	62	3.01573	31	2.04515	34	1.9247	1990	45.6458	888	45.7905	1286	65.7079	3.5494	1.32e-09	2.09e-08
FvH4_3g23860		Fvb3	16930538	16937967	+	12	0.583689	9	0.593754	10	0.566087	628	14.4048	185	9.53968	301	15.3795	3.54938	7.35e-07	6.52e-06
FvH4_7g29980	HCF16	Fvb7	21928495	21930921	+	69	3.35621	48	3.16669	85	4.81174	4155	95.3058	1916	98.8001	1203	61.4671	3.54881	2.49e-10	4.54e-09
FvH4_6g34270	#N/A	Fvb6	27042382	27048647	-	14	0.680971	11	0.7257	6	0.339652	796	18.2583	337	17.3777	122	6.23357	3.54829	1.81e-05	0.000110983
FvH4_7g04350	CRR22	Fvb7	4919433	4921916	+	37	1.79971	9	0.593754	14	0.792522	1119	25.6672	508	26.1954	389	19.8759	3.54801	6.04e-08	6.69e-07
FvH4_1g08790	CYP75B1,D51,TT7	Fvb1	4680196	4682612	-	5	0.243204	0	0	12	0.679304	345	7.91348	96	4.95032	114	5.82481	3.54783	0.000151382	0.000718801
FvH4_2g04080		Fvb2	3211926	3219343	+	14	0.680971	3	0.197918	10	0.566087	594	13.6249	259	13.3556	99	5.05839	3.54244	1.54e-05	9.61e-05
FvH4_5g23520	PRK	Fvb5	14855667	14858890	+	1741	84.6836	1251	82.5319	233	13.1898	79377	1820.72	38277	1973.79	12039	615.131	3.54195	2.6e-05	0.000151397
FvH4_4g00880		Fvb4	762798	768319	+	11	0.535048	6	0.395836	11	0.622696	462	10.5972	238	12.2727	226	11.5474	3.54169	2.77e-06	2.1e-05
FvH4_6g18830	ACA1,ATACA1,CAH1	Fvb6	12399912	12403304	+	95	4.62087	28	1.84724	81	4.5853	2963	67.9641	1305	67.2934	1996	101.985	3.54099	2.43e-08	2.91e-07
FvH4_6g30320		Fvb6	23389283	23390788	-	0	0	0	0	10	0.566087	198	4.54165	86	4.43466	44	2.24817	3.54097	0.00187438	0.00630915
FvH4_4g14940		Fvb4	18536254	18537261	-	8	0.389126	12	0.791673	59	3.33991	1033	23.6946	520	26.8142	832	42.5109	3.53937	7.87e-06	5.29e-05
FvH4_3g38960	PMR5,TBL44	Fvb3	33210369	33213631	+	12	0.583689	1	0.0659727	9	0.509478	289	6.62897	168	8.66306	180	9.19707	3.53921	4.09e-05	0.000225532
FvH4_5g32020		Fvb5	23100365	23103475	+	11	0.535048	17	1.12154	32	1.81148	1271	29.1537	602	31.0426	340	17.3722	3.53895	1.73e-08	2.13e-07
FvH4_1g12390	WAT1	Fvb1	6788711	6790971	-	0	0	8	0.527782	1	0.0566087	183	4.19758	80	4.12527	125	6.38685	3.53818	8.07e-05	0.000411656
FvH4_5g33410		Fvb5	24143235	24144062	+	4	0.194563	9	0.593754	13	0.735913	449	10.299	253	13.0462	213	10.8832	3.53552	1.71e-06	1.37e-05
FvH4_1g15480		Fvb1	8784995	8789281	+	4	0.194563	2	0.131945	11	0.622696	280	6.42253	138	7.11609	124	6.33576	3.5344	9.01e-05	0.00045325
FvH4_2g22420		Fvb2	18383593	18389224	-	9	0.437767	9	0.593754	10	0.566087	450	10.3219	244	12.5821	257	13.1314	3.53399	1.43e-06	1.16e-05
FvH4_6g29390		Fvb6	22660343	22670577	-	335	16.2947	319	21.0453	249	14.0956	22017	505.017	10262	529.169	3449	176.226	3.53373	1.22e-05	7.83e-05
FvH4_5g33810	bHLH93	Fvb5	24545912	24547820	+	55	2.67524	14	0.923618	37	2.09452	1507	34.567	728	37.5399	987	50.4306	3.53365	8.49e-09	1.12e-07
FvH4_3g10110		Fvb3	5885835	5886731	-	9	0.437767	0	0	2	0.113217	264	6.05553	38	1.9595	73	3.72992	3.53311	0.00168321	0.00576705
FvH4_6g09980	LTP3	Fvb6	5928405	5929569	-	759	36.9183	159	10.4897	1310	74.1574	30042	689.092	14558	750.695	20701	1057.71	3.53274	8.6e-09	1.14e-07
FvH4_2g04630		Fvb2	3579675	3581703	+	12	0.583689	20	1.31945	37	2.09452	1268	29.0849	687	35.4257	472	24.1168	3.53161	1e-08	1.31e-07
FvH4_3g37080	HCT	Fvb3	31786540	31788558	+	13	0.63233	6	0.395836	14	0.792522	709	16.2628	280	14.4384	182	9.29926	3.53065	1.21e-06	1.01e-05
FvH4_3g32260	PIP2;2,PIP2B	Fvb3	27549475	27551181	+	482	23.4449	97	6.39935	277	15.6806	14823	340.004	6965	359.156	5709	291.7	3.53043	1.49e-10	2.87e-09
FvH4_4g02610	BHLH92	Fvb4	2354537	2356437	+	13	0.63233	11	0.7257	88	4.98156	1474	33.81	815	42.0262	1025	52.3722	3.53017	8.84e-09	1.16e-07
FvH4_2g06490		Fvb2	5392339	5393253	-	9	0.437767	9	0.593754	23	1.302	559	12.8221	269	13.8712	446	22.7883	3.52974	9.06e-06	5.99e-05
FvH4_2g01510		Fvb2	1387159	1390110	+	4	0.194563	3	0.197918	14	0.792522	321	7.36297	217	11.1898	128	6.54014	3.52964	2.51e-05	0.000147013
FvH4_5g15290	IQD31	Fvb5	8652215	8656148	-	87	4.23175	49	3.23266	101	5.71748	4532	103.953	2077	107.102	1542	78.7882	3.52903	3.04e-10	5.45e-09
FvH4_3g25770	PSAO	Fvb3	18619904	18621430	+	3718	180.846	1019	67.2262	274	15.5108	95169	2182.95	27181	1401.61	45933	2346.94	3.52466	6.67e-09	9.08e-08
FvH4_4g07280	emb2191	Fvb4	6680281	6686834	+	9	0.437767	8	0.527782	16	0.905739	544	12.4781	300	15.4698	253	12.927	3.524	9.72e-07	8.34e-06
FvH4_3g33250		Fvb3	28638890	28644293	-	10	0.486408	2	0.131945	2	0.113217	248	5.68853	149	7.68331	63	3.21897	3.52376	0.000250295	0.00111487
FvH4_4g16950	CLA,CLA1,DEF,DXPS2,DXS	Fvb4	20882094	20887431	+	371	18.0457	286	18.8682	80	4.5287	15277	350.418	7399	381.536	4879	249.292	3.52374	1.4e-11	3.33e-10
FvH4_2g08940	KCS4	Fvb2	7829644	7831173	+	18	0.875534	24	1.58335	21	1.18878	1362	31.241	662	34.1366	370	18.9051	3.52362	7.55e-09	1.01e-07
FvH4_4g16720	AtDMP2,DMP2	Fvb4	20564787	20565392	-	1	0.0486408	1	0.0659727	9	0.509478	182	4.17465	99	5.10502	67	3.42335	3.52198	0.000969747	0.00360388
FvH4_6g34290	MTO2,TS	Fvb6	27049071	27050609	-	6	0.291845	3	0.197918	2	0.113217	202	4.6334	95	4.89875	82	4.18978	3.52106	0.000446473	0.00184052
FvH4_3g30610		Fvb3	23885441	23886418	-	28	1.36194	9	0.593754	27	1.52843	1339	30.7135	680	35.0648	208	10.6277	3.51955	8.23e-05	0.000418663
FvH4_7g10170		Fvb7	9599297	9604349	+	27	1.3133	26	1.71529	10	0.566087	1700	38.9939	754	38.8806	165	8.43065	3.51857	0.0010186	0.00375882
FvH4_2g09250	APL3	Fvb2	8173450	8178095	+	32	1.5565	6	0.395836	12	0.679304	853	19.5658	405	20.8842	333	17.0146	3.51762	2.86e-07	2.76e-06
FvH4_3g02240		Fvb3	1136938	1140924	+	16	0.778252	31	2.04515	20	1.13217	1417	32.5026	737	38.004	433	22.1241	3.51726	3.21e-09	4.69e-08
FvH4_3g16600	ICR1,RIP1	Fvb3	10462438	10465698	-	92	4.47495	36	2.37502	56	3.17009	2220	50.9215	1135	58.5272	2073	105.92	3.51694	0.000197115	0.000903557
FvH4_3g13430		Fvb3	8036174	8040385	+	50	2.43204	22	1.4514	59	3.33991	1960	44.9577	875	45.1201	1229	62.7955	3.5164	3.23e-09	4.72e-08
FvH4_6g35380		Fvb6	27928588	27931320	-	19	0.924175	7	0.461809	2	0.113217	432	9.90905	196	10.1069	271	13.8467	3.51615	3.11e-06	2.33e-05
FvH4_2g41420	ATCOL4,COL4	Fvb2	29305066	29306602	-	177	8.60942	17	1.12154	65	3.67956	3980	91.2917	1744	89.9308	2041	104.285	3.51543	1.47e-09	2.31e-08
FvH4_2g32580		Fvb2	24663378	24667067	-	45	2.18883	1	0.0659727	11	0.622696	906	20.7815	400	20.6263	389	19.8759	3.51453	3.98e-07	3.74e-06
FvH4_3g07420	ATCESA8,CESA8,IRX1,LEW2	Fvb3	4400266	4405610	+	14	0.680971	19	1.25348	12	0.679304	1031	23.6487	440	22.689	282	14.4087	3.51422	3.73e-08	4.33e-07
FvH4_5g25770		Fvb5	17254292	17258717	-	71	3.45349	21	1.38543	12	0.679304	1370	31.4245	744	38.365	1029	52.5766	3.51357	7.06e-08	7.7e-07
FvH4_5g18210		Fvb5	10470547	10473057	-	76	3.6967	45	2.96877	4	0.226435	2180	50.004	1028	53.0097	1125	57.4817	3.51309	7.39e-10	1.23e-08
FvH4_1g20230	ATHB6,HB6	Fvb1	12443386	12446125	+	377	18.3376	83	5.47574	62	3.50974	9222	211.531	4434	228.643	3338	170.555	3.51282	1.93e-10	3.61e-09
FvH4_4g22520		Fvb4	25321674	25324649	-	25	1.21602	6	0.395836	23	1.302	1027	23.5569	497	25.6282	260	13.2847	3.51235	1.85e-07	1.87e-06
FvH4_1g23300		Fvb1	15164071	15174625	-	8	0.389126	3	0.197918	5	0.283043	193	4.42696	119	6.13633	160	8.17517	3.51159	0.00012155	0.000592792
FvH4_6g40750		Fvb6	32187420	32189039	+	3	0.145922	4	0.263891	4	0.226435	126	2.89014	81	4.17683	136	6.9489	3.51159	0.000596757	0.00236382
FvH4_3g30600	RPL9	Fvb3	23876609	23879830	+	852	41.4419	321	21.1772	73	4.13243	14785	339.133	7549	389.271	14894	761.006	3.51111	0.000705782	0.002735
FvH4_7g01940	CRN1,PPH	Fvb7	2317666	2321169	-	28	1.36194	5	0.329864	13	0.735913	904	20.7356	427	22.0186	201	10.2701	3.51074	4.5e-07	4.19e-06
FvH4_7g05090		Fvb7	5468220	5472685	-	120	5.83689	20	1.31945	29	1.64165	3339	76.5887	1536	79.2051	768	39.2408	3.51013	2.01e-09	3.08e-08
FvH4_6g25400	ARP1,emb227,RP1,RPL3A	Fvb6	19262971	19265389	+	67	3.25893	20	1.31945	30	1.69826	1934	44.3613	994	51.2564	814	41.5912	3.50579	4.92e-09	6.88e-08
FvH4_6g16970	OMR1	Fvb6	10835684	10840471	-	5	0.243204	13	0.857645	9	0.509478	525	12.0422	241	12.4274	242	12.3649	3.50419	7.03e-07	6.25e-06
FvH4_7g08020	TTL	Fvb7	7941757	7948104	+	39	1.89699	5	0.329864	3	0.169826	752	17.2491	367	18.9247	325	16.6058	3.50414	5.61e-07	5.1e-06
FvH4_7g16530	emb173	Fvb7	14173115	14177097	-	3	0.145922	6	0.395836	1	0.0566087	196	4.49577	114	5.87851	80	4.08759	3.5038	0.000182947	0.000843972
FvH4_3g12060	OSB3	Fvb3	7148726	7152482	-	30	1.45922	14	0.923618	6	0.339652	950	21.7907	520	26.8142	272	13.8978	3.50274	8.43e-08	9.06e-07
FvH4_6g48940	TUA2	Fvb6	36736260	36739751	-	375	18.2403	94	6.20144	120	6.79304	7933	181.964	3941	203.221	5636	287.97	3.50262	2.14e-08	2.59e-07
FvH4_2g17870		Fvb2	15333073	15340454	-	9	0.437767	10	0.659727	15	0.84913	617	14.1525	245	12.6336	301	15.3795	3.50206	6.58e-07	5.89e-06
FvH4_2g40090	JAC1	Fvb2	28642914	28649888	+	249	12.1116	94	6.20144	78	4.41548	8117	186.185	4057	209.203	2251	115.014	3.50135	1.39e-10	2.72e-09
FvH4_4g17070	ACP4	Fvb4	20965555	20968353	-	209	10.1659	69	4.55212	35	1.9813	3755	86.1307	1878	96.8406	3563	182.051	3.5001	0.000352112	0.00150231
FvH4_5g31400	AMK2	Fvb5	22315303	22319781	+	133	6.46922	68	4.48615	20	1.13217	3434	78.7678	1565	80.7005	2207	112.766	3.50006	2.92e-10	5.25e-09
FvH4_3g44780	#N/A	Fvb3	37260319	37266569	-	21	1.02146	1	0.0659727	10	0.566087	515	11.8129	219	11.2929	221	11.292	3.49961	7.57e-06	5.12e-05
FvH4_3g28680	ATATM,ATM	Fvb3	21648127	21651491	+	24	1.16738	8	0.527782	8	0.45287	634	14.5424	318	16.3979	316	16.146	3.49808	6.44e-07	5.79e-06
FvH4_5g16610		Fvb5	9457651	9463270	-	165	8.02573	71	4.68406	97	5.49104	6661	152.787	3268	168.517	1575	80.4743	3.49442	2.14e-10	3.96e-09
FvH4_3g24730		Fvb3	17838695	17842807	+	86	4.18311	39	2.57294	32	1.81148	3131	71.8177	1590	81.9897	758	38.7299	3.49345	9.01e-10	1.47e-08
FvH4_5g17310	ATPIN1,PIN1	Fvb5	9889625	9893555	+	24	1.16738	8	0.527782	20	1.13217	980	22.4789	496	25.5767	248	12.6715	3.49167	1.96e-07	1.97e-06
FvH4_7g22900		Fvb7	17992518	17994608	-	1	0.0486408	4	0.263891	9	0.509478	209	4.79396	103	5.31128	138	7.05109	3.4906	0.000142395	0.000681217
FvH4_2g38920	WAT1	Fvb2	28057943	28060968	-	73	3.55078	25	1.64932	79	4.47209	3164	72.5746	1439	74.2032	1103	56.3576	3.489	1.83e-09	2.82e-08
FvH4_3g40420	#N/A	Fvb3	34126084	34132415	+	14	0.680971	5	0.329864	7	0.396261	419	9.61086	215	11.0867	190	9.70802	3.48768	8.24e-06	5.51e-05
FvH4_2g35760		Fvb2	26345025	26350407	-	5	0.243204	2	0.131945	1	0.0566087	152	3.48652	83	4.27996	39	1.9927	3.48643	0.0026072	0.00839091
FvH4_7g25940		Fvb7	19732500	19736260	-	17	0.826893	6	0.395836	7	0.396261	530	12.1569	297	15.3151	159	8.12408	3.48538	3.3e-06	2.45e-05
FvH4_3g24640		Fvb3	17724803	17739662	-	759	36.9183	699	46.1149	325	18.3978	36435	835.732	16622	857.127	12112	618.861	3.48398	1.29e-11	3.1e-10
FvH4_6g41780		Fvb6	32748557	32753235	-	24	1.16738	24	1.58335	5	0.283043	1137	26.0801	543	28.0003	320	16.3503	3.47264	2e-08	2.43e-07
FvH4_5g38230		Fvb5	28272005	28282535	-	48	2.33476	19	1.25348	21	1.18878	1575	36.1267	778	40.1182	531	27.1314	3.46695	1.39e-08	1.74e-07
FvH4_1g06800		Fvb1	3581557	3584248	+	29	1.41058	23	1.51737	2	0.113217	902	20.6897	329	16.9652	602	30.7591	3.46676	2.04e-06	1.6e-05
FvH4_4g34300		Fvb4	32164923	32165489	+	0	0	1	0.0659727	10	0.566087	261	5.98672	84	4.33153	39	1.9927	3.4626	0.00114985	0.00417474
FvH4_4g31660	AtMYB124,FLP,MYB124	Fvb4	30714458	30719725	+	9	0.437767	2	0.131945	10	0.566087	323	7.40885	138	7.11609	162	8.27736	3.46159	6.12e-05	0.000322513
FvH4_3g01920	ATGLX1,GLX1	Fvb3	978845	982242	+	894	43.4848	348	22.9585	341	19.3036	23668	542.887	11724	604.558	13336	681.401	3.46091	1.07e-10	2.15e-09
FvH4_6g48210	AT-EXP1,ATEXP1,ATEXPA1,ATHEXP,ALPHA,1.2,EXP1,EXPA1	Fvb6	36358899	36360920	+	18	0.875534	5	0.329864	17	0.962348	612	14.0378	286	14.7478	301	15.3795	3.45946	1.57e-06	1.27e-05
FvH4_5g17710		Fvb5	10149885	10151381	-	14	0.680971	23	1.51737	144	8.15165	2364	54.2245	1130	58.2694	1695	86.6057	3.4558	3.75e-07	3.56e-06
FvH4_5g30030		Fvb5	20962053	20966001	-	22	1.0701	3	0.197918	3	0.169826	551	12.6386	232	11.9633	122	6.23357	3.4555	1.18e-05	7.57e-05
FvH4_5g27140	ATFRO7,FRO7	Fvb5	18411464	18416609	-	40	1.94563	29	1.91321	8	0.45287	1499	34.3835	731	37.6946	491	25.0876	3.45525	7.23e-09	9.75e-08
FvH4_4g36050	AtIDD4,IDD4	Fvb4	33157550	33161167	-	162	7.8798	67	4.42017	29	1.64165	5280	121.111	2500	128.915	1155	59.0145	3.45309	5.24e-09	7.29e-08
FvH4_1g02650		Fvb1	1492523	1496095	-	9	0.437767	2	0.131945	9	0.509478	407	9.33561	194	10.0038	58	2.9635	3.4529	0.000305612	0.00133046
FvH4_7g26210		Fvb7	19873146	19876344	-	13	0.63233	13	0.857645	4	0.226435	460	10.5513	235	12.118	303	15.4817	3.45257	1.01e-06	8.6e-06
FvH4_4g22550		Fvb4	25329561	25334704	-	182	8.85262	74	4.88198	19	1.07557	7746	177.675	967	49.8642	1854	94.7298	3.4522	0.00195381	0.00653712
FvH4_7g12490		Fvb7	11321289	11323340	+	10	0.486408	9	0.593754	3	0.169826	439	10.0696	198	10.21	152	7.76641	3.45087	6.57e-06	4.51e-05
FvH4_3g02260		Fvb3	1150483	1154648	+	23	1.11874	8	0.527782	7	0.396261	631	14.4736	267	13.7681	296	15.1241	3.44906	1.21e-06	1.01e-05
FvH4_6g41100	AtHsp9-6,AtHsp9.6,Hsp89.1	Fvb6	32414309	32419802	+	114	5.54505	62	4.09031	59	3.33991	3872	88.8144	1949	100.502	1720	87.8831	3.44607	5.75e-10	9.78e-09
FvH4_7g07130		Fvb7	7076219	7087166	-	25	1.21602	3	0.197918	7	0.396261	540	12.3863	276	14.2322	213	10.8832	3.44363	5.25e-06	3.69e-05
FvH4_5g00220		Fvb5	151079	154398	+	9	0.437767	3	0.197918	4	0.226435	225	5.16096	115	5.93007	134	6.84671	3.44271	0.000183425	0.000845951
FvH4_4g00650		Fvb4	561174	563925	-	6	0.291845	2	0.131945	7	0.396261	188	4.31227	109	5.62068	126	6.43795	3.44022	0.000345843	0.00147921
FvH4_1g23000	SAMC1,SAMT1	Fvb1	14881713	14888935	+	64	3.11301	25	1.64932	13	0.735913	1430	32.8008	746	38.4681	900	45.9853	3.44016	1.06e-08	1.36e-07
FvH4_7g31570		Fvb7	22791674	22798963	+	18	0.875534	5	0.329864	9	0.509478	604	13.8543	252	12.9946	173	8.8394	3.43701	4.54e-06	3.24e-05
FvH4_4g22090	EXGT-A1,EXT,XTH4	Fvb4	25022517	25024482	-	144	7.00427	28	1.84724	59	3.33991	3355	76.9557	1595	82.2475	1762	90.0291	3.43692	2.68e-09	3.98e-08
FvH4_2g14620		Fvb2	12836039	12838972	+	23	1.11874	8	0.527782	13	0.735913	620	14.2213	364	18.77	321	16.4014	3.4365	8.22e-07	7.18e-06
FvH4_1g05790		Fvb1	3049706	3052778	+	15	0.729612	7	0.461809	6	0.339652	524	12.0193	271	13.9743	137	6.99999	3.43608	5.08e-06	3.58e-05
FvH4_7g19840	SCPL27	Fvb7	16279672	16284978	-	34	1.65379	17	1.12154	7	0.396261	1260	28.9014	640	33.0021	169	8.63503	3.43572	0.000325992	0.00140746
FvH4_2g18080	GEM	Fvb2	15481809	15484488	-	15	0.729612	5	0.329864	2	0.113217	395	9.06036	210	10.8288	110	5.62043	3.43502	2.48e-05	0.000145413
FvH4_2g05090	UGT84A1	Fvb2	4151095	4152762	-	102	4.96136	79	5.21185	335	18.9639	7161	164.256	3398	175.221	4470	228.394	3.43479	5.21e-10	8.96e-09
FvH4_6g26970	ATBZIP61,BZIP61	Fvb6	20639624	20642863	+	137	6.66379	31	2.04515	32	1.81148	2739	62.8261	1394	71.8828	1640	83.7955	3.43427	3.11e-09	4.55e-08
FvH4_2g18570		Fvb2	15917613	15922012	-	45	2.18883	7	0.461809	11	0.622696	1017	23.3275	460	23.7203	404	20.6423	3.43218	2.41e-07	2.36e-06
FvH4_3g19430		Fvb3	12597965	12600101	+	456	22.1802	185	12.205	24	1.35861	9827	225.408	4860	250.61	5800	296.35	3.43208	1.61e-10	3.07e-09
FvH4_3g22070	MAPKKK19	Fvb3	15117293	15118228	+	7	0.340485	12	0.791673	7	0.396261	396	9.08329	171	8.81776	292	14.9197	3.42962	3.64e-06	2.67e-05
FvH4_6g31470		Fvb6	24588094	24595699	-	17	0.826893	4	0.263891	15	0.84913	595	13.6479	277	14.2837	214	10.9343	3.42631	3.87e-06	2.82e-05
FvH4_4g02480		Fvb4	2278455	2282457	+	37	1.79971	20	1.31945	23	1.302	1432	32.8467	686	35.3742	485	24.781	3.42568	2.36e-08	2.83e-07
FvH4_1g00100	ATRAP,RAP	Fvb1	64749	71198	-	78	3.79398	77	5.0799	57	3.2267	3127	71.7259	1493	76.9878	2092	106.89	3.42392	4.54e-10	7.91e-09
FvH4_6g36240		Fvb6	28477086	28485286	-	66	3.21029	26	1.71529	48	2.71722	2366	54.2704	1198	61.7759	809	41.3357	3.42314	5.31e-09	7.37e-08
FvH4_4g29480	BAS1,CYP72B1,CYP734A1	Fvb4	29583310	29594589	-	26	1.26466	19	1.25348	35	1.9813	1385	31.7686	685	35.3226	496	25.343	3.42259	2.65e-08	3.15e-07
FvH4_2g20320		Fvb2	17089309	17094043	+	21	1.02146	7	0.461809	1	0.0566087	707	16.2169	260	13.4071	82	4.18978	3.42259	0.00079534	0.00303519
FvH4_4g25640		Fvb4	27368282	27369207	+	17	0.826893	2	0.131945	18	1.01896	596	13.6708	260	13.4071	224	11.4452	3.42237	5.34e-06	3.74e-05
FvH4_6g01920		Fvb6	1085877	1091702	-	114	5.54505	44	2.9028	60	3.39652	2867	65.7621	1515	78.1222	1924	98.3064	3.42173	1.91e-09	2.94e-08
FvH4_5g14690	NDF6	Fvb5	8338635	8340401	+	551	26.8011	106	6.99311	42	2.37756	7069	162.146	3663	188.886	7624	389.547	3.42167	0.00275351	0.00878668
FvH4_3g45790	APUM12,PUM12	Fvb3	37986566	37993830	-	740	35.9942	295	19.462	71	4.01922	15793	362.254	7596	391.694	9992	510.539	3.42107	1.44e-10	2.8e-09
FvH4_5g16690		Fvb5	9534086	9535748	-	8	0.389126	0	0	5	0.283043	186	4.2664	68	3.50648	100	5.10948	3.42065	0.00145853	0.00511311
FvH4_5g05710		Fvb5	3393580	3396588	-	24	1.16738	10	0.659727	13	0.735913	657	15.07	307	15.8307	418	21.3576	3.41646	5.71e-07	5.18e-06
FvH4_3g26750	FLA17	Fvb3	19903035	19906809	-	5	0.243204	7	0.461809	13	0.735913	529	12.134	214	11.0351	125	6.38685	3.41394	8.21e-06	5.5e-05
FvH4_6g48050		Fvb6	36259524	36261959	-	3	0.145922	2	0.131945	7	0.396261	156	3.57827	63	3.24865	120	6.13138	3.41349	0.000961409	0.00357673
FvH4_4g21760		Fvb4	24772272	24773381	+	6	0.291845	2	0.131945	4	0.226435	148	3.39477	71	3.66117	115	5.8759	3.41331	0.00102395	0.00377431
FvH4_7g17780	ATCDF1,ATMTP1,MTP1,ZAT,ZAT1	Fvb7	14999449	15002344	+	20	0.972815	21	1.38543	27	1.52843	1006	23.0752	481	24.8032	621	31.7299	3.41323	4.06e-08	4.68e-07
FvH4_1g23790	ATCAD9,CAD9	Fvb1	15640359	15643317	+	135	6.5665	54	3.56253	117	6.62322	5020	115.147	2389	123.191	1956	99.9415	3.41194	1.01e-09	1.65e-08
FvH4_4g34470	PG2	Fvb4	32230520	32233058	-	109	5.30184	66	4.3542	93	5.26461	4894	112.257	2353	121.334	1481	75.6714	3.4119	6.28e-10	1.06e-08
FvH4_1g19970	ATCYCD2;1,CYCD2;1	Fvb1	12095416	12098385	+	9	0.437767	3	0.197918	4	0.226435	319	7.3171	162	8.35367	48	2.45255	3.41164	0.000266872	0.0011781
FvH4_4g32600	AST91,SULTR3;3	Fvb4	31210427	31216579	-	46	2.23748	11	0.7257	24	1.35861	1310	30.0483	677	34.9101	448	22.8905	3.41156	7.36e-08	8e-07
FvH4_2g26170	BUL1,DWF7,STE1	Fvb2	21063142	21065615	+	33	1.60515	21	1.38543	30	1.69826	1083	24.8414	514	26.5048	844	43.124	3.41062	5.21e-06	3.67e-05
FvH4_5g05400		Fvb5	3174768	3180457	+	34	1.65379	22	1.4514	6	0.339652	1259	28.8785	660	34.0335	255	13.0292	3.41056	9.24e-07	7.98e-06
FvH4_4g25680		Fvb4	27392808	27393464	+	4	0.194563	5	0.329864	0	0	107	2.45432	83	4.27996	98	5.00729	3.41021	0.000810909	0.00308848
FvH4_4g08030		Fvb4	7603793	7606070	+	4	0.194563	2	0.131945	15	0.84913	219	5.02334	129	6.65199	200	10.219	3.41018	0.000139718	0.000669887
FvH4_3g14560		Fvb3	8982434	8984594	-	8	0.389126	1	0.0659727	15	0.84913	371	8.50985	144	7.42548	167	8.53284	3.40861	6.11e-05	0.000322227
FvH4_7g17800	PSAP,PSI-P,PTAC8,TMP14	Fvb7	15018122	15020989	+	1847	89.8395	1151	75.9346	324	18.3412	57648	1322.31	27036	1394.13	24111	1231.95	3.4011	4.89e-11	1.04e-09
FvH4_2g26040	APO2,emb1629	Fvb2	20978578	20980662	+	79	3.84262	43	2.83683	34	1.9247	2151	49.3388	1123	57.9084	1372	70.1021	3.39901	2.97e-09	4.37e-08
FvH4_6g15500		Fvb6	9624673	9627776	+	12	0.583689	6	0.395836	21	1.18878	511	11.7211	285	14.6963	305	15.5839	3.39877	2.65e-06	2.02e-05
FvH4_5g04120		Fvb5	2457781	2460300	+	16	0.778252	1	0.0659727	0	0	180	4.12877	99	5.10502	151	7.71532	3.39848	0.000445142	0.00183635
FvH4_7g25880		Fvb7	19701036	19701716	+	1	0.0486408	2	0.131945	12	0.679304	199	4.56458	87	4.48623	134	6.84671	3.39729	0.00041392	0.00172688
FvH4_6g27390	ATPPC3,PPC3	Fvb6	20963305	20968909	-	514	25.0014	364	24.0141	121	6.84965	17752	407.188	8607	443.827	6809	347.905	3.39707	6.51e-11	1.35e-09
FvH4_5g17190		Fvb5	9805762	9810089	-	402	19.5536	114	7.52089	159	9.00078	9996	229.284	4741	244.474	4951	252.97	3.39415	5.72e-10	9.74e-09
FvH4_5g21760		Fvb5	13150095	13152184	-	246	11.9656	55	3.6285	11	0.622696	3861	88.5621	1966	101.378	2780	142.044	3.39151	1.24e-07	1.29e-06
FvH4_3g27890		Fvb3	20924340	20926195	-	6	0.291845	3	0.197918	13	0.735913	361	8.28048	151	7.78644	144	7.35765	3.38791	5.88e-05	0.000311933
FvH4_4g33020	#N/A	Fvb4	31393767	31402067	+	79	3.84262	76	5.01393	263	14.8881	6739	154.577	3532	182.131	2417	123.496	3.38755	7.13e-10	1.19e-08
FvH4_4g35790	ATUGT85A1,UGT85A1	Fvb4	32975298	32978085	+	0	0	9	0.593754	42	2.37756	566	12.9827	307	15.8307	508	25.9562	3.38725	0.00013112	0.000633932
FvH4_6g33440		Fvb6	26465868	26466632	+	22	1.0701	25	1.64932	38	2.15113	1161	26.6306	577	29.7535	792	40.4671	3.38644	2.34e-08	2.81e-07
FvH4_6g09080	AT-IE,HISN2	Fvb6	5379049	5382057	+	5	0.243204	4	0.263891	27	1.52843	361	8.28048	197	10.1585	365	18.6496	3.38643	0.00122781	0.00440322
FvH4_5g37020	ATUGT85A1,UGT85A1	Fvb5	27106351	27114798	+	26	1.26466	27	1.78126	20	1.13217	948	21.7449	542	27.9487	711	36.3284	3.38464	2.79e-08	3.3e-07
FvH4_7g29360	ATMSH3,MSH3	Fvb7	21615853	21621685	-	7	0.340485	4	0.263891	8	0.45287	320	7.34004	171	8.81776	98	5.00729	3.38264	8.57e-05	0.000434019
FvH4_7g33120		Fvb7	23643067	23645079	+	49	2.3834	0	0	5	0.283043	567	13.0056	318	16.3979	436	22.2773	3.38188	5.71e-06	3.97e-05
FvH4_3g21470		Fvb3	14583229	14585248	+	370	17.9971	138	9.10424	38	2.15113	7045	161.595	3329	171.663	5206	266	3.37998	9.7e-07	8.33e-06
FvH4_2g38540		Fvb2	27857191	27859054	+	3	0.145922	3	0.197918	11	0.622696	189	4.33521	85	4.3831	181	9.24816	3.37903	0.00210276	0.00697215
FvH4_4g08210	GPP2,GS1	Fvb4	8048508	8053489	-	23	1.11874	2	0.131945	1	0.0566087	437	10.0237	173	8.92089	145	7.40875	3.37838	4.45e-05	0.000243067
FvH4_2g30950		Fvb2	23848435	23850899	-	19	0.924175	1	0.0659727	7	0.396261	383	8.7851	156	8.04427	191	9.75911	3.37771	5.07e-05	0.000273012
FvH4_6g39260		Fvb6	31045815	31046762	-	355	17.2675	499	32.9204	437	24.738	37046	849.747	9442	486.885	4537	231.817	3.37755	0.00112025	0.00408002
FvH4_2g07890	#N/A	Fvb2	6815090	6816781	+	27	1.3133	7	0.461809	13	0.735913	775	17.7766	355	18.3059	271	13.8467	3.3768	1.17e-06	9.8e-06
FvH4_2g31640	EDA39	Fvb2	24214414	24218033	+	154	7.49068	121	7.9827	152	8.60452	7810	179.143	3847	198.374	2226	113.737	3.37676	3.08e-10	5.5e-09
FvH4_6g30270		Fvb6	23361728	23364367	+	23	1.11874	18	1.18751	10	0.566087	947	21.7219	422	21.7608	326	16.6569	3.3765	1.51e-07	1.55e-06
FvH4_7g30940	PDV1	Fvb7	22431116	22433477	-	28	1.36194	6	0.395836	4	0.226435	474	10.8724	286	14.7478	281	14.3576	3.37258	4.33e-06	3.11e-05
FvH4_7g28320		Fvb7	20999635	21000656	+	40	1.94563	12	0.791673	14	0.792522	688	15.7811	337	17.3777	701	35.8175	3.37255	0.0019822	0.00661805
FvH4_4g26020		Fvb4	27598116	27600432	+	10	0.486408	1	0.0659727	0	0	161	3.69296	59	3.04238	84	4.29197	3.37253	0.00260903	0.00839523
FvH4_4g34160	AtGolS4,GolS4	Fvb4	32102290	32104242	+	746	36.286	566	37.3406	239	13.5295	30587	701.593	14569	751.263	7735	395.218	3.37147	5.89e-11	1.23e-09
FvH4_2g12370	AGAL1,AtAGAL1	Fvb2	10856043	10859487	-	47	2.28612	8	0.527782	6	0.339652	1036	23.7634	463	23.875	315	16.0949	3.36869	4.23e-07	3.95e-06
FvH4_2g28730	AtGUS3,GUS3	Fvb2	22452427	22459460	+	7	0.340485	6	0.395836	9	0.509478	574	13.1662	134	6.90982	95	4.85401	3.36655	0.000386956	0.00163108
FvH4_3g45400	ACD1-LIKE,PTC52,TIC55-IV	Fvb3	37663667	37667913	+	25	1.21602	2	0.131945	5	0.283043	535	12.2716	278	14.3353	115	5.8759	3.36563	1.79e-05	0.000109542
FvH4_3g03230		Fvb3	1717721	1721978	-	26	1.26466	19	1.25348	48	2.71722	1703	39.0628	814	41.9746	418	21.3576	3.36416	3.08e-08	3.63e-07
FvH4_2g38720		Fvb2	27943600	27943920	+	11	0.535048	1	0.0659727	0	0	122	2.79839	67	3.45491	109	5.56934	3.36378	0.00222081	0.00730483
FvH4_2g36510		Fvb2	26721977	26724667	+	2	0.0972815	8	0.527782	11	0.622696	337	7.72997	134	6.90982	194	9.9124	3.35926	2.23e-05	0.000132635
FvH4_6g13290		Fvb6	8077655	8096331	+	29	1.41058	2	0.131945	12	0.679304	597	13.6938	332	17.1199	232	11.854	3.35923	5.33e-06	3.74e-05
FvH4_6g03950		Fvb6	2126511	2130938	-	24	1.16738	8	0.527782	22	1.24539	1011	23.1899	426	21.967	236	12.0584	3.35849	6.01e-07	5.44e-06
FvH4_4g22160	DOT4	Fvb4	25084549	25087712	+	5	0.243204	12	0.791673	3	0.169826	356	8.16579	128	6.60043	212	10.8321	3.35828	8.88e-06	5.89e-05
FvH4_7g17480	#N/A	Fvb7	14831301	14831783	+	5	0.243204	10	0.659727	9	0.509478	433	9.93199	181	9.33342	185	9.45254	3.35808	8.06e-06	5.41e-05
FvH4_5g07080		Fvb5	4168423	4173530	+	8	0.389126	14	0.923618	14	0.792522	434	9.95492	236	12.1695	386	19.7226	3.35784	4.44e-05	0.000242721
FvH4_6g01420		Fvb6	806489	809990	+	46	2.23748	40	2.63891	50	2.83043	2219	50.8986	1110	57.2381	884	45.1678	3.35056	5.09e-09	7.11e-08
FvH4_3g04500	SRF3	Fvb3	2575139	2581727	-	9	0.437767	9	0.593754	9	0.509478	484	11.1018	269	13.8712	126	6.43795	3.3501	7.29e-06	4.94e-05
FvH4_5g21480	PKp3	Fvb5	12943716	12951276	+	23	1.11874	14	0.923618	46	2.604	1424	32.6632	753	38.8291	344	17.5766	3.34969	7.95e-08	8.59e-07
FvH4_3g23540		Fvb3	16631253	16636603	+	224	10.8955	174	11.4793	37	2.09452	7730	177.308	3948	203.582	2637	134.737	3.34892	1.75e-10	3.3e-09
FvH4_2g15660		Fvb2	13738782	13742245	-	40	1.94563	10	0.659727	17	0.962348	1055	24.1992	463	23.875	418	21.3576	3.34767	2.95e-07	2.85e-06
FvH4_7g07320		Fvb7	7285536	7288806	-	50	2.43204	14	0.923618	17	0.962348	1015	23.2817	467	24.0812	709	36.2262	3.34661	2.91e-07	2.81e-06
FvH4_6g15400		Fvb6	9576683	9580242	-	19	0.924175	5	0.329864	9	0.509478	364	8.34929	237	12.2211	262	13.3868	3.34592	1.21e-05	7.72e-05
FvH4_4g16790		Fvb4	20652992	20656530	+	51	2.48068	16	1.05556	19	1.07557	1233	28.2821	597	30.7848	612	31.27	3.34499	8.43e-08	9.06e-07
FvH4_3g19730		Fvb3	12905798	12909114	+	19	0.924175	3	0.197918	5	0.283043	379	8.69335	176	9.07559	184	9.40145	3.34445	4.03e-05	0.000222389
FvH4_6g19330		Fvb6	12861863	12864868	-	73	3.55078	32	2.11113	17	0.962348	2437	55.899	1099	56.6709	458	23.4014	3.34363	1.07e-06	9.04e-06
FvH4_5g00610		Fvb5	364630	371268	-	49	2.3834	35	2.30905	44	2.49078	2007	46.0358	942	48.575	913	46.6496	3.34344	8.4e-09	1.11e-07
FvH4_3g35670		Fvb3	30602266	30603012	-	6	0.291845	4	0.263891	21	1.18878	543	12.4551	294	15.1604	99	5.05839	3.34255	6.14e-05	0.000323422
FvH4_6g11830		Fvb6	7056930	7059218	-	14	0.680971	4	0.263891	22	1.24539	727	16.6756	388	20.0075	95	4.85401	3.34161	0.00119972	0.00431859
FvH4_3g27180		Fvb3	20257502	20264054	+	212	10.3118	121	7.9827	36	2.03791	5638	129.322	2915	150.314	2636	134.686	3.33347	5.58e-10	9.57e-09
FvH4_3g14500	AtkdsA1	Fvb3	8943837	8950462	+	102	4.96136	46	3.03475	6	0.339652	1827	41.907	957	49.3485	1489	76.0802	3.33297	7.71e-06	5.2e-05
FvH4_6g09150		Fvb6	5434417	5436012	+	447	21.7424	198	13.0626	117	6.62322	9938	227.954	5021	258.912	6483	331.248	3.33241	5.33e-10	9.15e-09
FvH4_6g16490		Fvb6	10440261	10446882	+	33	1.60515	23	1.51737	1	0.0566087	1215	27.8692	571	29.4441	201	10.2701	3.32971	1.91e-05	0.000115555
FvH4_6g23510		Fvb6	17565028	17567043	+	8	0.389126	2	0.131945	15	0.84913	299	6.85835	130	6.70356	211	10.781	3.32683	8.16e-05	0.000415247
FvH4_2g30940	ATYLMG2,YLMG2	Fvb2	23846768	23848207	+	130	6.3233	87	5.73963	147	8.32148	5994	137.488	2744	141.497	2211	112.971	3.32457	1.1e-09	1.77e-08
FvH4_7g09940		Fvb7	9444705	9445810	-	3	0.145922	6	0.395836	10	0.566087	342	7.84466	149	7.68331	114	5.82481	3.3237	6.77e-05	0.000351604
FvH4_6g05470		Fvb6	3090610	3097302	-	167	8.12301	17	1.12154	68	3.84939	4330	99.3199	2036	104.988	882	45.0656	3.32259	7.77e-07	6.84e-06
FvH4_1g00400		Fvb1	217850	219759	-	16	0.778252	5	0.329864	16	0.905739	449	10.299	196	10.1069	322	16.4525	3.32126	8.55e-06	5.7e-05
FvH4_2g37720		Fvb2	27394406	27395649	-	19	0.924175	11	0.7257	8	0.45287	466	10.6889	250	12.8915	342	17.4744	3.32075	2.62e-06	1.99e-05
FvH4_1g17610		Fvb1	10238540	10240776	-	30	1.45922	6	0.395836	31	1.75487	1035	23.7404	504	25.9892	333	17.0146	3.32071	5.83e-07	5.28e-06
FvH4_3g07740		Fvb3	4547396	4547905	+	19	0.924175	8	0.527782	41	2.32096	701	16.0793	403	20.781	597	30.5036	3.31974	1.96e-05	0.000118356
FvH4_5g20090		Fvb5	11844860	11846357	+	9	0.437767	7	0.461809	24	1.35861	606	13.9002	285	14.6963	253	12.927	3.31849	3.55e-06	2.62e-05
FvH4_6g31090		Fvb6	24261934	24264625	-	5	0.243204	1	0.0659727	18	1.01896	268	6.14728	148	7.63174	180	9.19707	3.31841	0.000132598	0.000639469
FvH4_2g10210		Fvb2	9050717	9056116	+	3	0.145922	4	0.263891	0	0	151	3.46358	73	3.76431	32	1.63503	3.31744	0.00318869	0.00996422
FvH4_6g44800	GAUT1,LGT4	Fvb6	34487719	34490606	+	5	0.243204	16	1.05556	23	1.302	577	13.235	311	16.037	398	20.3357	3.31651	6.44e-07	5.79e-06
FvH4_3g01420	ALE,ALE1	Fvb3	729293	736675	+	17	0.826893	1	0.0659727	4	0.226435	301	6.90422	142	7.32235	132	6.74452	3.31609	0.000207123	0.000945182
FvH4_4g02520		Fvb4	2295697	2297965	-	3	0.145922	4	0.263891	2	0.113217	148	3.39477	57	2.93925	81	4.13868	3.31588	0.00179465	0.00607618
FvH4_4g22840	SCPL45	Fvb4	25496179	25499368	-	49	2.3834	24	1.58335	29	1.64165	1631	37.4112	788	40.6339	601	30.708	3.31493	3.4e-08	3.98e-07
FvH4_6g50620		Fvb6	37645758	37647221	+	126	6.12874	56	3.69447	62	3.50974	3291	75.4877	1574	81.1646	1930	98.613	3.31212	3.65e-09	5.27e-08
FvH4_7g15830		Fvb7	13664490	13668975	-	32	1.5565	9	0.593754	17	0.962348	678	15.5517	362	18.6668	468	23.9124	3.30994	9.72e-07	8.34e-06
FvH4_2g09120		Fvb2	8048421	8050747	+	371	18.0457	104	6.86116	49	2.77383	6953	159.485	3326	171.508	4025	205.657	3.30976	1.62e-09	2.53e-08
FvH4_1g11570		Fvb1	6311414	6316613	-	72	3.50214	86	5.67365	75	4.24565	4134	94.8241	1989	102.564	1340	68.4671	3.30908	9.3e-10	1.52e-08
FvH4_6g48410	AtSS2,SS2	Fvb6	36436793	36442649	-	234	11.3819	97	6.39935	30	1.69826	5689	130.492	2722	140.362	2279	116.445	3.30845	1.2e-09	1.92e-08
FvH4_5g33440	PSRP6	Fvb5	24170716	24171060	+	325	15.8083	70	4.61809	56	3.17009	5506	126.294	2799	144.333	3516	179.649	3.30814	3.1e-09	4.55e-08
FvH4_7g15110		Fvb7	13185563	13187816	-	464	22.5693	230	15.1737	68	3.84939	9864	226.257	4734	244.113	6810	347.956	3.30785	1.71e-08	2.11e-07
FvH4_3g43250		Fvb3	36109247	36115461	+	104	5.05864	33	2.1771	63	3.56635	4060	93.1267	1801	92.8701	448	22.8905	3.30779	0.00127695	0.00455871
FvH4_4g06430		Fvb4	5724842	5734962	-	46	2.23748	9	0.593754	3	0.169826	1034	23.7175	401	20.6779	281	14.3576	3.30709	7.64e-07	6.75e-06
FvH4_4g04620	PDLP2	Fvb4	4023123	4025393	-	31	1.50786	7	0.461809	41	2.32096	1054	24.1762	501	25.8345	529	27.0292	3.30691	3.75e-07	3.56e-06
FvH4_5g10840		Fvb5	6126099	6129244	+	19	0.924175	3	0.197918	13	0.735913	545	12.501	288	14.851	142	7.25547	3.30637	1.52e-05	9.48e-05
FvH4_4g28970	MGP3	Fvb4	29354368	29362365	-	8	0.389126	11	0.7257	7	0.396261	522	11.9734	233	12.0148	127	6.48904	3.30471	7.1e-06	4.83e-05
FvH4_4g35830	AtIDD14,IDD14	Fvb4	32999612	33002666	+	6	0.291845	0	0	19	1.07557	434	9.95492	194	10.0038	75	3.83211	3.3034	0.000122593	0.000597373
FvH4_6g11660	AtRLP7,RLP7	Fvb6	6981136	6984273	+	19	0.924175	32	2.11113	66	3.73617	2032	46.6092	1066	54.9692	523	26.7226	3.30317	1.41e-08	1.76e-07
FvH4_6g10120	ATWNK5,WNK5,ZIK1	Fvb6	5992161	5996639	+	28	1.36194	36	2.37502	11	0.622696	1212	27.8004	559	28.8253	621	31.7299	3.30285	2.11e-08	2.56e-07
FvH4_4g14370	RNR2,RNR2A	Fvb4	17980899	17984983	+	19	0.924175	3	0.197918	8	0.45287	348	7.98229	160	8.25053	247	12.6204	3.30219	3.88e-05	0.000215307
FvH4_1g29160	ABC1,ATSIG1,ATSIG2,SIG1,SIG2,SIGA,SIGB	Fvb1	21808162	21812704	-	544	26.4606	199	13.1286	136	7.69878	11391	261.282	5776	297.844	6860	350.51	3.30099	8.91e-10	1.46e-08
FvH4_2g16990		Fvb2	14726684	14730172	-	91	4.42631	41	2.70488	36	2.03791	2128	48.8112	1055	54.402	1393	71.1751	3.29459	1.02e-08	1.32e-07
FvH4_2g36580		Fvb2	26748127	26757373	-	79	3.84262	26	1.71529	23	1.302	2208	50.6462	940	48.4719	650	33.2116	3.2945	2.37e-08	2.85e-07
FvH4_5g04050		Fvb5	2408744	2415308	-	41	1.99427	11	0.7257	41	2.32096	951	21.8137	581	29.9598	759	38.781	3.29443	6.73e-07	6.01e-06
FvH4_7g13170		Fvb7	11858046	11861669	+	17	0.826893	13	0.857645	9	0.509478	505	11.5835	235	12.118	361	18.4452	3.29235	2.08e-06	1.63e-05
FvH4_6g50150		Fvb6	37374857	37376204	-	29	1.41058	8	0.527782	33	1.86809	987	22.6394	519	26.7627	385	19.6715	3.29103	5.58e-07	5.08e-06
FvH4_1g17890	DG1,EMB148,EMB246	Fvb1	10401446	10405567	+	18	0.875534	12	0.791673	11	0.622696	590	13.5332	296	15.2635	296	15.1241	3.29024	1.96e-06	1.55e-05
FvH4_1g22940		Fvb1	14849347	14851938	+	3	0.145922	5	0.329864	21	1.18878	472	10.8266	204	10.5194	161	8.22627	3.28599	2.29e-05	0.000135823
FvH4_6g40370		Fvb6	31919611	31928096	+	7	0.340485	2	0.131945	7	0.396261	244	5.59678	130	6.70356	71	3.62773	3.28534	0.000625003	0.00246276
FvH4_5g34130		Fvb5	24815374	24828539	+	9	0.437767	2	0.131945	9	0.509478	351	8.0511	129	6.65199	94	4.80291	3.28486	0.000238642	0.0010676
FvH4_3g39070		Fvb3	33298052	33300319	+	7	0.340485	0	0	10	0.566087	177	4.05996	100	5.15658	122	6.23357	3.28459	0.00105978	0.00388346
FvH4_2g23540		Fvb2	19298528	19303097	+	75	3.64806	44	2.9028	57	3.2267	2651	60.8076	1122	57.8569	1267	64.7371	3.28432	7.7e-09	1.03e-07
FvH4_1g06790		Fvb1	3574742	3582009	-	22	1.0701	5	0.329864	17	0.962348	960	22.0201	295	15.2119	124	6.33576	3.2827	0.000951902	0.00355082
FvH4_2g38870	ATOBGC,CPSAR1,EMB269	Fvb2	28043281	28046766	+	52	2.52932	19	1.25348	14	0.792522	1248	28.6261	549	28.3096	587	29.9927	3.28031	1.23e-07	1.28e-06
FvH4_6g05550		Fvb6	3176124	3179534	+	34	1.65379	8	0.527782	0	0	483	11.0789	262	13.5102	336	17.1679	3.27975	5.03e-06	3.55e-05
FvH4_3g08080	#N/A	Fvb3	4758117	4758302	+	12	0.583689	2	0.131945	4	0.226435	178	4.08289	122	6.29103	135	6.8978	3.27954	0.000515877	0.00208397
FvH4_4g24830		Fvb4	26825622	26828100	+	1089	52.9698	486	32.0627	190	10.7557	17836	409.115	8744	450.892	18582	949.444	3.27765	0.00237224	0.00772516
FvH4_1g16400	FRA1	Fvb1	9462759	9475230	+	18	0.875534	14	0.923618	4	0.226435	831	19.0612	297	15.3151	125	6.38685	3.2766	5.92e-05	0.000313511
FvH4_1g13430	ATDDM1,CHA1,CHR1,CHR1,DDM1,SOM1,SOM4	Fvb1	7378172	7383517	-	8	0.389126	3	0.197918	4	0.226435	199	4.56458	86	4.43466	118	6.02919	3.27593	0.000679045	0.00264596
FvH4_3g19250		Fvb3	12436610	12441284	-	16	0.778252	12	0.791673	17	0.962348	612	14.0378	343	17.6871	305	15.5839	3.27481	1.69e-06	1.35e-05
FvH4_4g32060	ATHB-1,ATHB1,HAT5,HB-1,HD-ZIP-1	Fvb4	30891798	30894354	+	56	2.72388	21	1.38543	48	2.71722	1450	33.2595	639	32.9506	1099	56.1532	3.27374	1.81e-05	0.000110983
FvH4_2g34000		Fvb2	25350501	25351565	+	27	1.3133	14	0.923618	16	0.905739	666	15.2764	309	15.9338	524	26.7737	3.27269	2.3e-05	0.000136368
FvH4_6g17070		Fvb6	11029958	11035227	+	20	0.972815	7	0.461809	0	0	432	9.90905	183	9.43655	169	8.63503	3.27132	2.61e-05	0.000151734
FvH4_6g43290	ATGLR3.7,GLR3.7,GLR5	Fvb6	33527506	33543531	+	77	3.74534	32	2.11113	88	4.98156	3182	72.9875	1491	76.8847	934	47.7226	3.2708	1.22e-08	1.54e-07
FvH4_6g50780	ATBCA1,ATSABP3,CA1,SABP3	Fvb6	37747929	37750884	-	5879	285.959	5948	392.406	1923	108.859	241915	5548.95	118646	6118.08	78419	4006.81	3.26791	8.26e-11	1.67e-09
FvH4_4g14800		Fvb4	18442349	18443628	+	70	3.40485	30	1.97918	65	3.67956	2585	59.2937	1227	63.2713	855	43.6861	3.26762	1.77e-08	2.18e-07
FvH4_5g38870		Fvb5	28712493	28717931	-	6	0.291845	5	0.329864	7	0.396261	303	6.9501	155	7.9927	83	4.24087	3.26698	0.000172424	0.000800548
FvH4_6g35050		Fvb6	27709338	27713788	+	3	0.145922	12	0.791673	25	1.41522	614	14.0837	317	16.3464	244	12.4671	3.26545	2.26e-06	1.74e-05
FvH4_5g25690		Fvb5	17193576	17196983	+	8	0.389126	10	0.659727	9	0.509478	334	7.66116	175	9.02402	246	12.5693	3.26382	1.49e-05	9.33e-05
FvH4_3g24050		Fvb3	17091678	17092818	-	72	3.50214	23	1.51737	10	0.566087	1371	31.4475	670	34.5491	772	39.4452	3.26352	7.6e-08	8.24e-07
FvH4_2g08140	LPAT5	Fvb2	7046592	7050414	+	14	0.680971	7	0.461809	15	0.84913	633	14.5195	293	15.1088	139	7.10218	3.26272	7.95e-06	5.34e-05
FvH4_2g36150		Fvb2	26513095	26516767	-	4	0.194563	6	0.395836	0	0	238	5.45915	80	4.12527	52	2.65693	3.26241	0.00072223	0.00278876
FvH4_3g04490		Fvb3	2565208	2573318	-	25	1.21602	15	0.989591	50	2.83043	1867	42.8245	769	39.6541	178	9.09488	3.26055	0.00287765	0.00913568
FvH4_1g04030		Fvb1	2136477	2139976	-	119	5.78825	48	3.16669	39	2.20774	3420	78.4466	1606	82.8147	991	50.635	3.26024	7.06e-09	9.55e-08
FvH4_5g17480		Fvb5	10005374	10007958	+	246	11.9656	71	4.68406	17	0.962348	4363	100.077	2128	109.732	2411	123.19	3.25877	4.56e-09	6.43e-08
FvH4_5g20400	UGLYAH	Fvb5	12062909	12068882	-	52	2.52932	9	0.593754	2	0.113217	928	21.2861	436	22.4827	338	17.2701	3.25744	1.07e-06	9.06e-06
FvH4_6g22700		Fvb6	16321608	16323851	+	239	11.6251	104	6.86116	163	9.22722	8064	184.969	4082	210.492	2315	118.285	3.25548	2.03e-09	3.12e-08
FvH4_6g38970		Fvb6	30815809	30820179	+	87	4.23175	52	3.43058	72	4.07583	2985	68.4688	1376	70.9546	1484	75.8247	3.25452	7.24e-09	9.76e-08
FvH4_3g05000	HMR,PTAC12	Fvb3	2875102	2880801	+	126	6.12874	64	4.22225	31	1.75487	3682	84.4563	1741	89.7761	1142	58.3503	3.25439	4.03e-09	5.77e-08
FvH4_2g25030		Fvb2	20330400	20337746	+	49	2.3834	33	2.1771	10	0.566087	1393	31.9521	713	36.7664	601	30.708	3.25297	3.91e-08	4.52e-07
FvH4_6g35780		Fvb6	28228001	28229448	-	10	0.486408	5	0.329864	9	0.509478	352	8.07404	231	11.9117	90	4.59853	3.25196	7.05e-05	0.000365111
FvH4_2g19020		Fvb2	16175127	16180097	-	5	0.243204	3	0.197918	4	0.226435	204	4.67927	74	3.81587	74	3.78102	3.25149	0.00148798	0.00519843
FvH4_6g40420		Fvb6	31958415	31960124	-	65	3.16165	26	1.71529	33	1.86809	1590	36.4708	849	43.7794	851	43.4817	3.25083	5.01e-08	5.61e-07
FvH4_7g23960	SBPASE	Fvb7	18572194	18574710	+	1017	49.4677	469	30.9412	90	5.09478	25557	586.217	13080	674.481	7837	400.43	3.25012	4.75e-10	8.22e-09
FvH4_7g29880		Fvb7	21869205	21869978	+	30	1.45922	14	0.923618	36	2.03791	1324	30.3694	651	33.5694	316	16.146	3.24982	2.48e-07	2.43e-06
FvH4_1g07680		Fvb1	4077220	4080974	-	18	0.875534	10	0.659727	4	0.226435	466	10.6889	271	13.9743	181	9.24816	3.24893	9.15e-06	6.04e-05
FvH4_2g01720		Fvb2	1513417	1521911	-	45	2.18883	42	2.77085	53	3.00026	1716	39.3609	862	44.4498	1198	61.2116	3.24738	1.72e-08	2.11e-07
FvH4_6g54310	CCB1	Fvb6	39688452	39690060	+	118	5.73961	47	3.10072	44	2.49078	2540	58.2615	1225	63.1682	1686	86.1459	3.24715	1.17e-08	1.5e-07
FvH4_1g22510		Fvb1	14427239	14432387	+	3	0.145922	1	0.0659727	9	0.509478	179	4.10583	74	3.81587	82	4.18978	3.24577	0.00238265	0.00775323
FvH4_1g04370	PRORP1	Fvb1	2340305	2344627	+	84	4.08582	26	1.71529	50	2.83043	2454	56.2889	1211	62.4462	744	38.0145	3.24048	3.13e-08	3.67e-07
FvH4_5g24050		Fvb5	15304033	15306424	-	12	0.583689	2	0.131945	0	0	218	5.0004	105	5.41441	60	3.06569	3.23888	0.001448	0.00508033
FvH4_6g09530		Fvb6	5689166	5693128	+	21	1.02146	19	1.25348	18	1.01896	920	21.1026	473	24.3906	316	16.146	3.23639	3.96e-07	3.72e-06
FvH4_4g14440	ATIPT5,IPT5	Fvb4	18113061	18115648	-	2	0.0972815	5	0.329864	4	0.226435	212	4.86277	99	5.10502	50	2.55474	3.23592	0.00095681	0.00356422
FvH4_1g00780		Fvb1	390510	392587	+	8	0.389126	7	0.461809	12	0.679304	418	9.58792	199	10.2616	153	7.81751	3.23495	3.12e-05	0.000177396
FvH4_5g16180	PTAC2	Fvb5	9228578	9232846	-	70	3.40485	48	3.16669	30	1.69826	2418	55.4631	1255	64.7151	722	36.8905	3.23473	1.05e-08	1.35e-07
FvH4_2g34950		Fvb2	25862565	25873030	-	108	5.2532	77	5.0799	20	1.13217	3118	71.5195	1552	80.0302	1342	68.5693	3.23281	3.35e-09	4.87e-08
FvH4_6g20030		Fvb6	13453057	13454571	+	103	5.01	51	3.36461	114	6.45339	3077	70.579	1565	80.7005	2120	108.321	3.23069	1.08e-08	1.39e-07
FvH4_4g31430		Fvb4	30568231	30571638	-	62	3.01573	41	2.70488	5	0.283043	1497	34.3376	701	36.1477	866	44.2481	3.23046	2.55e-08	3.04e-07
FvH4_2g26920	#N/A	Fvb2	21529985	21532726	-	7	0.340485	2	0.131945	3	0.169826	233	5.34446	59	3.04238	62	3.16788	3.23001	0.00229625	0.00751443
FvH4_2g23600	FZL	Fvb2	19316252	19321747	+	156	7.58796	101	6.66324	70	3.96261	5697	130.676	2693	138.867	1450	74.0875	3.22932	1.92e-09	2.95e-08
FvH4_6g50600		Fvb6	37635173	37639041	-	82	3.98854	23	1.51737	31	1.75487	1476	33.8559	710	36.6117	1141	58.2992	3.22771	1.23e-05	7.84e-05
FvH4_1g03260		Fvb1	1809021	1810563	-	948	46.1115	260	17.1529	85	4.81174	15508	355.716	7125	367.407	10202	521.269	3.22589	2.31e-08	2.78e-07
FvH4_1g18670	HSL2	Fvb1	10976758	10981280	-	6	0.291845	2	0.131945	4	0.226435	141	3.2342	80	4.12527	81	4.13868	3.2244	0.00275823	0.00880012
FvH4_7g08200		Fvb7	8162824	8163612	+	353	17.1702	133	8.77437	48	2.71722	7592	174.142	4504	232.253	2605	133.102	3.22299	2.25e-09	3.39e-08
FvH4_6g21320	ATHST,HST,PDS2	Fvb6	14862535	14867520	+	105	5.10728	28	1.84724	13	0.735913	2021	46.3569	997	51.4111	857	43.7883	3.22212	4.6e-08	5.23e-07
FvH4_6g02440		Fvb6	1403790	1406334	+	6	0.291845	14	0.923618	4	0.226435	399	9.15211	234	12.0664	142	7.25547	3.22168	9.89e-06	6.48e-05
FvH4_7g17440	KCS1	Fvb7	14823131	14824741	+	59	2.86981	65	4.28823	120	6.79304	3695	84.7545	1479	76.2659	1671	85.3795	3.22121	5.59e-09	7.71e-08
FvH4_3g17780	emb1473	Fvb3	11309140	11312491	+	595	28.9413	263	17.3508	87	4.92496	13100	300.483	6592	339.922	6172	315.357	3.22058	1.18e-09	1.89e-08
FvH4_3g32410	ATPDI2,ATPDIL1-4,PDI2,PDIL1-4	Fvb3	27713276	27718116	+	130	6.3233	37	2.44099	97	5.49104	3399	77.9649	1675	86.3728	1659	84.7663	3.22036	1.72e-08	2.11e-07
FvH4_7g07630		Fvb7	7518272	7521522	-	2	0.0972815	6	0.395836	7	0.396261	193	4.42696	105	5.41441	123	6.28466	3.22015	0.000351874	0.00150231
FvH4_7g14430	PIP1;4,PIP1E,TMP-C	Fvb7	12783235	12786143	+	531	25.8282	163	10.7536	431	24.3983	14717	337.573	7335	378.235	6849	349.948	3.21947	3.25e-09	4.75e-08
FvH4_3g12900	ZIP1	Fvb3	7705877	7716850	+	2	0.0972815	5	0.329864	6	0.339652	220	5.04627	128	6.60043	51	2.60584	3.21935	0.000661968	0.00258839
FvH4_3g40270		Fvb3	34020420	34021937	-	69	3.35621	61	4.02434	60	3.39652	3548	81.3826	1686	86.94	645	32.9562	3.21928	4.03e-06	2.93e-05
FvH4_2g25710		Fvb2	20772955	20773548	+	129	6.27466	26	1.71529	46	2.604	2347	53.8346	1279	65.9527	1321	67.4963	3.21773	3.98e-08	4.6e-07
FvH4_6g49740		Fvb6	37187530	37192543	-	10	0.486408	3	0.197918	1	0.0566087	261	5.98672	52	2.68142	94	4.80291	3.21443	0.001109	0.0040433
FvH4_6g12350	PTAC13	Fvb6	7469841	7472575	-	156	7.58796	55	3.6285	64	3.62296	2578	59.1332	1374	70.8515	2552	130.394	3.21113	0.000956412	0.0035635
FvH4_7g06060	PR5K	Fvb7	6237928	6240390	+	14	0.680971	8	0.527782	3	0.169826	494	11.3312	186	9.59125	100	5.10948	3.21104	3.59e-05	0.00020095
FvH4_6g33370		Fvb6	26413544	26419466	-	26	1.26466	31	2.04515	37	2.09452	1463	33.5577	714	36.818	542	27.6934	3.21028	6.11e-08	6.75e-07
FvH4_3g30750		Fvb3	24140244	24142090	-	8	0.389126	3	0.197918	6	0.339652	209	4.79396	83	4.27996	136	6.9489	3.21014	0.000650045	0.00254637
FvH4_3g29170	SRT1	Fvb3	22286153	22293513	+	12	0.583689	10	0.659727	13	0.735913	564	12.9368	277	14.2837	168	8.58393	3.2067	8.46e-06	5.65e-05
FvH4_7g23670		Fvb7	18410739	18424268	+	107	5.20456	53	3.49655	52	2.94365	3545	81.3138	1569	80.9068	978	49.9707	3.20654	9.64e-09	1.26e-07
FvH4_1g08840		Fvb1	4701032	4704188	+	216	10.5064	215	14.1841	167	9.45365	9564	219.375	4264	219.877	3692	188.642	3.20622	8.13e-10	1.34e-08
FvH4_3g32420		Fvb3	27726888	27728157	+	17	0.826893	7	0.461809	18	1.01896	966	22.1577	187	9.64281	162	8.27736	3.20358	0.00219208	0.00722371
FvH4_1g11350		Fvb1	6189663	6191714	-	117	5.69097	80	5.27782	120	6.79304	4470	102.531	2079	107.205	2032	103.825	3.20044	5.28e-09	7.34e-08
FvH4_2g31470		Fvb2	24107622	24110374	+	12	0.583689	20	1.31945	7	0.396261	454	10.4137	229	11.8086	403	20.5912	3.19926	0.000131643	0.000635746
FvH4_6g36070		Fvb6	28405697	28409505	-	18	0.875534	1	0.0659727	2	0.113217	248	5.68853	112	5.77537	134	6.84671	3.19878	0.000585293	0.00232479
FvH4_6g22310		Fvb6	15964363	15967602	-	24	1.16738	13	0.857645	27	1.52843	954	21.8825	411	21.1936	367	18.7518	3.19842	9.4e-07	8.1e-06
FvH4_3g23220	BE1,EMB2729	Fvb3	16290008	16300530	+	35	1.70243	6	0.395836	9	0.509478	687	15.7581	378	19.4919	218	11.1387	3.19802	6.07e-06	4.2e-05
FvH4_5g07900		Fvb5	4589046	4591981	-	50	2.43204	21	1.38543	42	2.37756	1345	30.8511	667	34.3944	816	41.6934	3.19755	1.46e-07	1.5e-06
FvH4_2g29200		Fvb2	22697231	22698541	-	126	6.12874	29	1.91321	13	0.735913	1749	40.1179	976	50.3283	1287	65.759	3.19611	2.22e-07	2.21e-06
FvH4_1g12520		Fvb1	6881815	6885325	+	11	0.535048	7	0.461809	11	0.622696	477	10.9412	200	10.3132	145	7.40875	3.19582	3.19e-05	0.000180782
FvH4_7g12570		Fvb7	11388822	11390708	+	65	3.16165	36	2.37502	15	0.84913	1261	28.9243	678	34.9616	1011	51.6569	3.19451	4.54e-06	3.24e-05
FvH4_2g20900	SCN1	Fvb2	17437658	17439943	-	6	0.291845	2	0.131945	7	0.396261	135	3.09658	79	4.0737	127	6.48904	3.19405	0.00163554	0.00563554
FvH4_6g00170	ATLCAT3,LCAT3	Fvb6	139658	144527	-	5	0.243204	4	0.263891	13	0.735913	261	5.98672	126	6.4973	162	8.27736	3.19159	0.00020827	0.000949914
FvH4_6g50630	FDH	Fvb6	37648670	37651566	-	143	6.95563	70	4.61809	29	1.64165	3041	69.7533	1660	85.5993	1671	85.3795	3.19118	8.64e-09	1.14e-07
FvH4_4g29560		Fvb4	29646512	29646760	+	9	0.437767	1	0.0659727	7	0.396261	160	3.67002	77	3.97057	139	7.10218	3.18945	0.0014473	0.00507896
FvH4_7g06680		Fvb7	6726643	6735325	+	28	1.36194	11	0.7257	18	1.01896	828	18.9923	433	22.328	263	13.4379	3.1879	1.95e-06	1.54e-05
FvH4_7g26040		Fvb7	19788554	19791558	+	24	1.16738	15	0.989591	21	1.18878	1100	25.2314	467	24.0812	205	10.4744	3.18647	1.86e-06	1.47e-05
FvH4_2g26870	PMI1	Fvb2	21497262	21499931	-	398	19.359	137	9.03826	148	8.37809	8760	200.933	4262	219.774	4435	226.606	3.18609	4.32e-09	6.12e-08
FvH4_7g30040	#N/A	Fvb7	21949188	21952155	-	12	0.583689	1	0.0659727	9	0.509478	233	5.34446	118	6.08477	149	7.61313	3.18249	0.000523319	0.00210911
FvH4_5g26330		Fvb5	17850931	17855181	+	5	0.243204	3	0.197918	18	1.01896	301	6.90422	137	7.06452	187	9.55473	3.18196	0.000148656	0.000707843
FvH4_2g07930	CLB6,HDR,ISPH	Fvb2	6841104	6844087	+	548	26.6551	235	15.5036	66	3.73617	10694	245.295	5171	266.647	6204	316.992	3.18146	2.17e-09	3.29e-08
FvH4_3g45410		Fvb3	37667843	37671804	-	38	1.84835	28	1.84724	2	0.113217	1225	28.0986	629	32.4349	243	12.416	3.18113	3.21e-06	2.4e-05
FvH4_6g44420	PSB29,THF1	Fvb6	34214774	34217706	-	788	38.3289	336	22.1668	112	6.34017	19611	449.829	9683	499.312	5448	278.365	3.18027	1.36e-09	2.15e-08
FvH4_4g04700	BDL,IAA12	Fvb4	4094868	4097511	+	7	0.340485	1	0.0659727	6	0.339652	185	4.24346	85	4.3831	74	3.78102	3.17814	0.00271356	0.00867618
FvH4_6g08450	ATRNS1,RNS1	Fvb6	5005771	5014629	-	29	1.41058	9	0.593754	29	1.64165	1028	23.5799	513	26.4533	242	12.3649	3.17739	1.51e-06	1.23e-05
FvH4_2g37820		Fvb2	27449147	27455018	-	502	24.4177	245	16.1633	617	34.9276	19789	453.912	9586	494.31	6653	339.934	3.17393	2.98e-09	4.38e-08
FvH4_7g06480	ACD2,ATRCCR	Fvb7	6508858	6510280	-	51	2.48068	26	1.71529	26	1.47183	1180	27.0664	606	31.2489	792	40.4671	3.17279	1.61e-07	1.64e-06
FvH4_1g20830	CAMTA3,SR1	Fvb1	12981215	12984924	+	2	0.0972815	0	0	13	0.735913	174	3.99114	91	4.69249	81	4.13868	3.17247	0.00286792	0.0091098
FvH4_3g16520		Fvb3	10427597	10432272	+	10529	512.139	3679	242.714	444	25.1343	175905	4034.84	86953	4483.8	106962	5465.2	3.17065	1.62e-09	2.53e-08
FvH4_5g04720		Fvb5	2762618	2767386	+	274	13.3276	122	8.04867	64	3.62296	6877	157.742	3492	180.068	2220	113.431	3.17011	3.77e-09	5.42e-08
FvH4_6g07210		Fvb6	4342983	4348217	+	23	1.11874	22	1.4514	7	0.396261	813	18.6483	408	21.0389	299	15.2774	3.16948	6.74e-07	6.01e-06
FvH4_2g26180		Fvb2	21066201	21069724	+	828	40.2746	235	15.5036	137	7.75539	11391	261.282	5648	291.244	10681	545.744	3.16916	0.000887935	0.00334216
FvH4_4g00100	AtTHO7,THO7	Fvb4	117736	122384	+	2	0.0972815	5	0.329864	2	0.113217	97	2.22495	48	2.47516	100	5.10948	3.16715	0.00311346	0.00976613
FvH4_7g33550	ENH1	Fvb7	23838975	23840679	+	640	31.1301	250	16.4932	43	2.43417	13120	300.941	6243	321.926	5510	281.532	3.16581	2.27e-09	3.42e-08
FvH4_3g26600	#N/A	Fvb3	19713361	19718373	+	25	1.21602	13	0.857645	14	0.792522	843	19.3364	137	7.06452	439	22.4306	3.16458	0.00167524	0.00574631
FvH4_6g00660	PIN5	Fvb6	378745	381847	-	11	0.535048	2	0.131945	19	1.07557	349	8.00523	183	9.43655	203	10.3722	3.16263	9.66e-05	0.000481714
FvH4_5g23310		Fvb5	14671942	14673762	-	6	0.291845	16	1.05556	21	1.18878	684	15.6893	302	15.5729	255	13.0292	3.16258	2.37e-06	1.82e-05
FvH4_7g17510		Fvb7	14841446	14847801	-	5	0.243204	1	0.0659727	21	1.18878	382	8.76217	182	9.38498	107	5.46715	3.16171	0.000200102	0.000916039
FvH4_2g06830	CYP4,SQN	Fvb2	5642283	5645801	-	19	0.924175	7	0.461809	23	1.302	524	12.0193	302	15.5729	329	16.8102	3.16158	8.46e-06	5.65e-05
FvH4_6g16870	ATRAB,ATRAB,ALPHA,ATRAB18B,ATRABC2A,RABC2A	Fvb6	10753105	10756671	-	14	0.680971	3	0.197918	16	0.905739	328	7.52354	131	6.75512	279	14.2555	3.16137	0.00170328	0.00581917
FvH4_6g33660	GLYR2,GR2	Fvb6	26684668	26688162	-	199	9.67951	111	7.32297	28	1.58504	4800	110.101	2375	122.469	2047	104.591	3.1607	4.15e-09	5.93e-08
FvH4_2g18130		Fvb2	15526855	15528899	-	52	2.52932	11	0.7257	38	2.15113	1109	25.4378	495	25.5251	741	37.8613	3.16053	6.21e-07	5.61e-06
FvH4_2g08260	GBF1	Fvb2	7185069	7189057	+	11	0.535048	11	0.7257	4	0.226435	356	8.16579	167	8.61149	199	10.1679	3.1597	2.95e-05	0.000168758
FvH4_3g19490		Fvb3	12628798	12632146	-	6	0.291845	7	0.461809	9	0.509478	321	7.36297	158	8.1474	126	6.43795	3.15558	0.000115849	0.000568347
FvH4_3g00850	XTH23,XTR6	Fvb3	431281	432607	-	322	15.6623	156	10.2917	377	21.3415	12798	293.556	6366	328.268	3536	180.671	3.15556	4.38e-09	6.2e-08
FvH4_5g11680	ATCSLG3,CSLG3	Fvb5	6613325	6616874	-	68	3.30757	58	3.82642	66	3.73617	3538	81.1533	1607	82.8663	567	28.9708	3.15475	3.8e-05	0.000211386
FvH4_4g01290	ELIP,ELIP1	Fvb4	1180888	1182032	-	66	3.21029	8	0.527782	181	10.2462	2775	63.6519	1227	63.2713	1735	88.6495	3.15369	9.82e-08	1.04e-06
FvH4_1g07500	ACG1,ATMSI4,FVE,MSI4,NFC4,NFC4	Fvb1	3987820	3992925	-	70	3.40485	44	2.9028	48	2.71722	1810	41.5171	993	51.2049	1217	62.1824	3.15049	4.16e-08	4.79e-07
FvH4_3g20730		Fvb3	13775446	13777045	-	4	0.194563	5	0.329864	1	0.0566087	124	2.84426	68	3.50648	84	4.29197	3.15006	0.00233989	0.00763562
FvH4_3g34750		Fvb3	30072829	30074800	+	24	1.16738	8	0.527782	28	1.58504	763	17.5014	368	18.9762	341	17.4233	3.14886	3.67e-06	2.7e-05
FvH4_5g03790	#N/A	Fvb5	2227139	2253322	-	25	1.21602	19	1.25348	28	1.58504	1208	27.7086	547	28.2065	280	14.3066	3.14812	5.06e-07	4.65e-06
FvH4_3g03870		Fvb3	2155101	2156974	+	24	1.16738	29	1.91321	67	3.79278	1828	41.93	532	27.433	852	43.5328	3.14642	9.53e-08	1.02e-06
FvH4_5g16510	WLIM1	Fvb5	9381785	9385122	+	43	2.09155	20	1.31945	19	1.07557	996	22.8459	403	20.781	643	32.854	3.14607	5.07e-07	4.66e-06
FvH4_6g00210		Fvb6	161530	165404	-	35	1.70243	13	0.857645	7	0.396261	808	18.5336	356	18.3574	293	14.9708	3.14428	2.59e-06	1.98e-05
FvH4_7g09830	ARPC5,CRK	Fvb7	9381044	9382914	-	20	0.972815	2	0.131945	23	1.302	592	13.5791	269	13.8712	216	11.0365	3.1433	2.51e-05	0.000146544
FvH4_4g24410		Fvb4	26593435	26596865	-	101	4.91272	21	1.38543	38	2.15113	2216	50.8297	1117	57.599	690	35.2554	3.14241	1.21e-07	1.26e-06
FvH4_1g27290		Fvb1	19006183	19009940	-	9	0.437767	8	0.527782	3	0.169826	266	6.1014	140	7.21922	137	6.99999	3.13974	0.000149196	0.000710025
FvH4_5g08650		Fvb5	4967463	4969924	+	16	0.778252	4	0.263891	3	0.169826	300	6.88128	137	7.06452	134	6.84671	3.13855	0.000264874	0.00117107
FvH4_5g05200		Fvb5	3029702	3031678	+	18	0.875534	4	0.263891	9	0.509478	464	10.6431	257	13.2524	83	4.24087	3.13831	0.000207192	0.000945245
FvH4_1g07070	NDL2	Fvb1	3734100	3744048	-	18	0.875534	10	0.659727	49	2.77383	1065	24.4286	509	26.247	364	18.5985	3.13822	1.3e-06	1.07e-05
FvH4_3g13210	ATFKBP13,FKBP13	Fvb3	7880340	7882706	-	335	16.2947	161	10.6216	24	1.35861	4851	111.27	2480	127.883	4961	253.481	3.13806	0.00199335	0.0066495
FvH4_6g09840		Fvb6	5860098	5864129	+	6	0.291845	15	0.989591	6	0.339652	518	11.8817	253	13.0462	102	5.21167	3.13777	1.04e-05	6.8e-05
FvH4_1g16340		Fvb1	9404431	9410077	-	11	0.535048	11	0.7257	21	1.18878	710	16.2857	348	17.9449	146	7.45984	3.13659	6.22e-06	4.29e-05
FvH4_5g09220	PHS1	Fvb5	5317200	5323030	+	16	0.778252	10	0.659727	9	0.509478	483	11.0789	234	12.0664	206	10.5255	3.13522	1.74e-05	0.000106725
FvH4_1g02850		Fvb1	1633454	1635656	+	8	0.389126	3	0.197918	4	0.226435	144	3.30302	66	3.40335	132	6.74452	3.13325	0.00196034	0.00655515
FvH4_3g13370	ATPCAP1,PCAP1	Fvb3	7995137	7996799	+	276	13.4249	39	2.57294	126	7.13269	4167	95.581	2199	113.393	3249	166.007	3.13268	9.49e-06	6.24e-05
FvH4_6g11230	TBL3	Fvb6	6688686	6691388	-	5	0.243204	4	0.263891	5	0.283043	235	5.39034	101	5.20815	59	3.01459	3.13268	0.00121907	0.00437551
FvH4_2g05360		Fvb2	4420592	4425916	+	74	3.59942	62	4.09031	39	2.20774	2696	61.8398	1212	62.4978	977	49.9196	3.13241	1.56e-08	1.93e-07
FvH4_6g02720	#N/A	Fvb6	1551679	1554943	-	6	0.291845	8	0.527782	6	0.339652	381	8.73923	133	6.85826	95	4.85401	3.13124	0.000126927	0.000616238
FvH4_7g10470	EMB2766	Fvb7	9884744	9890077	+	21	1.02146	2	0.131945	24	1.35861	641	14.703	181	9.33342	296	15.1241	3.13123	2.31e-05	0.000136763
FvH4_2g23500	AtcpRRF,cpRRF,HFP18,RRF	Fvb2	19263710	19267349	-	388	18.8726	156	10.2917	41	2.32096	6786	155.655	3374	173.983	4252	217.255	3.12896	6e-09	8.23e-08
FvH4_1g23400	RLK1	Fvb1	15239654	15242077	+	26	1.26466	10	0.659727	4	0.226435	532	12.2028	247	12.7368	243	12.416	3.12811	1.3e-05	8.25e-05
FvH4_2g14640		Fvb2	12851891	12858057	+	10	0.486408	21	1.38543	8	0.45287	561	12.868	284	14.6447	283	14.4598	3.12805	2.1e-06	1.64e-05
FvH4_3g17590		Fvb3	11204964	11207991	-	68	3.30757	26	1.71529	11	0.622696	1519	34.8422	693	35.7351	547	27.9489	3.12795	2.02e-07	2.03e-06
FvH4_3g19920	SPA3	Fvb3	13058894	13069040	-	134	6.51786	81	5.34379	99	5.60426	4740	108.724	2323	119.787	1382	70.613	3.12557	1.01e-08	1.31e-07
FvH4_6g50920	ATMDAR4,MDAR4	Fvb6	37816950	37821451	-	195	9.48495	112	7.38894	111	6.28356	5717	131.134	2720	140.259	2430	124.16	3.12488	7.05e-09	9.54e-08
FvH4_3g04430	AHL,ATAHL,HL	Fvb3	2542556	2545728	+	75	3.64806	24	1.58335	25	1.41522	1475	33.833	644	33.2084	867	44.2992	3.12417	2.19e-07	2.18e-06
FvH4_5g15920		Fvb5	9008805	9010175	+	13	0.63233	4	0.263891	8	0.45287	194	4.4499	149	7.68331	194	9.9124	3.12365	0.000263419	0.00116494
FvH4_5g36930	EXO	Fvb5	27034783	27035766	-	669	32.5407	541	35.6912	1310	74.1574	30255	693.977	14657	755.8	16890	862.992	3.12365	3.68e-09	5.3e-08
FvH4_7g27510		Fvb7	20533340	20536788	-	40	1.94563	22	1.4514	65	3.67956	1469	33.6953	742	38.2619	818	41.7956	3.11916	2.29e-07	2.26e-06
FvH4_7g17930	NGA1	Fvb7	15099895	15101028	+	12	0.583689	4	0.263891	18	1.01896	542	12.4322	269	13.8712	81	4.13868	3.11915	0.000525938	0.00211889
FvH4_5g07910		Fvb5	4593350	4598618	-	143	6.95563	99	6.5313	36	2.03791	3757	86.1766	1864	96.1187	1760	89.9269	3.11632	7.61e-09	1.02e-07
FvH4_3g15760		Fvb3	9921109	9924775	-	82	3.98854	38	2.50696	105	5.94391	2013	46.1734	1098	56.6193	1856	94.832	3.11549	0.000316883	0.00137298
FvH4_7g17240		Fvb7	14683483	14685309	+	340	16.5379	119	7.85075	21	1.18878	6942	159.233	3262	168.208	2337	119.409	3.1147	7.8e-09	1.04e-07
FvH4_7g21940	DECOY	Fvb7	17431039	17433885	-	28	1.36194	13	0.857645	10	0.566087	478	10.9642	239	12.3242	453	23.146	3.11414	0.00104091	0.00382648
FvH4_4g33120	ZFP4	Fvb4	31443461	31447309	-	25	1.21602	11	0.7257	29	1.64165	975	22.3642	464	23.9265	246	12.5693	3.11255	2.38e-06	1.83e-05
FvH4_5g20480		Fvb5	12125775	12129814	-	25	1.21602	21	1.38543	30	1.69826	1179	27.0434	679	35.0132	223	11.3941	3.11225	6.43e-05	0.000336616
FvH4_6g50950	ATDEF2,DEF2,PDF1B	Fvb6	37837792	37841235	+	114	5.54505	40	2.63891	49	2.77383	1986	45.5541	1013	52.2362	1612	82.3649	3.11224	3.06e-05	0.000174501
FvH4_7g05760		Fvb7	5990698	5995625	+	47	2.28612	11	0.7257	5	0.283043	621	14.2443	332	17.1199	467	23.8613	3.11203	4.14e-06	2.99e-05
FvH4_2g40250		Fvb2	28709887	28713152	+	18	0.875534	4	0.263891	10	0.566087	365	8.37223	147	7.58018	224	11.4452	3.11064	9.97e-05	0.00049548
FvH4_2g39340	TIC2	Fvb2	28270837	28272690	+	139	6.76107	54	3.56253	96	5.43443	3020	69.2716	1580	81.474	2061	105.306	3.10619	3.81e-08	4.42e-07
FvH4_2g34110		Fvb2	25426452	25429299	+	82	3.98854	12	0.791673	21	1.18878	1493	34.2459	720	37.1274	533	27.2335	3.10571	6.24e-07	5.62e-06
FvH4_3g26960		Fvb3	20069844	20080631	-	73	3.55078	47	3.10072	20	1.13217	1942	44.5448	967	49.8642	798	40.7737	3.10502	5.04e-08	5.65e-07
FvH4_5g00070	RGF6	Fvb5	49470	51473	+	3	0.145922	2	0.131945	27	1.52843	277	6.35372	173	8.92089	224	11.4452	3.10448	0.00015401	0.000728478
FvH4_6g21510		Fvb6	15101457	15104807	+	3	0.145922	7	0.461809	4	0.226435	271	6.21609	136	7.01295	35	1.78832	3.10445	0.000991836	0.00367726
FvH4_2g04470		Fvb2	3436035	3442075	+	67	3.25893	13	0.857645	5	0.283043	1012	23.2129	460	23.7203	523	26.7226	3.10254	1.42e-06	1.16e-05
FvH4_2g17840		Fvb2	15305519	15307226	+	17	0.826893	4	0.263891	18	1.01896	374	8.57867	202	10.4163	273	13.9489	3.10196	5.38e-05	0.000287836
FvH4_1g10220		Fvb1	5574372	5577317	+	10	0.486408	4	0.263891	26	1.47183	488	11.1936	258	13.304	195	9.96349	3.10159	3.97e-05	0.000219464
FvH4_2g17360	AFH1,AHF1,ATFH1,FH1	Fvb2	14992569	14996873	+	27	1.3133	16	1.05556	15	0.84913	890	20.4145	399	20.5748	266	13.5912	3.10011	2.08e-06	1.63e-05
FvH4_6g34460	ATBRXL3,BRX-LIKE3	Fvb6	27190056	27194069	+	15	0.729612	2	0.131945	14	0.792522	427	9.79436	169	8.71463	145	7.40875	3.09771	0.000157203	0.000740597
FvH4_1g12740		Fvb1	7015176	7020782	+	17	0.826893	1	0.0659727	14	0.792522	475	10.8954	164	8.4568	135	6.8978	3.09655	0.000163747	0.000765804
FvH4_5g27800		Fvb5	18998647	19002809	-	22	1.0701	11	0.7257	21	1.18878	589	13.5103	316	16.2948	360	18.3941	3.09627	6.23e-06	4.29e-05
FvH4_2g10990		Fvb2	9614830	9619707	+	15	0.729612	13	0.857645	15	0.84913	641	14.703	314	16.1917	198	10.1168	3.09542	7.22e-06	4.9e-05
FvH4_3g38280	ANTR1,PHT4;1	Fvb3	32667204	32670332	-	127	6.17738	63	4.15628	5	0.283043	3310	75.9235	1582	81.5772	608	31.0657	3.09492	1.13e-05	7.32e-05
FvH4_2g12900		Fvb2	11323785	11329709	-	60	2.91845	29	1.91321	23	1.302	1534	35.1863	720	37.1274	607	31.0146	3.0945	2.07e-07	2.08e-06
FvH4_5g11720		Fvb5	6645742	6649354	-	30	1.45922	10	0.659727	29	1.64165	987	22.6394	492	25.3704	252	12.8759	3.09404	2.74e-06	2.08e-05
FvH4_7g34180	NARA5	Fvb7	24126582	24130148	+	122	5.93417	63	4.15628	115	6.51	4737	108.655	1981	102.152	1212	61.9269	3.09325	2.1e-08	2.55e-07
FvH4_5g16650	ARAC8,ATRAC8,ATROP1,ROP1	Fvb5	9512739	9516851	-	73	3.55078	33	2.1771	46	2.604	1967	45.1183	1018	52.494	781	39.9051	3.0917	1.17e-07	1.22e-06
FvH4_2g04730	ATHS83,AtHsp9-1,ATHSP9.1,HSP81-1,HSP81.1,HSP83,HSP9.1	Fvb2	3677866	3679923	+	11	0.535048	10	0.659727	25	1.41522	482	11.0559	229	11.8086	355	18.1387	3.09159	1.2e-05	7.67e-05
FvH4_7g13820	CAC3	Fvb7	12329776	12334435	-	272	13.2303	123	8.11464	149	8.43469	7184	164.784	3588	185.018	2799	143.014	3.08816	1.08e-08	1.39e-07
FvH4_6g07450	ATNAS3,NAS3	Fvb6	4462137	4463132	+	51	2.48068	25	1.64932	43	2.43417	1946	44.6366	1020	52.5972	243	12.416	3.08804	0.00165866	0.0057016
FvH4_2g38730		Fvb2	27949079	27954676	-	420	20.4291	88	5.8056	54	3.05687	7823	179.441	3751	193.423	2303	117.671	3.08552	1.93e-08	2.36e-07
FvH4_1g19740		Fvb1	11951207	11961079	+	18	0.875534	10	0.659727	7	0.396261	561	12.868	280	14.4384	113	5.77372	3.08522	2.32e-05	0.000137171
FvH4_7g29430		Fvb7	21651375	21653464	-	22	1.0701	3	0.197918	33	1.86809	508	11.6523	243	12.5305	441	22.5328	3.08356	0.000794081	0.00303105
FvH4_5g24140	ATDUR3,DUR3	Fvb5	15415350	15419422	-	38	1.84835	19	1.25348	16	0.905739	940	21.5614	530	27.3299	359	18.343	3.08282	1.17e-06	9.82e-06
FvH4_2g33720		Fvb2	25201277	25203302	-	15	0.729612	17	1.12154	29	1.64165	802	18.396	369	19.0278	372	19.0073	3.08252	2.04e-06	1.6e-05
FvH4_5g06660	CP31B	Fvb5	3938016	3940547	+	764	37.1615	315	20.7814	295	16.6996	16431	376.888	7912	407.989	8682	443.605	3.08222	6.72e-09	9.14e-08
FvH4_2g38110		Fvb2	27606383	27613769	-	46	2.23748	17	1.12154	24	1.35861	1004	23.0294	502	25.8861	539	27.5401	3.08076	1.08e-06	9.14e-06
FvH4_2g38940		Fvb2	28073886	28076413	+	441	21.4506	173	11.4133	60	3.39652	8382	192.263	4098	211.317	4055	207.19	3.08052	8.5e-09	1.12e-07
FvH4_7g31560		Fvb7	22789799	22791311	+	27	1.3133	5	0.329864	25	1.41522	672	15.4141	310	15.9854	314	16.0438	3.0799	1.23e-05	7.84e-05
FvH4_2g17780		Fvb2	15259899	15264945	-	11	0.535048	2	0.131945	24	1.35861	553	12.6845	230	11.8601	123	6.28466	3.07912	7.89e-05	0.000403637
FvH4_7g31360		Fvb7	22682090	22684250	-	7	0.340485	1	0.0659727	15	0.84913	285	6.53722	120	6.1879	118	6.02919	3.07786	0.000726381	0.00280291
FvH4_1g17780	DG1,EMB148,EMB246	Fvb1	10335702	10340591	+	40	1.94563	15	0.989591	15	0.84913	1024	23.4881	519	26.7627	252	12.8759	3.07618	1.87e-06	1.48e-05
FvH4_4g12580		Fvb4	16263267	16272304	+	272	13.2303	122	8.04867	35	1.9813	6157	141.227	3096	159.648	1896	96.8758	3.07489	9.75e-09	1.27e-07
FvH4_4g27490	CPuORF53	Fvb4	28468232	28470721	-	40	1.94563	37	2.44099	77	4.35887	1759	40.3473	844	43.5216	1056	53.9561	3.07207	1.22e-07	1.27e-06
FvH4_2g06900	OTP51	Fvb2	5697124	5700035	-	47	2.28612	25	1.64932	23	1.302	1344	30.8281	639	32.9506	453	23.146	3.07186	4.22e-07	3.95e-06
FvH4_7g22400	ATTSC13,CER1,ECR,TSC13	Fvb7	17667986	17671346	+	140	6.80971	23	1.51737	66	3.73617	2858	65.5557	1326	68.3763	1120	57.2262	3.07152	1.46e-07	1.5e-06
FvH4_1g22060		Fvb1	14003972	14010219	-	20	0.972815	21	1.38543	27	1.52843	1138	26.103	472	24.3391	269	13.7445	3.07096	9.41e-07	8.11e-06
FvH4_6g39310	UGT71B6	Fvb6	31056514	31061774	-	12	0.583689	9	0.593754	21	1.18878	591	13.5561	242	12.4789	221	11.292	3.06766	1.84e-05	0.000112153
FvH4_4g35240	ATFH8,FH8	Fvb4	32601199	32607651	+	192	9.33903	162	10.6876	183	10.3594	7307	167.605	3695	190.536	2766	141.328	3.06618	6.96e-09	9.44e-08
FvH4_5g17780	KAN,KAN1	Fvb5	10186473	10191927	+	16	0.778252	6	0.395836	18	1.01896	524	12.0193	240	12.3758	195	9.96349	3.06611	3.77e-05	0.000209682
FvH4_1g00670	ATCESA7,CESA7,IRX3,MUR1	Fvb1	351704	359023	-	19	0.924175	9	0.593754	12	0.679304	816	18.7171	231	11.9117	106	5.41605	3.06439	0.00164598	0.00566743
FvH4_2g12350		Fvb2	10825381	10833701	-	15	0.729612	22	1.4514	18	1.01896	959	21.9972	449	23.1531	180	9.19707	3.06369	4.11e-06	2.98e-05
FvH4_1g17270		Fvb1	9961920	9965825	-	150	7.29612	77	5.0799	19	1.07557	3518	80.6945	1709	88.126	1177	60.1386	3.06357	2.18e-08	2.63e-07
FvH4_3g34690	KCS12	Fvb3	30030747	30032144	-	185	8.99854	94	6.20144	226	12.7936	5980	137.167	3058	157.688	2837	144.956	3.06354	2.23e-08	2.68e-07
FvH4_1g25920	ATSGS3,SGS3	Fvb1	17812249	17816950	-	53	2.57796	33	2.1771	50	2.83043	2047	46.9533	995	51.308	498	25.4452	3.06327	1.45e-07	1.49e-06
FvH4_6g26070		Fvb6	19931220	19933268	-	13	0.63233	13	0.857645	21	1.18878	471	10.8036	259	13.3556	355	18.1387	3.0598	9.89e-06	6.49e-05
FvH4_6g52520	TEJ	Fvb6	38645018	38648736	-	20	0.972815	10	0.659727	13	0.735913	595	13.6479	233	12.0148	243	12.416	3.0596	1.67e-05	0.000103069
FvH4_4g01180	AT-HSFA6B,HSFA6B	Fvb4	1093661	1096190	+	16	0.778252	11	0.7257	36	2.03791	567	13.0056	337	17.3777	458	23.4014	3.0575	6.04e-06	4.18e-05
FvH4_2g00640		Fvb2	697884	699047	+	23	1.11874	5	0.329864	3	0.169826	307	7.04185	179	9.23028	194	9.9124	3.05748	0.000149665	0.000711794
FvH4_5g12380	CYP75B1,D51,TT7	Fvb5	6954590	6958070	-	11	0.535048	13	0.857645	55	3.11348	1203	27.5939	446	22.9984	349	17.8321	3.05661	1.7e-06	1.36e-05
FvH4_2g09820	BGAL3	Fvb2	8686461	8693320	+	316	15.3705	121	7.9827	43	2.43417	6729	154.347	3243	167.228	2147	109.701	3.05619	1.37e-08	1.72e-07
FvH4_6g12100		Fvb6	7290338	7294577	-	9	0.437767	7	0.461809	4	0.226435	236	5.41328	145	7.47705	116	5.927	3.05515	0.00034548	0.00147839
FvH4_4g37020	HEMC	Fvb4	33695488	33697935	-	230	11.1874	125	8.24659	138	7.812	5708	130.928	2781	143.405	3205	163.759	3.05515	1.56e-08	1.93e-07
FvH4_4g29270		Fvb4	29466728	29469378	-	70	3.40485	44	2.9028	46	2.604	1705	39.1086	919	47.389	1115	56.9707	3.05493	1.12e-07	1.17e-06
FvH4_5g32240	#N/A	Fvb5	23261646	23264153	-	11	0.535048	4	0.263891	0	0	202	4.6334	124	6.39416	52	2.65693	3.05469	0.0017282	0.00589037
FvH4_6g19190		Fvb6	12681545	12684796	-	33	1.60515	28	1.84724	64	3.62296	1940	44.499	497	25.6282	769	39.2919	3.0542	2.31e-07	2.28e-06
FvH4_5g29190		Fvb5	20232085	20235602	+	1	0.0486408	4	0.263891	14	0.792522	222	5.09215	109	5.62068	117	5.97809	3.05401	0.000788682	0.00301377
FvH4_6g41300		Fvb6	32508252	32511153	+	12	0.583689	6	0.395836	4	0.226435	206	4.72515	108	5.56911	179	9.14597	3.0525	0.000383448	0.00161795
FvH4_1g12880		Fvb1	7115899	7119396	-	88	4.28039	57	3.76045	41	2.32096	2528	57.9863	1172	60.4352	1021	52.1678	3.05153	4.92e-08	5.52e-07
FvH4_6g43790		Fvb6	33832441	33835431	+	33	1.60515	8	0.527782	17	0.962348	596	13.6708	291	15.0057	381	19.4671	3.05149	1.16e-05	7.46e-05
FvH4_7g27970	EXL3	Fvb7	20793129	20794617	-	12	0.583689	15	0.989591	31	1.75487	776	17.7996	376	19.3888	297	15.1752	3.05106	3.71e-06	2.72e-05
FvH4_7g11490	GCP1	Fvb7	10636062	10640434	+	30	1.45922	21	1.38543	31	1.75487	1104	25.3231	548	28.2581	396	20.2336	3.05023	9.46e-07	8.14e-06
FvH4_7g05300		Fvb7	5612124	5615878	-	30	1.45922	14	0.923618	23	1.302	731	16.7674	336	17.3261	461	23.5547	3.04758	3.75e-06	2.75e-05
FvH4_6g21010		Fvb6	14533052	14540209	-	252	12.2575	51	3.36461	26	1.47183	3881	89.0209	2012	103.75	1648	84.2043	3.04595	6.87e-08	7.52e-07
FvH4_6g11730	PSRP4	Fvb6	7015130	7016529	-	534	25.9742	183	12.073	119	6.73643	6951	159.439	3575	184.348	7168	366.248	3.0457	0.00316086	0.00988797
FvH4_3g24770		Fvb3	17872353	17874966	-	36	1.75107	17	1.12154	7	0.396261	794	18.2125	435	22.4311	271	13.8467	3.0454	3.18e-06	2.38e-05
FvH4_3g45280		Fvb3	37603010	37606177	-	3	0.145922	10	0.659727	5	0.283043	301	6.90422	103	5.31128	121	6.18247	3.04434	0.000193686	0.000889957
FvH4_3g25430	ATMRP3,MRP3	Fvb3	18313297	18319852	-	9	0.437767	9	0.593754	3	0.169826	380	8.71629	162	8.35367	70	3.57664	3.04422	0.000161616	0.000757799
FvH4_6g24040	SUVH1	Fvb6	18059823	18062767	+	24	1.16738	6	0.395836	11	0.622696	519	11.9046	269	13.8712	174	8.8905	3.04406	4.36e-05	0.000238815
FvH4_6g34500		Fvb6	27226332	27227507	+	38	1.84835	16	1.05556	32	1.81148	763	17.5014	395	20.3685	675	34.489	3.04308	0.000300012	0.00130806
FvH4_2g19330		Fvb2	16455956	16458540	-	34	1.65379	17	1.12154	18	1.01896	1248	28.6261	263	13.5618	360	18.3941	3.04249	1.07e-05	6.95e-05
FvH4_7g27270	PXY	Fvb7	20419339	20423659	+	8	0.389126	18	1.18751	9	0.509478	515	11.8129	283	14.5931	179	9.14597	3.04171	8.48e-06	5.66e-05
FvH4_4g02250		Fvb4	2067394	2077180	-	26	1.26466	21	1.38543	15	0.84913	936	21.4696	471	24.2875	240	12.2628	3.03774	1.73e-06	1.38e-05
FvH4_6g10720	TBL35	Fvb6	6436563	6440197	-	9	0.437767	3	0.197918	7	0.396261	240	5.50503	128	6.60043	79	4.03649	3.03692	0.00115646	0.00419338
FvH4_6g00980	CHR4,PKR1	Fvb6	541793	546614	+	41	1.99427	7	0.461809	14	0.792522	656	15.0471	339	17.4808	351	17.9343	3.03579	1.2e-05	7.68e-05
FvH4_5g20000		Fvb5	11803017	11805556	-	39	1.89699	11	0.7257	11	0.622696	608	13.9461	299	15.4182	423	21.6131	3.03486	8.42e-06	5.64e-05
FvH4_7g06340	ATGAT1,GAT1	Fvb7	6406171	6408772	+	44	2.14019	21	1.38543	31	1.75487	1365	31.3098	682	35.1679	351	17.9343	3.0347	7.72e-07	6.8e-06
FvH4_3g27820	#N/A	Fvb3	20835625	20836942	-	221	10.7496	87	5.73963	183	10.3594	5015	115.032	2467	127.213	3311	169.175	3.03267	4.07e-08	4.69e-07
FvH4_3g05090		Fvb3	2949796	2950725	-	184	8.9499	23	1.51737	41	2.32096	2457	56.3577	1194	61.5696	1558	79.6057	3.03262	2.55e-07	2.48e-06
FvH4_7g21230		Fvb7	17076811	17080803	+	38	1.84835	9	0.593754	22	1.24539	962	22.066	445	22.9468	247	12.6204	3.03234	5.5e-06	3.84e-05
FvH4_1g23570		Fvb1	15413625	15415911	-	170	8.26893	43	2.83683	28	1.58504	2994	68.6752	1592	82.0928	1057	54.0072	3.03169	1.05e-07	1.11e-06
FvH4_1g16860		Fvb1	9758457	9765881	-	38	1.84835	31	2.04515	37	2.09452	1398	32.0668	662	34.1366	570	29.124	3.02926	3.52e-07	3.36e-06
FvH4_3g38680	ATPLC2,PLC2	Fvb3	32981426	32984705	+	12	0.583689	13	0.857645	28	1.58504	640	14.6801	304	15.676	315	16.0949	3.02914	7.92e-06	5.32e-05
FvH4_3g30590		Fvb3	23871276	23875906	+	28	1.36194	12	0.791673	8	0.45287	668	15.3223	295	15.2119	228	11.6496	3.02882	1.18e-05	7.59e-05
FvH4_7g14440	AtGPAT8,GPAT8	Fvb7	12790911	12793724	+	154	7.49068	75	4.94795	232	13.1332	5292	121.386	2648	136.546	2528	129.168	3.02845	4.3e-08	4.93e-07
FvH4_3g12440	HINT,2	Fvb3	7394496	7398868	+	102	4.96136	38	2.50696	27	1.52843	2275	52.1831	764	39.3963	1006	51.4014	3.0271	1.59e-07	1.63e-06
FvH4_2g16930		Fvb2	14703057	14706798	+	96	4.66951	36	2.37502	4	0.226435	1844	42.297	915	47.1827	605	30.9124	3.02709	2.13e-07	2.13e-06
FvH4_4g07370		Fvb4	6744940	6753167	+	113	5.49641	46	3.03475	125	7.07609	3595	82.4607	1662	85.7024	1375	70.2554	3.02465	8.4e-08	9.04e-07
FvH4_4g09670		Fvb4	11540116	11543177	-	7	0.340485	2	0.131945	8	0.45287	209	4.79396	93	4.79562	84	4.29197	3.02215	0.00234143	0.00763919
FvH4_7g17850	LHY,LHY1	Fvb7	15035094	15049312	+	716	34.8268	439	28.962	463	26.2098	27139	622.504	12568	648.079	3745	191.35	3.02147	0.00040887	0.00170951
FvH4_3g20270		Fvb3	13323205	13323630	-	96	4.66951	51	3.36461	83	4.69852	2313	53.0547	1172	60.4352	1597	81.5984	3.01722	1.08e-07	1.14e-06
FvH4_2g28610		Fvb2	22375197	22378329	+	36	1.75107	12	0.791673	11	0.622696	864	19.8181	441	22.7405	165	8.43065	3.01663	2.94e-05	0.000168535
FvH4_4g14360	ATCNGC1,CNGC1	Fvb4	17973408	17976481	+	8	0.389126	3	0.197918	8	0.45287	238	5.45915	117	6.0332	85	4.34306	3.01334	0.00131354	0.00466911
FvH4_6g01510		Fvb6	837808	841650	-	19	0.924175	14	0.923618	7	0.396261	461	10.5742	234	12.0664	265	13.5401	3.01267	1.85e-05	0.000112669
FvH4_2g36660		Fvb2	26793365	26794714	+	67	3.25893	22	1.4514	21	1.18878	1504	34.4982	854	44.0372	314	16.0438	3.01067	2.72e-05	0.000157249
FvH4_3g06330		Fvb3	3634245	3636559	+	4	0.194563	3	0.197918	10	0.566087	217	4.97746	97	5.00189	84	4.29197	3.01017	0.0018373	0.00620026
FvH4_3g42140	ATSUFE,CPSUFE,EMB1374,SUFE1	Fvb3	35201355	35202569	-	44	2.14019	24	1.58335	73	4.13243	1499	34.3835	776	40.0151	832	42.5109	3.00893	5.21e-07	4.77e-06
FvH4_6g36990		Fvb6	29053641	29057219	-	66	3.21029	32	2.11113	5	0.283043	1073	24.6121	556	28.6706	726	37.0948	3.00748	5.66e-07	5.14e-06
FvH4_5g35800	CYCD4;1	Fvb5	26210294	26213353	+	28	1.36194	19	1.25348	28	1.58504	886	20.3227	483	24.9063	391	19.9781	3.00694	2.24e-06	1.74e-05
FvH4_2g22850	APG1,E37,IEP37,VTE3	Fvb2	18765789	18768295	+	832	40.4691	412	27.1808	127	7.1893	17932	411.317	8719	449.603	6925	353.832	3.00656	7.41e-09	9.95e-08
FvH4_7g23490	ATDFB,DFB	Fvb7	18302315	18307888	+	247	12.0143	95	6.26741	48	2.71722	4500	103.219	2207	113.806	2274	116.19	3.00614	3.85e-08	4.46e-07
FvH4_5g03670		Fvb5	2151055	2156417	-	240	11.6738	90	5.93754	15	0.84913	4415	101.27	2088	107.669	1750	89.4159	3.00451	3.72e-08	4.32e-07
FvH4_6g08650		Fvb6	5160587	5163881	-	152	7.3934	64	4.22225	119	6.73643	4060	93.1267	1388	71.5734	2188	111.795	3.00383	6.83e-08	7.48e-07
FvH4_3g21600		Fvb3	14696396	14698952	+	589	28.6494	168	11.0834	54	3.05687	7739	177.514	3825	197.239	5767	294.664	3.00265	8.46e-06	5.65e-05
FvH4_3g38140	ATLMCO4,IRX12,LAC4,LMCO4	Fvb3	32569776	32573605	+	41	1.99427	15	0.989591	7	0.396261	787	18.0519	375	19.3372	321	16.4014	3.00206	5.48e-06	3.83e-05
FvH4_1g06100	ATCB5LP,B5,#5,CB5LP	Fvb1	3249039	3250769	+	6	0.291845	6	0.395836	12	0.679304	238	5.45915	131	6.75512	163	8.32846	3.00131	0.000368229	0.00156375
FvH4_1g09800	SLP2	Fvb1	5322357	5326663	+	15	0.729612	8	0.527782	15	0.84913	509	11.6752	269	13.8712	137	6.99999	3.00041	5.18e-05	0.000278015
FvH4_6g44760	emb1923	Fvb6	34467505	34470127	-	63	3.06437	56	3.69447	67	3.79278	1809	41.4941	953	49.1422	1390	71.0218	2.99654	2.25e-06	1.74e-05
FvH4_7g25140		Fvb7	19238959	19243680	+	15	0.729612	7	0.461809	15	0.84913	473	10.8495	224	11.5507	167	8.53284	2.99471	7.2e-05	0.000372684
FvH4_5g33370	PFI,TFC,E	Fvb5	24112590	24120552	+	18	0.875534	3	0.197918	8	0.45287	349	8.00523	176	9.07559	118	6.02919	2.99415	0.000365876	0.00155452
FvH4_7g17030	AtFKGP,FKGP	Fvb7	14568506	14576823	-	45	2.18883	31	2.04515	71	4.01922	1798	41.2418	996	51.3596	633	32.343	2.99385	3.37e-07	3.22e-06
FvH4_4g24340		Fvb4	26552644	26556340	+	13	0.63233	8	0.527782	16	0.905739	439	10.0696	175	9.02402	231	11.8029	2.99303	6.52e-05	0.00034067
FvH4_6g00380	ATF2,TRXF2	Fvb6	264235	265586	-	1643	79.9168	507	33.4482	153	8.66113	24254	556.329	11633	599.865	14787	755.539	2.99298	1.77e-08	2.18e-07
FvH4_3g06270		Fvb3	3608064	3611104	-	65	3.16165	12	0.791673	24	1.35861	820	18.8088	387	19.956	778	39.7518	2.99291	0.00312149	0.00978487
FvH4_2g34560	BKI1	Fvb2	25641299	25642258	-	158	7.68524	47	3.10072	20	1.13217	2989	68.5605	1345	69.3561	992	50.6861	2.99275	1.3e-07	1.35e-06
FvH4_6g03470	ATWNK1,WNK1,ZIK4	Fvb6	1908827	1912323	+	37	1.79971	25	1.64932	59	3.33991	1230	28.2133	639	32.9506	772	39.4452	2.99097	7.65e-07	6.75e-06
FvH4_4g30080		Fvb4	29893569	29895524	-	3	0.145922	12	0.791673	2	0.113217	224	5.13802	118	6.08477	129	6.59123	2.99023	0.00021362	0.000971754
FvH4_1g19590		Fvb1	11831618	11837779	-	30	1.45922	0	0	4	0.226435	447	10.2531	225	11.6023	75	3.83211	2.98874	0.00115036	0.00417563
FvH4_5g21610		Fvb5	13039025	13041007	-	1718	83.5648	795	52.4483	147	8.32148	32074	735.701	15206	784.11	15436	788.7	2.98863	8.08e-09	1.07e-07
FvH4_6g47830		Fvb6	36169001	36173779	-	11	0.535048	15	0.989591	9	0.509478	527	12.0881	253	13.0462	153	7.81751	2.98836	2.12e-05	0.000126981
FvH4_7g31750	ORG1	Fvb7	22913713	22918538	+	581	28.2603	386	25.4655	428	24.2285	21717	498.136	10423	537.471	3806	194.467	2.98612	2.73e-05	0.000157692
FvH4_5g02060		Fvb5	1284579	1289662	-	28	1.36194	12	0.791673	39	2.20774	869	19.9328	451	23.2562	409	20.8978	2.98557	4.8e-06	3.41e-05
FvH4_3g26200	IQD5	Fvb3	19077926	19086431	-	58	2.82116	23	1.51737	68	3.84939	1998	45.8293	902	46.5124	578	29.5328	2.98332	5.22e-07	4.77e-06
FvH4_2g02490	PMDH1	Fvb2	1986823	1989446	-	1880	91.4446	881	58.122	182	10.3028	43092	988.428	16200	835.367	14292	730.247	2.98123	6.77e-09	9.19e-08
FvH4_6g52110		Fvb6	38493597	38496619	-	29	1.41058	9	0.593754	5	0.283043	590	13.5332	319	16.4495	123	6.28466	2.97963	3.72e-05	0.000207214
FvH4_4g33870		Fvb4	31921767	31925742	+	20	0.972815	16	1.05556	20	1.13217	730	16.7445	388	20.0075	238	12.1606	2.97954	6.96e-06	4.74e-05
FvH4_1g21650		Fvb1	13619049	13623015	-	22	1.0701	10	0.659727	3	0.169826	457	10.4825	246	12.6852	142	7.25547	2.97868	6.09e-05	0.000321616
FvH4_3g07780	ATSCAR3,SCAR3,WAVE2	Fvb3	4579579	4586190	+	117	5.69097	40	2.63891	91	5.15139	2948	67.6201	1321	68.1185	1267	64.7371	2.97864	1.85e-07	1.87e-06
FvH4_6g45210		Fvb6	34741218	34742746	-	351	17.0729	174	11.4793	120	6.79304	7627	174.945	3788	195.331	3524	180.058	2.97842	2.21e-08	2.67e-07
FvH4_4g20200	GAL1,GALK	Fvb4	23536128	23540991	-	116	5.64233	37	2.44099	66	3.73617	2382	54.6374	1059	54.6082	1309	66.8831	2.97776	2.54e-07	2.47e-06
FvH4_4g02020		Fvb4	1803034	1805556	-	10	0.486408	4	0.263891	12	0.679304	305	6.99597	148	7.63174	125	6.38685	2.97663	0.000472598	0.00192712
FvH4_2g10690		Fvb2	9437391	9443365	+	84	4.08582	24	1.58335	14	0.792522	1510	34.6358	719	37.0758	559	28.562	2.9751	8.7e-07	7.56e-06
FvH4_6g21620		Fvb6	15166905	15170265	+	14	0.680971	10	0.659727	9	0.509478	386	8.85392	209	10.7773	177	9.04378	2.97413	7.64e-05	0.00039198
FvH4_1g11020	ATPLDDELTA,PLDDELTA	Fvb1	6012578	6017723	-	17	0.826893	5	0.329864	6	0.339652	424	9.72555	210	10.8288	54	2.75912	2.97295	0.00233172	0.0076147
FvH4_6g51700		Fvb6	38278720	38281378	-	114	5.54505	64	4.22225	57	3.2267	2900	66.5191	1346	69.4076	1257	64.2262	2.97201	8.98e-08	9.6e-07
FvH4_6g05670		Fvb6	3230220	3232945	+	13	0.63233	11	0.7257	12	0.679304	332	7.61529	146	7.52861	301	15.3795	2.97193	0.0017477	0.00594045
FvH4_6g18610	ATFTSZ2-1,FTSZ2-1	Fvb6	12288269	12292927	+	314	15.2732	112	7.38894	46	2.604	5186	118.954	2582	133.143	2737	139.847	2.9719	4.71e-08	5.33e-07
FvH4_6g12370	HCEF1	Fvb6	7476213	7478765	-	1585	77.0956	802	52.9101	76	4.30226	26379	605.071	13405	691.24	16212	828.349	2.96899	9.3e-09	1.22e-07
FvH4_3g17370	ATSHB,SHB,STATLB	Fvb3	11059481	11066464	-	7	0.340485	9	0.593754	8	0.45287	366	8.39517	177	9.12715	85	4.34306	2.96883	0.000194474	0.000892868
FvH4_2g33540	HOS15	Fvb2	25127965	25131583	-	9	0.437767	6	0.395836	3	0.169826	205	4.70221	105	5.41441	109	5.56934	2.96751	0.00102685	0.00378199
FvH4_6g53980	DRB5	Fvb6	39481345	39484013	+	14	0.680971	2	0.131945	2	0.113217	241	5.52796	125	6.44573	45	2.29927	2.96699	0.00262862	0.00845042
FvH4_7g22120		Fvb7	17520316	17523225	+	18	0.875534	8	0.527782	2	0.113217	292	6.69778	130	6.70356	196	10.0146	2.96081	0.000218246	0.000990978
FvH4_2g34770	PLA,IIA,PLA2A,PLP2	Fvb2	25741673	25747401	+	33	1.60515	6	0.395836	27	1.52843	735	16.8591	329	16.9652	327	16.708	2.95682	1.91e-05	0.000115948
FvH4_1g09090		Fvb1	4815134	4816712	-	15	0.729612	18	1.18751	27	1.52843	816	18.7171	358	18.4606	285	14.562	2.95682	5.43e-06	3.8e-05
FvH4_4g22080		Fvb4	25018362	25019271	-	10	0.486408	4	0.263891	27	1.52843	337	7.72997	199	10.2616	262	13.3868	2.95666	0.000134155	0.000646259
FvH4_5g27220		Fvb5	18505892	18512368	+	95	4.62087	21	1.38543	26	1.47183	1489	34.1541	685	35.3226	811	41.4379	2.95455	1.14e-06	9.57e-06
FvH4_6g41530	FLA7	Fvb6	32625254	32627341	+	78	3.79398	20	1.31945	21	1.18878	1418	32.5255	648	33.4147	564	28.8175	2.95398	1.45e-06	1.18e-05
FvH4_2g05820	PUB26	Fvb2	4786155	4787402	-	127	6.17738	72	4.75004	55	3.11348	2694	61.7939	1329	68.531	1616	82.5692	2.95285	1e-07	1.06e-06
FvH4_5g28810	ATMLO4,MLO4	Fvb5	19940093	19946766	+	18	0.875534	6	0.395836	10	0.566087	490	11.2394	217	11.1898	102	5.21167	2.95273	0.000143383	0.000685561
FvH4_7g23080		Fvb7	18089251	18094082	-	77	3.74534	44	2.9028	62	3.50974	2439	55.9448	1162	59.9195	722	36.8905	2.94888	2.22e-07	2.21e-06
FvH4_5g30050		Fvb5	20971357	20976223	-	20	0.972815	5	0.329864	16	0.905739	547	12.5469	248	12.7883	135	6.8978	2.94882	9.61e-05	0.000479475
FvH4_7g18180	ATPAP29,PAP29	Fvb7	15247228	15250315	-	41	1.99427	23	1.51737	60	3.39652	1518	34.8193	696	35.8898	575	29.3795	2.94815	1.04e-06	8.85e-06
FvH4_1g01970		Fvb1	1033828	1034595	-	92	4.47495	36	2.37502	87	4.92496	1697	38.9251	891	45.9452	1615	82.5181	2.94742	0.00127903	0.00456425
FvH4_1g17570		Fvb1	10222013	10223164	-	67	3.25893	22	1.4514	12	0.679304	1023	23.4652	484	24.9579	638	32.5985	2.94524	2.14e-06	1.66e-05
FvH4_2g16940	XCP1	Fvb2	14707626	14709330	+	36	1.75107	32	2.11113	70	3.96261	1685	38.6499	932	48.0594	552	28.2043	2.94503	5.33e-07	4.86e-06
FvH4_1g19890		Fvb1	12045186	12048541	-	216	10.5064	94	6.20144	44	2.49078	3558	81.612	1680	86.6306	2392	122.219	2.94483	1.25e-07	1.29e-06
FvH4_7g14150		Fvb7	12541665	12543745	-	16	0.778252	3	0.197918	15	0.84913	328	7.52354	154	7.94114	198	10.1168	2.94392	0.000318681	0.00138007
FvH4_3g06410		Fvb3	3683338	3688918	+	65	3.16165	53	3.49655	15	0.84913	1822	41.7923	838	43.2122	657	33.5693	2.94385	1.77e-07	1.8e-06
FvH4_4g32970		Fvb4	31375755	31376930	+	45	2.18883	32	2.11113	36	2.03791	1305	29.9336	451	23.2562	789	40.3138	2.94345	2.32e-06	1.79e-05
FvH4_4g35780	ATAMPD,FAC1	Fvb4	32965042	32971055	-	18	0.875534	7	0.461809	7	0.396261	411	9.42736	189	9.74594	136	6.9489	2.94203	0.000171391	0.000796604
FvH4_6g22900		Fvb6	16638825	16642782	-	36	1.75107	5	0.329864	21	1.18878	672	15.4141	375	19.3372	242	12.3649	2.94097	3.03e-05	0.000172978
FvH4_7g32030	PPH1,TAP38	Fvb7	23091085	23094233	+	346	16.8297	62	4.09031	36	2.03791	5583	128.061	2705	139.486	1560	79.7079	2.93909	1.32e-07	1.37e-06
FvH4_2g19010		Fvb2	16168704	16175046	+	64	3.11301	38	2.50696	21	1.18878	1442	33.076	698	35.993	683	34.8978	2.93831	5.24e-07	4.79e-06
FvH4_1g24980		Fvb1	16767371	16773219	-	21	1.02146	4	0.263891	11	0.622696	406	9.31267	211	10.8804	146	7.45984	2.93511	0.00021862	0.000992154
FvH4_1g24050	GUX1,PGSIP1	Fvb1	15913153	15916770	+	10	0.486408	7	0.461809	12	0.679304	332	7.61529	145	7.47705	167	8.53284	2.93395	0.000250271	0.00111487
FvH4_5g25760	GAPB	Fvb5	17250901	17253991	-	6558	318.986	4142	273.259	464	26.2664	136542	3131.95	66434	3425.72	61278	3130.99	2.93302	6.49e-09	8.87e-08
FvH4_4g33940	ATGH9B1,CEL1,GH9B1	Fvb4	31973227	31977016	-	20	0.972815	11	0.7257	28	1.58504	743	17.0426	350	18.048	240	12.2628	2.93274	1.62e-05	0.000100347
FvH4_6g22440	ENR1,MOD1	Fvb6	16124754	16129754	+	17	0.826893	5	0.329864	24	1.35861	623	14.2901	317	16.3464	103	5.26277	2.92996	0.000419914	0.00174767
FvH4_7g07160		Fvb7	7119540	7120598	-	89	4.32903	22	1.4514	40	2.26435	1435	32.9155	756	38.9838	863	44.0948	2.92904	1.31e-06	1.08e-05
FvH4_6g15050	ATWRKY44,DSL1,TTG2,WRKY44	Fvb6	9336825	9341478	-	7	0.340485	4	0.263891	11	0.622696	265	6.07847	132	6.80669	91	4.64963	2.92577	0.00106314	0.00389413
FvH4_5g18680		Fvb5	10741128	10744680	+	82	3.98854	11	0.7257	7	0.396261	1168	26.7911	555	28.619	398	20.3357	2.92477	5.3e-06	3.72e-05
FvH4_4g02580		Fvb4	2340517	2342616	-	27	1.3133	0	0	7	0.396261	249	5.71147	145	7.47705	206	10.5255	2.92334	0.000743369	0.00286145
FvH4_3g29980	ATCSLA2,ATCSLA2,CSLA2,CSLA2	Fvb3	23159281	23164945	-	221	10.7496	74	4.88198	153	8.66113	5794	132.901	2861	147.53	1450	74.0875	2.92313	1.09e-07	1.15e-06
FvH4_3g37850	GIL1	Fvb3	32419918	32422318	-	40	1.94563	12	0.791673	5	0.283043	786	18.029	433	22.328	118	6.02919	2.91938	0.00148827	0.00519843
FvH4_1g17390		Fvb1	10069434	10072775	+	114	5.54505	77	5.0799	30	1.69826	2973	68.1935	1622	83.6398	772	39.4452	2.91893	8.66e-08	9.29e-07
FvH4_6g38120		Fvb6	30152464	30164724	-	18	0.875534	11	0.7257	16	0.905739	681	15.6205	317	16.3464	105	5.36496	2.9186	0.000273523	0.00120531
FvH4_3g18560		Fvb3	11859280	11873386	-	37	1.79971	16	1.05556	39	2.20774	983	22.5477	500	25.7829	461	23.5547	2.91699	4.47e-06	3.2e-05
FvH4_2g06760	SKL2	Fvb2	5602646	5607452	+	18	0.875534	12	0.791673	13	0.735913	533	12.2257	242	12.4789	211	10.781	2.91684	3.99e-05	0.000220822
FvH4_2g03150		Fvb2	2431958	2434776	-	32	1.5565	17	1.12154	21	1.18878	877	20.1163	399	20.5748	315	16.0949	2.91551	6.78e-06	4.64e-05
FvH4_1g20570		Fvb1	12773401	12776346	+	223	10.8469	149	9.82994	34	1.9247	5096	116.89	2395	123.5	2106	107.606	2.91466	3.09e-08	3.64e-07
FvH4_4g19250		Fvb4	22942889	22943416	+	66	3.21029	32	2.11113	53	3.00026	1575	36.1267	775	39.9635	848	43.3284	2.91423	7.98e-07	7e-06
FvH4_4g04200		Fvb4	3630423	3631747	+	495	24.0772	186	12.2709	146	8.26487	7321	167.926	3831	197.549	5571	284.649	2.91409	5.64e-06	3.93e-05
FvH4_4g36460		Fvb4	33396380	33401065	+	3	0.145922	7	0.461809	13	0.735913	277	6.35372	143	7.37391	110	5.62043	2.91371	0.000514607	0.00208029
FvH4_3g37910	ATPHS2,PHS2	Fvb3	32467533	32473283	-	401	19.5049	222	14.6459	110	6.22696	9979	228.894	4646	239.575	2842	145.211	2.9119	2.49e-08	2.98e-07
FvH4_2g24330		Fvb2	19881829	19883031	+	90	4.37767	34	2.24307	73	4.13243	2063	47.3203	993	51.2049	1050	53.6496	2.90854	5.91e-07	5.36e-06
FvH4_4g17540		Fvb4	21481494	21485756	+	72	3.50214	30	1.97918	10	0.566087	1549	35.5304	731	37.6946	366	18.7007	2.90468	1.12e-06	9.44e-06
FvH4_7g03110	LRP1	Fvb7	3477133	3480339	+	3	0.145922	4	0.263891	19	1.07557	332	7.61529	166	8.55993	82	4.18978	2.90394	0.000658432	0.00257631
FvH4_4g26120	ATMAP65-6,MAP65-6	Fvb4	27660725	27666408	+	224	10.8955	41	2.70488	112	6.34017	3594	82.4378	1889	97.4079	1952	99.7371	2.9026	3.73e-07	3.54e-06
FvH4_2g30520	RRP41	Fvb2	23623300	23626904	-	45	2.18883	37	2.44099	65	3.67956	1497	34.3376	822	42.3871	813	41.5401	2.9024	6.94e-07	6.17e-06
FvH4_5g31830		Fvb5	22956759	22961240	-	361	17.5593	220	14.514	424	24.0021	11267	258.438	5552	286.294	4940	252.408	2.90238	4.92e-08	5.53e-07
FvH4_6g46400		Fvb6	35403902	35407572	+	8	0.389126	12	0.791673	44	2.49078	700	16.0563	308	15.8823	351	17.9343	2.90202	1.58e-05	9.84e-05
FvH4_7g03340		Fvb7	3677734	3680300	+	27	1.3133	28	1.84724	41	2.32096	1294	29.6813	556	28.6706	410	20.9489	2.89876	1.56e-06	1.26e-05
FvH4_7g24370	CBB3,CPD,CYP9,CYP9A,CYP9A1,DWF3	Fvb7	18823384	18827498	+	627	30.4978	137	9.03826	159	9.00078	12628	289.656	6119	315.531	2120	108.321	2.89769	0.000223274	0.00100957
FvH4_3g27100		Fvb3	20187158	20189370	-	94	4.57223	37	2.44099	104	5.8873	3074	70.5102	1491	76.8847	687	35.1021	2.896	3.95e-07	3.71e-06
FvH4_3g34590		Fvb3	29966042	29967219	-	10	0.486408	2	0.131945	17	0.962348	222	5.09215	104	5.36285	200	10.219	2.89496	0.0031463	0.00984953
FvH4_4g03650	UGT78D2	Fvb4	3252001	3253967	-	10	0.486408	3	0.197918	9	0.509478	224	5.13802	118	6.08477	105	5.36496	2.89438	0.00173399	0.00590531
FvH4_6g13500		Fvb6	8193928	8196893	+	712	34.6322	276	18.2085	202	11.435	12171	279.174	6259	322.751	6512	332.729	2.89283	5.33e-08	5.96e-07
FvH4_2g20240	ADH2,ATGSNOR1,GSNOR,HOT5,PAR2	Fvb2	17024647	17027561	+	539	26.2174	210	13.8543	58	3.2833	9096	208.641	4482	231.118	4009	204.839	2.89227	5.01e-08	5.61e-07
FvH4_2g22570	TRP3,TSA1	Fvb2	18508629	18512362	+	100	4.86408	45	2.96877	40	2.26435	1943	44.5678	938	48.3688	1036	52.9342	2.89053	4.86e-07	4.48e-06
FvH4_2g31930	CGA1,GATA22	Fvb2	24330838	24332712	+	18	0.875534	24	1.58335	4	0.226435	562	12.8909	312	16.0885	250	12.7737	2.88806	8.88e-06	5.89e-05
FvH4_3g00200		Fvb3	115271	119850	-	103	5.01	40	2.63891	54	3.05687	1744	40.0032	782	40.3245	1361	69.5401	2.88695	0.00013756	0.000660639
FvH4_5g00170		Fvb5	119679	123192	-	6	0.291845	3	0.197918	10	0.566087	273	6.26197	110	5.67224	53	2.70803	2.88368	0.00240297	0.00780469
FvH4_6g31740	PSAH-2,PSAH2,PSI-H	Fvb6	24848100	24849503	-	6221	302.594	2683	177.005	622	35.2106	97062	2226.37	47798	2464.74	56591	2891.51	2.88313	2.63e-08	3.13e-07
FvH4_3g38350	ASA2,ATHANSYNAB	Fvb3	32775870	32783114	+	96	4.66951	41	2.70488	36	2.03791	2327	53.3758	692	35.6836	899	45.9342	2.88284	5.16e-07	4.73e-06
FvH4_5g09150		Fvb5	5286727	5290168	+	32	1.5565	8	0.527782	4	0.226435	598	13.7167	271	13.9743	124	6.33576	2.88212	8.43e-05	0.000427955
FvH4_6g51390		Fvb6	38093019	38097476	-	17	0.826893	5	0.329864	34	1.9247	729	16.7215	301	15.5213	179	9.14597	2.88181	5.39e-05	0.000288447
FvH4_3g40410		Fvb3	34117983	34124717	+	56	2.72388	7	0.461809	33	1.86809	973	22.3183	552	28.4643	368	18.8029	2.8802	1.19e-05	7.65e-05
FvH4_2g02740		Fvb2	2175414	2178732	+	38	1.84835	18	1.18751	41	2.32096	1164	26.6994	576	29.7019	364	18.5985	2.8784	4.29e-06	3.09e-05
FvH4_2g21350		Fvb2	17760835	17763290	-	89	4.32903	37	2.44099	44	2.49078	1545	35.4386	758	39.0869	1089	55.6423	2.87794	9.22e-07	7.97e-06
FvH4_4g21000		Fvb4	24166748	24168364	+	28	1.36194	7	0.461809	7	0.396261	375	8.6016	184	9.48811	257	13.1314	2.87652	0.000151462	0.000718801
FvH4_2g23570	CSP41A	Fvb2	19308535	19310633	-	909	44.2145	641	42.2885	103	5.83069	17323	397.348	8483	437.433	10633	543.291	2.87555	1.64e-08	2.03e-07
FvH4_3g43530	ATLOX2,LOX2	Fvb3	36270947	36276522	-	69	3.35621	18	1.18751	1	0.0566087	988	22.6624	504	25.9892	373	19.0584	2.87546	6.38e-06	4.39e-05
FvH4_6g40100	AtMAPR4,MAPR4	Fvb6	31673255	31676688	-	24	1.16738	6	0.395836	3	0.169826	417	9.56498	174	8.97246	129	6.59123	2.87516	0.000302351	0.00131726
FvH4_3g41850	AAP7	Fvb3	35051676	35056450	-	20	0.972815	0	0	7	0.396261	291	6.67484	132	6.80669	100	5.10948	2.87498	0.00183738	0.00620026
FvH4_4g24670		Fvb4	26744392	26745708	-	7	0.340485	7	0.461809	12	0.679304	333	7.63822	145	7.47705	112	5.72262	2.87239	0.000468216	0.0019124
FvH4_6g11940		Fvb6	7150269	7151639	-	25	1.21602	20	1.31945	162	9.17061	1963	45.0265	1149	59.2491	933	47.6715	2.87207	1.28e-06	1.06e-05
FvH4_4g29880		Fvb4	29802204	29806401	-	10	0.486408	6	0.395836	9	0.509478	243	5.57384	122	6.29103	148	7.56203	2.87183	0.000751622	0.00289001
FvH4_2g13890		Fvb2	12167936	12172009	-	1301	63.2816	575	37.9343	139	7.86861	18302	419.804	9196	474.199	13460	687.736	2.8697	4.22e-06	3.04e-05
FvH4_4g04120		Fvb4	3562322	3563975	+	135	6.5665	66	4.3542	230	13.02	3462	79.41	1980	102.1	2690	137.445	2.86901	4.75e-06	3.38e-05
FvH4_3g15830		Fvb3	9958727	9964385	-	166	8.07437	64	4.22225	11	0.622696	2236	51.2885	1037	53.4738	1605	82.0072	2.86837	1.13e-05	7.29e-05
FvH4_2g24300		Fvb2	19862410	19865637	+	40	1.94563	9	0.593754	15	0.84913	705	16.171	351	18.0996	260	13.2847	2.86823	3.18e-05	0.000180548
FvH4_4g26660	ELP2	Fvb4	27974189	27979029	-	68	3.30757	25	1.64932	11	0.622696	1180	27.0664	534	27.5362	511	26.1095	2.86689	2.95e-06	2.22e-05
FvH4_6g03940		Fvb6	2123847	2125939	-	75	3.64806	33	2.1771	37	2.09452	1580	36.2414	737	38.004	738	37.708	2.86657	1.2e-06	1e-05
FvH4_6g43120	#N/A	Fvb6	33406842	33410586	-	4	0.194563	8	0.527782	25	1.41522	424	9.72555	201	10.3647	170	8.68612	2.86601	0.000152294	0.00072199
FvH4_5g20190		Fvb5	11917143	11919397	-	847	41.1987	305	20.1217	139	7.86861	15602	357.873	7500	386.744	5141	262.678	2.86528	5.41e-08	6.04e-07
FvH4_2g40380		Fvb2	28769607	28774792	-	16	0.778252	8	0.527782	0	0	357	8.18873	156	8.04427	70	3.57664	2.86431	0.000503299	0.0020422
FvH4_3g34270	JK224,NPH1,PHOT1,RPT1	Fvb3	29757726	29768511	+	556	27.0443	248	16.3612	69	3.906	11590	265.847	5356	276.187	3073	157.014	2.86155	4.32e-08	4.94e-07
FvH4_3g32300		Fvb3	27590427	27595287	+	34	1.65379	8	0.527782	29	1.64165	661	15.1618	339	17.4808	366	18.7007	2.86108	3.04e-05	0.000173883
FvH4_4g30660		Fvb4	30188889	30194038	+	112	5.44777	65	4.28823	86	4.86835	3422	78.4925	1676	86.4243	845	43.1751	2.86018	2.27e-07	2.25e-06
FvH4_6g53750		Fvb6	39347412	39347825	-	19	0.924175	5	0.329864	7	0.396261	351	8.0511	193	9.95221	104	5.31386	2.85849	0.000492981	0.00200457
FvH4_1g05850	STT3A	Fvb1	3111674	3118334	-	187	9.09582	63	4.15628	58	3.2833	3813	87.4611	1742	89.8277	1145	58.5036	2.85809	2.74e-07	2.65e-06
FvH4_2g40500		Fvb2	28859610	28861957	-	37	1.79971	14	0.923618	17	0.962348	772	17.7078	373	19.2341	293	14.9708	2.85766	1.72e-05	0.000105669
FvH4_3g26900		Fvb3	20009708	20011493	-	4	0.194563	12	0.791673	20	1.13217	313	7.17947	150	7.73488	272	13.8978	2.85728	0.000702092	0.00272136
FvH4_4g22570	ATGUT1,GUT2,IRX1	Fvb4	25342038	25345021	-	2	0.0972815	8	0.527782	6	0.339652	181	4.15171	89	4.58936	103	5.26277	2.85676	0.00146715	0.00513605
FvH4_1g16210		Fvb1	9277783	9279708	-	84	4.08582	24	1.58335	66	3.73617	1780	40.8289	949	48.936	750	38.3211	2.85483	1.69e-06	1.36e-05
FvH4_7g04150		Fvb7	4774867	4777920	-	65	3.16165	36	2.37502	91	5.15139	2449	56.1742	1231	63.4775	543	27.7445	2.85352	7.82e-07	6.87e-06
FvH4_6g19080	ATATH12,ATH12	Fvb6	12634098	12638847	-	5	0.243204	5	0.329864	11	0.622696	243	5.57384	146	7.52861	67	3.42335	2.84967	0.0014938	0.00521564
FvH4_1g15020		Fvb1	8448720	8451008	-	10	0.486408	8	0.527782	16	0.905739	333	7.63822	193	9.95221	169	8.63503	2.84825	0.000248797	0.00110974
FvH4_2g08230		Fvb2	7157187	7159688	-	28	1.36194	16	1.05556	22	1.24539	713	16.3545	348	17.9449	324	16.5547	2.84725	1.66e-05	0.000102562
FvH4_3g17770		Fvb3	11304410	11308476	-	24	1.16738	18	1.18751	17	0.962348	873	20.0245	412	21.2451	132	6.74452	2.84704	0.000356342	0.00151811
FvH4_6g10800	AtRLP6,RLP6	Fvb6	6475298	6483006	+	18	0.875534	7	0.461809	6	0.339652	397	9.10623	187	9.64281	101	5.16058	2.84587	0.000354269	0.00151077
FvH4_2g34490		Fvb2	25613189	25616237	-	121	5.88553	87	5.73963	15	0.84913	2674	61.3352	1288	66.4168	1106	56.5109	2.84506	1.47e-07	1.51e-06
FvH4_2g32140		Fvb2	24444511	24445864	-	43	2.09155	14	0.923618	37	2.09452	710	16.2857	393	20.2654	610	31.1678	2.84386	0.00020384	0.000931179
FvH4_2g40160		Fvb2	28676525	28678560	+	22	1.0701	8	0.527782	15	0.84913	527	12.0881	238	12.2727	181	9.24816	2.84377	0.000108761	0.000536157
FvH4_4g13910	MSRB2	Fvb4	17436143	17437781	-	193	9.38767	16	1.05556	53	3.00026	2335	53.5593	1150	59.3007	1322	67.5474	2.84217	1.86e-06	1.48e-05
FvH4_1g20710		Fvb1	12860665	12863057	-	526	25.585	228	15.0418	159	9.00078	10010	229.605	4820	248.547	4376	223.591	2.842	8.05e-08	8.69e-07
FvH4_4g09770		Fvb4	11667245	11670244	+	62	3.01573	16	1.05556	24	1.35861	886	20.3227	446	22.9984	597	30.5036	2.84187	8.64e-06	5.75e-05
FvH4_2g24430	G-H2AX,GAMMA-H2AX,H2AXA,HTA5	Fvb2	19945883	19946730	+	0	0	4	0.263891	24	1.35861	234	5.3674	113	5.82694	178	9.09488	2.84141	0.00092402	0.00346218
FvH4_6g22330	POLD2	Fvb6	15973555	15978665	-	14	0.680971	21	1.38543	13	0.735913	494	11.3312	257	13.2524	306	15.635	2.84056	1.94e-05	0.000117336
FvH4_6g29180		Fvb6	22518337	22526977	-	108	5.2532	60	3.95836	154	8.71774	3864	88.6309	1522	78.4832	1434	73.27	2.83926	3.36e-07	3.21e-06
FvH4_6g31840	ATCCMH,CCMH	Fvb6	24929866	24933091	+	29	1.41058	6	0.395836	19	1.07557	589	13.5103	241	12.4274	245	12.5182	2.8381	9.05e-05	0.000454846
FvH4_5g04020		Fvb5	2391245	2394407	-	31	1.50786	17	1.12154	31	1.75487	587	13.4644	313	16.1401	565	28.8686	2.83787	0.00170431	0.00582041
FvH4_4g12330		Fvb4	16024573	16027147	-	102	4.96136	46	3.03475	82	4.64191	2188	50.1875	1093	56.3615	1263	64.5328	2.83724	7.26e-07	6.44e-06
FvH4_7g22070		Fvb7	17498397	17499620	-	7	0.340485	6	0.395836	11	0.622696	221	5.06921	123	6.3426	136	6.9489	2.83545	0.00103887	0.00382059
FvH4_5g03430		Fvb5	2048146	2048745	+	475	23.1044	522	34.4378	757	42.8528	16843	386.338	8390	432.637	10761	549.831	2.83534	4.63e-08	5.25e-07
FvH4_2g32810		Fvb2	24774150	24775508	-	55	2.67524	33	2.1771	46	2.604	1333	30.5758	717	36.9727	683	34.8978	2.83425	1.81e-06	1.44e-05
FvH4_4g28890	WIT2	Fvb4	29320987	29324365	-	45	2.18883	43	2.83683	54	3.05687	1358	31.1493	736	37.9525	826	42.2043	2.83424	1.04e-06	8.89e-06
FvH4_5g10090		Fvb5	5751530	5753875	-	16	0.778252	13	0.857645	14	0.792522	570	13.0744	282	14.5416	133	6.79561	2.83363	6.01e-05	0.000318129
FvH4_5g06670	ATPIMT1,PIMT1	Fvb5	3940448	3942681	-	201	9.77679	89	5.87157	73	4.13243	3114	71.4277	1492	76.9362	2418	123.547	2.83227	5.5e-05	0.000293871
FvH4_1g24660	EMB278	Fvb1	16472254	16487165	+	26	1.26466	12	0.791673	4	0.226435	589	13.5103	276	14.2322	107	5.46715	2.83023	7.64e-05	0.000392079
FvH4_2g14610	GUX3,PGSIP2	Fvb2	12830916	12835720	+	9	0.437767	12	0.791673	21	1.18878	498	11.4229	269	13.8712	155	7.9197	2.82968	7.79e-05	0.000398507
FvH4_7g26380		Fvb7	19954399	19959640	-	14	0.680971	4	0.263891	8	0.45287	346	7.93641	163	8.40523	57	2.9124	2.82745	0.00109724	0.00400716
FvH4_2g18050	HINT3	Fvb2	15459092	15462104	+	69	3.35621	43	2.83683	87	4.92496	2527	57.9633	1166	60.1258	652	33.3138	2.82711	6.87e-07	6.12e-06
FvH4_1g28690		Fvb1	20987054	20988453	-	194	9.43631	130	8.57645	301	17.0392	4628	106.155	2339	120.612	4496	229.722	2.82366	0.00263338	0.00845788
FvH4_2g29830	#N/A	Fvb2	23056967	23072582	+	4	0.194563	1	0.0659727	18	1.01896	288	6.60603	130	6.70356	54	2.75912	2.82187	0.0028428	0.00904161
FvH4_5g33340		Fvb5	24100115	24101707	-	3	0.145922	12	0.791673	6	0.339652	298	6.83541	115	5.93007	114	5.82481	2.82077	0.000380875	0.00160839
FvH4_2g07450	LACS2,LRD2	Fvb2	6191317	6199945	-	146	7.10155	88	5.8056	113	6.39678	4340	99.5492	2026	104.472	1220	62.3357	2.81737	2.13e-07	2.13e-06
FvH4_3g12380		Fvb3	7349788	7350260	+	66	3.21029	34	2.24307	37	2.09452	1596	36.6084	784	40.4276	533	27.2335	2.81511	1.75e-06	1.4e-05
FvH4_1g27630	#N/A	Fvb1	19279695	19282226	-	25	1.21602	14	0.923618	18	1.01896	632	14.4966	351	18.0996	213	10.8832	2.81492	3.56e-05	0.00019956
FvH4_5g20900	AtCBF5,AtNAP57,CBF5,NAP57	Fvb5	12500412	12503083	+	84	4.08582	21	1.38543	90	5.09478	1897	43.5126	968	49.9157	855	43.6861	2.81454	2.42e-06	1.86e-05
FvH4_3g11930		Fvb3	7046637	7051300	-	105	5.10728	47	3.10072	124	7.01948	2515	57.6881	1232	63.5291	1520	77.6641	2.81424	8.18e-07	7.15e-06
FvH4_1g19060	#N/A	Fvb1	11288208	11295848	-	512	24.9041	285	18.8022	81	4.5853	15445	354.271	3619	186.617	2907	148.533	2.81224	0.000387559	0.00163223
FvH4_6g23530		Fvb6	17578755	17586071	+	699	33.9999	393	25.9273	117	6.62322	15224	349.202	7557	389.683	4243	216.795	2.81154	4.39e-08	5.02e-07
FvH4_2g30480		Fvb2	23608285	23613880	-	12	0.583689	10	0.659727	8	0.45287	235	5.39034	142	7.32235	206	10.5255	2.81076	0.000368837	0.00156536
FvH4_2g04930		Fvb2	3866842	3883555	+	39	1.89699	13	0.857645	23	1.302	900	20.6438	363	18.7184	296	15.1241	2.81032	2.08e-05	0.000124601
FvH4_2g40370	ATGATL1,GATL1,GLZ1,PARVUS	Fvb2	28766295	28767416	+	9	0.437767	7	0.461809	9	0.509478	201	4.61046	135	6.96139	146	7.45984	2.8092	0.000961205	0.00357673
FvH4_3g31060		Fvb3	24776125	24778065	-	45	2.18883	30	1.97918	159	9.00078	2438	55.9219	1201	61.9306	963	49.2043	2.80889	1.3e-06	1.07e-05
FvH4_6g42780	ATCSLB3,ATCSLB3,CSLB3	Fvb6	33244950	33249197	-	48	2.33476	36	2.37502	15	0.84913	1388	31.8374	664	34.2397	273	13.9489	2.80521	7.8e-06	5.25e-05
FvH4_6g33260	BGAL1	Fvb6	26336812	26344008	+	161	7.83116	23	1.51737	67	3.79278	2772	63.5831	1425	73.4813	747	38.1678	2.80486	1.69e-06	1.36e-05
FvH4_3g00970	SCN1	Fvb3	485330	488270	+	23	1.11874	9	0.593754	19	1.07557	501	11.4917	202	10.4163	284	14.5109	2.80267	0.000102208	0.000506302
FvH4_4g02740		Fvb4	2486636	2491011	-	54	2.6266	28	1.84724	33	1.86809	1079	24.7497	523	26.9689	654	33.416	2.80254	4.1e-06	2.97e-05
FvH4_2g40540		Fvb2	28883102	28889411	-	21	1.02146	8	0.527782	34	1.9247	750	17.2032	404	20.8326	142	7.25547	2.7978	0.000205322	0.000937206
FvH4_5g29260		Fvb5	20289606	20292463	-	22	1.0701	4	0.263891	8	0.45287	411	9.42736	173	8.92089	107	5.46715	2.79493	0.000632227	0.00248556
FvH4_6g54400	ATNUDT13,ATNUDX13,NUDX13	Fvb6	39726294	39728816	+	7	0.340485	6	0.395836	12	0.679304	285	6.53722	130	6.70356	105	5.36496	2.78862	0.00109497	0.00399972
FvH4_6g08730	GL22	Fvb6	5198330	5199489	+	4	0.194563	7	0.461809	16	0.905739	419	9.61086	152	7.83801	62	3.16788	2.78694	0.000617511	0.002436
FvH4_5g00020	ATHAM3,HAM3	Fvb5	14137	16479	-	16	0.778252	18	1.18751	20	1.13217	748	17.1573	343	17.6871	151	7.71532	2.78603	2.65e-05	0.000153553
FvH4_2g19850	ATCLASP,CLASP	Fvb2	16759460	16769407	-	127	6.17738	93	6.13546	85	4.81174	4498	103.173	2014	103.854	604	30.8613	2.78513	0.000858962	0.00324994
FvH4_6g44250	#N/A	Fvb6	34096909	34121081	-	26	1.26466	6	0.395836	4	0.226435	359	8.2346	187	9.64281	149	7.61313	2.7849	0.000473027	0.00192841
FvH4_6g07910	CRB,CSP41B	Fvb6	4708452	4711866	+	2997	145.776	1383	91.2403	459	25.9834	50511	1158.6	24733	1275.38	23402	1195.72	2.78401	6.65e-08	7.28e-07
FvH4_2g39640	AtTLP6,TLP6	Fvb2	28417519	28420227	+	31	1.50786	23	1.51737	25	1.41522	739	16.9509	439	22.6374	394	20.1314	2.78337	1.15e-05	7.41e-05
FvH4_7g02960		Fvb7	3277281	3288126	-	36	1.75107	17	1.12154	15	0.84913	842	19.3135	423	21.8123	194	9.9124	2.78228	2.15e-05	0.000128462
FvH4_2g09380		Fvb2	8298815	8302675	-	266	12.9384	141	9.30215	144	8.15165	5384	123.496	2561	132.06	2938	150.117	2.7822	2.23e-07	2.21e-06
FvH4_1g03390	#N/A	Fvb1	1879024	1882329	-	24	1.16738	14	0.923618	16	0.905739	665	15.2535	333	17.1714	162	8.27736	2.78088	4.86e-05	0.000262786
FvH4_7g18710		Fvb7	15538010	15540791	+	52	2.52932	17	1.12154	21	1.18878	682	15.6435	372	19.1825	556	28.4087	2.77967	8.55e-05	0.000433295
FvH4_3g00820	ZAR1	Fvb3	415177	420696	+	41	1.99427	9	0.593754	128	7.24591	1648	37.8012	782	40.3245	790	40.3649	2.77882	6.12e-06	4.23e-05
FvH4_5g01180	PGR5-LIKE,A	Fvb5	719646	723079	+	1406	68.3889	442	29.1599	318	18.0016	17793	408.129	9093	468.888	12827	655.393	2.77741	3.49e-06	2.58e-05
FvH4_5g21090	DIN9,PMI2	Fvb5	12674465	12677534	-	58	2.82116	27	1.78126	114	6.45339	2392	54.8668	1112	57.3412	556	28.4087	2.77532	2.04e-06	1.6e-05
FvH4_7g01280	ATTOPII,TOPII	Fvb7	1694256	1701371	-	9	0.437767	7	0.461809	6	0.339652	227	5.20684	112	5.77537	112	5.72262	2.77484	0.0014625	0.00512495
FvH4_1g27270		Fvb1	18998482	19002096	+	21	1.02146	9	0.593754	14	0.792522	490	11.2394	193	9.95221	202	10.3212	2.77449	0.000171142	0.000795659
FvH4_2g14650	TBL7	Fvb2	12866852	12871579	+	20	0.972815	18	1.18751	24	1.35861	801	18.373	388	20.0075	175	8.94159	2.77103	2.37e-05	0.000139745
FvH4_2g26970	NPQ4,PSBS	Fvb2	21549578	21552377	-	3559	173.113	1991	131.352	475	26.8891	67536	1549.11	33098	1706.73	26228	1340.12	2.76901	4.88e-08	5.48e-07
FvH4_3g06560		Fvb3	3772608	3776682	-	45	2.18883	9	0.593754	13	0.735913	561	12.868	303	15.6244	337	17.219	2.76838	7.43e-05	0.000383312
FvH4_5g26660	SVB	Fvb5	18111516	18112011	-	132	6.42058	18	1.18751	153	8.66113	3219	73.8362	1568	80.8552	940	48.0291	2.76648	2.16e-06	1.68e-05
FvH4_6g26500	AAC3,ATAAC3	Fvb6	20258199	20261421	+	79	3.84262	36	2.37502	83	4.69852	1744	40.0032	787	40.5823	1128	57.635	2.76625	2.27e-06	1.76e-05
FvH4_4g21510	RPL3P	Fvb4	24568567	24571938	-	26	1.26466	13	0.857645	36	2.03791	811	18.6024	400	20.6263	273	13.9489	2.76384	3.06e-05	0.000174396
FvH4_4g37070	YLS8	Fvb4	33706254	33707814	+	139	6.76107	44	2.9028	35	1.9813	2298	52.7106	789	40.6854	1162	59.3722	2.76276	1.53e-06	1.24e-05
FvH4_1g24480		Fvb1	16318501	16326489	-	60	2.91845	33	2.1771	27	1.52843	1386	31.7915	705	36.3539	418	21.3576	2.76249	3.38e-06	2.5e-05
FvH4_6g00970	ATFC-II,FC-II,FC2	Fvb6	536814	541131	+	199	9.67951	98	6.46533	117	6.62322	4749	108.931	2442	125.924	1339	68.416	2.76084	3.53e-07	3.37e-06
FvH4_2g10630		Fvb2	9394074	9397932	+	277	13.4735	111	7.32297	20	1.13217	3214	73.7215	1568	80.8552	2714	138.671	2.76027	0.000564646	0.0022526
FvH4_2g12920		Fvb2	11343404	11345627	-	34	1.65379	10	0.659727	26	1.47183	534	12.2487	298	15.3666	392	20.0292	2.76002	6.54e-05	0.000341467
FvH4_3g43540	ATLOX2,LOX2	Fvb3	36278718	36283920	-	1026	49.9054	388	25.5974	109	6.17035	18986	435.493	8738	450.582	4599	234.985	2.75953	1.14e-07	1.19e-06
FvH4_2g00570		Fvb2	600248	606648	+	15	0.729612	16	1.05556	28	1.58504	705	16.171	418	21.5545	135	6.8978	2.75931	0.00033174	0.0014277
FvH4_1g16170		Fvb1	9257475	9259872	+	2	0.0972815	8	0.527782	10	0.566087	217	4.97746	84	4.33153	122	6.23357	2.75726	0.00154428	0.00536916
FvH4_4g30370		Fvb4	30039809	30044899	-	337	16.3919	157	10.3577	13	0.735913	5456	125.148	2595	133.813	2322	118.642	2.75585	1.97e-07	1.99e-06
FvH4_2g41130	ENP,MAB4,NPY1	Fvb2	29158712	29163527	-	151	7.34476	57	3.76045	71	4.01922	2836	65.0511	1357	69.9748	1223	62.489	2.75519	9.93e-07	8.51e-06
FvH4_2g10050		Fvb2	8883332	8889748	-	134	6.51786	76	5.01393	13	0.735913	2097	48.1002	1082	55.7942	1244	63.562	2.75501	6.21e-07	5.61e-06
FvH4_3g18610		Fvb3	11905447	11909593	-	32	1.5565	19	1.25348	15	0.84913	775	17.7766	376	19.3888	236	12.0584	2.75472	2.44e-05	0.00014323
FvH4_4g26500		Fvb4	27880008	27881624	+	609	29.6222	626	41.2989	705	39.9091	19430	445.678	9682	499.26	10022	512.072	2.75458	7.68e-08	8.31e-07
FvH4_3g38600		Fvb3	32924128	32927891	+	32	1.5565	6	0.395836	33	1.86809	497	11.4	300	15.4698	387	19.7737	2.75271	0.000100176	0.00049709
FvH4_4g15640	ATCYS-3A,CYTACS1,OASA1,OLD3	Fvb4	19481024	19485435	+	742	36.0915	439	28.962	126	7.13269	11161	256.007	5434	280.209	8443	431.394	2.74974	2.45e-05	0.000143806
FvH4_2g29490		Fvb2	22851272	22853344	+	88	4.28039	61	4.02434	66	3.73617	2766	63.4454	1390	71.6765	510	26.0584	2.74664	5.5e-05	0.000293628
FvH4_4g33730		Fvb4	31845974	31850033	+	40	1.94563	35	2.30905	24	1.35861	1785	40.9436	337	17.3777	332	16.9635	2.74544	0.00232264	0.00758789
FvH4_5g25470	ATWOX13,HB-4,WOX13	Fvb5	16950168	16952482	+	10	0.486408	11	0.7257	14	0.792522	340	7.79879	187	9.64281	169	8.63503	2.74293	0.000293579	0.00128357
FvH4_6g35490	GLIP1	Fvb6	27983505	27985975	-	33	1.60515	11	0.7257	12	0.679304	675	15.4829	310	15.9854	160	8.17517	2.74278	8.65e-05	0.000436787
FvH4_6g49700		Fvb6	37178083	37181749	+	58	2.82116	36	2.37502	23	1.302	1518	34.8193	674	34.7554	354	18.0876	2.74198	3.13e-06	2.34e-05
FvH4_2g01460		Fvb2	1330389	1333792	-	26	1.26466	16	1.05556	42	2.37756	791	18.1436	368	18.9762	417	21.3065	2.74187	2.47e-05	0.000144906
FvH4_3g20420		Fvb3	13442424	13448771	+	35	1.70243	18	1.18751	31	1.75487	922	21.1485	438	22.5858	313	15.9927	2.74135	1.92e-05	0.000116058
FvH4_3g02570	RIC7	Fvb3	1288637	1291274	+	17	0.826893	15	0.989591	23	1.302	595	13.6479	300	15.4698	219	11.1898	2.74036	6.02e-05	0.000318129
FvH4_2g09760	CHR35,DMS1,DRD1	Fvb2	8630857	8637499	+	62	3.01573	36	2.37502	27	1.52843	1354	31.0575	669	34.4975	514	26.2627	2.74035	3.53e-06	2.61e-05
FvH4_2g20890	ATPSAT1,PSAT1	Fvb2	17430692	17437535	+	24	1.16738	9	0.593754	13	0.735913	553	12.6845	233	12.0148	150	7.66422	2.73934	0.00018386	0.000847735
FvH4_5g24430		Fvb5	15786917	15795616	-	20	0.972815	5	0.329864	20	1.13217	502	11.5147	222	11.4476	143	7.30656	2.73623	0.000339119	0.00145584
FvH4_3g46040		Fvb3	38213977	38222226	+	6	0.291845	12	0.791673	13	0.735913	472	10.8266	171	8.81776	88	4.49634	2.73406	0.000267629	0.00118114
FvH4_3g10180	HERK2	Fvb3	5935741	5938296	+	25	1.21602	20	1.31945	33	1.86809	850	19.497	436	22.4827	286	14.6131	2.73402	1.94e-05	0.000117336
FvH4_4g09390		Fvb4	11128173	11132783	+	9	0.437767	21	1.38543	21	1.18878	621	14.2443	297	15.3151	203	10.3722	2.73387	3.39e-05	0.000191085
FvH4_6g50060		Fvb6	37332176	37334613	+	258	12.5493	120	7.91673	150	8.4913	4567	104.756	2269	117.003	2882	147.255	2.73276	5.12e-07	4.7e-06
FvH4_6g21140	ANT1	Fvb6	14723056	14726472	+	26	1.26466	19	1.25348	19	1.07557	747	17.1344	343	17.6871	240	12.2628	2.73001	3.09e-05	0.000175979
FvH4_7g08470		Fvb7	8330167	8337517	+	45	2.18883	22	1.4514	61	3.45313	1326	30.4153	588	30.3207	532	27.1824	2.72947	8.12e-06	5.45e-05
FvH4_1g13970		Fvb1	7707366	7708808	+	75	3.64806	29	1.91321	227	12.8502	2212	50.738	1134	58.4757	2038	104.131	2.72888	0.00302063	0.00952499
FvH4_7g20360		Fvb7	16562396	16565691	-	45	2.18883	15	0.989591	81	4.5853	1167	26.7682	559	28.8253	724	36.9927	2.72884	1.22e-05	7.78e-05
FvH4_2g33860	#N/A	Fvb2	25289258	25291663	-	36	1.75107	18	1.18751	32	1.81148	964	22.1119	472	24.3391	279	14.2555	2.72801	1.99e-05	0.000119942
FvH4_1g03040	YAB5	Fvb1	1714592	1717887	+	77	3.74534	32	2.11113	41	2.32096	1639	37.5947	854	44.0372	474	24.2189	2.72544	4.06e-06	2.94e-05
FvH4_5g39440		Fvb5	29125549	29128767	+	54	2.6266	37	2.44099	52	2.94365	1878	43.0768	917	47.2859	277	14.1533	2.72242	0.000783928	0.00299825
FvH4_5g22260	#N/A	Fvb5	13672751	13680790	+	4	0.194563	8	0.527782	25	1.41522	507	11.6294	143	7.37391	137	6.99999	2.72158	0.000358299	0.00152533
FvH4_7g09120	CYP714A1	Fvb7	8845823	8864544	+	19	0.924175	12	0.791673	31	1.75487	569	13.0515	340	17.5324	245	12.5182	2.7215	7.97e-05	0.000407057
FvH4_5g01140		Fvb5	695994	701720	-	27	1.3133	16	1.05556	30	1.69826	963	22.0889	455	23.4625	132	6.74452	2.72131	0.00149266	0.00521273
FvH4_7g16920		Fvb7	14517202	14519522	+	8	0.389126	21	1.38543	13	0.735913	536	12.2946	224	11.5507	193	9.8613	2.72049	5.11e-05	0.000274837
FvH4_2g02030	PDTPI,TIM	Fvb2	1705935	1709581	+	781	37.9884	581	38.3302	492	27.8515	19636	450.403	9432	486.369	8221	420.051	2.71968	1.12e-07	1.17e-06
FvH4_4g22790	CCL	Fvb4	25483563	25485679	+	1311	63.768	329	21.705	263	14.8881	14526	333.192	7023	362.147	11168	570.627	2.71802	0.000138618	0.000665254
FvH4_4g21740		Fvb4	24729813	24731929	-	30	1.45922	13	0.857645	30	1.69826	615	14.1066	330	17.0167	360	18.3941	2.71752	5.7e-05	0.000303314
FvH4_5g33140		Fvb5	23935176	23938149	-	52	2.52932	1	0.0659727	26	1.47183	575	13.1891	316	16.2948	372	19.0073	2.71481	0.000156831	0.00073945
FvH4_2g04340		Fvb2	3365420	3368263	-	19	0.924175	12	0.791673	22	1.24539	443	10.1614	270	13.9228	251	12.8248	2.71199	0.000133155	0.000641975
FvH4_3g11240		Fvb3	6615925	6618030	+	14	0.680971	5	0.329864	14	0.792522	305	6.99597	168	8.66306	128	6.54014	2.71127	0.0010664	0.00390525
FvH4_7g17760	APRR5,PRR5	Fvb7	14990290	14994301	+	71	3.45349	39	2.57294	19	1.07557	1317	30.2088	657	33.8788	568	29.0219	2.71119	4.04e-06	2.93e-05
FvH4_4g13400		Fvb4	17026208	17027521	+	26	1.26466	23	1.51737	21	1.18878	629	14.4278	348	17.9449	365	18.6496	2.71024	2.58e-05	0.000150145
FvH4_3g06150		Fvb3	3538268	3542168	+	28	1.36194	12	0.791673	12	0.679304	551	12.6386	277	14.2837	186	9.50364	2.70941	0.000127137	0.000617085
FvH4_6g35080		Fvb6	27726269	27728849	+	10	0.486408	11	0.7257	11	0.622696	301	6.90422	118	6.08477	200	10.219	2.70858	0.000468473	0.001913
FvH4_2g39880		Fvb2	28515051	28517377	+	12	0.583689	14	0.923618	49	2.77383	845	19.3823	360	18.5637	268	13.6934	2.70843	3.97e-05	0.000219855
[truncated: 3,484 more rows]
