# Supplementary material for: Development of a single-cell atlas for woodland strawberry (Fragaria vesca) leaves during early Botrytis cinerea infection using single-cell RNA-seq
Source: Hortic Res. 2022 Jan 19;9:uhab055. doi: 10.1093/hr/uhab055 (PMC8969069; doi:10.1093/hr/uhab055)
Supplement: Web_Material_uhab055 [file web_material_uhab055.zip › Table S2.xlsx]

## Sheet: cluster-enriched genes
Table S2. List of cluster-enriched genes for mock sample
gene	annotation	pct.1	pct.2	p_val	p_val_adj	avg_logFC	cluster	gene diff
FvH4_1g00340	Zinc-binding dehydrogenase family protein	0.938	0.685	4.67e-301	8.1e-297	0.495074	0	1.36934
FvH4_1g01250	SNARE-like superfamily protein	0.974	0.783	3.98e-195	6.9e-191	0.319296	0	1.24393
FvH4_1g02880	blue-copper-binding protein	0.338	0.078	0	0	0.590989	0	4.33333
FvH4_1g02890	blue-copper-binding protein	0.434	0.172	1.88e-196	3.26e-192	0.276716	0	2.52326
FvH4_1g03130	EIN3-binding F box protein 1	0.845	0.393	0	0	0.585915	0	2.15013
FvH4_1g03160		0.762	0.346	0	0	0.405115	0	2.20231
FvH4_1g03550		0.762	0.469	4.78e-142	8.28e-138	0.269307	0	1.62473
FvH4_1g04010	histone H2A protein 9	0.99	0.828	3.58e-188	6.2e-184	0.288238	0	1.19565
FvH4_1g04420	RHO guanyl-nucleotide exchange factor 11	0.855	0.552	6.62e-214	1.15e-209	0.374934	0	1.54891
FvH4_1g05040	arabinogalactan protein 16	0.999	0.935	0	0	0.648828	0	1.06845
FvH4_1g05080	aldehyde dehydrogenase 2C4	0.452	0.136	0	0	0.495919	0	3.32353
FvH4_1g05100	aldehyde dehydrogenase 2C4	0.296	0.09	7.56e-194	1.31e-189	0.4493	0	3.28889
FvH4_1g05770	sugar transporter 14	0.845	0.517	1.64e-249	2.84e-245	0.397253	0	1.63443
FvH4_1g06030	RING/U-box superfamily protein	0.416	0.097	0	0	0.580793	0	4.28866
FvH4_1g06610	gamma-glutamyl transpeptidase 4	0.469	0.175	1.02e-266	1.76e-262	0.419686	0	2.68
FvH4_1g07830	calmodulin-binding family protein	0.549	0.205	0	0	0.399138	0	2.67805
FvH4_1g08370	myb domain protein 5	0.729	0.367	0	0	0.676185	0	1.98638
FvH4_1g08470		0.293	0.071	4.24e-246	7.35e-242	0.501182	0	4.12676
FvH4_1g08500		0.961	0.732	0	0	0.938966	0	1.31284
FvH4_1g08510	oxophytodienoate-reductase 3	0.931	0.682	3.24e-173	5.62e-169	0.340736	0	1.3651
FvH4_1g08540	germin 3	0.979	0.73	0	0	0.618725	0	1.3411
FvH4_1g09960	NADPH-dependent thioredoxin reductase A	0.986	0.785	0	0	0.681033	0	1.25605
FvH4_1g10180	Auxin efflux carrier family protein	0.268	0.089	1.84e-150	3.18e-146	0.279255	0	3.01124
FvH4_1g10530	phosphoserine aminotransferase	0.623	0.29	3.26e-264	5.64e-260	0.481908	0	2.14828
FvH4_1g10770	Transmembrane amino acid transporter family protein	0.861	0.414	0	0	0.573366	0	2.07971
FvH4_1g10810	ascorbic acid mannose pathway regulator 1	0.818	0.399	0	0	0.531937	0	2.05013
FvH4_1g10880	F-box family protein with a domain of unknown function (DUF295)	0.669	0.328	3.05e-252	5.28e-248	0.336814	0	2.03963
FvH4_1g10910	SEC14 cytosolic factor family protein / phosphoglyceride transfer family protein	0.673	0.548	7.62e-34	1.32e-29	0.379866	0	1.2281
FvH4_1g11120	RING/U-box superfamily protein	0.859	0.476	0	0	0.379872	0	1.80462
FvH4_1g13370		0.993	0.795	1.06e-143	1.83e-139	0.255442	0	1.24906
FvH4_1g16150	mitogen-activated protein kinase kinase kinase 19	0.911	0.661	3.56e-131	6.17e-127	0.360516	0	1.37821
FvH4_1g16480	WRKY DNA-binding protein 15	0.97	0.719	1.83e-226	3.17e-222	0.40176	0	1.3491
FvH4_1g16920	Cytochrome P450 superfamily protein	0.694	0.32	0	0	0.71401	0	2.16875
FvH4_1g16930	cytochrome P450, family 81, subfamily D, polypeptide 8	0.894	0.641	3.95e-166	6.84e-162	0.458915	0	1.3947
FvH4_1g18020	VQ motif-containing protein	0.566	0.195	0	0	0.813917	0	2.90256
FvH4_1g19480	UDP-Glycosyltransferase superfamily protein	0.863	0.51	0	0	0.726897	0	1.69216
FvH4_1g19840	uncoupling protein 5	0.978	0.815	9.34e-129	1.62e-124	0.455984	0	1.2
FvH4_1g20060		0.904	0.603	1.76e-257	3.06e-253	0.606867	0	1.49917
FvH4_1g20110	RING/U-box superfamily protein	0.786	0.434	1.11e-230	1.92e-226	0.445128	0	1.81106
FvH4_1g20220	GTP cyclohydrolase II	0.944	0.588	0	0	0.471781	0	1.60544
FvH4_1g22220	stress enhanced protein 2	0.938	0.598	0	0	0.700482	0	1.56856
FvH4_1g23350	Integrase-type DNA-binding superfamily protein	0.991	0.777	0	0	0.632396	0	1.27542
FvH4_1g23360	Protein of unknown function (DUF167)	0.972	0.764	8.75e-218	1.52e-213	0.307537	0	1.27225
FvH4_1g23710	cytochrome P450, family 81, subfamily D, polypeptide 8	0.996	0.774	0	0	0.96405	0	1.28682
FvH4_1g23740	FAD/NAD(P)-binding oxidoreductase family protein	0.914	0.507	0	0	1.03558	0	1.80276
FvH4_1g23750	FAD/NAD(P)-binding oxidoreductase family protein	0.694	0.39	9.68e-200	1.68e-195	0.591071	0	1.77949
FvH4_1g24170		0.488	0.112	0	0	0.49503	0	4.35714
FvH4_1g24340	golgi nucleotide sugar transporter 1	0.842	0.512	6.58e-246	1.14e-241	0.300236	0	1.64453
FvH4_1g24670	Copine (Calcium-dependent phospholipid-binding protein) family	0.93	0.587	0	0	0.565489	0	1.58433
FvH4_1g24900	pfkB-like carbohydrate kinase family protein	0.971	0.612	0	0	0.799985	0	1.5866
FvH4_1g25150	NAC (No Apical Meristem) domain transcriptional regulator superfamily protein	0.987	0.846	6.1e-187	1.06e-182	0.482767	0	1.16667
FvH4_1g26490	tolB protein-related	0.982	0.779	1.62e-227	2.8e-223	0.526747	0	1.26059
FvH4_1g26980	WRKY DNA-binding protein 23	0.638	0.279	2.64e-307	4.58e-303	0.554859	0	2.28674
FvH4_1g27430	polyamine oxidase 4	0.828	0.418	0	0	0.528673	0	1.98086
FvH4_1g28230		0.59	0.171	0	0	0.511149	0	3.45029
FvH4_1g28990	Thiamine pyrophosphate dependent pyruvate decarboxylase family protein	0.904	0.652	6.24e-168	1.08e-163	0.274415	0	1.3865
FvH4_1g30090	microsomal glutathione s-transferase, putative	0.862	0.554	0	0	0.726382	0	1.55596
FvH4_2g02210	Calcium-binding EF-hand family protein	0.919	0.727	8.88e-109	1.54e-104	0.333065	0	1.2641
FvH4_2g03300	UDP-Glycosyltransferase superfamily protein	0.468	0.2	2.96e-193	5.13e-189	0.381785	0	2.34
FvH4_2g03340	phytosulfokine 4 precursor	0.865	0.534	0	0	1.01339	0	1.61985
FvH4_2g03370	phytosulfokine 4 precursor	0.356	0.156	5.24e-133	9.08e-129	0.433631	0	2.28205
FvH4_2g03960		0.782	0.481	1.7e-204	2.95e-200	0.33359	0	1.62578
FvH4_2g04290		0.975	0.679	0	0	0.642282	0	1.43594
FvH4_2g04560	Protein phosphatase 2C family protein	0.88	0.537	3.02e-281	5.24e-277	0.430269	0	1.63873
FvH4_2g04750	Auxin-responsive GH3 family protein	0.998	0.906	0	0	0.537457	0	1.10155
FvH4_2g05310	D-3-phosphoglycerate dehydrogenase	0.97	0.72	0	0	0.545516	0	1.34722
FvH4_2g05370	Peroxidase superfamily protein	0.999	0.826	0	0	1.00325	0	1.20944
FvH4_2g05710	Cystathionine beta-synthase (CBS) family protein	0.978	0.769	0	0	0.386745	0	1.27178
FvH4_2g07080	2-oxoglutarate (2OG) and Fe(II)-dependent oxygenase superfamily protein	0.7	0.365	4.49e-260	7.79e-256	0.444829	0	1.91781
FvH4_2g07390		0.993	0.831	0	0	0.646445	0	1.19495
FvH4_2g07430		0.378	0.121	2.97e-246	5.15e-242	0.448994	0	3.12397
FvH4_2g09540	basic leucine-zipper 44	0.753	0.441	8.43e-189	1.46e-184	0.271723	0	1.70748
FvH4_2g09920	purple acid phosphatase 10	0.922	0.532	0	0	0.826924	0	1.73308
FvH4_2g10140	Aminotransferase-like, plant mobile domain family protein	0.992	0.82	1.24e-222	2.14e-218	0.342794	0	1.20976
FvH4_2g13110	Peroxidase superfamily protein	0.542	0.26	3.96e-212	6.86e-208	0.760378	0	2.08462
FvH4_2g13240	Integrase-type DNA-binding superfamily protein	0.946	0.651	0	0	0.544934	0	1.45315
FvH4_2g14980	multidrug resistance-associated protein 2	0.787	0.451	8.3e-257	1.44e-252	0.309049	0	1.74501
FvH4_2g15030	SCARECROW-like 1	0.947	0.633	0	0	0.386474	0	1.49605
FvH4_2g15540	Splicing factor, CC1-like	0.795	0.508	4.92e-201	8.54e-197	0.397139	0	1.56496
FvH4_2g17620	ARF-GAP domain 11	0.627	0.331	6.88e-174	1.19e-169	0.277797	0	1.89426
FvH4_2g18620	RING/U-box superfamily protein	0.788	0.413	0	0	0.384159	0	1.90799
FvH4_2g18650	RPM1 interacting protein 4	0.937	0.659	1.86e-205	3.22e-201	0.268283	0	1.42185
FvH4_2g18770	small ubiquitin-like modifier 2	0.811	0.565	1.28e-109	2.22e-105	0.340816	0	1.4354
FvH4_2g18800	purple acid phosphatase 15	0.866	0.501	0	0	0.517421	0	1.72854
FvH4_2g19280	vesicle-associated membrane protein 726	0.989	0.841	4.59e-240	7.96e-236	0.28997	0	1.17598
FvH4_2g20060	glutathione S-transferase tau 7	0.626	0.362	3.41e-189	5.92e-185	0.8654	0	1.72928
FvH4_2g20070	glutathione S-transferase TAU 8	0.343	0.084	1.47e-293	2.54e-289	0.38052	0	4.08333
FvH4_2g20090	glutathione S-transferase TAU 8	0.947	0.591	0	0	1.17534	0	1.60237
FvH4_2g21500	myb domain protein 14	0.767	0.445	1.3e-257	2.25e-253	0.448095	0	1.7236
FvH4_2g21540	phosphate transporter 1;7	0.909	0.55	0	0	0.601162	0	1.65273
FvH4_2g22490	glutathione reductase	0.981	0.705	0	0	0.716276	0	1.39149
FvH4_2g22790		0.897	0.47	0	0	0.975674	0	1.90851
FvH4_2g23100	sulfate transporter 3;1	0.585	0.475	6.81e-30	1.18e-25	0.314137	0	1.23158
FvH4_2g23780	Eukaryotic aspartyl protease family protein	0.407	0.109	0	0	0.410753	0	3.73394
FvH4_2g23870		0.978	0.766	6.63e-187	1.15e-182	0.283053	0	1.27676
FvH4_2g24370	alpha/beta-Hydrolases superfamily protein	0.853	0.566	3.59e-181	6.22e-177	0.299187	0	1.50707
FvH4_2g24800	sodium hydrogen exchanger 2	0.441	0.162	6.06e-234	1.05e-229	0.335781	0	2.72222
FvH4_2g25200		0.882	0.634	1.58e-170	2.75e-166	0.356026	0	1.39117
FvH4_2g25390	alpha/beta-Hydrolases superfamily protein	0.992	0.823	8.48e-268	1.47e-263	0.459921	0	1.20535
FvH4_2g25930	alpha/beta-Hydrolases superfamily protein	0.844	0.43	0	0	0.42055	0	1.96279
FvH4_2g27160	IAA-leucine resistant (ILR)-like gene 6	0.645	0.239	0	0	0.362673	0	2.69874
FvH4_2g27180	response regulator 9	0.612	0.324	4.22e-194	7.31e-190	0.430938	0	1.88889
FvH4_2g29860		0.779	0.421	0	0	0.546824	0	1.85036
FvH4_2g30550	Class II aminoacyl-tRNA and biotin synthetases superfamily protein	0.927	0.694	6.31e-257	1.09e-252	0.525194	0	1.33573
FvH4_2g31530	Protein of unknown function (DUF3511)	0.72	0.346	1.73e-302	3e-298	0.266911	0	2.08092
FvH4_2g31570	homolog of carrot EP3-3 chitinase	0.492	0.116	0	0	0.644762	0	4.24138
FvH4_2g31960	Protein of unknown function (DUF778)	0.908	0.603	3.39e-246	5.88e-242	0.3535	0	1.5058
FvH4_2g32120	ferrochelatase 1	0.937	0.619	1.36e-297	2.35e-293	0.326596	0	1.51373
FvH4_2g32330	SNF7 family protein	0.898	0.601	8.48e-287	1.47e-282	0.385017	0	1.49418
FvH4_2g32830	Uncharacterised conserved protein UCP031279	0.908	0.558	0	0	0.510192	0	1.62724
FvH4_2g33250	salt tolerance zinc finger	0.975	0.833	4.38e-102	7.6e-98	0.260008	0	1.17047
FvH4_2g33680		0.261	0.097	5.2e-121	9.01e-117	0.299648	0	2.69072
FvH4_2g33690	F-box family protein	0.859	0.583	3.09e-161	5.36e-157	0.294646	0	1.47341
FvH4_2g33710		0.637	0.329	4.79e-260	8.31e-256	0.921284	0	1.93617
FvH4_2g33810	myb domain protein r1	0.904	0.635	1.27e-208	2.21e-204	0.343884	0	1.42362
FvH4_2g34940	Protein of unknown function (DUF1645)	0.589	0.187	0	0	0.562013	0	3.14973
FvH4_2g35210	early nodulin-related	0.877	0.486	0	0	0.428893	0	1.80453
FvH4_2g36700		0.984	0.796	1.05e-123	1.83e-119	0.27041	0	1.23618
FvH4_2g36880	H(+)-ATPase 5	0.662	0.329	1.27e-236	2.21e-232	0.412798	0	2.01216
FvH4_2g38320	Pathogenesis-related thaumatin superfamily protein	0.697	0.403	1.83e-230	3.18e-226	0.63174	0	1.72953
FvH4_2g39100	alpha/beta-Hydrolases superfamily protein	0.985	0.82	2.45e-125	4.25e-121	0.289482	0	1.20122
FvH4_2g39150	glyoxal oxidase-related protein	0.765	0.282	0	0	0.7003	0	2.71277
FvH4_2g40510	allene oxide synthase	0.895	0.654	9.5e-182	1.65e-177	0.614771	0	1.3685
FvH4_3g00240	farnesyl diphosphate synthase 2	0.961	0.76	2.33e-154	4.04e-150	0.404065	0	1.26447
FvH4_3g00780	Auxin-responsive family protein	0.987	0.826	1.66e-235	2.88e-231	0.532348	0	1.19492
FvH4_3g00890	tonoplast dicarboxylate transporter	0.741	0.282	0	0	0.587665	0	2.62766
FvH4_3g01250	Alternative oxidase family protein	0.642	0.269	0	0	0.273151	0	2.38662
FvH4_3g01310	fibrillin	0.901	0.612	2.15e-199	3.73e-195	0.281508	0	1.47222
FvH4_3g01700	WRKY family transcription factor	0.838	0.54	3.74e-226	6.48e-222	0.446924	0	1.55185
FvH4_3g01780	S-adenosyl-L-methionine-dependent methyltransferases superfamily protein	0.683	0.289	0	0	0.568596	0	2.36332
FvH4_3g04670		0.839	0.43	0	0	1.12987	0	1.95116
FvH4_3g04850	Protein kinase superfamily protein	0.788	0.361	0	0	0.420349	0	2.18283
FvH4_3g05020	Remorin family protein	0.862	0.521	1.39e-264	2.41e-260	0.38158	0	1.65451
FvH4_3g06740	Integrin-linked protein kinase family	0.983	0.777	0	0	0.43336	0	1.26512
FvH4_3g07300		0.859	0.523	1.71e-269	2.96e-265	0.593482	0	1.64245
FvH4_3g07380		0.64	0.312	5.89e-242	1.02e-237	0.385037	0	2.05128
FvH4_3g09780	UDP-glucosyl transferase 73B3	0.652	0.378	2.5e-168	4.34e-164	0.501473	0	1.72487
FvH4_3g09930	amino acid transporter 1	0.429	0.081	0	0	0.828561	0	5.2963
FvH4_3g10090	root FNR 1	0.789	0.446	2.06e-270	3.56e-266	0.290223	0	1.76906
FvH4_3g10960	FAD-binding Berberine family protein	0.615	0.194	0	0	0.533086	0	3.1701
FvH4_3g11300	FAD-binding Berberine family protein	0.518	0.19	5.77e-296	1e-291	0.433845	0	2.72632
FvH4_3g11380	NAD(P)-binding Rossmann-fold superfamily protein	0.766	0.339	0	0	0.444163	0	2.25959
FvH4_3g11580	cytochrome P450, family 716, subfamily A, polypeptide 1	0.943	0.619	0	0	0.861766	0	1.52342
FvH4_3g11910	Ras-related small GTP-binding family protein	0.956	0.726	5.07e-217	8.79e-213	0.326404	0	1.3168
FvH4_3g12030	SBP (S-ribonuclease binding protein) family protein	0.537	0.296	1.04e-126	1.81e-122	0.273711	0	1.81419
FvH4_3g12490	short-chain dehydrogenase-reductase B	0.954	0.623	0	0	0.509913	0	1.5313
FvH4_3g12780	phosphorylcholine cytidylyltransferase	0.72	0.303	0	0	0.456324	0	2.37624
FvH4_3g14090	LEM3 (ligand-effect modulator 3) family protein / CDC50 family protein	0.995	0.799	0	0	0.501869	0	1.24531
FvH4_3g14540	Uncharacterized conserved protein (DUF2358)	0.87	0.503	0	0	0.658036	0	1.72962
FvH4_3g16250	glutathione S-transferase TAU 19	1	0.997	0	0	0.818976	0	1.00301
FvH4_3g17480	Kunitz family trypsin and protease inhibitor protein	0.333	0.126	7.1e-169	1.23e-164	0.98025	0	2.64286
FvH4_3g19750	GDSL-like Lipase/Acylhydrolase superfamily protein	0.562	0.231	0	0	0.777425	0	2.4329
FvH4_3g19880	proton pump interactor 1	0.967	0.753	3.34e-137	5.8e-133	0.295185	0	1.2842
FvH4_3g20030	metallothionein 3	0.898	0.704	3.9e-208	6.77e-204	0.825106	0	1.27557
FvH4_3g20120	RING membrane-anchor 3	0.737	0.499	9.69e-120	1.68e-115	0.34233	0	1.47695
FvH4_3g20550	CBS domain-containing protein	0.656	0.255	0	0	0.811289	0	2.57255
FvH4_3g20560	Aluminium induced protein with YGL and LRDR motifs	0.774	0.519	4.19e-166	7.26e-162	0.401614	0	1.49133
FvH4_3g20690	NAC (No Apical Meristem) domain transcriptional regulator superfamily protein	0.918	0.698	1.07e-176	1.85e-172	0.404429	0	1.31519
FvH4_3g20710		0.317	0.073	7.49e-287	1.3e-282	0.372229	0	4.34247
FvH4_3g20720	Peroxisomal membrane 22 kDa (Mpv17/PMP22) family protein	0.967	0.737	0	0	0.376059	0	1.31208
FvH4_3g21400	S-locus lectin protein kinase family protein	0.578	0.268	7.01e-226	1.22e-221	0.28502	0	2.15672
FvH4_3g21430	Quinone reductase family protein	0.919	0.699	1.29e-179	2.24e-175	0.291106	0	1.31474
FvH4_3g22110	Ras-related small GTP-binding family protein	0.776	0.386	4.07e-292	7.07e-288	0.367609	0	2.01036
FvH4_3g22890	Protein of unknown function, DUF584	0.641	0.38	1.77e-136	3.06e-132	0.28743	0	1.68684
FvH4_3g23300	Acid phosphatase/vanadium-dependent haloperoxidase-related protein	0.868	0.562	1.01e-207	1.76e-203	0.252584	0	1.54448
FvH4_3g24930	Glycosyl hydrolase superfamily protein	0.969	0.703	6.62e-219	1.15e-214	0.378574	0	1.37838
FvH4_3g26910	cytochrome P450, family 87, subfamily A, polypeptide 6	0.946	0.591	0	0	0.76921	0	1.60068
FvH4_3g29810		0.637	0.244	0	0	0.368	0	2.61066
FvH4_3g30140	Transmembrane amino acid transporter family protein	0.844	0.282	0	0	0.989913	0	2.99291
FvH4_3g34910	Protein of unknown function (DUF1635)	0.515	0.186	0	0	0.341376	0	2.76882
FvH4_3g35040	C2H2-type zinc finger family protein	0.947	0.712	8.61e-172	1.49e-167	0.351829	0	1.33006
FvH4_3g35050	C2H2-type zinc finger family protein	0.824	0.49	2.37e-294	4.11e-290	0.740966	0	1.68163
FvH4_3g36030	metallothionein 2A	0.617	0.455	2.16e-67	3.75e-63	0.494561	0	1.35604
FvH4_3g36530	2-oxoglutarate (2OG) and Fe(II)-dependent oxygenase superfamily protein	0.526	0.297	3.52e-114	6.1e-110	0.422517	0	1.77104
FvH4_3g36720	GRAS family transcription factor	0.785	0.332	0	0	0.463682	0	2.36446
FvH4_3g38890		0.494	0.25	1.27e-152	2.21e-148	0.291677	0	1.976
FvH4_3g40240	Methyltransferase-related protein	0.953	0.641	0	0	0.596072	0	1.48674
FvH4_3g40920	Ribosomal protein L16p/L10e family protein	0.999	0.985	9.55e-232	1.66e-227	0.423725	0	1.01421
FvH4_3g41270	Protein of unknown function (DUF607)	0.715	0.316	0	0	0.520048	0	2.26266
FvH4_3g41710		0.971	0.788	3.28e-189	5.68e-185	0.288025	0	1.23223
FvH4_3g42290	farnesyl diphosphate synthase 1	0.978	0.771	0	0	0.492061	0	1.26848
FvH4_3g43490	beta glucosidase 17	0.906	0.594	1.7e-188	2.95e-184	0.302344	0	1.52525
FvH4_3g45920	Pyruvate kinase family protein	0.853	0.524	8.37e-244	1.45e-239	0.272261	0	1.62786
FvH4_4g00250	cytochrome P450, family 716, subfamily A, polypeptide 1	0.97	0.727	1.24e-239	2.14e-235	0.390561	0	1.33425
FvH4_4g00390	nonsense-mediated mRNA decay NMD3 family protein	0.771	0.452	1.29e-214	2.23e-210	0.269274	0	1.70575
FvH4_4g01660	ATP sulfurylase 1	0.636	0.395	2.41e-137	4.18e-133	0.415085	0	1.61013
FvH4_4g02990	cellulose synthase like G2	0.526	0.17	0	0	0.497654	0	3.09412
FvH4_4g03530	type one serine/threonine protein phosphatase 4	0.851	0.488	1.57e-292	2.73e-288	0.329302	0	1.74385
FvH4_4g03610	myb domain protein 14	0.259	0.041	0	0	0.301553	0	6.31707
FvH4_4g04250	peptide transporter 3	0.538	0.135	0	0	0.665943	0	3.98519
FvH4_4g04430	proton gradient regulation 5	0.981	0.777	0	0	0.715505	0	1.26255
FvH4_4g04670	Tetratricopeptide repeat (TPR)-like superfamily protein	0.839	0.513	3.53e-212	6.11e-208	0.261086	0	1.63548
FvH4_4g05160	ammonium transporter 1;1	0.805	0.377	0	0	0.771141	0	2.13528
FvH4_4g05930	alternative oxidase 2	0.658	0.279	0	0	0.700229	0	2.35842
FvH4_4g07810	H(+)-ATPase 1	0.502	0.235	5.3e-193	9.19e-189	0.502172	0	2.13617
FvH4_4g08180	P450 reductase 2	0.987	0.79	0	0	0.489662	0	1.24937
FvH4_4g10640	homolog of carrot EP3-3 chitinase	0.691	0.364	6.41e-279	1.11e-274	0.614874	0	1.89835
FvH4_4g10780	multidrug resistance-associated protein 3	0.586	0.228	0	0	0.299948	0	2.57018
FvH4_4g11770	RmlC-like cupins superfamily protein	0.918	0.668	1.66e-233	2.87e-229	0.474557	0	1.37425
FvH4_4g12530	MAC/Perforin domain-containing protein	0.914	0.588	3.84e-242	6.67e-238	0.319082	0	1.55442
FvH4_4g12720	glutathione S-transferase TAU 8	0.827	0.5	2.32e-249	4.01e-245	0.592901	0	1.654
FvH4_4g13000	indole-3-acetate beta-D-glucosyltransferase	0.99	0.824	3.68e-231	6.38e-227	0.469157	0	1.20146
FvH4_4g13260	NAD(P)-binding Rossmann-fold superfamily protein	0.803	0.613	2.08e-67	3.6e-63	0.251943	0	1.30995
FvH4_4g13480	Pentatricopeptide repeat (PPR) superfamily protein	0.916	0.6	0	0	0.523879	0	1.52667
FvH4_4g15010	alpha/beta-Hydrolases superfamily protein	0.935	0.69	6.87e-136	1.19e-131	0.256433	0	1.35507
FvH4_4g15110	long-chain acyl-CoA synthetase 7	0.9	0.568	2.39e-294	4.15e-290	0.336741	0	1.58451
FvH4_4g15150	Major facilitator superfamily protein	0.984	0.804	0	0	1.12201	0	1.22388
FvH4_4g17290	Uncharacterised protein family (UPF0497)	0.936	0.727	1.8e-264	3.13e-260	0.779348	0	1.28748
FvH4_4g17880	soybean gene regulated by cold-2	0.979	0.76	0	0	0.526414	0	1.28816
FvH4_4g18790	glycine-rich protein	0.951	0.623	0	0	0.39652	0	1.52648
FvH4_4g18830	MLP-like protein 423	0.5	0.154	0	0	1.24684	0	3.24675
FvH4_4g18850	MLP-like protein 423	0.406	0.147	4.07e-244	7.06e-240	1.28057	0	2.7619
FvH4_4g18860		0.53	0.103	0	0	0.838814	0	5.14563
FvH4_4g18960	MLP-like protein 423	0.963	0.527	0	0	0.921648	0	1.82732
FvH4_4g19020	MLP-like protein 423	0.843	0.441	0	0	1.47281	0	1.91156
FvH4_4g19040	MLP-like protein 423	0.733	0.31	0	0	1.09565	0	2.36452
FvH4_4g19050	MLP-like protein 423	0.85	0.666	2.29e-195	3.96e-191	0.870767	0	1.27628
FvH4_4g19060	MLP-like protein 423	0.636	0.306	1.24e-296	2.14e-292	1.02412	0	2.07843
FvH4_4g19070		0.815	0.561	2.26e-295	3.91e-291	1.11879	0	1.45276
FvH4_4g19080	MLP-like protein 423	0.8	0.553	1.04e-261	1.81e-257	1.1261	0	1.44665
FvH4_4g19120	MLP-like protein 423	0.429	0.194	1.53e-186	2.65e-182	1.19936	0	2.21134
FvH4_4g19710	MLP-like protein 423	0.504	0.246	7.47e-193	1.3e-188	1.01211	0	2.04878
FvH4_4g19740	ATP citrate lyase subunit B 2	0.992	0.89	1.99e-266	3.46e-262	0.492198	0	1.11461
FvH4_4g19970	Ca2+-binding protein 1	0.929	0.715	1.56e-153	2.71e-149	0.402218	0	1.2993
FvH4_4g20230	WRKY DNA-binding protein 48	0.886	0.547	0	0	0.699452	0	1.61974
FvH4_4g20750	myb domain protein 78	0.659	0.348	2.09e-232	3.62e-228	0.570938	0	1.89368
FvH4_4g21050	Mitochondrial substrate carrier family protein	0.696	0.353	2.14e-244	3.71e-240	0.261245	0	1.97167
FvH4_4g22140		0.907	0.562	0	0	0.578677	0	1.61388
FvH4_4g22330	nudix hydrolase homolog 12	0.994	0.86	4.1e-167	7.11e-163	0.308868	0	1.15581
FvH4_4g22720	Homeodomain-like superfamily protein	0.919	0.598	0	0	0.405864	0	1.53679
FvH4_4g23130	NAC domain containing protein 83	0.981	0.758	0	0	0.659599	0	1.2942
FvH4_4g23170	Protein kinase superfamily protein	0.944	0.606	0	0	0.432996	0	1.55776
FvH4_4g23480	WRKY DNA-binding protein 75	0.491	0.127	0	0	0.549805	0	3.86614
FvH4_4g23740		0.992	0.787	0	0	0.604813	0	1.26048
FvH4_4g24080	cytochrome P450, family 76, subfamily C, polypeptide 4	0.61	0.167	0	0	0.524383	0	3.65269
FvH4_4g24540	B12D protein	0.951	0.651	0	0	0.585848	0	1.46083
FvH4_4g24790	HXXXD-type acyl-transferase family protein	0.545	0.116	0	0	1.0064	0	4.69828
FvH4_4g25390	cytochrome P450, family 71, subfamily B, polypeptide 34	0.974	0.675	0	0	0.67788	0	1.44296
FvH4_4g25570	Octicosapeptide/Phox/Bem1p family protein	0.702	0.441	1.86e-124	3.23e-120	0.259364	0	1.59184
FvH4_4g25620	NAD(P)-linked oxidoreductase superfamily protein	0.65	0.399	2.86e-144	4.95e-140	0.422931	0	1.62907
FvH4_4g26170		0.626	0.315	5.72e-215	9.91e-211	0.360096	0	1.9873
FvH4_4g26580	bidirectional amino acid transporter 1	0.523	0.189	2.32e-306	4.02e-302	0.26169	0	2.7672
FvH4_4g26640	lipid phosphate phosphatase 2	0.755	0.421	2.54e-229	4.41e-225	0.271343	0	1.79335
FvH4_4g27220	VQ motif-containing protein	0.354	0.065	0	0	0.301412	0	5.44615
FvH4_4g27520	NIM1-interacting 2	0.908	0.577	0	0	0.679362	0	1.57366
FvH4_4g27590	Glycolipid transfer protein (GLTP) family protein	0.907	0.574	1.38e-264	2.4e-260	0.300011	0	1.58014
FvH4_4g28020	methionine aminopeptidase 1B	0.931	0.849	1.48e-79	2.57e-75	0.605902	0	1.09658
FvH4_4g28030	AP2/B3 transcription factor family protein	0.919	0.615	0	0	0.592844	0	1.49431
FvH4_4g28450	ATPase E1-E2 type family protein / haloacid dehalogenase-like hydrolase family protein	0.746	0.29	0	0	0.513661	0	2.57241
FvH4_4g31070	NAC-like, activated by AP3/PI	0.304	0.1	1.4e-181	2.42e-177	0.272728	0	3.04
FvH4_4g31460	origin recognition complex protein 6	0.966	0.691	6e-295	1.04e-290	0.376162	0	1.39797
FvH4_4g32480	serine carboxypeptidase-like 50	0.865	0.512	1.42e-238	2.46e-234	0.322104	0	1.68945
FvH4_4g32900		0.909	0.569	2.77e-293	4.8e-289	0.322377	0	1.59754
FvH4_4g32950	ATP-citrate lyase A-1	0.994	0.89	2.81e-212	4.86e-208	0.411578	0	1.11685
FvH4_4g33190	ARM repeat superfamily protein	0.908	0.453	0	0	0.911495	0	2.00442
FvH4_4g34160	galactinol synthase 4	0.889	0.435	0	0	0.894025	0	2.04368
FvH4_4g34370	Protein of unknown function (DUF1645)	0.937	0.605	0	0	0.564371	0	1.54876
FvH4_4g35050	UDP-glucosyl transferase 74B1	0.848	0.498	0	0	0.895168	0	1.70281
FvH4_4g35100	peptidase M20/M25/M40 family protein	0.654	0.457	6.16e-80	1.07e-75	0.451334	0	1.43107
FvH4_4g35180	matrix metalloproteinase	0.835	0.458	0	0	0.479016	0	1.82314
FvH4_4g35190		0.576	0.213	0	0	0.445394	0	2.70423
FvH4_4g35390	protein phosphatase 2A-2	0.967	0.733	1.98e-282	3.43e-278	0.339016	0	1.31924
FvH4_4g37300		0.986	0.812	0	0	0.590471	0	1.21429
FvH4_5g00090	Lactate/malate dehydrogenase family protein	0.792	0.542	5.67e-137	9.82e-133	0.407007	0	1.46125
FvH4_5g00460	Bifunctional inhibitor/lipid-transfer protein/seed storage 2S albumin superfamily protein	0.981	0.84	9.86e-213	1.71e-208	0.399218	0	1.16786
FvH4_5g01350	hydroxymethylglutaryl-CoA synthase / HMG-CoA synthase / 3-hydroxy-3-methylglutaryl coenzyme A synthase	0.969	0.795	3.31e-133	5.74e-129	0.283907	0	1.21887
FvH4_5g01870	Transcription initiation factor TFIIE, beta subunit	0.911	0.646	9.44e-205	1.64e-200	0.259248	0	1.41022
FvH4_5g02130	glutathione peroxidase 6	1	0.994	4.33e-271	7.51e-267	0.420187	0	1.00604
FvH4_5g02360	Haloacid dehalogenase-like hydrolase (HAD) superfamily protein	0.873	0.512	0	0	0.367087	0	1.70508
FvH4_5g03210	WRKY family transcription factor	0.419	0.124	0	0	0.620616	0	3.37903
FvH4_5g03320	Late embryogenesis abundant (LEA) hydroxyproline-rich glycoprotein family	0.733	0.232	0	0	0.969652	0	3.15948
FvH4_5g03440	Myzus persicae-induced lipase 1	0.811	0.516	2.29e-237	3.97e-233	0.537717	0	1.57171
FvH4_5g04370	WRKY family transcription factor	0.404	0.191	6.84e-134	1.19e-129	0.275326	0	2.11518
FvH4_5g04430		0.998	0.904	0	0	0.495445	0	1.10398
FvH4_5g04470	Integrase-type DNA-binding superfamily protein	0.54	0.259	1.64e-190	2.84e-186	0.467376	0	2.08494
FvH4_5g05320	similar to RCD one 5	0.956	0.624	0	0	0.493531	0	1.53205
FvH4_5g07040	Aldolase-type TIM barrel family protein	0.504	0.25	9.03e-170	1.57e-165	0.383521	0	2.016
FvH4_5g08330	HCP-like superfamily protein with MYND-type zinc finger	0.669	0.313	6.71e-293	1.16e-288	0.406308	0	2.13738
FvH4_5g09180	phosphate transporter 3;2	0.989	0.715	0	0	1.26964	0	1.38322
FvH4_5g09790		0.996	0.785	0	0	0.897155	0	1.26879
FvH4_5g10020	Clp ATPase	0.9	0.44	0	0	0.60735	0	2.04545
FvH4_5g10200	cinnamyl-alcohol dehydrogenase	0.703	0.478	2.72e-111	4.72e-107	0.344006	0	1.47071
FvH4_5g10560		0.995	0.875	2.55e-269	4.42e-265	0.448591	0	1.13714
FvH4_5g10570		0.997	0.961	4.23e-159	7.33e-155	0.293225	0	1.03746
FvH4_5g10890	methionine gamma-lyase	0.618	0.398	1.63e-98	2.82e-94	0.338261	0	1.55276
FvH4_5g11930	myb domain protein 62	0.432	0.152	2.94e-254	5.09e-250	0.623075	0	2.84211
FvH4_5g14310	soluble N-ethylmaleimide-sensitive factor adaptor protein 33	0.942	0.639	0	0	0.378594	0	1.47418
FvH4_5g14700	atypical CYS HIS rich thioredoxin 4	0.945	0.72	1.1e-134	1.9e-130	0.258858	0	1.3125
FvH4_5g16260	allene oxide synthase	0.936	0.471	0	0	1.51119	0	1.98726
FvH4_5g16890	MATE efflux family protein	0.468	0.114	0	0	0.378465	0	4.10526
FvH4_5g16920	glutathione S-transferase tau 7	0.44	0.129	0	0	1.14552	0	3.41085
FvH4_5g17640		0.947	0.687	3.42e-157	5.94e-153	0.257932	0	1.37846
FvH4_5g17650	glutamine synthase clone R1	0.8	0.638	5.88e-78	1.02e-73	0.314724	0	1.25392
FvH4_5g17730	ARM repeat superfamily protein	0.626	0.194	0	0	0.886579	0	3.2268
FvH4_5g19780	nudix hydrolase homolog 8	0.773	0.521	7.56e-159	1.31e-154	0.416621	0	1.48369
FvH4_5g20430	2-oxoglutarate (2OG) and Fe(II)-dependent oxygenase superfamily protein	0.771	0.434	1.07e-234	1.86e-230	0.372662	0	1.7765
FvH4_5g20800	chloroplast beta-amylase	0.787	0.513	3.02e-114	5.24e-110	0.300359	0	1.53411
FvH4_5g22890		0.802	0.485	2.16e-220	3.74e-216	0.261157	0	1.65361
FvH4_5g23180	xyloglucan endotransglucosylase/hydrolase 30	0.588	0.109	0	0	0.529488	0	5.3945
FvH4_5g26370	Auxin efflux carrier family protein	0.961	0.63	0	0	0.820088	0	1.5254
FvH4_5g26430	Protein of unknown function (DUF679)	0.352	0.093	4.57e-283	7.92e-279	0.312152	0	3.78495
FvH4_5g26600		0.945	0.703	8.31e-166	1.44e-161	0.408047	0	1.34424
FvH4_5g30240		0.994	0.904	5.2e-178	9.02e-174	0.366832	0	1.09956
FvH4_5g30330	cofactor of nitrate reductase and xanthine dehydrogenase 2	0.924	0.598	0	0	0.401211	0	1.54515
FvH4_5g32680	12-oxophytodienoate reductase 2	0.766	0.44	3.49e-237	6.05e-233	0.412812	0	1.74091
FvH4_5g32690	12-oxophytodienoate reductase 2	0.263	0.04	0	0	0.594559	0	6.575
FvH4_5g32710	12-oxophytodienoate reductase 1	0.929	0.47	0	0	1.41106	0	1.9766
FvH4_5g32960	peroxin 13	0.971	0.791	1.26e-197	2.19e-193	0.271335	0	1.22756
FvH4_5g33180	Integrase-type DNA-binding superfamily protein	0.621	0.358	2.13e-145	3.7e-141	0.273269	0	1.73464
FvH4_5g33460	WWE protein-protein interaction domain protein family	0.994	0.875	3.17e-218	5.49e-214	0.345303	0	1.136
FvH4_5g34510	UDP-Glycosyltransferase superfamily protein	0.967	0.66	0	0	0.650091	0	1.46515
FvH4_5g34720		0.991	0.8	0	0	0.666221	0	1.23875
FvH4_5g36230	RING/U-box superfamily protein	0.648	0.223	0	0	0.40567	0	2.90583
FvH4_5g36280		0.296	0.044	0	0	0.294885	0	6.72727
FvH4_5g36560		0.742	0.391	2.19e-266	3.8e-262	0.33055	0	1.8977
FvH4_5g36970	UDP-Glycosyltransferase superfamily protein	0.923	0.583	0	0	1.06937	0	1.58319
FvH4_5g36980	UDP-glucosyl transferase 85A2	0.434	0.21	1.7e-145	2.95e-141	0.657351	0	2.06667
FvH4_5g37820	related to AP2 4	0.811	0.477	9.7e-251	1.68e-246	0.296976	0	1.70021
FvH4_5g38040	2-oxoglutarate (2OG) and Fe(II)-dependent oxygenase superfamily protein	0.537	0.236	1.33e-222	2.3e-218	0.387804	0	2.27542
FvH4_5g38050	2-oxoglutarate (2OG) and Fe(II)-dependent oxygenase superfamily protein	0.865	0.424	0	0	0.859332	0	2.04009
FvH4_5g38250		0.451	0.216	2.74e-145	4.75e-141	0.434807	0	2.08796
FvH4_5g39140	Beta-glucosidase, GBA2 type family protein	0.713	0.39	2.07e-205	3.59e-201	0.250298	0	1.82821
FvH4_5g39400	RING/FYVE/PHD zinc finger superfamily protein	0.859	0.557	7.45e-218	1.29e-213	0.279784	0	1.54219
FvH4_6g00430	Protein phosphatase 2C family protein	0.737	0.336	0	0	0.315576	0	2.19345
FvH4_6g00520	Tyrosine phosphatase family protein	0.95	0.652	0	0	0.521505	0	1.45706
FvH4_6g00700	Exostosin family protein	0.607	0.32	5.39e-177	9.34e-173	0.276229	0	1.89688
FvH4_6g02900	basic helix-loop-helix (bHLH) DNA-binding superfamily protein	0.509	0.212	1.16e-231	2e-227	0.323761	0	2.40094
FvH4_6g03180		0.361	0.121	3.05e-212	5.29e-208	0.513341	0	2.98347
FvH4_6g05760	peroxisomal adenine nucleotide carrier 1	0.687	0.345	2.64e-254	4.58e-250	0.329921	0	1.9913
FvH4_6g06090	lipoxygenase 1	0.714	0.24	0	0	0.550976	0	2.975
FvH4_6g06640	Hypoxia-responsive family protein	0.991	0.808	0	0	0.607849	0	1.22649
FvH4_6g07230	thioredoxin family protein	0.988	0.816	6.73e-205	1.17e-200	0.333531	0	1.21078
FvH4_6g08120	Peptidase C15, pyroglutamyl peptidase I-like	0.947	0.726	2.3e-226	3.99e-222	0.343112	0	1.30441
FvH4_6g08700		0.95	0.732	0	0	1.21253	0	1.29781
FvH4_6g08720		0.959	0.764	3.76e-146	6.52e-142	0.433315	0	1.25524
FvH4_6g09020	Leucine-rich repeat protein kinase family protein	0.589	0.153	0	0	0.415295	0	3.84967
FvH4_6g10210	SOS3-interacting protein 1	0.977	0.736	0	0	0.46548	0	1.32745
FvH4_6g11040	ammonium transporter 2	0.407	0.143	7.51e-226	1.3e-221	0.467095	0	2.84615
FvH4_6g11100	pyruvate decarboxylase-2	0.644	0.315	2.99e-295	5.18e-291	0.750296	0	2.04444
FvH4_6g11320	ALC-interacting protein 1	0.336	0.125	4.45e-163	7.71e-159	0.254149	0	2.688
FvH4_6g11330	Homeodomain-like superfamily protein	0.535	0.264	1.37e-169	2.38e-165	0.353244	0	2.02652
FvH4_6g12480	Arabidopsis Inositol phosphorylceramide synthase 2	0.906	0.622	3.13e-215	5.44e-211	0.341334	0	1.45659
FvH4_6g12730		0.65	0.291	0	0	0.512522	0	2.23368
FvH4_6g14410	C2H2-type zinc finger family protein	0.641	0.338	4.06e-239	7.04e-235	0.666528	0	1.89645
FvH4_6g16470		0.933	0.638	3.37e-266	5.85e-262	0.31214	0	1.46238
FvH4_6g20400	plant U-box 23	0.968	0.606	0	0	1.05197	0	1.59736
FvH4_6g20460	syntaxin of plants 121	0.976	0.682	0	0	0.726645	0	1.43109
FvH4_6g20470	syntaxin of plants 121	0.351	0.062	0	0	0.370025	0	5.66129
FvH4_6g20570		0.971	0.681	0	0	1.25086	0	1.42584
FvH4_6g23540	calcium-dependent protein kinase 19	0.917	0.594	1.65e-306	2.86e-302	0.32026	0	1.54377
FvH4_6g27610	Peroxidase superfamily protein	0.257	0.076	2.45e-170	4.25e-166	0.513277	0	3.38158
FvH4_6g27880	F-box and associated interaction domains-containing protein	0.35	0.062	0	0	0.317138	0	5.64516
FvH4_6g27900	winged-helix DNA-binding transcription factor family protein	0.754	0.295	0	0	0.44334	0	2.55593
FvH4_6g29760	Protein of unknown function (DUF567)	0.462	0.199	3.37e-186	5.84e-182	0.352621	0	2.32161
FvH4_6g29770	blue-copper-binding protein	0.371	0.174	2.6e-124	4.5e-120	0.634673	0	2.13218
FvH4_6g29800	blue-copper-binding protein	0.392	0.186	7.51e-135	1.3e-130	0.891342	0	2.10753
FvH4_6g29910		0.665	0.361	2.11e-198	3.66e-194	0.29112	0	1.84211
FvH4_6g30590	alpha/beta-Hydrolases superfamily protein	0.859	0.547	2.02e-222	3.51e-218	0.26801	0	1.57038
FvH4_6g30950	Galactose oxidase/kelch repeat superfamily protein	0.514	0.2	2.32e-252	4.02e-248	0.447482	0	2.57
FvH4_6g32530	oxidative stress 3	0.924	0.641	4.39e-172	7.62e-168	0.391527	0	1.4415
FvH4_6g33030	phosphate starvation-induced gene 2	0.416	0.187	1.28e-155	2.22e-151	0.436091	0	2.2246
FvH4_6g33590	Glycosyl hydrolases family 32 protein	0.842	0.497	0	0	0.656674	0	1.69416
FvH4_6g34100	Protein of unknown function (DUF3511)	0.853	0.484	4.26e-279	7.38e-275	0.320277	0	1.7624
FvH4_6g35140	TIFY domain/Divergent CCT motif family protein	0.996	0.879	0	0	0.541473	0	1.13311
FvH4_6g35350	Chaperone DnaJ-domain superfamily protein	0.989	0.722	0	0	0.737448	0	1.36981
FvH4_6g35580	GDSL lipase 1	0.931	0.549	0	0	0.814329	0	1.69581
FvH4_6g36520	Terpenoid cyclases family protein	0.984	0.758	1.13e-268	1.95e-264	0.405939	0	1.29815
FvH4_6g36900	Reticulon family protein	0.941	0.591	0	0	0.429079	0	1.59222
FvH4_6g36960	lysophosphatidyl acyltransferase 2	0.938	0.674	2.43e-191	4.21e-187	0.323962	0	1.39169
FvH4_6g38760	glutathione S-transferase PHI 9	0.364	0.138	4.37e-186	7.58e-182	0.792103	0	2.63768
FvH4_6g38910	Reticulon family protein	0.886	0.5	0	0	0.395691	0	1.772
FvH4_6g39410	UDP-Glycosyltransferase superfamily protein	0.943	0.601	0	0	0.832745	0	1.56905
FvH4_6g39430	UDP-Glycosyltransferase superfamily protein	0.95	0.57	0	0	0.738079	0	1.66667
FvH4_6g39710	UDP-Glycosyltransferase superfamily protein	0.808	0.424	0	0	0.763176	0	1.90566
FvH4_6g39820		0.4	0.12	2.21e-285	3.84e-281	0.422867	0	3.33333
FvH4_6g39840	UDP-Glycosyltransferase superfamily protein	0.82	0.397	0	0	0.969432	0	2.06549
FvH4_6g40560	Thiolase family protein	0.999	0.934	0	0	0.657395	0	1.06959
FvH4_6g41720	Nucleic acid-binding, OB-fold-like protein	0.989	0.875	8.08e-223	1.4e-218	0.301536	0	1.13029
FvH4_6g42090	ethylene-forming enzyme	0.999	0.873	0	0	0.76422	0	1.14433
FvH4_6g42660	Ubiquitin fusion degradation UFD1 family protein	0.894	0.562	7.26e-281	1.26e-276	0.347838	0	1.59075
FvH4_6g43220	MATE efflux family protein	0.822	0.254	0	0	1.20713	0	3.23622
FvH4_6g44060	Calcium-binding EF-hand family protein	0.97	0.823	6.53e-217	1.13e-212	0.648691	0	1.17861
FvH4_6g44520	MBOAT (membrane bound O-acyl transferase) family protein	0.491	0.13	0	0	0.278563	0	3.77692
FvH4_6g45040	Protein phosphatase 2C family protein	0.894	0.5	0	0	0.439745	0	1.788
FvH4_6g45100		0.704	0.266	0	0	0.667326	0	2.64662
FvH4_6g45650		0.538	0.302	3.2e-131	5.56e-127	0.440814	0	1.78146
FvH4_6g45960	6-phosphogluconate dehydrogenase family protein	0.987	0.829	0	0	0.37537	0	1.19059
FvH4_6g46740	HXXXD-type acyl-transferase family protein	0.814	0.471	4.02e-300	6.96e-296	0.583672	0	1.72824
FvH4_6g47390	membrane-anchored ubiquitin-fold protein 2	0.949	0.577	0	0	0.555779	0	1.64471
FvH4_6g48490	Transmembrane amino acid transporter family protein	0.567	0.259	6.74e-225	1.17e-220	0.302768	0	2.18919
FvH4_6g50700	Oxidoreductase, zinc-binding dehydrogenase family protein	0.817	0.678	2.47e-63	4.29e-59	0.451234	0	1.20501
FvH4_6g50780	carbonic anhydrase 1	0.999	0.956	1.3e-136	2.25e-132	0.260741	0	1.04498
FvH4_6g52720	glucose-6-phosphate dehydrogenase 6	0.959	0.722	1.43e-219	2.48e-215	0.305185	0	1.32825
FvH4_6g52810	lysine histidine transporter 1	0.956	0.502	0	0	1.47137	0	1.90438
FvH4_6g54450	Protein of unknown function (DUF803)	0.902	0.536	0	0	0.330869	0	1.68284
FvH4_7g00480	urophorphyrin methylase 1	0.88	0.504	0	0	0.501558	0	1.74603
FvH4_7g00810	A20/AN1-like zinc finger family protein	0.985	0.779	0	0	0.496173	0	1.26444
FvH4_7g00920	ADP/ATP carrier 2	0.987	0.83	0	0	0.753107	0	1.18916
FvH4_7g01400		0.641	0.243	0	0	0.749821	0	2.63786
FvH4_7g01520	NAD(P)-binding Rossmann-fold superfamily protein	0.451	0.171	1.69e-243	2.93e-239	0.377111	0	2.63743
FvH4_7g01730	Protein of unknown function (DUF793)	0.981	0.789	2.36e-132	4.09e-128	0.305593	0	1.24335
FvH4_7g03220	NADPH:quinone oxidoreductase	0.997	0.862	0	0	1.20397	0	1.15661
FvH4_7g03520	sigma factor binding protein 1	0.946	0.661	8.37e-257	1.45e-252	0.563966	0	1.43116
FvH4_7g03530	TGACG motif-binding factor 6	0.88	0.529	0	0	0.34554	0	1.66352
FvH4_7g04820	zinc induced facilitator-like 1	0.883	0.533	0	0	0.834727	0	1.65666
FvH4_7g05610	GHMP kinase family protein	0.971	0.785	1.77e-189	3.07e-185	0.326471	0	1.23694
FvH4_7g06300	Cysteine proteinases superfamily protein	0.84	0.448	0	0	0.429636	0	1.875
FvH4_7g07360	glutathione S-transferase TAU 8	0.768	0.292	0	0	0.627315	0	2.63014
FvH4_7g07390	glutathione S-transferase TAU 8	0.946	0.545	0	0	0.995108	0	1.73578
FvH4_7g11280	SAUR-like auxin-responsive protein family	0.462	0.146	1.3e-302	2.25e-298	0.332611	0	3.16438
FvH4_7g11620	Protein of unknown function (DUF1442)	0.307	0.095	1.61e-204	2.8e-200	0.695013	0	3.23158
FvH4_7g16150	WRKY DNA-binding protein 46	0.38	0.143	3.29e-193	5.7e-189	0.497944	0	2.65734
FvH4_7g16550	Polyketide cyclase/dehydrase and lipid transport superfamily protein	0.584	0.312	5.11e-178	8.87e-174	0.659559	0	1.87179
FvH4_7g17290	cytochrome B5 isoform E	0.913	0.637	2.74e-224	4.76e-220	0.325075	0	1.43328
FvH4_7g18840	plant U-box 14	0.664	0.319	2.11e-263	3.66e-259	0.281562	0	2.0815
FvH4_7g19190	Zinc finger (C3HC4-type RING finger) family protein	0.566	0.242	4.31e-260	7.47e-256	0.260804	0	2.33884
FvH4_7g20000		0.412	0.118	8.27e-301	1.43e-296	0.352041	0	3.49153
FvH4_7g20970	alpha/beta-Hydrolases superfamily protein	0.883	0.628	8.7e-113	1.51e-108	0.260847	0	1.40605
FvH4_7g21880	C2H2 and C2HC zinc fingers superfamily protein	0.763	0.475	4.69e-237	8.13e-233	0.771018	0	1.60632
FvH4_7g22610	Calcium-dependent lipid-binding (CaLB domain) family protein	0.609	0.194	0	0	0.415318	0	3.13918
FvH4_7g24350	light harvesting complex photosystem II	0.679	0.442	6.14e-153	1.06e-148	0.416795	0	1.5362
FvH4_7g24390	Alpha/beta hydrolase related protein	0.765	0.393	0	0	0.616641	0	1.94656
FvH4_7g24550	2-oxoglutarate (2OG) and Fe(II)-dependent oxygenase superfamily protein	0.463	0.193	1.9e-194	3.29e-190	0.261718	0	2.39896
FvH4_7g24560	zinc finger (CCCH-type) family protein	0.921	0.656	1.62e-220	2.81e-216	0.373385	0	1.40396
FvH4_7g25060	histidine acid phosphatase family protein	0.845	0.511	2.13e-246	3.69e-242	0.268433	0	1.65362
FvH4_7g25660	AZA-guanine resistant1	0.503	0.134	0	0	0.339184	0	3.75373
FvH4_7g26920	ethylene responsive element binding factor 1	0.509	0.206	3e-221	5.19e-217	0.334278	0	2.47087
FvH4_7g26930	Integrase-type DNA-binding superfamily protein	0.967	0.739	9.43e-249	1.63e-244	0.527161	0	1.30853
FvH4_7g27080	small G protein family protein / RhoGAP family protein	0.721	0.327	0	0	0.292887	0	2.20489
FvH4_7g27800	Plant invertase/pectin methylesterase inhibitor superfamily protein	0.993	0.845	1.81e-259	3.14e-255	0.459053	0	1.17515
FvH4_7g28860		0.644	0.327	6.57e-218	1.14e-213	0.427785	0	1.96942
FvH4_7g28960	Integrase-type DNA-binding superfamily protein	0.426	0.15	1.9e-226	3.29e-222	0.351949	0	2.84
FvH4_7g30980	manganese tracking factor for mitochondrial SOD2	0.927	0.696	6.4e-140	1.11e-135	0.279391	0	1.3319
FvH4_7g32500	P-loop containing nucleoside triphosphate hydrolases superfamily protein	0.409	0.135	1.86e-240	3.23e-236	0.303286	0	3.02963
FvH4_7g32600	SAUR-like auxin-responsive protein family	0.552	0.232	3.42e-247	5.93e-243	0.429964	0	2.37931
FvH4_7g32980	2-oxoglutarate (2OG) and Fe(II)-dependent oxygenase superfamily protein	0.687	0.329	2.81e-269	4.88e-265	0.484364	0	2.08815
FvH4_7g33340	response to low sulfur 4	0.838	0.597	5.48e-152	9.5e-148	0.416444	0	1.40369
FvH4_7g34110		0.939	0.662	5.78e-202	1e-197	0.386571	0	1.41843
FvH4_1g00370	Ribosomal protein S24e family protein	0.96	0.823	0	0	0.485732	1	1.16646
FvH4_1g00690	Translation initiation factor 3 protein	0.843	0.587	4.80676e-212	8.33396e-208	0.316605	1	1.43612
FvH4_1g01140	Ribosomal protein L7Ae/L30e/S12e/Gadd45 family protein	0.78	0.522	4.67016e-167	8.09713e-163	0.282474	1	1.49425
FvH4_1g01440		0.958	0.836	5.82016e-233	1.0091e-228	0.339117	1	1.14593
FvH4_1g02570	Bifunctional inhibitor/lipid-transfer protein/seed storage 2S albumin superfamily protein	0.948	0.701	0	0	0.537595	1	1.35235
FvH4_1g03010	chloroplast thylakoid lumen protein	0.958	0.768	3.38132e-218	5.86253e-214	0.340833	1	1.2474
FvH4_1g03260	DnaJ/Hsp40 cysteine-rich domain superfamily protein	0.982	0.883	0	0	0.524203	1	1.11212
FvH4_1g03460	Ribosomal protein L7Ae/L30e/S12e/Gadd45 family protein	0.941	0.804	4.06884e-208	7.05455e-204	0.373597	1	1.1704
FvH4_1g04160	Sodium Bile acid symporter family	0.764	0.489	1.25242e-176	2.17144e-172	0.262327	1	1.56237
FvH4_1g04380	ABL interactor-like protein 4	0.614	0.265	3.44468e-274	5.97239e-270	0.289401	1	2.31698
FvH4_1g04830	ubiquitin-conjugating enzyme 37	0.948	0.778	0	0	0.425678	1	1.21851
FvH4_1g05650	elongation factor Ts family protein	0.905	0.62	0	0	0.441954	1	1.45968
FvH4_1g06410	oxidative stress 3	0.944	0.751	8.87381e-113	1.53854e-108	0.320358	1	1.25699
FvH4_1g06780	Ribosomal protein L31e family protein	0.976	0.911	0	0	0.493226	1	1.07135
FvH4_1g06820	Ribosomal L28e protein family	0.966	0.889	4.31612e-303	7.48328e-299	0.420237	1	1.08661
FvH4_1g07270	atypical CYS HIS rich thioredoxin 2	0.845	0.583	7.51236e-193	1.30249e-188	0.280535	1	1.4494
FvH4_1g07390	cytokinin-responsive gata factor 1	0.538	0.199	8.28878e-290	1.43711e-285	0.336285	1	2.70352
FvH4_1g08270	photosystem II subunit X	0.978	0.846	0	0	0.496737	1	1.15603
FvH4_1g08300	Ribosomal protein S3 family protein	0.968	0.875	0	0	0.499364	1	1.10629
FvH4_1g09040	photosystem I light harvesting complex gene 6	0.89	0.659	1.22643e-159	2.12639e-155	0.263274	1	1.35053
FvH4_1g09160	chaperonin 20	0.983	0.863	0	0	0.680743	1	1.13905
FvH4_1g09250	Thioredoxin superfamily protein	0.974	0.812	2.08632e-233	3.61726e-229	0.401382	1	1.19951
FvH4_1g10750	Ribosomal protein S30 family protein	0.942	0.746	4.11352e-303	7.13203e-299	0.448712	1	1.26273
FvH4_1g10930	Rhodanese/Cell cycle control phosphatase superfamily protein	0.964	0.819	6.10028e-132	1.05767e-127	0.328099	1	1.17705
FvH4_1g11730	ferredoxin-NADP(+)-oxidoreductase 1	0.986	0.854	1.16483e-216	2.01958e-212	0.366559	1	1.15457
FvH4_1g12610		0.822	0.716	5.71495e-53	9.90858e-49	0.337326	1	1.14804
FvH4_1g13720	Protein phosphatase 2C family protein	0.859	0.649	5.22887e-161	9.06582e-157	0.2902	1	1.32357
FvH4_1g14430	PS II oxygen-evolving complex 1	0.989	0.897	0	0	0.490586	1	1.10256
FvH4_1g17080	arabinogalactan protein 18	0.965	0.788	5.7001e-306	9.88283e-302	0.368729	1	1.22462
FvH4_1g17640	Translation protein SH3-like family protein	0.924	0.768	1.37623e-190	2.3861e-186	0.284022	1	1.20312
FvH4_1g20340	Ribosomal protein S6e	0.906	0.749	1.78958e-160	3.10278e-156	0.269009	1	1.20961
FvH4_1g20710	Ribosomal L29 family protein	0.961	0.768	0	0	0.587042	1	1.2513
FvH4_1g21630	FK506-binding protein 16-2	0.922	0.687	2.5919e-185	4.49383e-181	0.302101	1	1.34207
FvH4_1g23000	S-adenosylmethionine carrier 1	0.659	0.351	1.40386e-216	2.43401e-212	0.275516	1	1.87749
FvH4_1g23280	Ribosomal protein L13 family protein	0.946	0.796	7.08839e-284	1.22899e-279	0.397187	1	1.18844
FvH4_1g24030	Amino acid kinase family protein	0.892	0.625	3.33384e-241	5.78021e-237	0.39032	1	1.4272
FvH4_1g24330	NAD(P)H:plastoquinone dehydrogenase complex subunit O	0.948	0.73	1.83846e-174	3.18752e-170	0.305433	1	1.29863
FvH4_1g24360	photosystem I reaction center subunit PSI-N, chloroplast, putative / PSI-N, putative (PSAN)	0.988	0.911	2.73359e-178	4.7395e-174	0.32727	1	1.08452
FvH4_1g24470	Inositol monophosphatase family protein	0.852	0.598	3.04971e-204	5.28758e-200	0.300259	1	1.42475
FvH4_1g25280	Rieske (2Fe-2S) domain-containing protein	0.97	0.829	3.17971e-221	5.51298e-217	0.333954	1	1.17008
FvH4_1g26090	rotamase CYP 4	0.846	0.514	0	0	0.479174	1	1.64591
FvH4_1g28960	dicarboxylate diiron protein, putative (Crd1)	0.962	0.818	5.12836e-139	8.89155e-135	0.260831	1	1.17604
FvH4_1g29160	RNApolymerase sigma subunit 2	0.923	0.651	0	0	0.419272	1	1.41782
FvH4_1g29620	Co-chaperone GrpE family protein	0.876	0.625	9.05893e-252	1.57064e-247	0.370286	1	1.4016
FvH4_1g29740	Tetratricopeptide repeat (TPR)-like superfamily protein	0.845	0.574	1.56749e-235	2.71772e-231	0.355106	1	1.47213
FvH4_1g30360	Nucleic acid-binding, OB-fold-like protein	0.965	0.846	0	0	0.496241	1	1.14066
FvH4_2g02700	Pyridoxal phosphate (PLP)-dependent transferases superfamily protein	0.907	0.662	3.02587e-213	5.24625e-209	0.327871	1	1.37009
FvH4_2g03580	magnesium transporter 4	0.896	0.657	1.49231e-207	2.58737e-203	0.332653	1	1.36377
FvH4_2g04070		0.964	0.851	1.22505e-288	2.12399e-284	0.391593	1	1.13278
FvH4_2g04150	CLP protease proteolytic subunit 1	0.914	0.684	1.22797e-176	2.12905e-172	0.296092	1	1.33626
FvH4_2g04600	SWIB/MDM2 domain superfamily protein	0.953	0.692	0	0	0.689361	1	1.37717
FvH4_2g05240	translocon at inner membrane of chloroplasts 21	0.758	0.44	3.02592e-247	5.24634e-243	0.320841	1	1.72273
FvH4_2g05330	ADP-ribosylation factor A1F	0.967	0.821	4.23466e-151	7.34205e-147	0.273064	1	1.17783
FvH4_2g05750	Ribosomal protein S5 domain 2-like superfamily protein	0.936	0.771	6.17207e-205	1.07011e-200	0.337587	1	1.21401
FvH4_2g05820	plant U-box 26	0.429	0.146	1.50326e-233	2.60636e-229	0.283761	1	2.93836
FvH4_2g07330	cytochrome b6f complex subunit (petM), putative	0.96	0.77	2.26647e-225	3.92961e-221	0.368322	1	1.24675
FvH4_2g09230	Ribosomal protein S25 family protein	0.926	0.716	2.27807e-281	3.94971e-277	0.400239	1	1.2933
FvH4_2g09500	Sec14p-like phosphatidylinositol transfer family protein	0.833	0.602	9.06861e-178	1.57231e-173	0.286578	1	1.38372
FvH4_2g10920	pyrophosphorylase 6	0.959	0.814	1.26808e-230	2.1986e-226	0.333177	1	1.17813
FvH4_2g11140	Ribosomal L38e protein family	0.971	0.927	1.88609e-239	3.27011e-235	0.298157	1	1.04746
FvH4_2g11800	FK506-binding protein 12	0.947	0.824	4.0338e-197	6.99379e-193	0.294824	1	1.14927
FvH4_2g12490	ATP synthase delta-subunit gene	0.939	0.74	4.17547e-174	7.23943e-170	0.28705	1	1.26892
FvH4_2g13070	one-helix protein 2	0.961	0.78	8.68719e-267	1.50618e-262	0.385975	1	1.23205
FvH4_2g13300	ribosomal protein 1	0.962	0.865	0	0	0.443173	1	1.11214
FvH4_2g13460	thioredoxin Y1	0.905	0.707	2.449e-158	4.24608e-154	0.257937	1	1.28006
FvH4_2g13900	Ribosomal S17 family protein	0.936	0.771	3.72049e-222	6.45058e-218	0.32997	1	1.21401
FvH4_2g13930	CLP protease proteolytic subunit 6	0.945	0.729	0	0	0.438838	1	1.2963
FvH4_2g14900	Thioredoxin superfamily protein	0.981	0.848	1.81737e-147	3.15096e-143	0.306028	1	1.15684
FvH4_2g14910	glutamate tRNA synthetase	0.733	0.456	4.8755e-190	8.45314e-186	0.26339	1	1.60746
FvH4_2g15610	RNA binding Plectin/S10 domain-containing protein	0.932	0.762	5.44753e-243	9.44493e-239	0.343695	1	1.2231
FvH4_2g15800	ACT-like protein tyrosine kinase family protein	0.789	0.559	6.88295e-133	1.19337e-128	0.257216	1	1.41145
FvH4_2g16360	NAD(P)-binding Rossmann-fold superfamily protein	0.888	0.645	2.42592e-175	4.20607e-171	0.321893	1	1.37674
FvH4_2g17830	Bifunctional inhibitor/lipid-transfer protein/seed storage 2S albumin superfamily protein	0.864	0.556	5.07981e-182	8.80738e-178	0.36661	1	1.55396
FvH4_2g18030	Ribosomal protein L32e	0.97	0.912	5.56387e-298	9.64664e-294	0.399703	1	1.0636
FvH4_2g19960	photosystem I subunit E-2	0.997	0.983	1.43929e-212	2.49543e-208	0.320866	1	1.01424
FvH4_2g19990	plastid transcriptionally active 4	0.927	0.734	2.92383e-175	5.06933e-171	0.291775	1	1.26294
FvH4_2g20240	GroES-like zinc-binding dehydrogenase family protein	0.924	0.749	6.79463e-209	1.17805e-204	0.31082	1	1.23364
FvH4_2g20470	photosystem II reaction center PSB28 protein	0.899	0.583	0	0	0.508389	1	1.54202
FvH4_2g20670	Ribosomal protein L14p/L23e family protein	0.909	0.665	6.15249e-266	1.06672e-261	0.397604	1	1.36692
FvH4_2g21340	Ribosomal protein L10 family protein	0.959	0.73	0	0	0.582482	1	1.3137
FvH4_2g22470	photosystem II reaction center W	0.993	0.953	0	0	0.48258	1	1.04197
FvH4_2g22540	Primosome PriB/single-strand DNA-binding	0.654	0.369	3.65801e-198	6.34226e-194	0.268611	1	1.77236
FvH4_2g22850	S-adenosyl-L-methionine-dependent methyltransferases superfamily protein	0.959	0.804	3.12476e-152	5.41771e-148	0.278265	1	1.19279
FvH4_2g23320	Ribosomal protein S13/S18 family	0.726	0.447	3.82594e-185	6.63341e-181	0.276066	1	1.62416
FvH4_2g23500	ribosome recycling factor, chloroplast precursor	0.942	0.714	1.01792e-260	1.76487e-256	0.374304	1	1.31933
FvH4_2g24840	F-box/RNI-like superfamily protein	0.711	0.44	4.00269e-170	6.93986e-166	0.254596	1	1.61591
FvH4_2g25750	Ribosomal L22e protein family	0.938	0.777	1.52397e-238	2.64225e-234	0.369548	1	1.20721
FvH4_2g25920	ribosomal protein L18	0.966	0.881	0	0	0.483158	1	1.09648
FvH4_2g26110	Ribosomal protein L19e family protein	0.976	0.918	0	0	0.450435	1	1.06318
FvH4_2g26180	Ribosomal protein S13/S18 family	0.975	0.859	0	0	0.527312	1	1.13504
FvH4_2g26970	Chlorophyll A-B binding family protein	0.991	0.941	2.30377e-124	3.99428e-120	0.262922	1	1.05313
FvH4_2g27170	Aldolase superfamily protein	0.941	0.732	4.82081e-268	8.35833e-264	0.386254	1	1.28552
FvH4_2g27340	thylakoidal ascorbate peroxidase	0.931	0.746	7.22889e-143	1.25334e-138	0.258759	1	1.24799
FvH4_2g28660		0.619	0.335	4.55887e-183	7.90417e-179	0.260446	1	1.84776
FvH4_2g28960	Nucleotide/sugar transporter family protein	0.979	0.858	1.05566e-203	1.8303e-199	0.338582	1	1.14103
FvH4_2g29200	DnaJ/Hsp40 cysteine-rich domain superfamily protein	0.833	0.57	1.32276e-183	2.29339e-179	0.275901	1	1.4614
FvH4_2g30170	Mog1/PsbP/DUF1795-like photosystem II reaction center PsbP family protein	0.819	0.534	9.22103e-231	1.59874e-226	0.34555	1	1.53371
FvH4_2g30940	YGGT family protein	0.775	0.511	6.47725e-170	1.12303e-165	0.25964	1	1.51663
FvH4_2g31210	photosystem II subunit X	0.977	0.867	3.55537e-297	6.1643e-293	0.431003	1	1.12687
FvH4_2g32430	branched-chain amino acid transaminase 2	0.847	0.607	1.43832e-97	2.49376e-93	0.263662	1	1.39539
FvH4_2g33290		0.932	0.775	6.72349e-213	1.16572e-208	0.34943	1	1.20258
FvH4_2g34040	poly(A) binding protein 2	0.956	0.851	1.39993e-224	2.4272e-220	0.34119	1	1.12338
FvH4_2g34340	Protein of unknown function (DUF3223)	0.794	0.541	4.63772e-186	8.04088e-182	0.277911	1	1.46765
FvH4_2g35140	Tetratricopeptide repeat (TPR)-like superfamily protein	0.832	0.573	1.6884e-207	2.92735e-203	0.307625	1	1.45201
FvH4_2g35470	Peptidyl-tRNA hydrolase II (PTH2) family protein	0.68	0.384	1.05514e-202	1.8294e-198	0.290747	1	1.77083
FvH4_2g36210	Zinc-binding ribosomal protein family protein	0.914	0.687	1.24767e-260	2.1632e-256	0.365478	1	1.33042
FvH4_2g37310	Small nuclear ribonucleoprotein family protein	0.876	0.666	4.97589e-183	8.6272e-179	0.305579	1	1.31532
FvH4_2g37530		0.871	0.62	9.74086e-231	1.68887e-226	0.36115	1	1.40484
FvH4_2g37890	Cupredoxin superfamily protein	0.974	0.824	0	0	0.417127	1	1.18204
FvH4_2g39340	translocon at the inner envelope membrane of chloroplasts 20	0.805	0.48	5.73331e-297	9.94042e-293	0.37495	1	1.67708
FvH4_2g39490	Ribosomal protein L31	0.972	0.833	0	0	0.569209	1	1.16687
FvH4_2g39540	ornithine carbamoyltransferase	0.721	0.445	1.57759e-170	2.73523e-166	0.250993	1	1.62022
FvH4_2g40780	Ribosomal protein L39 family protein	0.926	0.718	4.32179e-258	7.49312e-254	0.389766	1	1.28969
FvH4_2g41210	glutathione peroxidase 1	0.952	0.758	9.09409e-162	1.57673e-157	0.285624	1	1.25594
FvH4_2g41420	CONSTANS-like 4	0.678	0.357	5.52589e-229	9.5808e-225	0.292987	1	1.89916
FvH4_3g01820	Glycine cleavage T-protein family	0.981	0.855	1.72041e-118	2.98285e-114	0.272988	1	1.14737
FvH4_3g02920	photosystem II subunit Q-2	0.988	0.934	2.06425e-158	3.579e-154	0.293523	1	1.05782
FvH4_3g03400	lysine decarboxylase family protein	0.79	0.489	1.0321e-207	1.78945e-203	0.362725	1	1.61554
FvH4_3g04380		0.538	0.262	5.09227e-173	8.82897e-169	0.575366	1	2.05344
FvH4_3g04880	Aluminium induced protein with YGL and LRDR motifs	0.999	0.979	4.42907e-118	7.67912e-114	0.283652	1	1.02043
FvH4_3g05000	plastid transcriptionally active 12	0.616	0.308	7.2432e-221	1.25583e-216	0.297154	1	2
FvH4_3g05730	Ribosomal protein S11 family protein	0.903	0.68	6.48146e-247	1.12376e-242	0.374184	1	1.32794
FvH4_3g05870	3-ketoacyl-acyl carrier protein synthase I	0.832	0.568	6.36868e-242	1.1042e-237	0.35022	1	1.46479
FvH4_3g05890		0.856	0.497	0	0	0.543431	1	1.72233
FvH4_3g06110	photosystem II light harvesting complex gene B1B2	0.94	0.714	9.02026e-249	1.56393e-244	0.530029	1	1.31653
FvH4_3g06120	light-harvesting chlorophyll-protein complex II subunit B1	0.975	0.821	0	0	0.594914	1	1.18758
FvH4_3g06340	cold regulated 314 thylakoid membrane 2	0.954	0.782	4.80582e-267	8.33232e-263	0.436261	1	1.21995
FvH4_3g06420	Ribosomal protein L32e	0.941	0.79	1.36076e-271	2.35928e-267	0.429369	1	1.19114
FvH4_3g06480	Zinc-binding ribosomal protein family protein	0.953	0.831	2.22189e-225	3.85232e-221	0.332364	1	1.14681
FvH4_3g07450	ribosomal protein large subunit 16A	0.972	0.902	0	0	0.505487	1	1.07761
FvH4_3g07980	Ribosomal protein L34	0.976	0.816	0	0	0.646218	1	1.19608
FvH4_3g08130	P-loop containing nucleoside triphosphate hydrolases superfamily protein	0.859	0.547	8.45068e-284	1.46518e-279	0.38707	1	1.57038
FvH4_3g08830	dormancy-associated protein-like 1	0.907	0.724	4.99582e-89	8.66176e-85	0.259077	1	1.25276
FvH4_3g08970	Ribosomal protein S5 family protein	0.958	0.748	0	0	0.536112	1	1.28075
FvH4_3g09330	RING membrane-anchor 1	0.848	0.588	1.53442e-212	2.66038e-208	0.483004	1	1.44218
FvH4_3g09680	photosystem I subunit K	0.987	0.911	0	0	0.51229	1	1.08342
FvH4_3g11210	CLP protease P4	0.874	0.628	8.38905e-222	1.45449e-217	0.344612	1	1.39172
FvH4_3g11370	Ribosomal protein L2 family	0.941	0.785	7.59544e-259	1.3169e-254	0.413248	1	1.19873
FvH4_3g11800	photosystem I subunit F	0.99	0.92	0	0	0.489798	1	1.07609
FvH4_3g12220	Cytochrome c	0.843	0.591	8.66527e-193	1.50238e-188	0.288525	1	1.4264
FvH4_3g13210	FK506-binding protein 13	0.925	0.672	4.67023e-287	8.09725e-283	0.404622	1	1.37649
FvH4_3g13310	Ribosomal protein S4 (RPS4A) family protein	0.914	0.651	0	0	0.46921	1	1.40399
FvH4_3g13530	CTP synthase family protein	0.667	0.317	2.13111e-258	3.69492e-254	0.411689	1	2.1041
FvH4_3g15630	Ribosomal protein S5/Elongation factor G/III/V family protein	0.904	0.737	3.35061e-166	5.80929e-162	0.258436	1	1.22659
FvH4_3g16100	Translation initiation factor 2, small GTP-binding protein	0.881	0.602	5.15327e-263	8.93474e-259	0.37426	1	1.46346
FvH4_3g17050	light harvesting complex of photosystem II 5	0.991	0.939	5.73495e-242	9.94325e-238	0.388455	1	1.05538
FvH4_3g17780	Ribosomal protein L13 family protein	0.97	0.794	0	0	0.626985	1	1.22166
FvH4_3g18330	Uroporphyrinogen decarboxylase	0.791	0.46	2.21947e-292	3.84812e-288	0.39661	1	1.71957
FvH4_3g18600	cobalt ion binding	0.933	0.795	2.05157e-134	3.55701e-130	0.265251	1	1.17358
FvH4_3g19430	chloroplast 30S ribosomal protein S20, putative	0.97	0.801	0	0	0.605322	1	1.21099
FvH4_3g19850	Ribosomal protein L2 family	0.965	0.839	0	0	0.511449	1	1.15018
FvH4_3g20270	Nucleic acid-binding, OB-fold-like protein	0.648	0.366	6.17819e-183	1.07117e-178	0.253428	1	1.77049
FvH4_3g20600	protochlorophyllide oxidoreductase A	0.973	0.835	1.01126e-170	1.75332e-166	0.37749	1	1.16527
FvH4_3g21470	plastid developmental protein DAG, putative	0.913	0.625	0	0	0.498849	1	1.4608
FvH4_3g21540	RNA-binding (RRM/RBD/RNP motifs) family protein	0.758	0.48	3.09641e-213	5.36856e-209	0.35848	1	1.57917
FvH4_3g21600	Translation protein SH3-like family protein	0.966	0.795	0	0	0.536688	1	1.21509
FvH4_3g21940	thiazole biosynthetic enzyme, chloroplast (ARA6) (THI1) (THI4)	0.966	0.813	4.38432e-262	7.60153e-258	0.46159	1	1.18819
FvH4_3g22190	Ankyrin repeat family protein	0.948	0.689	0	0	0.555025	1	1.37591
FvH4_3g23540	trigger factor type chaperone family protein	0.746	0.463	2.40937e-206	4.17737e-202	0.297213	1	1.61123
FvH4_3g23820	Ribosomal protein S8e family protein	0.869	0.649	1.54202e-204	2.67355e-200	0.30182	1	1.33898
FvH4_3g23850	Ribosomal protein S8e family protein	0.894	0.669	7.88326e-223	1.3668e-218	0.322488	1	1.33632
FvH4_3g23900	Mitochondrial import inner membrane translocase subunit Tim17/Tim22/Tim23 family protein	0.822	0.623	2.02953e-151	3.5188e-147	0.261951	1	1.31942
FvH4_3g24640	Tetratricopeptide repeat (TPR)-like superfamily protein	0.928	0.707	5.39404e-174	9.35219e-170	0.325324	1	1.31259
FvH4_3g24910	ferredoxin 3	0.931	0.785	4.45916e-115	7.73129e-111	0.309979	1	1.18599
FvH4_3g25090	Ribosomal protein S25 family protein	0.966	0.871	2.20654e-258	3.8257e-254	0.356032	1	1.10907
FvH4_3g25770	photosystem I subunit O	0.992	0.948	2.64384e-107	4.58388e-103	0.252652	1	1.04641
FvH4_3g28280	ALBINA 1	0.835	0.584	2.7125e-163	4.70293e-159	0.274746	1	1.42979
FvH4_3g28710	Photosystem II 5 kD protein	0.972	0.775	0	0	0.531852	1	1.25419
FvH4_3g29500	Ribosomal protein S10p/S20e family protein	0.962	0.789	0	0	0.495063	1	1.21926
FvH4_3g29940	histone deacetylase 2C	0.797	0.599	2.44828e-117	4.24483e-113	0.279357	1	1.33055
FvH4_3g30600	ribosomal protein L9	0.954	0.757	5.82726e-286	1.01033e-281	0.399507	1	1.26024
FvH4_3g30620	copper/zinc superoxide dismutase 2	0.474	0.217	3.61315e-159	6.26448e-155	0.265396	1	2.18433
FvH4_3g31450	chaperonin-60alpha	0.973	0.869	0	0	0.657571	1	1.11968
FvH4_3g32230	Ribosomal protein L11 family protein	0.942	0.759	1.19237e-283	2.06734e-279	0.420087	1	1.24111
FvH4_3g33150	GTP binding Elongation factor Tu family protein	0.98	0.961	8.42833e-268	1.4613e-263	0.333541	1	1.01977
FvH4_3g33640	Ribosomal protein S12/S23 family protein	0.96	0.849	0	0	0.470663	1	1.13074
FvH4_3g35110	Ribosomal protein S8 family protein	0.907	0.699	2.92948e-222	5.07914e-218	0.33778	1	1.29757
FvH4_3g36080	outer plastid envelope protein 16-1	0.975	0.87	9.79534e-158	1.69832e-153	0.272299	1	1.12069
FvH4_3g37000	NAD(P)-binding Rossmann-fold superfamily protein	0.647	0.354	8.01988e-189	1.39049e-184	0.274584	1	1.82768
FvH4_3g37660	chlorophyll A/B binding protein 1	0.953	0.775	1.56755e-183	2.71782e-179	0.364118	1	1.22968
FvH4_3g38220	RNI-like superfamily protein	0.942	0.708	0	0	0.484043	1	1.33051
FvH4_3g39010	mitogen-activated protein kinase kinase kinase 14	0.846	0.63	2.08308e-139	3.61164e-135	0.410469	1	1.34286
FvH4_3g39480	Ribosomal protein S4 (RPS4A) family protein	0.976	0.916	0	0	0.457307	1	1.0655
FvH4_3g40340	Ribosomal protein S26e family protein	0.958	0.839	2.23835e-269	3.88085e-265	0.402296	1	1.14184
FvH4_3g41200		0.874	0.556	0	0	0.485588	1	1.57194
FvH4_3g41620	photosystem I subunit G	0.982	0.885	0	0	0.640708	1	1.1096
FvH4_3g42150	Aldolase superfamily protein	0.949	0.76	6.41021e-263	1.1114e-258	0.459888	1	1.24868
FvH4_3g44170	NAD(P)-binding Rossmann-fold superfamily protein	0.783	0.45	2.39064e-264	4.14489e-260	0.347621	1	1.74
FvH4_3g44830		0.644	0.324	3.82481e-231	6.63146e-227	0.258388	1	1.98765
FvH4_3g45790	pumilio 12	0.944	0.73	2.52707e-132	4.38143e-128	0.260958	1	1.29315
FvH4_3g45800	TCP-1/cpn60 chaperonin family protein	0.975	0.857	0	0	0.657116	1	1.13769
FvH4_3g45910	antitermination NusB domain-containing protein	0.681	0.398	1.82931e-191	3.17166e-187	0.27291	1	1.71106
FvH4_4g00850	Ribosomal protein S3Ae	0.969	0.887	3.96247e-306	6.87013e-302	0.455615	1	1.09245
FvH4_4g02220	NAD(P)H dehydrogenase 18	0.911	0.682	1.42764e-152	2.47525e-148	0.266839	1	1.33578
FvH4_4g02460		0.481	0.162	9.62523e-275	1.66882e-270	0.591959	1	2.96914
FvH4_4g02630	Ribosomal protein S19 family protein	0.914	0.756	8.70403e-167	1.5091e-162	0.307361	1	1.20899
FvH4_4g03590	ribosomal protein L5	0.947	0.76	0	0	0.459345	1	1.24605
FvH4_4g03940	Ribosomal protein L14	0.969	0.855	0	0	0.530118	1	1.13333
FvH4_4g04200	Ribosomal L28 family	0.967	0.793	0	0	0.536893	1	1.21942
FvH4_4g04460	Ribosomal protein L14p/L23e family protein	0.966	0.866	0	0	0.567119	1	1.11547
FvH4_4g04650	RNA-binding (RRM/RBD/RNP motifs) family protein	0.936	0.682	1.53819e-301	2.66691e-297	0.41877	1	1.37243
FvH4_4g05230	beta-amylase 1	0.973	0.856	4.51163e-127	7.82227e-123	0.281372	1	1.13668
FvH4_4g05550	Uncharacterized protein family (UPF0016)	0.611	0.285	2.39861e-245	4.15872e-241	0.272748	1	2.14386
FvH4_4g07470	Ribosomal protein L4/L1 family	0.961	0.863	8.85949e-271	1.53606e-266	0.392762	1	1.11356
FvH4_4g07630	60S acidic ribosomal protein family	0.966	0.875	0	0	0.443636	1	1.104
FvH4_4g08350	SECY homolog 1	0.764	0.492	2.17378e-181	3.7689e-177	0.257562	1	1.55285
FvH4_4g09690	Ribosomal protein L35	0.968	0.841	0	0	0.525972	1	1.15101
FvH4_4g09890	Ribosomal protein S7e family protein	0.918	0.712	5.32575e-286	9.23378e-282	0.447372	1	1.28933
FvH4_4g10280	O-acetylserine (thiol) lyase B	0.947	0.762	1.0522e-194	1.8243e-190	0.316596	1	1.24278
FvH4_4g10650	FKBP-like peptidyl-prolyl cis-trans isomerase family protein	0.88	0.611	2.09895e-230	3.63916e-226	0.346895	1	1.44026
FvH4_4g11920	Bifunctional inhibitor/lipid-transfer protein/seed storage 2S albumin superfamily protein	0.779	0.351	0	0	0.534075	1	2.21937
FvH4_4g12340	Ribosomal protein L18e/L15 superfamily protein	0.969	0.836	0	0	0.512482	1	1.15909
FvH4_4g13950	Glutathione S-transferase, C-terminal-like;Translation elongation factor EF1B/ribosomal protein S6	0.957	0.858	2.67616e-183	4.63992e-179	0.274491	1	1.11538
FvH4_4g14990		0.94	0.78	2.70536e-246	4.69056e-242	0.406012	1	1.20513
FvH4_4g15260	photosystem I subunit D-2	0.986	0.902	8.9505e-258	1.55184e-253	0.399964	1	1.09313
FvH4_4g15530	Ribosomal protein S13/S18 family	0.937	0.781	2.09684e-213	3.6355e-209	0.339554	1	1.19974
FvH4_4g15860	Ribosomal protein L13 family protein	0.758	0.501	6.5471e-176	1.13514e-171	0.259712	1	1.51297
FvH4_4g17990	Ribosomal protein S21e	0.972	0.904	1.15414e-303	2.00104e-299	0.419651	1	1.07522
FvH4_4g18800	Ribosomal protein L19e family protein	0.871	0.674	5.33829e-162	9.25553e-158	0.278392	1	1.29228
FvH4_4g19430	Ribosomal L29e protein family	0.934	0.765	2.14424e-232	3.71768e-228	0.326853	1	1.22092
FvH4_4g20660	Translation elongation factor EF1B/ribosomal protein S6 family protein	0.618	0.32	1.01765e-201	1.7644e-197	0.25663	1	1.93125
FvH4_4g20740	Plant neutral invertase family protein	0.99	0.909	2.9594e-157	5.13101e-153	0.317897	1	1.08911
FvH4_4g20780	ribosomal protein S1	0.95	0.731	2.71827e-275	4.71293e-271	0.394901	1	1.29959
FvH4_4g21870	Ribosomal L18p/L5e family protein	0.974	0.832	0	0	0.66325	1	1.17067
FvH4_4g22340	ribosomal protein S27	0.975	0.912	0	0	0.505404	1	1.06908
FvH4_4g22990	ribosomal protein S27	0.933	0.77	4.88937e-216	8.47719e-212	0.333762	1	1.21169
FvH4_4g23300	cyclophilin 20-2	0.968	0.778	0	0	0.765101	1	1.24422
FvH4_4g23920	Ribosomal protein L22p/L17e family protein	0.968	0.852	0	0	0.450741	1	1.13615
FvH4_4g25080	photosystem II BY	0.974	0.847	6.82605e-185	1.1835e-180	0.381988	1	1.14994
FvH4_4g25460		0.808	0.556	8.37936e-135	1.45281e-130	0.2912	1	1.45324
FvH4_4g25520	Ribosomal protein L18e/L15 superfamily protein	0.97	0.894	0	0	0.514539	1	1.08501
FvH4_4g27310	ribosomal protein L15	0.97	0.809	0	0	0.480142	1	1.19901
FvH4_4g29020	Chaperone protein htpG family protein	0.885	0.604	1.41762e-287	2.45786e-283	0.542885	1	1.46523
FvH4_4g30480		0.929	0.698	8.60066e-193	1.49118e-188	0.298312	1	1.33095
FvH4_4g31140	expansin A1	0.685	0.336	8.85348e-229	1.53502e-224	0.250544	1	2.03869
FvH4_4g31370	Ribosomal protein L34e superfamily protein	0.952	0.832	2.3997e-220	4.16061e-216	0.348984	1	1.14423
FvH4_4g31430	CAAX amino terminal protease family protein	0.649	0.359	2.02396e-192	3.50915e-188	0.253783	1	1.8078
FvH4_4g31850	ssDNA-binding transcriptional regulator	0.792	0.509	2.32764e-207	4.03566e-203	0.294758	1	1.55599
FvH4_4g32620	GroES-like family protein	0.894	0.678	1.03959e-217	1.80244e-213	0.428255	1	1.31858
FvH4_4g34090	inorganic carbon transport protein-related	0.866	0.6	2.77793e-170	4.81638e-166	0.265552	1	1.44333
FvH4_4g35010	DNA polymerase lambda (POLL)	0.648	0.303	7.81627e-272	1.35519e-267	0.396195	1	2.13861
FvH4_4g35230	response regulator 3	0.738	0.471	8.21741e-163	1.42473e-158	0.300097	1	1.56688
FvH4_4g35260	glucosyl transferase family 8	0.798	0.584	7.91802e-101	1.37283e-96	0.256745	1	1.36644
FvH4_4g36740	cofactor assembly, complex C (B6F)	0.718	0.39	8.7969e-246	1.52521e-241	0.301243	1	1.84103
FvH4_4g36890	photosystem II stability/assembly factor, chloroplast (HCF136)	0.966	0.806	9.96253e-249	1.7273e-244	0.360689	1	1.19851
FvH4_4g37020	hydroxymethylbilane synthase	0.72	0.402	1.00976e-244	1.75072e-240	0.314384	1	1.79104
FvH4_5g00390	Translation elongation factor EFG/EF2 protein	0.898	0.65	7.11366e-213	1.23337e-208	0.348903	1	1.38154
FvH4_5g00440		0.956	0.76	0	0	0.538763	1	1.25789
FvH4_5g00850	CLP protease proteolytic subunit 2	0.936	0.723	4.01022e-291	6.95292e-287	0.406004	1	1.29461
FvH4_5g00880	Double Clp-N motif protein	0.886	0.616	4.28186e-248	7.42389e-244	0.362609	1	1.43831
FvH4_5g01180	PGR5-LIKE A	0.919	0.71	2.26618e-159	3.9291e-155	0.275342	1	1.29437
FvH4_5g01720	ribosomal protein L24	0.949	0.812	1.77257e-281	3.07329e-277	0.432616	1	1.16872
FvH4_5g02630	plasma membrane intrinsic protein 1;4	0.928	0.748	1.37073e-168	2.37657e-164	0.274637	1	1.24064
FvH4_5g03060	RNA binding Plectin/S10 domain-containing protein	0.977	0.937	0	0	0.42841	1	1.04269
FvH4_5g04490	glycosyl hydrolase 9C2	0.716	0.384	4.74312e-218	8.22362e-214	0.324483	1	1.86458
FvH4_5g04650		0.881	0.643	2.43889e-123	4.22856e-119	0.288773	1	1.37014
FvH4_5g05130	aldehyde dehydrogenase 2B4	0.941	0.77	8.2973e-156	1.43859e-151	0.269887	1	1.22208
FvH4_5g05300	1-deoxy-D-xylulose 5-phosphate reductoisomerase	0.886	0.65	6.67552e-151	1.1574e-146	0.273503	1	1.36308
FvH4_5g06350	RAB GTPase homolog E1B	0.944	0.697	1.66273e-251	2.88284e-247	0.420944	1	1.35438
FvH4_5g06590	cytochrome P450, family 83, subfamily B, polypeptide 1	0.65	0.325	2.71321e-242	4.70416e-238	0.298688	1	2
FvH4_5g06660	chloroplast RNA-binding protein 31B	0.969	0.81	0	0	0.579762	1	1.1963
FvH4_5g07600	nucleoside diphosphate kinase 2	0.939	0.714	0	0	0.511891	1	1.31513
FvH4_5g08150	Ribosomal protein L22p/L17e family protein	0.951	0.742	5.68714e-307	9.86037e-303	0.48004	1	1.28167
FvH4_5g08950	glutamate-1-semialdehyde-2,1-aminomutase	0.967	0.775	0	0	0.611258	1	1.24774
FvH4_5g09190	acyl carrier protein 4	0.981	0.857	0	0	0.470382	1	1.14469
FvH4_5g09290	CLPC homologue 1	0.966	0.856	8.7913e-182	1.52424e-177	0.293741	1	1.1285
FvH4_5g09430	magnesium-protoporphyrin IX methyltransferase	0.928	0.702	7.37901e-285	1.27937e-280	0.41053	1	1.32194
FvH4_5g09700	Rubredoxin-like superfamily protein	0.83	0.503	9.44614e-288	1.63777e-283	0.38976	1	1.6501
FvH4_5g10080	Transmembrane proteins 14C	0.804	0.48	2.37631e-267	4.12004e-263	0.349892	1	1.675
FvH4_5g10460	plastid ribosomal protein l11	0.964	0.763	0	0	0.622547	1	1.26343
FvH4_5g11010		0.698	0.386	2.67959e-225	4.64588e-221	0.29183	1	1.80829
FvH4_5g11500	Heat shock protein 70 (Hsp 70) family protein	0.927	0.755	5.43886e-98	9.4299e-94	0.276409	1	1.22781
FvH4_5g11660	Translation elongation factor EF1B/ribosomal protein S6 family protein	0.964	0.753	0	0	0.631834	1	1.28021
FvH4_5g11920	Ribosomal protein S7e family protein	0.973	0.892	0	0	0.498681	1	1.09081
FvH4_5g14200	Ribosomal protein S19e family protein	0.97	0.896	0	0	0.427498	1	1.08259
FvH4_5g14630	D-ribulose-5-phosphate-3-epimerase	0.975	0.871	3.82482e-149	6.63146e-145	0.266092	1	1.1194
FvH4_5g14870	Pyridine nucleotide-disulphide oxidoreductase family protein	0.945	0.757	8.84323e-226	1.53324e-221	0.372461	1	1.24835
FvH4_5g14990	Ribosomal protein L34e superfamily protein	0.656	0.333	9.61386e-229	1.66685e-224	0.297308	1	1.96997
FvH4_5g15500	Protein of unknown function (DUF1118)	0.849	0.576	1.79376e-199	3.11002e-195	0.290726	1	1.47396
FvH4_5g17060	Transducin/WD40 repeat-like superfamily protein	0.972	0.905	0	0	0.432282	1	1.07403
FvH4_5g17480		0.81	0.524	8.32006e-210	1.44253e-205	0.292967	1	1.5458
FvH4_5g17580	Molecular chaperone Hsp40/DnaJ family protein	0.962	0.795	0	0	0.576519	1	1.21006
FvH4_5g18510	Kunitz family trypsin and protease inhibitor protein	0.963	0.857	0	0	0.442202	1	1.12369
FvH4_5g18600		0.864	0.643	1.33747e-158	2.31891e-154	0.250363	1	1.3437
FvH4_5g19240	Ribosomal protein L23/L15e family protein	0.98	0.911	0	0	0.541158	1	1.07574
FvH4_5g20020	Hyaluronan / mRNA binding family	0.929	0.758	8.32875e-201	1.44404e-196	0.316886	1	1.22559
FvH4_5g20190	Ribosomal protein L19 family protein	0.966	0.794	1.56184e-306	2.70791e-302	0.428644	1	1.21662
FvH4_5g20330	Chlorophyll A-B binding family protein	0.967	0.839	1.17267e-282	2.03318e-278	0.377346	1	1.15256
FvH4_5g20720	Zinc-binding ribosomal protein family protein	0.975	0.916	0	0	0.497156	1	1.06441
FvH4_5g21610	Single hybrid motif superfamily protein	0.98	0.876	4.82153e-156	8.35957e-152	0.289127	1	1.11872
FvH4_5g21760	2Fe-2S ferredoxin-like superfamily protein	0.917	0.631	0	0	0.430207	1	1.45325
FvH4_5g21880		0.945	0.781	1.59696e-136	2.76881e-132	0.259152	1	1.20999
FvH4_5g23520	phosphoribulokinase	0.976	0.818	4.55379e-110	7.89536e-106	0.254945	1	1.19315
FvH4_5g25880	FKBP-like peptidyl-prolyl cis-trans isomerase family protein	0.884	0.647	1.41158e-200	2.44739e-196	0.333292	1	1.36631
FvH4_5g26680	ribosomal protein S9	0.976	0.879	0	0	0.505375	1	1.11035
FvH4_5g27380	Ribosomal protein L21	0.967	0.807	0	0	0.550992	1	1.19827
FvH4_5g28040	Ribosomal protein L7Ae/L30e/S12e/Gadd45 family protein	0.848	0.638	2.65495e-161	4.60316e-157	0.252926	1	1.32915
FvH4_5g28610	chloroplast heat shock protein 70-2	0.82	0.547	1.41822e-206	2.45891e-202	0.2804	1	1.49909
FvH4_5g28820	2Fe-2S ferredoxin-like superfamily protein	0.987	0.901	0	0	0.412131	1	1.09545
FvH4_5g29410	translocon at the outer envelope membrane of chloroplasts 75-III	0.703	0.409	4.89234e-204	8.48235e-200	0.290974	1	1.71883
FvH4_5g30400	40s ribosomal protein SA B	0.924	0.728	4.09736e-253	7.10401e-249	0.379005	1	1.26923
FvH4_5g30940	light harvesting complex photosystem II subunit 6	0.969	0.765	0	0	0.626433	1	1.26667
FvH4_5g32110	Ribosomal protein S12/S23 family protein	0.953	0.861	1.54738e-169	2.68284e-165	0.269134	1	1.10685
FvH4_5g32590	Translation elongation factor EF1B, gamma chain	0.793	0.557	1.96657e-142	3.40964e-138	0.25359	1	1.4237
FvH4_5g33440	plastid-specific 50S ribosomal protein 6	0.953	0.725	0	0	0.561389	1	1.31448
FvH4_5g36680	Histone superfamily protein	0.971	0.899	5.64444e-163	9.78634e-159	0.254452	1	1.08009
FvH4_5g36790	Ribosomal protein S6e	0.965	0.864	0	0	0.468956	1	1.1169
FvH4_5g38130	Ribosomal protein L7Ae/L30e/S12e/Gadd45 family protein	0.961	0.849	3.41292e-236	5.91733e-232	0.355626	1	1.13192
FvH4_5g39050	nuclear encoded CLP protease 5	0.94	0.751	2.59011e-301	4.49073e-297	0.439176	1	1.25166
FvH4_6g00180	Ribosomal L38e protein family	0.943	0.744	0	0	0.439137	1	1.26747
FvH4_6g00380	thioredoxin F2	0.969	0.83	3.17223e-135	5.50001e-131	0.254112	1	1.16747
FvH4_6g00530	photosystem I subunit l	0.996	0.964	1.82066e-163	3.15665e-159	0.315646	1	1.0332
FvH4_6g02290	rotamase cyclophilin 2	0.617	0.336	1.64162e-174	2.84623e-170	0.289295	1	1.83631
FvH4_6g02650	Ribosomal protein S19 family protein	0.976	0.915	0	0	0.496379	1	1.06667
FvH4_6g02920	Bacterial sec-independent translocation protein mttA/Hcf106	0.949	0.78	5.88379e-134	1.02013e-129	0.265554	1	1.21667
FvH4_6g03600	Ribosomal protein S24e family protein	0.903	0.689	4.19325e-232	7.27025e-228	0.37016	1	1.3106
FvH4_6g05320	thylakoid lumen 18.3 kDa protein	0.912	0.705	6.87298e-134	1.19164e-129	0.282155	1	1.29362
FvH4_6g09150	Ribosomal protein L17 family protein	0.966	0.802	0	0	0.597879	1	1.20449
FvH4_6g11120	metallopeptidase M24 family protein	0.891	0.678	1.95547e-213	3.39039e-209	0.345369	1	1.31416
FvH4_6g11190	UbiA prenyltransferase family protein	0.911	0.66	1.79476e-277	3.11175e-273	0.385766	1	1.3803
FvH4_6g11240	CAX-interacting protein 2	0.721	0.458	1.59165e-176	2.75961e-172	0.25098	1	1.57424
FvH4_6g11540	light harvesting complex photosystem II	0.982	0.875	1.79754e-285	3.11657e-281	0.402644	1	1.12229
FvH4_6g11730	plastid-specific ribosomal protein 4	0.976	0.857	0	0	0.521793	1	1.13886
FvH4_6g12240	Ribosomal protein L35Ae family protein	0.97	0.894	3.29028e-271	5.70468e-267	0.34707	1	1.08501
FvH4_6g12970	uracil phosphoribosyltransferase	0.754	0.499	3.77642e-174	6.54757e-170	0.272689	1	1.51102
FvH4_6g13240	one helix protein	0.961	0.799	8.62539e-173	1.49547e-168	0.312827	1	1.20275
FvH4_6g15150		0.84	0.611	1.83297e-164	3.17801e-160	0.270807	1	1.3748
FvH4_6g16030	RNA-binding (RRM/RBD/RNP motifs) family protein	0.919	0.645	0	0	0.555721	1	1.42481
FvH4_6g16300		0.947	0.806	1.20495e-296	2.08914e-292	0.411124	1	1.17494
FvH4_6g16500		0.831	0.504	6.07922e-292	1.05402e-287	0.446994	1	1.64881
FvH4_6g17440	ribosomal protein L24	0.976	0.935	0	0	0.40087	1	1.04385
FvH4_6g17760	Thioredoxin superfamily protein	0.939	0.679	0	0	0.526959	1	1.38292
FvH4_6g18210	60S acidic ribosomal protein family	0.975	0.923	0	0	0.462465	1	1.05634
FvH4_6g18680	Ribosomal protein L1p/L10e family	0.969	0.91	0	0	0.475143	1	1.06484
FvH4_6g19110	chloroplast signal recognition particle 54 kDa subunit	0.742	0.487	3.16506e-153	5.48758e-149	0.251239	1	1.52361
FvH4_6g19310	Ribosomal protein S11 family protein	0.97	0.907	0	0	0.494301	1	1.06946
FvH4_6g19760	Ribosomal S17 family protein	0.911	0.681	1.48927e-280	2.5821e-276	0.418591	1	1.33774
FvH4_6g20020	2-cysteine peroxiredoxin B	0.984	0.896	0	0	0.469411	1	1.09821
FvH4_6g21240	Nucleic acid-binding, OB-fold-like protein	0.979	0.95	3.84837e-271	6.6723e-267	0.32136	1	1.03053
FvH4_6g21310	ribosomal protein 5B	0.968	0.886	0	0	0.460507	1	1.09255
FvH4_6g21490	SC35-like splicing factor 30A	0.938	0.742	2.30877e-195	4.00295e-191	0.383669	1	1.26415
FvH4_6g21700	Translation protein SH3-like family protein	0.972	0.904	0	0	0.445541	1	1.07522
FvH4_6g22700	Rhodanese/Cell cycle control phosphatase superfamily protein	0.869	0.617	3.22786e-199	5.59647e-195	0.297998	1	1.40843
FvH4_6g22770	Ribosomal protein L6 family protein	0.911	0.712	5.40242e-241	9.36671e-237	0.369805	1	1.27949
FvH4_6g23630	Protein of unknown function (DUF1138)	0.961	0.821	4.10474e-169	7.11681e-165	0.257418	1	1.17052
FvH4_6g23800	magnesium-chelatase subunit chlH, chloroplast, putative / Mg-protoporphyrin IX chelatase, putative (CHLH)	0.716	0.417	9.88135e-199	1.71323e-194	0.266088	1	1.71703
FvH4_6g24790	dehydration-induced protein (ERD15)	0.963	0.879	1.26641e-114	2.19571e-110	0.264894	1	1.09556
FvH4_6g25270	60S acidic ribosomal protein family	0.949	0.803	3.10881e-238	5.39005e-234	0.38096	1	1.18182
FvH4_6g27780	FtsH extracellular protease family	0.95	0.762	1.89898e-195	3.29244e-191	0.335143	1	1.24672
FvH4_6g28640	NDH-dependent cyclic electron flow 1	0.816	0.511	1.55615e-242	2.69805e-238	0.336574	1	1.59687
FvH4_6g28730	Ribosomal protein L7Ae/L30e/S12e/Gadd45 family protein	0.959	0.853	9.45809e-267	1.63984e-262	0.386117	1	1.12427
FvH4_6g29200	plastid transcriptionally active 17	0.85	0.6	2.71818e-171	4.71279e-167	0.268439	1	1.41667
FvH4_6g29320	Inorganic H pyrophosphatase family protein	0.813	0.532	1.03303e-213	1.79106e-209	0.334609	1	1.5282
FvH4_6g30350	Ribosomal protein S5 family protein	0.967	0.899	4.00928e-271	6.95129e-267	0.383975	1	1.07564
FvH4_6g30510	DNAJ heat shock family protein	0.806	0.552	3.19378e-189	5.53738e-185	0.291356	1	1.46014
FvH4_6g30520	translocon at the outer envelope membrane of chloroplasts 34	0.895	0.711	1.58569e-187	2.74926e-183	0.292183	1	1.25879
FvH4_6g30650	Phototropic-responsive NPH3 family protein	0.543	0.224	3.37696e-239	5.85497e-235	0.279936	1	2.42411
FvH4_6g31490	Zinc-binding ribosomal protein family protein	0.961	0.887	2.29756e-265	3.98351e-261	0.359884	1	1.08343
FvH4_6g31740	photosystem I subunit H2	0.998	0.98	5.7417e-249	9.95496e-245	0.375489	1	1.01837
FvH4_6g31770	ribosomal protein S17	0.947	0.713	0	0	0.436747	1	1.32819
FvH4_6g31980	NDH-dependent cyclic electron flow 1	0.862	0.529	0	0	0.444831	1	1.62949
FvH4_6g32810		0.941	0.809	7.99712e-171	1.38654e-166	0.264941	1	1.16316
FvH4_6g32910	Ribosomal L28e protein family	0.938	0.793	1.26133e-185	2.18689e-181	0.328372	1	1.18285
FvH4_6g35470	40s ribosomal protein SA B	0.962	0.815	0	0	0.45867	1	1.18037
FvH4_6g36980	Translation protein SH3-like family protein	0.963	0.847	0	0	0.483494	1	1.13695
FvH4_6g37170	Ribosomal protein L30/L7 family protein	0.915	0.742	2.5397e-219	4.40333e-215	0.36946	1	1.23315
FvH4_6g37320	Ribosomal protein L30/L7 family protein	0.959	0.839	1.29592e-273	2.24687e-269	0.391933	1	1.14303
FvH4_6g38460	chlorophyll A/B binding protein 1	0.987	0.907	6.35133e-258	1.10119e-253	0.495866	1	1.0882
FvH4_6g38600	Ribosomal protein L18ae/LX family protein	0.926	0.746	9.87767e-258	1.71259e-253	0.382897	1	1.24129
FvH4_6g38780	PHYTOENE SYNTHASE	0.788	0.461	6.46289e-239	1.12054e-234	0.331733	1	1.70933
FvH4_6g38900	photosystem II subunit P-1	0.988	0.93	8.60806e-282	1.49246e-277	0.404482	1	1.06237
FvH4_6g39170	Coproporphyrinogen III oxidase	0.864	0.618	4.50816e-232	7.81624e-228	0.356291	1	1.39806
FvH4_6g39380	UDP-Glycosyltransferase superfamily protein	0.802	0.554	1.15978e-125	2.01082e-121	0.302626	1	1.44765
FvH4_6g39630	Ribosomal L27e protein family	0.902	0.717	4.42647e-153	7.67462e-149	0.261796	1	1.25802
FvH4_6g40150	photosystem I light harvesting complex gene 3	0.971	0.83	1.67538e-197	2.90477e-193	0.285275	1	1.16988
FvH4_6g40970	photosystem II light harvesting complex gene 2.1	0.991	0.901	1.08273e-172	1.87724e-168	0.33727	1	1.09989
FvH4_6g43280	Ribosomal protein L6 family	0.962	0.779	0	0	0.545144	1	1.23492
FvH4_6g44370	photosynthetic electron transfer C	0.978	0.868	4.40332e-124	7.63448e-120	0.272912	1	1.12673
FvH4_6g44420	photosystem II reaction center PSB29 protein	0.959	0.757	2.76752e-249	4.79833e-245	0.382137	1	1.26684
FvH4_6g45050	photosystem II family protein	0.902	0.625	1.6857e-209	2.92266e-205	0.344744	1	1.4432
FvH4_6g45210	Ribosomal protein PSRP-3/Ycf65	0.968	0.792	0	0	0.609918	1	1.22222
FvH4_6g45860	CONSTANS-like 2	0.917	0.715	1.45675e-197	2.52571e-193	0.346317	1	1.28252
FvH4_6g48700	Ribosomal protein L34e superfamily protein	0.973	0.903	0	0	0.42876	1	1.07752
FvH4_6g48920	Ribosomal protein S4	0.979	0.931	0	0	0.445048	1	1.05156
FvH4_6g49350	thioredoxin 2	0.85	0.588	3.72985e-193	6.46682e-189	0.328133	1	1.44558
FvH4_6g50270	Heavy metal transport/detoxification superfamily protein	0.963	0.729	0	0	0.715254	1	1.32099
FvH4_6g50590	cyclophilin 38	0.915	0.656	5.9658e-279	1.03435e-274	0.40421	1	1.39482
FvH4_6g50620		0.726	0.414	4.01307e-222	6.95787e-218	0.311074	1	1.75362
FvH4_6g50910	ribosomal protein L12-A	0.98	0.871	0	0	0.547739	1	1.12514
FvH4_6g52070	31-kDa RNA binding protein	0.952	0.714	2.35986e-284	4.09153e-280	0.412948	1	1.33333
FvH4_6g53290	Ribosomal protein S21 family protein	0.964	0.748	0	0	0.633741	1	1.28877
FvH4_6g53590	ribosomal protein large subunit 27	0.977	0.869	0	0	0.546517	1	1.12428
FvH4_6g53860	Ribosomal protein L7Ae/L30e/S12e/Gadd45 family protein	0.956	0.829	4.15789e-253	7.20894e-249	0.378587	1	1.1532
FvH4_6g54460	glyceraldehyde 3-phosphate dehydrogenase A subunit 2	0.974	0.826	1.9684e-187	3.41281e-183	0.307463	1	1.17918
FvH4_7g00510	Thioredoxin superfamily protein	0.926	0.772	5.87003e-124	1.01775e-119	0.259684	1	1.19948
FvH4_7g00530	RNA-binding (RRM/RBD/RNP motifs) family protein	0.97	0.808	0	0	0.688018	1	1.2005
FvH4_7g00540	Ribosomal protein L6 family protein	0.915	0.716	4.5002e-220	7.80244e-216	0.357514	1	1.27793
FvH4_7g00900	Mog1/PsbP/DUF1795-like photosystem II reaction center PsbP family protein	0.881	0.615	1.86067e-217	3.22603e-213	0.326798	1	1.43252
FvH4_7g01650	Ribosomal protein L1p/L10e family	0.966	0.784	0	0	0.560093	1	1.23214
FvH4_7g02280	Small nuclear ribonucleoprotein family protein	0.928	0.769	4.50032e-206	7.80266e-202	0.324448	1	1.20676
FvH4_7g02550	ATP phosphoribosyl transferase 1	0.69	0.404	9.20248e-187	1.59553e-182	0.251859	1	1.70792
FvH4_7g03410	Thioredoxin z	0.724	0.354	0	0	0.401068	1	2.0452
FvH4_7g03940	proline-rich family protein	0.958	0.773	4.46481e-211	7.74108e-207	0.335391	1	1.23933
FvH4_7g04430	cytochrome b6f complex subunit (petM), putative	0.956	0.761	4.56637e-228	7.91718e-224	0.334653	1	1.25624
FvH4_7g04700	hydroxymethylbilane synthase	0.556	0.251	4.42379e-228	7.66997e-224	0.262854	1	2.21514
FvH4_7g04710	Ribosomal protein L7Ae/L30e/S12e/Gadd45 family protein	0.926	0.758	1.14303e-217	1.98178e-213	0.346564	1	1.22164
FvH4_7g05170	plastid-specific 50S ribosomal protein 5	0.958	0.788	0	0	0.467309	1	1.21574
FvH4_7g07430	chloroplast heat shock protein 70-2	0.915	0.711	1.34845e-274	2.33794e-270	0.429496	1	1.28692
FvH4_7g07460	differentiation and greening-like 1	0.899	0.672	2.55945e-265	4.43757e-261	0.406726	1	1.3378
FvH4_7g07520	Ribosomal protein S25 family protein	0.926	0.734	1.41905e-249	2.46035e-245	0.366624	1	1.26158
FvH4_7g08200	Ribosomal protein L3 family protein	0.949	0.699	0	0	0.509652	1	1.35765
FvH4_7g08830	GroES-like family protein	0.97	0.852	0	0	0.617993	1	1.1385
FvH4_7g09860	FKBP-like peptidyl-prolyl cis-trans isomerase family protein	0.708	0.406	2.18863e-212	3.79464e-208	0.286375	1	1.74384
FvH4_7g10410	Nucleoside diphosphate kinase family protein	0.966	0.864	1.77404e-259	3.07584e-255	0.412023	1	1.11806
FvH4_7g11510	Transketolase	0.957	0.818	8.9095e-161	1.54473e-156	0.281043	1	1.16993
FvH4_7g11630	Ribosomal L22e protein family	0.956	0.811	0	0	0.504659	1	1.17879
FvH4_7g13630	phosphomannomutase	0.879	0.67	6.5708e-172	1.13925e-167	0.268998	1	1.31194
FvH4_7g15110	Ribosomal L5P family protein	0.966	0.775	0	0	0.575491	1	1.24645
FvH4_7g15760		0.987	0.933	3.95465e-199	6.85657e-195	0.288089	1	1.05788
FvH4_7g16190	thylakoid rhodanese-like	0.968	0.811	4.67899e-187	8.11244e-183	0.29321	1	1.19359
FvH4_7g16420	Tetratricopeptide repeat (TPR)-like superfamily protein	0.684	0.393	2.5751e-205	4.46471e-201	0.291725	1	1.74046
FvH4_7g17240		0.943	0.69	4.25089e-270	7.37019e-266	0.410266	1	1.36667
FvH4_7g17620	60S acidic ribosomal protein family	0.979	0.934	0	0	0.423284	1	1.04818
FvH4_7g19750	photosystem I light harvesting complex gene 1	0.991	0.944	1.09804e-192	1.90377e-188	0.332247	1	1.04979
FvH4_7g20960	Ribosomal L29 family protein	0.969	0.871	0	0	0.52243	1	1.11251
FvH4_7g21370	PsbP-like protein 1	0.833	0.584	2.15085e-155	3.72915e-151	0.25089	1	1.42637
FvH4_7g21380	ribosomal protein L23AB	0.971	0.889	0	0	0.475421	1	1.09224
FvH4_7g21650	Ribosomal protein S8 family protein	0.925	0.746	3.01435e-209	5.22628e-205	0.363225	1	1.23995
FvH4_7g23000	Tetratricopeptide repeat (TPR)-like superfamily protein	0.934	0.748	1.95852e-131	3.39568e-127	0.279201	1	1.24866
FvH4_7g23810	Ribosomal protein L35Ae family protein	0.872	0.646	1.46004e-199	2.53141e-195	0.311364	1	1.34985
FvH4_7g23960	sedoheptulose-bisphosphatase	0.964	0.79	5.66185e-197	9.81651e-193	0.340751	1	1.22025
FvH4_7g24170	Ribosomal protein L10 family protein	0.953	0.775	0	0	0.507709	1	1.22968
FvH4_7g24570	Ribosomal protein L10 family protein	0.955	0.803	0	0	0.478734	1	1.18929
FvH4_7g24710		0.638	0.321	1.83594e-219	3.18315e-215	0.305151	1	1.98754
FvH4_7g24740		0.922	0.682	1.73499e-285	3.00813e-281	0.397061	1	1.35191
FvH4_7g24860		0.773	0.488	3.20564e-195	5.55794e-191	0.274345	1	1.58402
FvH4_7g25100	ferritin 2	0.976	0.832	1.41448e-182	2.45242e-178	0.382835	1	1.17308
FvH4_7g25400	dehydration-induced protein (ERD15)	0.994	0.956	4.04286e-216	7.0095e-212	0.463766	1	1.03975
FvH4_7g25640	SOS3-interacting protein 1	0.677	0.32	2.70134e-289	4.68358e-285	0.330183	1	2.11563
FvH4_7g25730	manganese superoxide dismutase 1	0.97	0.918	0	0	0.450723	1	1.05664
FvH4_7g26390	Transcriptional coactivator/pterin dehydratase	0.934	0.693	3.6374e-298	6.30653e-294	0.410358	1	1.34776
FvH4_7g26800	peptide met sulfoxide reductase 4	0.902	0.687	2.95278e-171	5.11953e-167	0.282333	1	1.31295
FvH4_7g28020	Ribosomal protein S10p/S20e family protein	0.935	0.792	1.32323e-194	2.29421e-190	0.299922	1	1.18056
FvH4_7g28060	ribosomal protein S13A	0.97	0.873	0	0	0.48979	1	1.11111
FvH4_7g28320	2 iron, 2 sulfur cluster binding	0.781	0.469	1.17509e-240	2.03738e-236	0.368122	1	1.66525
FvH4_7g29980	Bacterial sec-independent translocation protein mttA/Hcf106	0.642	0.345	1.60009e-190	2.77424e-186	0.253793	1	1.86087
FvH4_7g30800		0.745	0.463	1.37931e-194	2.39145e-190	0.272637	1	1.60907
FvH4_7g32020	plastid transcriptionally active7	0.933	0.672	0	0	0.497405	1	1.38839
FvH4_7g32030	thylakoid-associated phosphatase 38	0.865	0.567	9.22812e-281	1.59997e-276	0.364393	1	1.52557
FvH4_7g32120	Tetratricopeptide repeat (TPR)-like superfamily protein	0.948	0.751	7.2268e-292	1.25298e-287	0.402184	1	1.26232
FvH4_7g32900	30S ribosomal protein, putative	0.962	0.823	1.36684e-286	2.36983e-282	0.416157	1	1.16889
FvH4_7g33010	nascent polypeptide-associated complex subunit alpha-like protein 2	0.911	0.728	7.11022e-212	1.23277e-207	0.350423	1	1.25137
FvH4_7g33110	Ribosomal protein L6 family	0.97	0.907	0	0	0.464865	1	1.06946
FvH4_7g33300		0.964	0.839	3.81087e-100	6.60729e-96	0.251036	1	1.14899
FvH4_7g33330	Mitochondrial import inner membrane translocase subunit Tim17/Tim22/Tim23 family protein	0.915	0.712	5.527e-219	9.58272e-215	0.311736	1	1.28511
FvH4_7g33460	breast basic conserved 1	0.953	0.826	1.99986e-282	3.46736e-278	0.432739	1	1.15375
FvH4_7g33500	breast basic conserved 1	0.959	0.837	0	0	0.464503	1	1.14576
FvH4_c3g00080		0.937	0.67	1.4471e-289	2.50898e-285	0.427001	1	1.39851
FvH4_c3g00120	ribosomal protein S7	0.99	0.891	2.22035e-216	3.84964e-212	0.270253	1	1.11111
FvH4_c3g00170	ribosomal protein L2	0.996	0.973	2.91277e-255	5.05016e-251	0.287641	1	1.02364
FvH4_c7g00020		0.923	0.705	9.66782e-121	1.67621e-116	0.267743	1	1.30922
FvH4_1g08270	photosystem II subunit X	0.974	0.848	1.73263e-115	3.00404e-111	0.259246	2	1.14858
FvH4_1g09250	Thioredoxin superfamily protein	0.973	0.814	1.05508e-166	1.8293e-162	0.338224	2	1.19533
FvH4_1g10810	ascorbic acid mannose pathway regulator 1	0.709	0.439	7.82453e-143	1.35662e-138	0.331996	2	1.61503
FvH4_1g11730	ferredoxin-NADP(+)-oxidoreductase 1	0.984	0.855	2.19796e-216	3.81083e-212	0.36768	2	1.15088
FvH4_1g16150	mitogen-activated protein kinase kinase kinase 19	0.94	0.67	9.92558e-303	1.7209e-298	0.687292	2	1.40299
FvH4_1g16930	cytochrome P450, family 81, subfamily D, polypeptide 8	0.89	0.655	5.84486e-131	1.01338e-126	0.367703	2	1.35878
FvH4_1g19090	serine transhydroxymethyltransferase 1	0.928	0.707	2.91939e-149	5.06163e-145	0.269203	2	1.31259
FvH4_1g19480	UDP-Glycosyltransferase superfamily protein	0.773	0.543	5.7648e-94	9.99502e-90	0.300788	2	1.42357
FvH4_1g20110	RING/U-box superfamily protein	0.755	0.458	2.82745e-177	4.90223e-173	0.522069	2	1.64847
FvH4_1g20570	Haloacid dehalogenase-like hydrolase (HAD) superfamily protein	0.892	0.614	1.38632e-188	2.40361e-184	0.31116	2	1.45277
FvH4_1g22220	stress enhanced protein 2	0.873	0.627	4.8678e-110	8.43979e-106	0.26262	2	1.39234
FvH4_1g23750	FAD/NAD(P)-binding oxidoreductase family protein	0.59	0.423	1.38064e-65	2.39375e-61	0.518269	2	1.3948
FvH4_1g24360	photosystem I reaction center subunit PSI-N, chloroplast, putative / PSI-N, putative (PSAN)	0.988	0.912	9.36152e-129	1.6231e-124	0.282487	2	1.08333
FvH4_2g01600	Chaperone DnaJ-domain superfamily protein	0.649	0.456	3.25877e-66	5.65005e-62	0.299314	2	1.42325
FvH4_2g02490	peroxisomal NAD-malate dehydrogenase 1	0.808	0.534	1.21592e-164	2.10816e-160	0.27751	2	1.51311
FvH4_2g04290		0.936	0.701	6.41618e-115	1.11244e-110	0.309968	2	1.33524
FvH4_2g04750	Auxin-responsive GH3 family protein	0.996	0.911	2.95374e-95	5.12119e-91	0.297342	2	1.0933
FvH4_2g05370	Peroxidase superfamily protein	0.992	0.837	4.26754e-139	7.39905e-135	0.340715	2	1.18519
FvH4_2g05690	UDP-glucosyl transferase 73B5	0.974	0.775	3.43574e-135	5.95689e-131	0.37078	2	1.25677
FvH4_2g07330	cytochrome b6f complex subunit (petM), putative	0.962	0.771	3.08118e-159	5.34215e-155	0.296784	2	1.24773
FvH4_2g10390	fructose-bisphosphate aldolase 2	0.991	0.902	1.65548e-116	2.87028e-112	0.254569	2	1.09867
FvH4_2g13890	Inositol monophosphatase family protein	0.949	0.73	1.12601e-184	1.95228e-180	0.328987	2	1.3
FvH4_2g14900	Thioredoxin superfamily protein	0.981	0.85	8.90491e-256	1.54393e-251	0.409192	2	1.15412
FvH4_2g19960	photosystem I subunit E-2	0.998	0.983	3.31278e-187	5.7437e-183	0.303849	2	1.01526
FvH4_2g20060	glutathione S-transferase tau 7	0.554	0.387	1.92666e-54	3.34044e-50	0.390253	2	1.43152
FvH4_2g23570	chloroplast stem-loop binding protein of 41 kDa	0.921	0.684	3.82751e-158	6.63613e-154	0.3011	2	1.34649
FvH4_2g25390	alpha/beta-Hydrolases superfamily protein	0.974	0.835	8.44161e-73	1.46361e-68	0.280095	2	1.16647
FvH4_2g26970	Chlorophyll A-B binding family protein	0.99	0.941	9.80363e-218	1.69975e-213	0.340538	2	1.05207
FvH4_2g29860		0.682	0.456	1.00968e-86	1.75059e-82	0.274585	2	1.49561
FvH4_2g32430	branched-chain amino acid transaminase 2	0.857	0.608	1.44974e-96	2.51357e-92	0.250387	2	1.40954
FvH4_2g36490	ChaC-like family protein	0.972	0.897	1.09076e-107	1.89115e-103	0.335505	2	1.08361
FvH4_3g00240	farnesyl diphosphate synthase 2	0.915	0.778	3.17381e-61	5.50276e-57	0.282016	2	1.17609
FvH4_3g01310	fibrillin	0.881	0.631	2.17816e-153	3.7765e-149	0.322213	2	1.3962
FvH4_3g01820	Glycine cleavage T-protein family	0.984	0.855	7.02223e-179	1.21751e-174	0.320586	2	1.15088
FvH4_3g02920	photosystem II subunit Q-2	0.99	0.935	3.1088e-171	5.39004e-167	0.315733	2	1.05882
FvH4_3g05230	F-box family protein	0.856	0.675	5.2497e-76	9.10194e-72	0.250937	2	1.26815
FvH4_3g09680	photosystem I subunit K	0.99	0.911	7.36229e-190	1.27647e-185	0.419582	2	1.08672
FvH4_3g09780	UDP-glucosyl transferase 73B3	0.581	0.405	2.68113e-58	4.64854e-54	0.268531	2	1.43457
FvH4_3g15380	sedoheptulose-bisphosphatase	0.875	0.642	8.37533e-134	1.45212e-129	0.25574	2	1.36293
FvH4_3g16050	photosystem II subunit R	1	0.995	3.91358e-300	6.78536e-296	0.351588	2	1.00503
FvH4_3g16520	Aldolase-type TIM barrel family protein	0.993	0.943	0	0	0.460963	2	1.05302
FvH4_3g17050	light harvesting complex of photosystem II 5	0.994	0.939	2.62333e-153	4.54832e-149	0.317505	2	1.05857
FvH4_3g17270		0.785	0.511	8.68962e-152	1.50661e-147	0.253257	2	1.5362
FvH4_3g20030	metallothionein 3	0.893	0.715	1.26737e-89	2.19736e-85	0.387352	2	1.24895
FvH4_3g24640	Tetratricopeptide repeat (TPR)-like superfamily protein	0.935	0.708	2.90918e-195	5.04394e-191	0.355906	2	1.32062
FvH4_3g25770	photosystem I subunit O	0.992	0.949	3.34588e-268	5.80108e-264	0.402065	2	1.04531
FvH4_3g26800	Tetratricopeptide repeat (TPR)-like superfamily protein	0.937	0.748	6.9393e-165	1.20314e-160	0.356106	2	1.25267
FvH4_3g28090	alanine:glyoxylate aminotransferase	0.985	0.9	4.06242e-301	7.04342e-297	0.441798	2	1.09444
FvH4_3g29740	pleiotropic drug resistance 6	0.99	0.874	2.38557e-134	4.13609e-130	0.276567	2	1.13272
FvH4_3g34860	DHBP synthase RibB-like alpha/beta domain;GTP cyclohydrolase II	0.805	0.527	1.6894e-157	2.92908e-153	0.286643	2	1.52751
FvH4_3g36030	metallothionein 2A	0.623	0.462	7.31921e-45	1.269e-40	0.269611	2	1.34848
FvH4_3g36920	rubisco activase	0.965	0.761	1.69501e-185	2.93881e-181	0.343674	2	1.26807
FvH4_3g39850	WRKY DNA-binding protein 33	0.963	0.788	5.14168e-105	8.91465e-101	0.257142	2	1.22208
FvH4_3g41620	photosystem I subunit G	0.982	0.886	4.07986e-107	7.07366e-103	0.274446	2	1.10835
FvH4_3g42150	Aldolase superfamily protein	0.941	0.763	9.9613e-144	1.72709e-139	0.331076	2	1.23329
FvH4_3g42290	farnesyl diphosphate synthase 1	0.955	0.786	4.27358e-127	7.40953e-123	0.297692	2	1.21501
FvH4_3g42740	Sucrase/ferredoxin-like family protein	0.827	0.617	1.10969e-107	1.92398e-103	0.25692	2	1.34036
FvH4_3g43490	beta glucosidase 17	0.847	0.62	3.36485e-92	5.83398e-88	0.264738	2	1.36613
FvH4_3g45300	Galactose oxidase/kelch repeat superfamily protein	0.687	0.461	5.26268e-107	9.12443e-103	0.366146	2	1.49024
FvH4_4g04430	proton gradient regulation 5	0.959	0.792	9.05047e-159	1.56917e-154	0.481437	2	1.21086
FvH4_4g05930	alternative oxidase 2	0.488	0.327	2.44612e-53	4.24108e-49	0.30253	2	1.49235
FvH4_4g06760	thioredoxin X	0.898	0.669	4.07348e-154	7.06259e-150	0.28701	2	1.3423
FvH4_4g12530	MAC/Perforin domain-containing protein	0.854	0.615	7.01053e-139	1.21549e-134	0.311092	2	1.38862
FvH4_4g13000	indole-3-acetate beta-D-glucosyltransferase	0.985	0.834	8.96944e-81	1.55512e-76	0.255173	2	1.18106
FvH4_4g14190	glutamine synthetase 2	0.991	0.939	6.56901e-159	1.13894e-154	0.282201	2	1.05538
FvH4_4g14880	ADP glucose pyrophosphorylase large subunit 1	0.964	0.749	3.1554e-149	5.47083e-145	0.28224	2	1.28705
FvH4_4g19740	ATP citrate lyase subunit B 2	0.984	0.897	2.73942e-120	4.74961e-116	0.348983	2	1.09699
FvH4_4g20740	Plant neutral invertase family protein	0.993	0.909	2.81737e-192	4.88475e-188	0.385413	2	1.09241
FvH4_4g22140		0.836	0.592	1.70065e-127	2.94858e-123	0.370776	2	1.41216
FvH4_4g22720	Homeodomain-like superfamily protein	0.864	0.625	3.77863e-112	6.55139e-108	0.258838	2	1.3824
FvH4_4g23740		0.977	0.801	1.13969e-209	1.97599e-205	0.435331	2	1.21973
FvH4_4g23750	photosystem I light harvesting complex gene 2	0.991	0.935	1.63943e-154	2.84244e-150	0.288922	2	1.05989
FvH4_4g25080	photosystem II BY	0.976	0.847	8.55164e-235	1.48268e-230	0.450172	2	1.1523
FvH4_4g25390	cytochrome P450, family 71, subfamily B, polypeptide 34	0.941	0.696	1.07718e-135	1.86761e-131	0.414932	2	1.35201
FvH4_4g25450	alanine-2-oxoglutarate aminotransferase 2	0.979	0.852	8.80868e-210	1.52725e-205	0.344423	2	1.14906
FvH4_4g27330	ribulose bisphosphate carboxylase small chain 1A	0.993	0.956	1.68458e-131	2.92073e-127	0.298685	2	1.0387
FvH4_4g27520	NIM1-interacting 2	0.844	0.606	2.8458e-100	4.93404e-96	0.295876	2	1.39274
FvH4_4g32480	serine carboxypeptidase-like 50	0.808	0.54	9.91504e-133	1.71907e-128	0.287864	2	1.4963
FvH4_4g32950	ATP-citrate lyase A-1	0.983	0.897	4.30672e-79	7.46699e-75	0.262541	2	1.09588
FvH4_4g34160	galactinol synthase 4	0.797	0.474	7.19651e-187	1.24773e-182	0.460855	2	1.68143
FvH4_4g34500	Oxidoreductase, zinc-binding dehydrogenase family protein	0.918	0.691	8.2728e-138	1.43434e-133	0.258167	2	1.32851
FvH4_4g35050	UDP-glucosyl transferase 74B1	0.756	0.531	1.09265e-88	1.89443e-84	0.33961	2	1.42373
FvH4_4g35100	peptidase M20/M25/M40 family protein	0.617	0.473	7.70266e-39	1.33549e-34	0.313821	2	1.30444
FvH4_5g04650		0.899	0.643	1.46716e-147	2.54377e-143	0.350305	2	1.39813
FvH4_5g10520	Polyketide cyclase/dehydrase and lipid transport superfamily protein	0.986	0.854	4.57216e-179	7.92721e-175	0.363177	2	1.15457
FvH4_5g10560		0.99	0.883	1.81727e-174	3.15078e-170	0.38925	2	1.12118
FvH4_5g12280		0.965	0.804	2.27652e-89	3.94702e-85	0.298284	2	1.20025
FvH4_5g14630	D-ribulose-5-phosphate-3-epimerase	0.981	0.872	1.26458e-135	2.19253e-131	0.264633	2	1.125
FvH4_5g14690	NDH dependent flow 6	0.915	0.682	1.43727e-153	2.49194e-149	0.27554	2	1.34164
FvH4_5g20800	chloroplast beta-amylase	0.808	0.525	4.50296e-173	7.80723e-169	0.664191	2	1.53905
FvH4_5g21610	Single hybrid motif superfamily protein	0.983	0.877	1.74025e-137	3.01724e-133	0.277198	2	1.12087
FvH4_5g23520	phosphoribulokinase	0.979	0.819	1.66947e-170	2.89453e-166	0.332983	2	1.19536
FvH4_5g25760	glyceraldehyde-3-phosphate dehydrogenase B subunit	0.99	0.902	1.29376e-252	2.24312e-248	0.434327	2	1.09756
FvH4_5g26750		0.97	0.821	3.04075e-160	5.27206e-156	0.346827	2	1.18149
FvH4_5g26790	calmodulin-like 38	0.991	0.898	2.95036e-124	5.11534e-120	0.355718	2	1.10356
FvH4_5g30340	hydroxypyruvate reductase	0.973	0.832	4.08404e-223	7.0809e-219	0.382753	2	1.16947
FvH4_5g34510	UDP-Glycosyltransferase superfamily protein	0.945	0.68	2.07695e-187	3.60101e-183	0.456606	2	1.38971
FvH4_6g00110	2-phosphoglycolate phosphatase 1	0.977	0.875	1.71952e-159	2.9813e-155	0.284595	2	1.11657
FvH4_6g00380	thioredoxin F2	0.977	0.83	1.61495e-177	2.8e-173	0.298083	2	1.17711
FvH4_6g00530	photosystem I subunit l	0.996	0.965	7.3188e-242	1.26893e-237	0.385286	2	1.03212
FvH4_6g05320	thylakoid lumen 18.3 kDa protein	0.915	0.706	1.76832e-125	3.06592e-121	0.271002	2	1.29603
FvH4_6g12370	high cyclic electron flow 1	0.95	0.727	2.85924e-197	4.95734e-193	0.335953	2	1.30674
FvH4_6g12720		0.988	0.881	2.1652e-76	3.75402e-72	0.25172	2	1.12145
FvH4_6g13240	one helix protein	0.967	0.8	1.78126e-142	3.08835e-138	0.270931	2	1.20875
FvH4_6g16410	Heavy metal transport/detoxification superfamily protein	0.995	0.936	2.90588e-141	5.03822e-137	0.42013	2	1.06303
FvH4_6g18820	Thioredoxin family protein	0.951	0.752	3.35426e-136	5.81562e-132	0.291932	2	1.26463
FvH4_6g20400	plant U-box 23	0.864	0.642	2.10074e-84	3.64226e-80	0.291676	2	1.34579
FvH4_6g20570		0.933	0.703	4.22271e-152	7.32134e-148	0.378515	2	1.32717
FvH4_6g25460	glutamate synthase 1	0.909	0.686	7.50839e-138	1.3018e-133	0.250208	2	1.32507
FvH4_6g26170	RING membrane-anchor 1	0.913	0.702	9.33358e-95	1.61826e-90	0.280326	2	1.30057
FvH4_6g31740	photosystem I subunit H2	0.998	0.98	1.36026e-207	2.35842e-203	0.346722	2	1.01837
FvH4_6g32530	oxidative stress 3	0.902	0.66	9.02213e-142	1.56426e-137	0.392094	2	1.36667
FvH4_6g34880	RELA/SPOT homolog 3	0.937	0.749	2.8085e-136	4.86938e-132	0.331406	2	1.251
FvH4_6g35140	TIFY domain/Divergent CCT motif family protein	0.988	0.886	4.08042e-76	7.07464e-72	0.292924	2	1.11512
FvH4_6g35580	GDSL lipase 1	0.827	0.587	3.72649e-94	6.46098e-90	0.266585	2	1.40886
FvH4_6g36960	lysophosphatidyl acyltransferase 2	0.913	0.693	6.03924e-95	1.04708e-90	0.303187	2	1.31746
FvH4_6g38670	phytoene desaturation 1	0.941	0.742	6.19226e-127	1.07361e-122	0.288632	2	1.26819
FvH4_6g38900	photosystem II subunit P-1	0.991	0.93	4.85307e-181	8.41426e-177	0.338532	2	1.06559
FvH4_6g38930	NAD(P)-linked oxidoreductase superfamily protein	0.822	0.541	2.39468e-177	4.15189e-173	0.276983	2	1.51941
FvH4_6g40970	photosystem II light harvesting complex gene 2.1	0.991	0.902	5.96773e-184	1.03468e-179	0.362534	2	1.09867
FvH4_6g42090	ethylene-forming enzyme	0.995	0.88	6.15075e-161	1.06642e-156	0.384615	2	1.13068
FvH4_6g44060	Calcium-binding EF-hand family protein	0.949	0.834	8.23816e-109	1.42833e-104	0.472706	2	1.13789
FvH4_6g44370	photosynthetic electron transfer C	0.98	0.869	5.01686e-233	8.69822e-229	0.368153	2	1.12773
FvH4_6g45340	acclimation of photosynthesis to environment	0.92	0.69	3.87822e-150	6.72405e-146	0.265116	2	1.33333
FvH4_6g46740	HXXXD-type acyl-transferase family protein	0.759	0.499	5.43731e-94	9.4272e-90	0.257057	2	1.52104
FvH4_6g50060	ferredoxin thioredoxin reductase catalytic beta chain family protein	0.95	0.759	4.24347e-157	7.35733e-153	0.283094	2	1.25165
FvH4_6g50780	carbonic anhydrase 1	0.994	0.959	9.23066e-268	1.60041e-263	0.419768	2	1.0365
FvH4_7g01730	Protein of unknown function (DUF793)	0.963	0.802	2.16518e-115	3.75399e-111	0.354867	2	1.20075
FvH4_7g03220	NADPH:quinone oxidoreductase	0.987	0.871	1.53189e-128	2.65598e-124	0.257336	2	1.13318
FvH4_7g03520	sigma factor binding protein 1	0.92	0.681	4.27944e-123	7.41969e-119	0.371956	2	1.35095
FvH4_7g15760		0.99	0.933	2.02619e-167	3.51302e-163	0.265609	2	1.06109
FvH4_7g17800	photosystem I P subunit	0.981	0.865	6.00523e-150	1.04119e-145	0.312611	2	1.1341
FvH4_7g19750	photosystem I light harvesting complex gene 1	0.991	0.944	2.87397e-201	4.98289e-197	0.378337	2	1.04979
FvH4_7g21220	Cation efflux family protein	0.982	0.88	2.764e-122	4.79223e-118	0.254237	2	1.11591
FvH4_7g22910	rubisco activase	0.994	0.942	1.0831e-262	1.87788e-258	0.418026	2	1.0552
FvH4_7g23960	sedoheptulose-bisphosphatase	0.971	0.791	3.62213e-181	6.28005e-177	0.327317	2	1.22756
FvH4_7g24350	light harvesting complex photosystem II	0.648	0.46	4.41038e-86	7.64672e-82	0.365452	2	1.4087
FvH4_7g26930	Integrase-type DNA-binding superfamily protein	0.947	0.754	2.57089e-112	4.45741e-108	0.365426	2	1.25597
FvH4_7g30980	manganese tracking factor for mitochondrial SOD2	0.907	0.711	1.2723e-111	2.20591e-107	0.277726	2	1.27567
FvH4_7g33540		0.98	0.913	5.61107e-105	9.72847e-101	0.298087	2	1.07338
FvH4_7g33550	rubredoxin family protein	0.953	0.744	4.78127e-173	8.28977e-169	0.316997	2	1.28091
FvH4_7g34110		0.901	0.683	7.53057e-93	1.30565e-88	0.28306	2	1.31918
FvH4_1g02620	Raffinose synthase family protein	0.997	0.855	9.03118e-144	1.56583e-139	0.378434	3	1.16608
FvH4_1g03550		0.751	0.489	1.22333e-109	2.12101e-105	0.365077	3	1.53579
FvH4_1g06410	oxidative stress 3	0.989	0.748	1.06675e-259	1.84953e-255	0.558047	3	1.32219
FvH4_1g07000		0.569	0.297	1.73007e-139	2.9996e-135	0.302358	3	1.91582
FvH4_1g08010	homology to ABI1	0.807	0.45	2.34062e-222	4.05817e-218	0.321416	3	1.79333
FvH4_1g08370	myb domain protein 5	0.705	0.393	6.3176e-166	1.09534e-161	0.552398	3	1.79389
FvH4_1g08510	oxophytodienoate-reductase 3	0.941	0.696	1.71448e-116	2.97256e-112	0.27437	3	1.35201
FvH4_1g09070	jasmonate-zim-domain protein 1	0.996	0.884	3.53469e-173	6.12844e-169	0.420318	3	1.1267
FvH4_1g10910	SEC14 cytosolic factor family protein / phosphoglyceride transfer family protein	0.72	0.549	2.63484e-47	4.56828e-43	0.359875	3	1.31148
FvH4_1g10930	Rhodanese/Cell cycle control phosphatase superfamily protein	0.995	0.817	1.11413e-229	1.93168e-225	0.523357	3	1.21787
FvH4_1g12030	histone H1-3	0.807	0.509	6.71378e-149	1.16404e-144	0.436902	3	1.58546
FvH4_1g12610		0.888	0.708	2.89983e-109	5.02773e-105	0.419375	3	1.25424
FvH4_1g13370		0.999	0.806	7.99077e-157	1.38544e-152	0.299018	3	1.23945
FvH4_1g16480	WRKY DNA-binding protein 15	0.967	0.735	2.32261e-95	4.02695e-91	0.268195	3	1.31565
FvH4_1g17140	Late embryogenesis abundant protein, group 6	0.977	0.796	5.28995e-193	9.17172e-189	0.50074	3	1.22739
FvH4_1g19270		0.957	0.754	8.99506e-127	1.55956e-122	0.394348	3	1.26923
FvH4_1g23350	Integrase-type DNA-binding superfamily protein	0.984	0.791	1.18722e-98	2.0584e-94	0.285078	3	1.24399
FvH4_1g26490	tolB protein-related	0.988	0.791	7.45093e-140	1.29184e-135	0.429326	3	1.24905
FvH4_2g01600	Chaperone DnaJ-domain superfamily protein	0.776	0.439	1.3101e-214	2.27145e-210	0.624931	3	1.76765
FvH4_2g04580	NAD(P)-binding Rossmann-fold superfamily protein	0.698	0.298	0	0	0.943611	3	2.34228
FvH4_2g04750	Auxin-responsive GH3 family protein	0.999	0.911	6.22915e-230	1.08001e-225	0.477217	3	1.0966
FvH4_2g05690	UDP-glucosyl transferase 73B5	0.993	0.774	1.86285e-220	3.22981e-216	0.486308	3	1.28295
FvH4_2g08880	cold, circadian rhythm, and rna binding 2	0.981	0.838	4.98507e-113	8.64311e-109	0.308641	3	1.17064
FvH4_2g09740	oxidative stress 3	0.614	0.314	3.77274e-154	6.54118e-150	0.265157	3	1.95541
FvH4_2g12320	sucrose-proton symporter 2	0.453	0.227	2.01805e-102	3.4989e-98	0.253054	3	1.99559
FvH4_2g13240	Integrase-type DNA-binding superfamily protein	0.939	0.67	4.98468e-150	8.64244e-146	0.378053	3	1.40149
FvH4_2g20710		0.268	0.126	1.77775e-62	3.08227e-58	0.27017	3	2.12698
FvH4_2g22280	winged-helix DNA-binding transcription factor family protein	0.921	0.678	3.53796e-179	6.13412e-175	0.648687	3	1.35841
FvH4_2g22770	Protein of unknown function (DUF506)	0.873	0.565	5.03832e-215	8.73543e-211	0.611191	3	1.54513
FvH4_2g22790		0.84	0.505	2.62676e-138	4.55427e-134	0.276665	3	1.66337
FvH4_2g23100	sulfate transporter 3;1	0.777	0.453	1.34533e-198	2.33253e-194	0.674692	3	1.71523
FvH4_2g25390	alpha/beta-Hydrolases superfamily protein	0.984	0.835	3.92102e-78	6.79827e-74	0.271178	3	1.17844
FvH4_2g26000	sucrose synthase 3	0.983	0.734	1.35071e-263	2.34186e-259	0.434226	3	1.33924
FvH4_2g26080	Integrase-type DNA-binding superfamily protein	0.752	0.457	3.39378e-124	5.88414e-120	0.269647	3	1.64551
FvH4_2g30890		0.95	0.667	6.0091e-203	1.04186e-198	0.410408	3	1.42429
FvH4_2g31710	Mitochondrial substrate carrier family protein	0.716	0.457	5.26064e-107	9.1209e-103	0.274189	3	1.56674
FvH4_2g32430	branched-chain amino acid transaminase 2	0.963	0.595	0	0	0.596564	3	1.61849
FvH4_2g32830	Uncharacterised conserved protein UCP031279	0.883	0.584	5.95275e-167	1.03209e-162	0.399681	3	1.51199
FvH4_2g33710		0.609	0.352	6.62253e-97	1.14821e-92	0.296382	3	1.73011
FvH4_2g37220		0.778	0.374	6.69337e-278	1.1605e-273	0.332708	3	2.08021
FvH4_2g38300	Chaperone protein htpG family protein	0.898	0.665	8.13525e-121	1.41049e-116	0.42125	3	1.35038
FvH4_2g38340	Chaperone DnaJ-domain superfamily protein	0.981	0.766	3.52877e-188	6.11818e-184	0.465207	3	1.28068
FvH4_2g39630		0.287	0.102	1.66194e-123	2.88147e-119	0.289468	3	2.81373
FvH4_2g40510	allene oxide synthase	0.923	0.665	7.81638e-196	1.3552e-191	0.658984	3	1.38797
FvH4_2g40990	stromal cell-derived factor 2-like protein precursor	0.837	0.539	1.19716e-184	2.07564e-180	0.422987	3	1.55288
FvH4_3g04300	Putative lysine decarboxylase family protein	0.428	0.205	5.2964e-113	9.1829e-109	0.266823	3	2.0878
FvH4_3g04690		0.964	0.685	1.86528e-218	3.23403e-214	0.431295	3	1.4073
FvH4_3g04880	Aluminium induced protein with YGL and LRDR motifs	1	0.98	7.29267e-282	1.2644e-277	0.528264	3	1.02041
FvH4_3g05230	F-box family protein	0.933	0.665	2.54073e-130	4.40511e-126	0.279455	3	1.40301
FvH4_3g05330	Aldolase-type TIM barrel family protein	0.699	0.427	1.92592e-118	3.33916e-114	0.29068	3	1.637
FvH4_3g06120	light-harvesting chlorophyll-protein complex II subunit B1	0.983	0.823	1.20067e-98	2.08172e-94	0.267299	3	1.19441
FvH4_3g08470	Thioredoxin superfamily protein	0.938	0.692	2.57392e-103	4.46267e-99	0.304479	3	1.35549
FvH4_3g08950	Late embryogenesis abundant protein (LEA) family protein	0.568	0.275	4.11824e-158	7.1402e-154	0.463077	3	2.06545
FvH4_3g09070	Protein of unknown function (DUF506)	0.923	0.673	8.65931e-192	1.50135e-187	0.568514	3	1.37147
FvH4_3g19880	proton pump interactor 1	0.982	0.764	9.27202e-194	1.60758e-189	0.409893	3	1.28534
FvH4_3g20140	thioredoxin M-type 4	0.996	0.865	1.1322e-181	1.96301e-177	0.307861	3	1.15145
FvH4_3g21650	histone H2A 2	0.999	0.915	1.01882e-224	1.76643e-220	0.539213	3	1.0918
FvH4_3g22890	Protein of unknown function, DUF584	0.629	0.398	5.00945e-91	8.68538e-87	0.373381	3	1.5804
FvH4_3g23340	RNA-binding (RRM/RBD/RNP motifs) family protein	0.382	0.153	3.4932e-138	6.05651e-134	0.328387	3	2.49673
FvH4_3g24910	ferredoxin 3	0.978	0.781	2.27151e-136	3.93835e-132	0.345246	3	1.25224
FvH4_3g32900	isovaleryl-CoA-dehydrogenase	0.815	0.456	8.21604e-249	1.4245e-244	0.43022	3	1.78728
FvH4_3g34560	Histone superfamily protein	0.973	0.711	0	0	0.922863	3	1.3685
FvH4_3g35140		0.97	0.733	1.16735e-205	2.02395e-201	0.615499	3	1.32333
FvH4_3g35180	Histone superfamily protein	0.748	0.45	7.70095e-155	1.33519e-150	0.405516	3	1.66222
FvH4_3g35190		0.958	0.716	1.58034e-209	2.74e-205	0.616222	3	1.33799
FvH4_3g35220	Histone superfamily protein	0.791	0.443	2.54168e-232	4.40677e-228	0.484656	3	1.78555
FvH4_3g35380	Histone superfamily protein	0.932	0.668	2.75579e-217	4.77798e-213	0.656107	3	1.39521
FvH4_3g35390	Histone superfamily protein	0.802	0.517	7.23342e-133	1.25413e-128	0.287927	3	1.55126
FvH4_3g35440	Histone superfamily protein	0.973	0.734	2.94283e-241	5.10228e-237	0.597884	3	1.32561
FvH4_3g35500		0.922	0.614	3.30533e-246	5.73079e-242	0.684374	3	1.50163
FvH4_3g35520		0.927	0.679	1.06857e-183	1.85268e-179	0.555921	3	1.36524
FvH4_3g39010	mitogen-activated protein kinase kinase kinase 14	0.908	0.625	6.68909e-138	1.15975e-133	0.31636	3	1.4528
FvH4_3g40690	Histone superfamily protein	0.962	0.725	1.01903e-203	1.76679e-199	0.528991	3	1.3269
FvH4_3g41970	Chaperone DnaJ-domain superfamily protein	0.643	0.369	5.93581e-120	1.02915e-115	0.265878	3	1.74255
FvH4_3g45300	Galactose oxidase/kelch repeat superfamily protein	0.707	0.46	2.09933e-90	3.63982e-86	0.274583	3	1.53696
FvH4_4g10910	Integral membrane HRF1 family protein	0.756	0.498	2.71863e-114	4.71356e-110	0.252683	3	1.51807
FvH4_4g12720	glutathione S-transferase TAU 8	0.811	0.523	4.94687e-127	8.57689e-123	0.360886	3	1.55067
FvH4_4g13000	indole-3-acetate beta-D-glucosyltransferase	0.999	0.833	0	0	0.60701	3	1.19928
FvH4_4g13260	NAD(P)-binding Rossmann-fold superfamily protein	0.835	0.62	2.19686e-76	3.80892e-72	0.311104	3	1.34677
FvH4_4g14600	Eukaryotic aspartyl protease family protein	0.911	0.614	2.53268e-193	4.39116e-189	0.444325	3	1.48371
FvH4_4g15150	Major facilitator superfamily protein	0.982	0.815	2.35539e-125	4.08378e-121	0.303018	3	1.20491
FvH4_4g19560	ubiquitin-conjugating enzyme 32	0.932	0.698	2.74038e-121	4.75128e-117	0.251566	3	1.33524
FvH4_4g20750	myb domain protein 78	0.637	0.371	1.49499e-101	2.59201e-97	0.265607	3	1.71698
FvH4_4g21990	ARM repeat superfamily protein	0.647	0.405	9.46904e-106	1.64174e-101	0.358484	3	1.59753
FvH4_4g23170	Protein kinase superfamily protein	0.926	0.63	3.59351e-144	6.23043e-140	0.272382	3	1.46984
FvH4_4g23300	cyclophilin 20-2	0.981	0.779	1.08849e-109	1.88722e-105	0.259463	3	1.25931
FvH4_4g25390	cytochrome P450, family 71, subfamily B, polypeptide 34	0.97	0.694	3.11888e-132	5.40752e-128	0.339179	3	1.39769
FvH4_4g26790	Protein of unknown function (DUF789)	0.976	0.747	6.71555e-149	1.16434e-144	0.2659	3	1.30656
FvH4_4g27210		0.991	0.804	7.99275e-202	1.38578e-197	0.502421	3	1.23259
FvH4_4g27990	myb-like transcription factor family protein	0.767	0.452	3.33003e-167	5.77361e-163	0.323065	3	1.6969
FvH4_4g28020	methionine aminopeptidase 1B	0.939	0.852	8.94769e-107	1.55135e-102	0.660867	3	1.10211
FvH4_4g28960	Transmembrane amino acid transporter family protein	0.604	0.306	4.85592e-159	8.41919e-155	0.251729	3	1.97386
FvH4_4g30140	plasmodesmata callose-binding protein 3	0.744	0.452	1.825e-131	3.16418e-127	0.279022	3	1.64602
FvH4_4g31570		0.906	0.631	3.15163e-146	5.46429e-142	0.368055	3	1.43582
FvH4_4g35050	UDP-glucosyl transferase 74B1	0.776	0.531	8.21927e-97	1.42506e-92	0.372479	3	1.46139
FvH4_4g35100	peptidase M20/M25/M40 family protein	0.787	0.449	6.5499e-192	1.13562e-187	0.550772	3	1.75278
FvH4_4g35340	myb-like transcription factor family protein	0.931	0.645	1.54902e-212	2.68569e-208	0.419542	3	1.44341
FvH4_4g35980	Homeodomain-like superfamily protein	0.415	0.167	3.33689e-150	5.7855e-146	0.271794	3	2.48503
FvH4_4g37300		0.997	0.821	2.32134e-255	4.02474e-251	0.539223	3	1.21437
FvH4_5g00680	Protein of unknown function (DUF1442)	0.991	0.779	2.19496e-161	3.80562e-157	0.419099	3	1.27214
FvH4_5g01680	IQ-domain 22	0.931	0.647	1.69761e-166	2.94332e-162	0.308644	3	1.43895
FvH4_5g02130	glutathione peroxidase 6	1	0.995	7.89207e-126	1.36833e-121	0.275393	3	1.00503
FvH4_5g04470	Integrase-type DNA-binding superfamily protein	0.522	0.28	6.52801e-113	1.13183e-108	0.445114	3	1.86429
FvH4_5g04740	UDP-D-glucose/UDP-D-galactose 4-epimerase 5	0.961	0.746	8.12971e-155	1.40953e-150	0.428059	3	1.2882
FvH4_5g06350	RAB GTPase homolog E1B	0.963	0.699	2.71998e-129	4.7159e-125	0.257129	3	1.37768
FvH4_5g06740	BTB and TAZ domain protein 1	0.997	0.817	1.36301e-232	2.36318e-228	0.562464	3	1.22032
FvH4_5g08170	cytochrome P450, family 94, subfamily B, polypeptide 3	0.383	0.195	1.11868e-79	1.93956e-75	0.304704	3	1.9641
FvH4_5g08190	SNF1-related protein kinase regulatory subunit gamma 1	0.864	0.545	5.80774e-176	1.00695e-171	0.322377	3	1.58532
FvH4_5g08410	Major facilitator superfamily protein	0.574	0.247	8.83522e-208	1.53185e-203	0.303314	3	2.32389
FvH4_5g09790		0.993	0.798	1.74513e-116	3.02571e-112	0.279607	3	1.24436
FvH4_5g09940	calnexin 1	0.949	0.753	8.66705e-137	1.50269e-132	0.410121	3	1.26029
FvH4_5g10360		0.644	0.301	9.07676e-223	1.57373e-218	0.377141	3	2.13953
FvH4_5g10890	methionine gamma-lyase	0.789	0.386	0	0	0.832081	3	2.04404
FvH4_5g10980		0.55	0.294	1.9712e-118	3.41767e-114	0.270353	3	1.87075
FvH4_5g11500	Heat shock protein 70 (Hsp 70) family protein	0.952	0.755	4.80683e-151	8.33409e-147	0.602845	3	1.26093
FvH4_5g11930	myb domain protein 62	0.37	0.179	6.82105e-86	1.18263e-81	0.323528	3	2.06704
FvH4_5g14700	atypical CYS HIS rich thioredoxin 4	0.98	0.729	1.54875e-154	2.68522e-150	0.350207	3	1.34431
FvH4_5g15520	homeobox 1	0.939	0.62	1.96634e-194	3.40925e-190	0.392736	3	1.51452
FvH4_5g19780	nudix hydrolase homolog 8	0.868	0.522	5.36558e-221	9.30285e-217	0.41871	3	1.66284
FvH4_5g26370	Auxin efflux carrier family protein	0.958	0.651	1.76996e-221	3.06875e-217	0.464002	3	1.47158
FvH4_5g34720		0.986	0.813	1.72064e-108	2.98325e-104	0.316148	3	1.21279
FvH4_5g36850	EXORDIUM like 2	0.328	0.12	4.58208e-135	7.94441e-131	0.352672	3	2.73333
FvH4_5g36920	Phosphate-responsive 1 family protein	0.764	0.55	1.47653e-71	2.56001e-67	0.297346	3	1.38909
FvH4_5g39190	CP12 domain-containing protein 2	0.996	0.851	1.68054e-128	2.91372e-124	0.285268	3	1.17039
FvH4_6g02630	winged-helix DNA-binding transcription factor family protein	0.925	0.626	2.19015e-254	3.79729e-250	0.822888	3	1.47764
FvH4_6g02920	Bacterial sec-independent translocation protein mttA/Hcf106	0.988	0.778	1.95581e-164	3.39099e-160	0.302807	3	1.26992
FvH4_6g04950	Histone superfamily protein	0.713	0.44	1.9051e-125	3.30307e-121	0.396173	3	1.62045
FvH4_6g05520	Signal peptidase subunit	0.824	0.53	3.86736e-148	6.70523e-144	0.277351	3	1.55472
FvH4_6g06430	histone H2A 7	0.807	0.484	6.9883e-196	1.21163e-191	0.586611	3	1.66736
FvH4_6g07230	thioredoxin family protein	0.992	0.826	3.11904e-99	5.40779e-95	0.251768	3	1.20097
FvH4_6g08700		0.903	0.753	1.40386e-79	2.434e-75	0.40834	3	1.1992
FvH4_6g08720		0.991	0.772	0	0	1.03328	3	1.28368
FvH4_6g10770	ferretin 1	0.631	0.371	3.97978e-115	6.90014e-111	0.461635	3	1.70081
FvH4_6g12720		0.999	0.88	1.65756e-268	2.87387e-264	0.502578	3	1.13523
FvH4_6g14140	Histone superfamily protein	0.932	0.602	4.40449e-301	7.63651e-297	0.862924	3	1.54817
FvH4_6g15850		0.983	0.759	0	0	0.801184	3	1.29513
FvH4_6g17470	sequence-specific DNA binding transcription factors	0.464	0.188	2.16953e-171	3.76153e-167	0.332983	3	2.46809
FvH4_6g18190	monodehydroascorbate reductase 1	0.878	0.627	1.49374e-116	2.58985e-112	0.254201	3	1.40032
FvH4_6g20170	NDR1/HIN1-like 1	0.652	0.295	9.51278e-221	1.64933e-216	0.264146	3	2.21017
FvH4_6g26170	RING membrane-anchor 1	0.95	0.698	2.56601e-129	4.44894e-125	0.345423	3	1.36103
FvH4_6g28480	Chaperone DnaJ-domain superfamily protein	0.998	0.882	2.16475e-198	3.75325e-194	0.461236	3	1.13152
FvH4_6g31970	delta tonoplast integral protein	0.994	0.903	2.35257e-276	4.07888e-272	0.63087	3	1.10078
FvH4_6g32440	chlorophyll A/B binding protein 1	0.552	0.322	1.93635e-91	3.35724e-87	0.409486	3	1.71429
FvH4_6g35140	TIFY domain/Divergent CCT motif family protein	0.998	0.886	7.87449e-156	1.36528e-151	0.404037	3	1.12641
FvH4_6g35500	GDSL lipase 1	0.983	0.827	1.47514e-186	2.55759e-182	0.531911	3	1.18863
FvH4_6g38670	phytoene desaturation 1	0.979	0.739	3.20368e-175	5.55453e-171	0.351927	3	1.32476
FvH4_6g39710	UDP-Glycosyltransferase superfamily protein	0.737	0.459	4.0785e-154	7.0713e-150	0.726601	3	1.60566
FvH4_6g44470	Wound-responsive family protein	0.267	0.061	1.02685e-205	1.78036e-201	0.334558	3	4.37705
FvH4_6g45050	photosystem II family protein	0.927	0.627	8.17657e-186	1.41765e-181	0.351197	3	1.47847
FvH4_6g45150	LOB domain-containing protein 41	0.66	0.337	6.3651e-179	1.10358e-174	0.358194	3	1.95846
FvH4_6g45310	Regulator of chromosome condensation (RCC1) family protein	0.949	0.75	2.84505e-133	4.93274e-129	0.353135	3	1.26533
FvH4_6g45370	allene oxide cyclase 4	0.992	0.873	1.50218e-232	2.60448e-228	0.630341	3	1.13631
FvH4_6g46030		0.935	0.652	3.07482e-176	5.33112e-172	0.451691	3	1.43405
FvH4_6g46040		0.967	0.706	2.40868e-215	4.17617e-211	0.524683	3	1.36969
FvH4_6g46740	HXXXD-type acyl-transferase family protein	0.789	0.497	4.85802e-163	8.42283e-159	0.523341	3	1.58753
FvH4_6g50700	Oxidoreductase, zinc-binding dehydrogenase family protein	0.861	0.68	2.13401e-59	3.69995e-55	0.265868	3	1.26618
FvH4_6g50910	ribosomal protein L12-A	0.995	0.871	8.67423e-113	1.50394e-108	0.269544	3	1.14237
FvH4_6g53990	senescence-related gene 3	0.659	0.43	1.72101e-83	2.98388e-79	0.312325	3	1.53256
FvH4_7g00260		0.945	0.638	1.32959e-251	2.30524e-247	0.374135	3	1.48119
FvH4_7g01730	Protein of unknown function (DUF793)	0.953	0.805	2.43915e-74	4.22899e-70	0.296701	3	1.18385
FvH4_7g04820	zinc induced facilitator-like 1	0.908	0.551	4.16715e-219	7.22501e-215	0.47271	3	1.64791
FvH4_7g16040	Auxin-responsive GH3 family protein	0.572	0.306	8.32984e-143	1.44423e-138	0.588109	3	1.86928
FvH4_7g20380	related to AP2.7	0.968	0.688	5.15341e-251	8.93499e-247	0.421703	3	1.40698
FvH4_7g20780	Histone superfamily protein	0.827	0.521	3.73041e-174	6.46779e-170	0.483728	3	1.58733
FvH4_7g21880	C2H2 and C2HC zinc fingers superfamily protein	0.684	0.505	3.87984e-53	6.72686e-49	0.348376	3	1.35446
FvH4_7g23590		0.955	0.65	1.66765e-253	2.89137e-249	0.68016	3	1.46923
FvH4_7g24710		0.679	0.321	1.25341e-218	2.17316e-214	0.282941	3	2.11526
FvH4_7g25100	ferritin 2	0.996	0.832	6.51504e-189	1.12958e-184	0.428376	3	1.19712
FvH4_7g25400	dehydration-induced protein (ERD15)	1	0.956	1.87197e-265	3.24563e-261	0.578087	3	1.04603
FvH4_7g26540	glutamate dehydrogenase 2	0.956	0.746	5.23356e-128	9.07395e-124	0.392997	3	1.2815
FvH4_7g26930	Integrase-type DNA-binding superfamily protein	0.976	0.752	6.87324e-121	1.19168e-116	0.366435	3	1.29787
FvH4_7g26940	Integrase-type DNA-binding superfamily protein	0.543	0.271	8.56277e-143	1.48461e-138	0.318268	3	2.00369
FvH4_7g27800	Plant invertase/pectin methylesterase inhibitor superfamily protein	0.99	0.855	1.72967e-149	2.9989e-145	0.358233	3	1.15789
FvH4_7g32960	RING/U-box superfamily protein	0.272	0.137	8.64699e-56	1.49921e-51	0.310126	3	1.9854
FvH4_7g32980	2-oxoglutarate (2OG) and Fe(II)-dependent oxygenase superfamily protein	0.556	0.371	1.31566e-56	2.28108e-52	0.252298	3	1.49865
FvH4_7g33300		0.994	0.837	7.84477e-162	1.36013e-157	0.30099	3	1.18757
FvH4_1g00160		0.246	0.393	1.37905e-06	0.0239099	0.300883	4	0.625954
FvH4_1g00370	Ribosomal protein S24e family protein	0.712	0.858	7.13e-29	1.2362e-24	0.406592	4	0.829837
FvH4_1g01030	fatty acid desaturase 6	0.684	0.789	5.64888e-44	9.79403e-40	0.46586	4	0.86692
FvH4_1g01130	aldehyde dehydrogenase 11A3	0.696	0.847	6.97722e-35	1.20971e-30	0.395678	4	0.821724
FvH4_1g01440		0.677	0.874	2.77483e-10	4.81101e-06	0.299785	4	0.7746
FvH4_1g02570	Bifunctional inhibitor/lipid-transfer protein/seed storage 2S albumin superfamily protein	0.742	0.737	6.75717e-110	1.17156e-105	0.992997	4	1.00678
FvH4_1g03010	chloroplast thylakoid lumen protein	0.732	0.804	2.98454e-74	5.17459e-70	0.499133	4	0.910448
FvH4_1g03240	Plant haem oxygenase (decyclizing) family protein	0.276	0.469	8.79722e-09	0.000152526	0.278871	4	0.588486
FvH4_1g03260	DnaJ/Hsp40 cysteine-rich domain superfamily protein	0.905	0.897	1.90071e-213	3.29545e-209	0.585106	4	1.00892
FvH4_1g04830	ubiquitin-conjugating enzyme 37	0.653	0.82	1.49549e-14	2.59288e-10	0.335092	4	0.796341
FvH4_1g05730	Glyoxalase/Bleomycin resistance protein/Dioxygenase superfamily protein	0.646	0.798	2.462e-19	4.26861e-15	0.356095	4	0.809524
FvH4_1g06780	Ribosomal protein L31e family protein	0.827	0.931	1.20218e-60	2.08433e-56	0.408261	4	0.888292
FvH4_1g06820	Ribosomal L28e protein family	0.806	0.911	2.70438e-68	4.68885e-64	0.425964	4	0.884742
FvH4_1g08270	photosystem II subunit X	0.891	0.862	9.38878e-233	1.62783e-228	0.778135	4	1.03364
FvH4_1g08300	Ribosomal protein S3 family protein	0.746	0.905	8.90011e-19	1.5431e-14	0.283287	4	0.824309
FvH4_1g09040	photosystem I light harvesting complex gene 6	0.586	0.705	3.85772e-27	6.68852e-23	0.503286	4	0.831206
FvH4_1g09160	chaperonin 20	0.839	0.886	3.6155e-77	6.26856e-73	0.498367	4	0.946953
FvH4_1g09250	Thioredoxin superfamily protein	0.853	0.834	3.06092e-137	5.30702e-133	0.533932	4	1.02278
FvH4_1g09790		0.32	0.528	8.61754e-07	0.0149411	0.274503	4	0.606061
FvH4_1g10160		0.676	0.825	3.87438e-31	6.71739e-27	0.377432	4	0.819394
FvH4_1g11490	ascorbate peroxidase 3	0.694	0.786	1.14183e-36	1.9797e-32	0.388229	4	0.882952
FvH4_1g11640	sulfurtransferase 18	0.268	0.461	6.05234e-11	1.04935e-06	0.263421	4	0.581345
FvH4_1g11730	ferredoxin-NADP(+)-oxidoreductase 1	0.903	0.87	4.92342e-239	8.53622e-235	0.634833	4	1.03793
FvH4_1g14430	PS II oxygen-evolving complex 1	0.927	0.909	3.77431e-228	6.54389e-224	0.65657	4	1.0198
FvH4_1g16080	zeaxanthin epoxidase (ZEP) (ABA1)	0.317	0.523	1.62014e-06	0.02809	0.297718	4	0.606119
FvH4_1g19090	serine transhydroxymethyltransferase 1	0.628	0.75	4.12241e-27	7.14743e-23	0.441324	4	0.837333
FvH4_1g20710	Ribosomal L29 family protein	0.701	0.807	1.18897e-35	2.06144e-31	0.440631	4	0.868649
FvH4_1g21450	myo-inositol-1-phosphate synthase 2	0.512	0.622	7.78873e-08	0.00135041	0.532831	4	0.823151
FvH4_1g21630	FK506-binding protein 16-2	0.605	0.735	1.4799e-21	2.56585e-17	0.423595	4	0.823129
FvH4_1g24330	NAD(P)H:plastoquinone dehydrogenase complex subunit O	0.689	0.771	1.45739e-50	2.52682e-46	0.452322	4	0.893645
FvH4_1g24360	photosystem I reaction center subunit PSI-N, chloroplast, putative / PSI-N, putative (PSAN)	0.955	0.919	0	0	0.762978	4	1.03917
FvH4_1g25230	aldehyde dehydrogenase 3I1	0.3	0.494	2.23277e-07	0.00387118	0.260077	4	0.607287
FvH4_1g25280	Rieske (2Fe-2S) domain-containing protein	0.779	0.858	1.7096e-65	2.96411e-61	0.401024	4	0.907925
FvH4_1g27200	cytochrome b6f complex subunit (petM), putative	0.521	0.601	2.23921e-26	3.88235e-22	0.591337	4	0.866889
FvH4_1g28700	dehydroascorbate reductase 1	0.633	0.789	2.75834e-16	4.78242e-12	0.337354	4	0.802281
FvH4_1g28960	dicarboxylate diiron protein, putative (Crd1)	0.819	0.842	1.85319e-141	3.21305e-137	0.5713	4	0.972684
FvH4_1g29160	RNApolymerase sigma subunit 2	0.535	0.709	6.57182e-07	0.0113942	0.378019	4	0.754584
FvH4_1g30360	Nucleic acid-binding, OB-fold-like protein	0.732	0.878	7.00577e-26	1.21466e-21	0.373979	4	0.833713
FvH4_2g00100	RmlC-like cupins superfamily protein	0.58	0.707	1.45462e-23	2.52202e-19	0.509077	4	0.820368
FvH4_2g00910	SNARE associated Golgi protein family	0.75	0.845	4.04782e-59	7.01811e-55	0.441003	4	0.887574
FvH4_2g02030	triosephosphate isomerase	0.675	0.823	1.15927e-33	2.00994e-29	0.427048	4	0.82017
FvH4_2g04070		0.731	0.883	3.0874e-32	5.35293e-28	0.381582	4	0.82786
FvH4_2g04150	CLP protease proteolytic subunit 1	0.562	0.736	1.70853e-06	0.0296225	0.326428	4	0.763587
FvH4_2g04600	SWIB/MDM2 domain superfamily protein	0.645	0.741	2.05695e-27	3.56633e-23	0.478424	4	0.870445
FvH4_2g05330	ADP-ribosylation factor A1F	0.787	0.849	2.37456e-92	4.11701e-88	0.45549	4	0.926973
FvH4_2g07330	cytochrome b6f complex subunit (petM), putative	0.762	0.802	1.30601e-93	2.26437e-89	0.519337	4	0.950125
FvH4_2g09380	Pyridoxal-dependent decarboxylase family protein	0.32	0.527	2.57914e-07	0.00447172	0.259976	4	0.607211
FvH4_2g10390	fructose-bisphosphate aldolase 2	0.957	0.91	0	0	0.763989	4	1.05165
FvH4_2g10740	ribosome-binding factor A family protein	0.258	0.439	9.03838e-10	1.56707e-05	0.250681	4	0.587699
FvH4_2g10920	pyrophosphorylase 6	0.721	0.848	2.66887e-41	4.62728e-37	0.403142	4	0.850236
FvH4_2g11800	FK506-binding protein 12	0.674	0.861	7.15642e-13	1.24078e-08	0.307686	4	0.782811
FvH4_2g12490	ATP synthase delta-subunit gene	0.722	0.775	1.92714e-84	3.34128e-80	0.641906	4	0.931613
FvH4_2g13070	one-helix protein 2	0.753	0.813	5.1416e-83	8.91451e-79	0.524472	4	0.926199
FvH4_2g13300	ribosomal protein 1	0.756	0.893	2.47004e-31	4.28256e-27	0.327252	4	0.846585
FvH4_2g13890	Inositol monophosphatase family protein	0.711	0.766	2.54437e-61	4.41144e-57	0.52268	4	0.928198
FvH4_2g13900	Ribosomal S17 family protein	0.613	0.816	3.39839e-09	5.89213e-05	0.342976	4	0.751225
FvH4_2g13930	CLP protease proteolytic subunit 6	0.618	0.777	3.51619e-09	6.09638e-05	0.334129	4	0.795367
FvH4_2g14900	Thioredoxin superfamily protein	0.892	0.866	1.20976e-188	2.09749e-184	0.559345	4	1.03002
FvH4_2g16360	NAD(P)-binding Rossmann-fold superfamily protein	0.562	0.694	4.71252e-15	8.17057e-11	0.435005	4	0.809798
FvH4_2g17830	Bifunctional inhibitor/lipid-transfer protein/seed storage 2S albumin superfamily protein	0.613	0.601	1.65026e-59	2.86123e-55	0.827911	4	1.01997
FvH4_2g18030	Ribosomal protein L32e	0.807	0.934	7.37708e-37	1.27904e-32	0.303164	4	0.864026
FvH4_2g19960	photosystem I subunit E-2	0.987	0.985	0	0	0.594302	4	1.00203
FvH4_2g19970		0.246	0.39	1.48941e-06	0.0258234	0.291769	4	0.630769
FvH4_2g20240	GroES-like zinc-binding dehydrogenase family protein	0.603	0.794	6.24618e-12	1.08296e-07	0.356777	4	0.759446
FvH4_2g20470	photosystem II reaction center PSB28 protein	0.576	0.636	3.89956e-35	6.76106e-31	0.593361	4	0.90566
FvH4_2g20670	Ribosomal protein L14p/L23e family protein	0.572	0.716	2.96625e-11	5.14288e-07	0.455147	4	0.798883
FvH4_2g21340	Ribosomal protein L10 family protein	0.689	0.773	5.07964e-34	8.80708e-30	0.457454	4	0.891332
FvH4_2g22470	photosystem II reaction center W	0.963	0.958	1.9839e-227	3.43968e-223	0.554816	4	1.00522
FvH4_2g22850	S-adenosyl-L-methionine-dependent methyltransferases superfamily protein	0.785	0.832	8.40318e-124	1.45694e-119	0.56689	4	0.94351
FvH4_2g23480	Chalcone-flavanone isomerase family protein	0.235	0.386	1.64103e-08	0.000284521	0.252946	4	0.608808
FvH4_2g23500	ribosome recycling factor, chloroplast precursor	0.654	0.759	1.68189e-37	2.91606e-33	0.459155	4	0.86166
FvH4_2g23570	chloroplast stem-loop binding protein of 41 kDa	0.61	0.729	2.78008e-17	4.8201e-13	0.37037	4	0.836763
FvH4_2g25340	tetratricopeptide repeat (TPR)-containing protein	0.353	0.597	8.85189e-08	0.00153474	0.274173	4	0.59129
FvH4_2g25920	ribosomal protein L18	0.779	0.906	1.30116e-38	2.25595e-34	0.357115	4	0.859823
FvH4_2g26110	Ribosomal protein L19e family protein	0.826	0.938	1.4902e-35	2.5837e-31	0.273076	4	0.880597
FvH4_2g26180	Ribosomal protein S13/S18 family	0.86	0.878	2.80922e-138	4.87062e-134	0.526387	4	0.979499
FvH4_2g26970	Chlorophyll A-B binding family protein	0.963	0.947	1.3899e-269	2.40981e-265	0.559799	4	1.0169
FvH4_2g27000	Pheophorbide a oxygenase family protein with Rieske [2Fe-2S] domain	0.195	0.342	2.45661e-12	4.25927e-08	0.265757	4	0.570175
FvH4_2g27170	Aldolase superfamily protein	0.618	0.779	1.97996e-11	3.43285e-07	0.349612	4	0.793325
FvH4_2g27340	thylakoidal ascorbate peroxidase	0.628	0.79	4.4698e-14	7.74974e-10	0.356527	4	0.794937
FvH4_2g28400	ATP synthase subunit 1	0.305	0.629	1.90747e-34	3.30717e-30	0.355317	4	0.484897
FvH4_2g28960	Nucleotide/sugar transporter family protein	0.883	0.876	8.03303e-204	1.39277e-199	0.570891	4	1.00799
FvH4_2g30680	Plastid-lipid associated protein PAP / fibrillin family protein	0.637	0.791	8.5709e-15	1.48602e-10	0.35195	4	0.80531
FvH4_2g31210	photosystem II subunit X	0.885	0.883	6.09656e-190	1.05702e-185	0.621075	4	1.00227
FvH4_2g31940	glycine decarboxylase P-protein 1	0.759	0.827	1.66816e-70	2.89226e-66	0.57781	4	0.917775
FvH4_2g36490	ChaC-like family protein	0.816	0.918	5.58585e-32	9.68474e-28	0.423396	4	0.888889
FvH4_2g36730	WRKY DNA-binding protein 11	0.443	0.715	1.69442e-08	0.000293779	0.257396	4	0.61958
FvH4_2g37610	FtsH extracellular protease family	0.666	0.806	4.3517e-18	7.54498e-14	0.365445	4	0.826303
FvH4_2g37890	Cupredoxin superfamily protein	0.822	0.849	4.01361e-108	6.9588e-104	0.788072	4	0.968198
FvH4_2g38630	DnaJ/Hsp40 cysteine-rich domain superfamily protein	0.664	0.743	3.05314e-69	5.29354e-65	0.606328	4	0.893674
FvH4_2g39490	Ribosomal protein L31	0.826	0.857	4.97756e-100	8.63009e-96	0.492591	4	0.963827
FvH4_2g41210	glutathione peroxidase 1	0.712	0.795	3.81176e-57	6.60884e-53	0.465855	4	0.895597
FvH4_3g00160	seed imbibition 2	0.28	0.46	3.03918e-07	0.00526934	0.301447	4	0.608696
FvH4_3g01820	Glycine cleavage T-protein family	0.869	0.874	7.98279e-148	1.38406e-143	0.532513	4	0.994279
FvH4_3g02920	photosystem II subunit Q-2	0.946	0.942	5.18506e-292	8.98985e-288	0.639529	4	1.00425
FvH4_3g06110	photosystem II light harvesting complex gene B1B2	0.699	0.753	8.05827e-39	1.39714e-34	0.630234	4	0.928287
FvH4_3g06120	light-harvesting chlorophyll-protein complex II subunit B1	0.831	0.845	9.36559e-56	1.62381e-51	0.535719	4	0.983432
FvH4_3g06340	cold regulated 314 thylakoid membrane 2	0.671	0.823	5.72212e-11	9.92102e-07	0.326701	4	0.81531
FvH4_3g06480	Zinc-binding ribosomal protein family protein	0.676	0.868	2.84336e-12	4.92983e-08	0.330652	4	0.778802
FvH4_3g07450	ribosomal protein large subunit 16A	0.809	0.924	7.60162e-40	1.31797e-35	0.339719	4	0.875541
FvH4_3g07980	Ribosomal protein L34	0.835	0.84	2.18615e-125	3.79035e-121	0.558004	4	0.994048
FvH4_3g08560	Glucose-6-phosphate/phosphate translocator-related	0.837	0.884	1.4981e-112	2.59741e-108	0.471902	4	0.946833
FvH4_3g08970	Ribosomal protein S5 family protein	0.74	0.783	3.16994e-75	5.49603e-71	0.544688	4	0.945083
FvH4_3g09680	photosystem I subunit K	0.945	0.92	1.08073e-245	1.87376e-241	0.736156	4	1.02717
FvH4_3g11370	Ribosomal protein L2 family	0.633	0.828	2.67349e-09	4.63529e-05	0.335096	4	0.764493
FvH4_3g11800	photosystem I subunit F	0.949	0.928	4.11619e-280	7.13664e-276	0.713267	4	1.02263
FvH4_3g13210	FK506-binding protein 13	0.599	0.722	6.71651e-23	1.16451e-18	0.442407	4	0.82964
FvH4_3g15380	sedoheptulose-bisphosphatase	0.603	0.682	2.04061e-43	3.53802e-39	0.591689	4	0.884164
FvH4_3g16050	photosystem II subunit R	0.996	0.995	6.49785e-291	1.1266e-286	0.487142	4	1.00101
FvH4_3g16520	Aldolase-type TIM barrel family protein	0.96	0.949	2.45926e-241	4.26386e-237	0.60939	4	1.01159
FvH4_3g17050	light harvesting complex of photosystem II 5	0.967	0.945	7.64915e-304	1.32621e-299	0.713217	4	1.02328
FvH4_3g17780	Ribosomal protein L13 family protein	0.775	0.826	4.15182e-75	7.19842e-71	0.514721	4	0.938257
FvH4_3g19430	chloroplast 30S ribosomal protein S20, putative	0.824	0.827	5.23312e-119	9.07319e-115	0.558849	4	0.996372
FvH4_3g19850	Ribosomal protein L2 family	0.719	0.873	2.01372e-21	3.4914e-17	0.313461	4	0.823597
FvH4_3g20600	protochlorophyllide oxidoreductase A	0.849	0.856	4.99742e-98	8.66452e-94	0.587113	4	0.991822
FvH4_3g21020	light-harvesting chlorophyll B-binding protein 3	0.844	0.837	4.01153e-157	6.95519e-153	0.909361	4	1.00836
FvH4_3g21080	Photosystem I, PsaA/PsaB protein	0.562	0.742	2.03808e-11	3.53362e-07	0.904804	4	0.757412
FvH4_3g21090		0.872	0.908	1.30961e-110	2.27061e-106	1.0552	4	0.960352
FvH4_3g21600	Translation protein SH3-like family protein	0.785	0.824	1.40883e-80	2.44263e-76	0.519439	4	0.95267
FvH4_3g21940	thiazole biosynthetic enzyme, chloroplast (ARA6) (THI1) (THI4)	0.749	0.846	3.05255e-33	5.29251e-29	0.420131	4	0.885343
FvH4_3g22190	Ankyrin repeat family protein	0.627	0.739	1.98125e-23	3.43509e-19	0.44653	4	0.848444
FvH4_3g23310	mannose-1-phosphate guanylyltransferase (GDP)s;GDP-galactose:mannose-1-phosphate guanylyltransferases;GDP-galactose:glucose-1-phosphate guanylyltransferases;GDP-galactose:myoinositol-1-phosphate guanylyltransferases;glucose-1-phosphate guanylyltransferase	0.539	0.732	1.17582e-06	0.0203864	0.400992	4	0.736339
FvH4_3g24640	Tetratricopeptide repeat (TPR)-like superfamily protein	0.638	0.751	9.15673e-24	1.58759e-19	0.467979	4	0.849534
FvH4_3g25090	Ribosomal protein S25 family protein	0.751	0.9	5.74701e-31	9.96417e-27	0.326198	4	0.834444
FvH4_3g25770	photosystem I subunit O	0.967	0.953	4.41351e-275	7.65215e-271	0.578477	4	1.01469
FvH4_3g28090	alanine:glyoxylate aminotransferase	0.917	0.911	3.82011e-167	6.6233e-163	0.554656	4	1.00659
FvH4_3g28710	Photosystem II 5 kD protein	0.819	0.803	2.19005e-158	3.7971e-154	0.835681	4	1.01993
FvH4_3g28850	Chaperonin-like RbcX protein	0.532	0.696	6.06882e-10	1.05221e-05	0.403054	4	0.764368
FvH4_3g29130	Histidyl-tRNA synthetase 1	0.3	0.49	8.76047e-07	0.0151889	0.265986	4	0.612245
FvH4_3g29500	Ribosomal protein S10p/S20e family protein	0.734	0.824	1.31737e-26	2.28406e-22	0.313863	4	0.890777
FvH4_3g29620	NAD(P)-linked oxidoreductase superfamily protein	0.59	0.748	4.56155e-10	7.90881e-06	0.364527	4	0.78877
FvH4_3g30600	ribosomal protein L9	0.739	0.792	5.40727e-82	9.37513e-78	0.520559	4	0.933081
FvH4_3g31450	chaperonin-60alpha	0.825	0.891	1.76131e-59	3.05376e-55	0.435644	4	0.925926
FvH4_3g32230	Ribosomal protein L11 family protein	0.612	0.806	1.19532e-06	0.0207245	0.320964	4	0.759305
FvH4_3g33640	Ribosomal protein S12/S23 family protein	0.739	0.88	2.28022e-29	3.95344e-25	0.378552	4	0.839773
FvH4_3g35720	63 kDa inner membrane family protein	0.611	0.803	1.48241e-08	0.000257021	0.331096	4	0.760897
FvH4_3g36080	outer plastid envelope protein 16-1	0.848	0.89	1.00072e-87	1.73506e-83	0.381578	4	0.952809
FvH4_3g36920	rubisco activase	0.763	0.792	6.52156e-67	1.13071e-62	0.493492	4	0.963384
FvH4_3g36950	plastid transcriptionally active 16	0.666	0.775	1.05999e-37	1.83781e-33	0.471678	4	0.859355
FvH4_3g37660	chlorophyll A/B binding protein 1	0.833	0.798	2.62066e-163	4.5437e-159	0.96066	4	1.04386
FvH4_3g38220	RNI-like superfamily protein	0.663	0.751	1.80543e-40	3.13026e-36	0.519154	4	0.882823
FvH4_3g38260		0.65	0.683	1.46777e-75	2.54481e-71	0.824933	4	0.951684
FvH4_3g38780	fatty acid desaturase 8	0.344	0.578	3.52184e-10	6.10617e-06	0.269	4	0.595156
FvH4_3g39480	Ribosomal protein S4 (RPS4A) family protein	0.836	0.935	6.58558e-56	1.14181e-51	0.343251	4	0.894118
FvH4_3g40340	Ribosomal protein S26e family protein	0.69	0.875	1.79905e-14	3.11919e-10	0.32226	4	0.788571
FvH4_3g41620	photosystem I subunit G	0.918	0.897	1.87862e-179	3.25715e-175	0.673527	4	1.02341
FvH4_3g42150	Aldolase superfamily protein	0.71	0.797	3.5132e-44	6.09118e-40	0.485638	4	0.890841
FvH4_3g45790	pumilio 12	0.668	0.772	6.82896e-35	1.18401e-30	0.419063	4	0.865285
FvH4_3g45800	TCP-1/cpn60 chaperonin family protein	0.827	0.88	3.56546e-65	6.1818e-61	0.436884	4	0.939773
FvH4_4g00850	Ribosomal protein S3Ae	0.773	0.914	8.05304e-34	1.39624e-29	0.318026	4	0.845733
FvH4_4g01130	RmlC-like cupins superfamily protein	0.26	0.411	1.01917e-06	0.0176704	0.25524	4	0.632603
FvH4_4g03590	ribosomal protein L5	0.632	0.805	5.5017e-14	9.53885e-10	0.360268	4	0.785093
FvH4_4g03940	Ribosomal protein L14	0.769	0.884	1.38306e-50	2.39796e-46	0.437832	4	0.86991
FvH4_4g04200	Ribosomal L28 family	0.795	0.821	1.25156e-115	2.16996e-111	0.551918	4	0.968331
FvH4_4g04460	Ribosomal protein L14p/L23e family protein	0.762	0.894	5.76198e-26	9.99013e-22	0.359242	4	0.852349
FvH4_4g04650	RNA-binding (RRM/RBD/RNP motifs) family protein	0.586	0.735	1.5381e-17	2.66676e-13	0.418493	4	0.797279
FvH4_4g04720	isopropyl malate isomerase large subunit 1	0.636	0.827	2.03747e-10	3.53257e-06	0.358889	4	0.769045
FvH4_4g06760	thioredoxin X	0.642	0.707	4.14281e-59	7.1828e-55	0.603055	4	0.908062
FvH4_4g07470	Ribosomal protein L4/L1 family	0.749	0.892	6.71904e-32	1.16495e-27	0.353248	4	0.839686
FvH4_4g07630	60S acidic ribosomal protein family	0.763	0.903	2.22455e-29	3.85692e-25	0.347032	4	0.844961
FvH4_4g09690	Ribosomal protein L35	0.81	0.866	3.43539e-119	5.95628e-115	0.539954	4	0.935335
FvH4_4g10280	O-acetylserine (thiol) lyase B	0.682	0.802	5.49745e-39	9.53148e-35	0.415382	4	0.850374
FvH4_4g12340	Ribosomal protein L18e/L15 superfamily protein	0.738	0.869	7.5302e-30	1.30559e-25	0.33943	4	0.849252
FvH4_4g14190	glutamine synthetase 2	0.945	0.946	2.85608e-174	4.95188e-170	0.471541	4	0.998943
FvH4_4g14880	ADP glucose pyrophosphorylase large subunit 1	0.713	0.786	7.20332e-47	1.24891e-42	0.428548	4	0.907125
FvH4_4g14990		0.624	0.823	1.28114e-07	0.00222125	0.334887	4	0.758202
FvH4_4g15260	photosystem I subunit D-2	0.933	0.912	9.9504e-242	1.7252e-237	0.661347	4	1.02303
FvH4_4g17990	Ribosomal protein S21e	0.801	0.926	2.71864e-38	4.71358e-34	0.32668	4	0.865011
FvH4_4g20780	ribosomal protein S1	0.685	0.772	1.75226e-42	3.03806e-38	0.451101	4	0.887306
FvH4_4g21870	Ribosomal L18p/L5e family protein	0.848	0.854	2.76274e-120	4.79003e-116	0.573815	4	0.992974
FvH4_4g22340	ribosomal protein S27	0.827	0.932	1.80488e-30	3.1293e-26	0.27507	4	0.887339
FvH4_4g23300	cyclophilin 20-2	0.742	0.813	1.20356e-42	2.08672e-38	0.467846	4	0.912669
FvH4_4g23750	photosystem I light harvesting complex gene 2	0.941	0.943	5.03275e-255	8.72578e-251	0.627056	4	0.997879
FvH4_4g23920	Ribosomal protein L22p/L17e family protein	0.71	0.887	8.63186e-19	1.49659e-14	0.322263	4	0.800451
FvH4_4g24830		0.71	0.802	1.71743e-59	2.97768e-55	0.48315	4	0.885287
FvH4_4g25080	photosystem II BY	0.857	0.866	1.94279e-103	3.36841e-99	0.469443	4	0.989607
FvH4_4g25450	alanine-2-oxoglutarate aminotransferase 2	0.837	0.874	2.58204e-100	4.47675e-96	0.519821	4	0.957666
FvH4_4g25520	Ribosomal protein L18e/L15 superfamily protein	0.807	0.916	2.00601e-37	3.47802e-33	0.314934	4	0.881004
FvH4_4g27310	ribosomal protein L15	0.806	0.836	1.10426e-100	1.91456e-96	0.493401	4	0.964115
FvH4_4g27330	ribulose bisphosphate carboxylase small chain 1A	0.965	0.961	4.78766e-258	8.30084e-254	0.616473	4	1.00416
FvH4_4g30480		0.619	0.745	6.11216e-28	1.05973e-23	0.477979	4	0.830872
FvH4_4g30500	uvrB/uvrC motif-containing protein	0.305	0.513	3.16331e-08	0.000548454	0.278651	4	0.594542
FvH4_4g34090	inorganic carbon transport protein-related	0.524	0.653	3.10984e-15	5.39185e-11	0.496344	4	0.80245
FvH4_4g34160	galactinol synthase 4	0.476	0.524	1.65311e-06	0.0286617	0.528424	4	0.908397
FvH4_4g34500	Oxidoreductase, zinc-binding dehydrogenase family protein	0.606	0.736	4.58206e-23	7.94438e-19	0.425352	4	0.82337
FvH4_4g36890	photosystem II stability/assembly factor, chloroplast (HCF136)	0.75	0.838	1.32923e-58	2.30462e-54	0.419501	4	0.894988
FvH4_4g37390		0.624	0.757	5.737e-29	9.94681e-25	0.436732	4	0.824306
FvH4_5g00390	Translation elongation factor EFG/EF2 protein	0.604	0.696	1.11547e-32	1.93401e-28	0.5187	4	0.867816
FvH4_5g00440		0.726	0.797	2.39545e-66	4.15324e-62	0.564515	4	0.910916
FvH4_5g01180	PGR5-LIKE A	0.564	0.761	4.59381e-07	0.00796475	0.368526	4	0.74113
FvH4_5g02630	plasma membrane intrinsic protein 1;4	0.623	0.792	1.19669e-12	2.07483e-08	0.354152	4	0.786616
FvH4_5g03060	RNA binding Plectin/S10 domain-containing protein	0.862	0.952	1.66435e-52	2.88566e-48	0.301701	4	0.905462
FvH4_5g06350	RAB GTPase homolog E1B	0.679	0.74	7.65916e-44	1.32795e-39	0.517532	4	0.917568
FvH4_5g06660	chloroplast RNA-binding protein 31B	0.774	0.84	1.32825e-52	2.30291e-48	0.458571	4	0.921429
FvH4_5g07600	nucleoside diphosphate kinase 2	0.654	0.758	1.27825e-36	2.21623e-32	0.490573	4	0.862797
FvH4_5g08150	Ribosomal protein L22p/L17e family protein	0.657	0.786	1.08847e-26	1.8872e-22	0.451104	4	0.835878
FvH4_5g08950	glutamate-1-semialdehyde-2,1-aminomutase	0.718	0.813	2.13924e-46	3.70902e-42	0.471928	4	0.883149
FvH4_5g09190	acyl carrier protein 4	0.872	0.876	2.02359e-127	3.5085e-123	0.496141	4	0.995434
FvH4_5g09430	magnesium-protoporphyrin IX methyltransferase	0.638	0.746	4.95334e-35	8.5881e-31	0.485334	4	0.855228
FvH4_5g09700	Rubredoxin-like superfamily protein	0.516	0.556	3.37533e-31	5.85215e-27	0.657277	4	0.928058
FvH4_5g10460	plastid ribosomal protein l11	0.733	0.8	2.83728e-49	4.91927e-45	0.446672	4	0.91625
FvH4_5g11660	Translation elongation factor EF1B/ribosomal protein S6 family protein	0.738	0.789	3.49302e-58	6.0562e-54	0.482284	4	0.935361
FvH4_5g11920	Ribosomal protein S7e family protein	0.793	0.916	6.55683e-23	1.13682e-18	0.287192	4	0.865721
FvH4_5g14200	Ribosomal protein S19e family protein	0.781	0.921	3.1164e-27	5.40321e-23	0.301424	4	0.847991
FvH4_5g14630	D-ribulose-5-phosphate-3-epimerase	0.864	0.889	8.21811e-149	1.42486e-144	0.502222	4	0.971879
FvH4_5g14690	NDH dependent flow 6	0.614	0.726	3.87255e-29	6.71422e-25	0.463074	4	0.84573
FvH4_5g14770	light-harvesting chlorophyll-protein complex I subunit A4	0.617	0.706	2.94929e-29	5.11348e-25	0.769387	4	0.873938
FvH4_5g14870	Pyridine nucleotide-disulphide oxidoreductase family protein	0.744	0.79	1.70162e-98	2.95027e-94	0.626996	4	0.941772
FvH4_5g15500	Protein of unknown function (DUF1118)	0.56	0.623	4.26051e-39	7.38688e-35	0.6473	4	0.898876
FvH4_5g17580	Molecular chaperone Hsp40/DnaJ family protein	0.704	0.833	2.03416e-24	3.52683e-20	0.386501	4	0.845138
FvH4_5g18510	Kunitz family trypsin and protease inhibitor protein	0.732	0.889	7.23768e-25	1.25487e-20	0.33197	4	0.823397
FvH4_5g19240	Ribosomal protein L23/L15e family protein	0.844	0.93	1.3662e-48	2.36872e-44	0.352005	4	0.907527
FvH4_5g20020	Hyaluronan / mRNA binding family	0.622	0.801	3.05926e-12	5.30414e-08	0.366806	4	0.776529
FvH4_5g20190	Ribosomal protein L19 family protein	0.794	0.823	7.02371e-115	1.21777e-110	0.563361	4	0.964763
FvH4_5g20310	CLP protease R subunit 4	0.372	0.629	4.61724e-08	0.000800537	0.26895	4	0.591415
FvH4_5g20330	Chlorophyll A-B binding family protein	0.808	0.864	1.605e-106	2.78275e-102	0.476755	4	0.935185
FvH4_5g20720	Zinc-binding ribosomal protein family protein	0.85	0.933	1.16492e-59	2.01974e-55	0.396407	4	0.91104
FvH4_5g21410	secE/sec61-gamma protein transport protein	0.777	0.934	7.96922e-09	0.00013817	0.264513	4	0.831906
FvH4_5g21610	Single hybrid motif superfamily protein	0.903	0.89	1.09205e-231	1.8934e-227	0.584433	4	1.01461
FvH4_5g21760	2Fe-2S ferredoxin-like superfamily protein	0.538	0.689	3.88157e-10	6.72987e-06	0.402438	4	0.780842
FvH4_5g23520	phosphoribulokinase	0.847	0.841	3.22244e-141	5.58707e-137	0.537497	4	1.00713
FvH4_5g25760	glyceraldehyde-3-phosphate dehydrogenase B subunit	0.947	0.911	1.06114e-232	1.83981e-228	0.616602	4	1.03952
FvH4_5g25880	FKBP-like peptidyl-prolyl cis-trans isomerase family protein	0.537	0.699	1.57126e-08	0.000272425	0.376504	4	0.76824
FvH4_5g26680	ribosomal protein S9	0.877	0.895	1.83732e-141	3.18554e-137	0.47855	4	0.979888
FvH4_5g26750		0.769	0.85	6.07722e-47	1.05367e-42	0.410805	4	0.904706
FvH4_5g27380	Ribosomal protein L21	0.785	0.836	3.16925e-62	5.49484e-58	0.442516	4	0.938995
FvH4_5g28820	2Fe-2S ferredoxin-like superfamily protein	0.934	0.911	3.86348e-222	6.69851e-218	0.881896	4	1.02525
FvH4_5g30340	hydroxypyruvate reductase	0.83	0.854	8.75136e-102	1.51731e-97	0.498897	4	0.971897
FvH4_5g30940	light harvesting complex photosystem II subunit 6	0.78	0.797	1.35019e-94	2.34097e-90	0.816783	4	0.97867
FvH4_5g31400	adenosine monophosphate kinase	0.29	0.477	3.16511e-07	0.00548767	0.261483	4	0.607966
FvH4_5g32110	Ribosomal protein S12/S23 family protein	0.722	0.892	3.8397e-22	6.65727e-18	0.320689	4	0.809417
FvH4_5g33440	plastid-specific 50S ribosomal protein 6	0.66	0.77	6.96647e-27	1.20785e-22	0.443786	4	0.857143
FvH4_5g36620	ascorbate peroxidase 4	0.738	0.798	4.8532e-62	8.41449e-58	0.469541	4	0.924812
FvH4_5g36790	Ribosomal protein S6e	0.765	0.892	5.91617e-45	1.02575e-40	0.40567	4	0.857623
FvH4_5g38130	Ribosomal protein L7Ae/L30e/S12e/Gadd45 family protein	0.724	0.881	8.8788e-29	1.53941e-24	0.352128	4	0.821793
FvH4_5g39010	nitrate reductase 2	0.247	0.414	6.29757e-13	1.09187e-08	0.299638	4	0.596618
FvH4_5g39050	nuclear encoded CLP protease 5	0.636	0.795	3.10568e-11	5.38463e-07	0.330116	4	0.8
FvH4_6g00110	2-phosphoglycolate phosphatase 1	0.845	0.894	1.14975e-107	1.99344e-103	0.4443	4	0.94519
FvH4_6g00180	Ribosomal L38e protein family	0.627	0.79	3.88047e-17	6.72796e-13	0.442085	4	0.793671
FvH4_6g00380	thioredoxin F2	0.817	0.854	1.24551e-134	2.15947e-130	0.518067	4	0.956674
FvH4_6g00530	photosystem I subunit l	0.98	0.968	0	0	0.61937	4	1.0124
FvH4_6g02650	Ribosomal protein S19 family protein	0.829	0.935	1.55031e-52	2.68793e-48	0.358993	4	0.886631
FvH4_6g03160	Ribose 5-phosphate isomerase, type A protein	0.692	0.794	5.42644e-55	9.40836e-51	0.493944	4	0.871537
FvH4_6g05320	thylakoid lumen 18.3 kDa protein	0.64	0.746	1.24115e-25	2.15191e-21	0.418202	4	0.857909
FvH4_6g07910	chloroplast RNA binding	0.785	0.836	9.39067e-100	1.62816e-95	0.525562	4	0.938995
FvH4_6g09000	Chloroplast Ycf2;ATPase, AAA type, core	0.605	0.745	5.05084e-23	8.75715e-19	0.858573	4	0.812081
FvH4_6g09150	Ribosomal protein L17 family protein	0.798	0.829	7.89676e-88	1.36914e-83	0.498219	4	0.962606
FvH4_6g10620	Tautomerase/MIF superfamily protein	0.78	0.919	1.14517e-50	1.9855e-46	0.316025	4	0.848749
FvH4_6g11240	CAX-interacting protein 2	0.311	0.517	1.16001e-08	0.000201123	0.259501	4	0.601547
FvH4_6g11540	light harvesting complex photosystem II	0.895	0.891	2.28251e-197	3.95742e-193	0.65763	4	1.00449
FvH4_6g11730	plastid-specific ribosomal protein 4	0.869	0.875	4.755e-161	8.24423e-157	0.54111	4	0.993143
FvH4_6g12240	Ribosomal protein L35Ae family protein	0.777	0.92	9.13816e-34	1.58437e-29	0.3219	4	0.844565
FvH4_6g12370	high cyclic electron flow 1	0.69	0.766	4.55586e-48	7.89895e-44	0.483747	4	0.900783
FvH4_6g13240	one helix protein	0.772	0.829	5.99022e-95	1.03858e-90	0.50627	4	0.931242
FvH4_6g13500	NAD(P)-binding Rossmann-fold superfamily protein	0.665	0.844	1.45484e-18	2.5224e-14	0.343722	4	0.787915
FvH4_6g17440	ribosomal protein L24	0.877	0.948	2.43739e-73	4.22595e-69	0.330014	4	0.925105
FvH4_6g17760	Thioredoxin superfamily protein	0.646	0.725	1.60958e-44	2.79069e-40	0.53773	4	0.891034
FvH4_6g18210	60S acidic ribosomal protein family	0.846	0.94	1.48727e-66	2.57862e-62	0.376699	4	0.9
FvH4_6g18680	Ribosomal protein L1p/L10e family	0.844	0.927	8.16394e-78	1.41546e-73	0.419172	4	0.910464
FvH4_6g19110	chloroplast signal recognition particle 54 kDa subunit	0.336	0.546	2.11622e-06	0.036691	0.284296	4	0.615385
FvH4_6g19310	Ribosomal protein S11 family protein	0.819	0.928	2.7876e-53	4.83314e-49	0.386717	4	0.882543
FvH4_6g20020	2-cysteine peroxiredoxin B	0.901	0.91	1.02957e-188	1.78506e-184	0.54296	4	0.99011
FvH4_6g20490	chloroplast RNA-binding protein 33	0.27	0.441	2.57801e-07	0.00446975	0.288837	4	0.612245
FvH4_6g21240	Nucleic acid-binding, OB-fold-like protein	0.883	0.962	7.51583e-62	1.3031e-57	0.28938	4	0.917879
FvH4_6g21310	ribosomal protein 5B	0.803	0.909	2.75895e-63	4.78346e-59	0.396615	4	0.883388
FvH4_6g21700	Translation protein SH3-like family protein	0.806	0.926	4.06021e-37	7.0396e-33	0.334941	4	0.87041
FvH4_6g22400	fatty acid desaturase 2	0.771	0.863	5.8017e-33	1.0059e-28	0.349364	4	0.893395
FvH4_6g22700	Rhodanese/Cell cycle control phosphatase superfamily protein	0.513	0.67	6.71028e-07	0.0116343	0.426011	4	0.765672
FvH4_6g23630	Protein of unknown function (DUF1138)	0.709	0.857	4.45875e-33	7.73058e-29	0.387372	4	0.827305
FvH4_6g24790	dehydration-induced protein (ERD15)	0.784	0.903	3.45752e-47	5.99466e-43	0.455114	4	0.868217
FvH4_6g26030	ribulose bisphosphate carboxylase small chain 1A	0.992	0.991	5.37305e-243	9.3158e-239	0.633958	4	1.00101
FvH4_6g27150	ketol-acid reductoisomerase	0.6	0.794	4.34575e-08	0.000753466	0.341945	4	0.755668
FvH4_6g27780	FtsH extracellular protease family	0.68	0.802	4.29429e-22	7.44544e-18	0.362415	4	0.84788
FvH4_6g27920	uridylyltransferase-related	0.779	0.852	6.88013e-60	1.19288e-55	0.406179	4	0.914319
FvH4_6g27970	P-loop containing nucleoside triphosphate hydrolases superfamily protein	0.341	0.568	1.0917e-07	0.00189279	0.257562	4	0.600352
FvH4_6g28730	Ribosomal protein L7Ae/L30e/S12e/Gadd45 family protein	0.718	0.886	5.3339e-27	9.24792e-23	0.358649	4	0.810384
FvH4_6g30350	Ribosomal protein S5 family protein	0.795	0.921	1.35754e-27	2.35371e-23	0.27379	4	0.863192
FvH4_6g31490	Zinc-binding ribosomal protein family protein	0.77	0.913	7.06409e-36	1.22477e-31	0.381723	4	0.843373
FvH4_6g31740	photosystem I subunit H2	0.987	0.982	1.90957e-257	3.31081e-253	0.52231	4	1.00509
FvH4_6g31770	ribosomal protein S17	0.7	0.753	7.35013e-81	1.27437e-76	0.644506	4	0.929615
FvH4_6g35470	40s ribosomal protein SA B	0.725	0.85	2.05027e-27	3.55476e-23	0.35034	4	0.852941
FvH4_6g36980	Translation protein SH3-like family protein	0.691	0.883	2.92405e-13	5.06971e-09	0.29161	4	0.782559
FvH4_6g37320	Ribosomal protein L30/L7 family protein	0.707	0.874	9.68412e-20	1.67903e-15	0.335517	4	0.808924
FvH4_6g38460	chlorophyll A/B binding protein 1	0.915	0.92	1.62082e-109	2.81019e-105	0.562533	4	0.994565
FvH4_6g38900	photosystem II subunit P-1	0.953	0.937	2.54121e-299	4.40596e-295	0.633194	4	1.01708
FvH4_6g40150	photosystem I light harvesting complex gene 3	0.867	0.85	7.52921e-192	1.30541e-187	0.841234	4	1.02
FvH4_6g40220	ADP glucose pyrophosphorylase 1	0.594	0.745	1.88341e-19	3.26546e-15	0.42648	4	0.797315
FvH4_6g40490	Rubisco methyltransferase family protein	0.303	0.507	2.05222e-08	0.000355814	0.261265	4	0.597633
FvH4_6g40630		0.444	0.54	8.72189e-10	1.5122e-05	0.534803	4	0.822222
FvH4_6g40970	photosystem II light harvesting complex gene 2.1	0.953	0.91	3.61773e-296	6.27241e-292	0.796083	4	1.04725
FvH4_6g43280	Ribosomal protein L6 family	0.761	0.811	7.15792e-76	1.24104e-71	0.518164	4	0.938348
FvH4_6g44370	photosynthetic electron transfer C	0.881	0.885	8.01587e-151	1.38979e-146	0.468699	4	0.99548
FvH4_6g44420	photosystem II reaction center PSB29 protein	0.735	0.793	2.24119e-62	3.88577e-58	0.460899	4	0.92686
FvH4_6g45210	Ribosomal protein PSRP-3/Ycf65	0.774	0.823	2.61942e-75	4.54156e-71	0.483555	4	0.940462
FvH4_6g45340	acclimation of photosynthesis to environment	0.6	0.736	6.00521e-19	1.04118e-14	0.409904	4	0.815217
FvH4_6g45860	CONSTANS-like 2	0.585	0.763	9.5775e-09	0.000166055	0.381775	4	0.76671
FvH4_6g48700	Ribosomal protein L34e superfamily protein	0.803	0.926	1.11945e-37	1.94089e-33	0.353124	4	0.867171
FvH4_6g48920	Ribosomal protein S4	0.887	0.943	3.30016e-76	5.72182e-72	0.348045	4	0.940615
FvH4_6g50060	ferredoxin thioredoxin reductase catalytic beta chain family protein	0.689	0.796	5.89037e-47	1.02127e-42	0.453237	4	0.865578
FvH4_6g50270	Heavy metal transport/detoxification superfamily protein	0.736	0.767	7.47407e-65	1.29585e-60	0.518511	4	0.959583
FvH4_6g50780	carbonic anhydrase 1	0.977	0.962	2.07429e-261	3.59641e-257	0.638864	4	1.01559
FvH4_6g50910	ribosomal protein L12-A	0.875	0.889	1.8518e-131	3.21065e-127	0.528536	4	0.984252
FvH4_6g52070	31-kDa RNA binding protein	0.648	0.76	9.08799e-32	1.57568e-27	0.459057	4	0.852632
FvH4_6g53290	Ribosomal protein S21 family protein	0.738	0.785	2.75334e-61	4.77373e-57	0.493225	4	0.940127
FvH4_6g53590	ribosomal protein large subunit 27	0.891	0.884	2.34785e-154	4.07071e-150	0.499625	4	1.00792
FvH4_6g53860	Ribosomal protein L7Ae/L30e/S12e/Gadd45 family protein	0.68	0.867	5.27522e-16	9.14617e-12	0.343485	4	0.784314
FvH4_6g54460	glyceraldehyde 3-phosphate dehydrogenase A subunit 2	0.818	0.852	1.06042e-101	1.83856e-97	0.547216	4	0.960094
FvH4_7g00530	RNA-binding (RRM/RBD/RNP motifs) family protein	0.792	0.836	2.3986e-74	4.15869e-70	0.508303	4	0.947368
FvH4_7g01650	Ribosomal protein L1p/L10e family	0.778	0.814	4.23894e-68	7.34947e-64	0.460269	4	0.955774
FvH4_7g03940	proline-rich family protein	0.745	0.806	8.46146e-73	1.46705e-68	0.475045	4	0.924318
FvH4_7g04430	cytochrome b6f complex subunit (petM), putative	0.722	0.797	2.1704e-84	3.76304e-80	0.563857	4	0.905897
FvH4_7g05170	plastid-specific 50S ribosomal protein 5	0.764	0.819	1.72042e-75	2.98286e-71	0.46288	4	0.932845
FvH4_7g06810	Mitochondrial substrate carrier family protein	0.621	0.748	1.42069e-29	2.4632e-25	0.475734	4	0.830214
FvH4_7g08200	Ribosomal protein L3 family protein	0.69	0.741	2.00825e-59	3.4819e-55	0.546724	4	0.931174
FvH4_7g08830	GroES-like family protein	0.806	0.877	6.8538e-61	1.18831e-56	0.442496	4	0.919042
FvH4_7g10410	Nucleoside diphosphate kinase family protein	0.788	0.889	6.71195e-59	1.16372e-54	0.427152	4	0.886389
FvH4_7g11510	Transketolase	0.739	0.849	4.16303e-62	7.21787e-58	0.52591	4	0.870436
FvH4_7g11630	Ribosomal L22e protein family	0.702	0.847	1.65729e-26	2.87341e-22	0.363309	4	0.828808
FvH4_7g15110	Ribosomal L5P family protein	0.774	0.807	2.74987e-81	4.76772e-77	0.534862	4	0.959108
FvH4_7g15760		0.929	0.943	8.51881e-196	1.47699e-191	0.433774	4	0.985154
FvH4_7g16190	thylakoid rhodanese-like	0.803	0.838	2.94201e-106	5.10086e-102	0.510119	4	0.958234
FvH4_7g17240		0.646	0.737	8.01386e-38	1.38944e-33	0.458	4	0.876526
FvH4_7g17620	60S acidic ribosomal protein family	0.861	0.95	1.31585e-61	2.28142e-57	0.351172	4	0.906316
FvH4_7g17800	photosystem I P subunit	0.869	0.882	7.73371e-165	1.34087e-160	0.564782	4	0.985261
FvH4_7g19750	photosystem I light harvesting complex gene 1	0.962	0.95	0	0	0.750778	4	1.01263
FvH4_7g20960	Ribosomal L29 family protein	0.791	0.896	2.7138e-53	4.70518e-49	0.419137	4	0.882812
FvH4_7g21370	PsbP-like protein 1	0.502	0.634	1.15464e-11	2.00191e-07	0.447669	4	0.791798
FvH4_7g21380	ribosomal protein L23AB	0.805	0.912	3.12189e-58	5.41273e-54	0.434932	4	0.882675
FvH4_7g22170	heat shock cognate protein 70-1	0.839	0.921	1.28496e-50	2.22787e-46	0.501164	4	0.910966
FvH4_7g22910	rubisco activase	0.975	0.947	0	0	0.767642	4	1.02957
FvH4_7g23000	Tetratricopeptide repeat (TPR)-like superfamily protein	0.661	0.788	1.33608e-21	2.31649e-17	0.358094	4	0.838832
FvH4_7g23960	sedoheptulose-bisphosphatase	0.8	0.818	5.8084e-117	1.00706e-112	0.532968	4	0.977995
FvH4_7g24170	Ribosomal protein L10 family protein	0.647	0.818	2.67783e-09	4.64282e-05	0.319352	4	0.790954
FvH4_7g25730	manganese superoxide dismutase 1	0.836	0.935	1.0253e-49	1.77767e-45	0.337374	4	0.894118
FvH4_7g26390	Transcriptional coactivator/pterin dehydratase	0.636	0.739	7.06934e-41	1.22568e-36	0.481841	4	0.860622
FvH4_7g28060	ribosomal protein S13A	0.777	0.9	1.08087e-42	1.87401e-38	0.366839	4	0.863333
FvH4_7g32020	plastid transcriptionally active7	0.587	0.725	4.06367e-19	7.04559e-15	0.44354	4	0.809655
FvH4_7g32120	Tetratricopeptide repeat (TPR)-like superfamily protein	0.639	0.796	2.16688e-13	3.75693e-09	0.315777	4	0.802764
FvH4_7g33110	Ribosomal protein L6 family	0.833	0.925	1.34913e-79	2.33912e-75	0.446266	4	0.900541
FvH4_7g33500	breast basic conserved 1	0.676	0.875	1.41395e-07	0.00245151	0.259063	4	0.772571
FvH4_7g33550	rubredoxin family protein	0.694	0.782	1.44817e-53	2.51083e-49	0.466999	4	0.887468
FvH4_c1g00090		0.196	0.441	1.23392e-35	2.13936e-31	0.380796	4	0.444444
FvH4_c3g00070		0.801	0.84	4.4142e-100	7.65335e-96	1.03044	4	0.953571
FvH4_c3g00080		0.621	0.72	4.70781e-25	8.16241e-21	0.889107	4	0.8625
FvH4_c3g00110	ribosomal protein S12B	0.528	0.7	3.09341e-09	5.36336e-05	0.911057	4	0.754286
FvH4_c3g00120	ribosomal protein S7	0.892	0.907	2.67562e-117	4.63899e-113	1.12784	4	0.983462
FvH4_c3g00130		0.176	0.306	5.13175e-11	8.89742e-07	0.462794	4	0.575163
FvH4_c3g00170	ribosomal protein L2	0.963	0.978	4.17994e-158	7.24718e-154	1.14397	4	0.984663
FvH4_c3g00180	ribosomal protein L14	0.584	0.77	2.04994e-09	3.55419e-05	0.949753	4	0.758442
FvH4_c3g00210		0.968	0.978	3.1725e-162	5.50049e-158	1.07387	4	0.989775
FvH4_c3g00220		0.907	0.918	1.08987e-133	1.88962e-129	1.06384	4	0.988017
FvH4_c3g00230		0.674	0.805	1.27787e-33	2.21557e-29	0.948245	4	0.837267
FvH4_1g00090	Late embryogenesis abundant protein, group 2	0.632	0.627	8.65616e-19	1.5008e-14	0.450273	5	1.00797
FvH4_1g00150		0.29	0.09	1.18414e-128	2.05306e-124	0.528338	5	3.22222
FvH4_1g00480	MAP kinase 6	0.638	0.538	9.56008e-81	1.65753e-76	0.542304	5	1.18587
FvH4_1g00640	Ubiquitin-like superfamily protein	0.34	0.19	8.84796e-49	1.53406e-44	0.251992	5	1.78947
FvH4_1g00730	multipolar spindle 1	0.361	0.149	9.7577e-109	1.69179e-104	0.563441	5	2.42282
FvH4_1g01070	SOS3-interacting protein 3	0.289	0.242	4.42402e-08	0.000767037	0.42664	5	1.19421
FvH4_1g01250	SNARE-like superfamily protein	0.757	0.825	3.44622e-21	5.97506e-17	0.278104	5	0.917576
FvH4_1g01260	temperature-induced lipocalin	0.71	0.8	9.73919e-08	0.00168858	0.298961	5	0.8875
FvH4_1g01290	Calmodulin-binding protein	0.371	0.117	3.12317e-170	5.41496e-166	0.338055	5	3.17094
FvH4_1g01610		0.269	0.087	1.01214e-105	1.75485e-101	0.662797	5	3.09195
FvH4_1g02500	heptahelical transmembrane protein1	0.745	0.083	0	0	1.4598	5	8.9759
FvH4_1g02540	ENTH/ANTH/VHS superfamily protein	0.65	0.698	9.19172e-14	1.59366e-09	0.301971	5	0.931232
FvH4_1g02700	indole-3-acetic acid inducible 29	0.309	0.113	1.18966e-110	2.06264e-106	0.497225	5	2.73451
FvH4_1g02890	blue-copper-binding protein	0.466	0.195	1.09432e-152	1.89733e-148	0.686603	5	2.38974
FvH4_1g03130	EIN3-binding F box protein 1	0.617	0.463	2.48101e-73	4.30157e-69	0.635547	5	1.33261
FvH4_1g04020	3-ketoacyl-CoA synthase 11	0.524	0.384	5.44844e-52	9.44651e-48	0.603697	5	1.36458
FvH4_1g04210	pleiotropic drug resistance 4	0.38	0.011	0	0	0.499367	5	34.5455
FvH4_1g04250	fatty acyl-ACP thioesterases B	0.605	0.599	1.28451e-14	2.22709e-10	0.345502	5	1.01002
FvH4_1g04940	RAB homolog 1	0.271	0.045	5.58332e-241	9.68037e-237	0.403564	5	6.02222
FvH4_1g05100	aldehyde dehydrogenase 2C4	0.294	0.111	2.42021e-98	4.19616e-94	0.911352	5	2.64865
FvH4_1g05320	alpha/beta-Hydrolases superfamily protein	0.456	0.064	0	0	2.31581	5	7.125
FvH4_1g06090	Senescence/dehydration-associated protein-related	0.482	0.225	5.25479e-144	9.11076e-140	0.986497	5	2.14222
FvH4_1g06110	Nucleotide-diphospho-sugar transferases superfamily protein	0.404	0.226	7.11037e-72	1.2328e-67	0.364261	5	1.78761
FvH4_1g06470	profilin 4	0.737	0.765	1.526e-38	2.64577e-34	0.365813	5	0.963399
FvH4_1g06610	gamma-glutamyl transpeptidase 4	0.307	0.222	1.58431e-16	2.74688e-12	0.257323	5	1.38288
FvH4_1g06720	SNF7 family protein	0.738	0.789	1.42251e-60	2.46635e-56	0.479447	5	0.935361
FvH4_1g08020	MAP kinase kinase 2	0.567	0.562	6.76579e-12	1.17305e-07	0.291283	5	1.0089
FvH4_1g08360	Stress responsive alpha-beta barrel domain protein	0.437	0.248	3.88915e-75	6.74301e-71	0.488928	5	1.7621
FvH4_1g08380		0.328	0.077	1.06017e-216	1.83812e-212	0.358177	5	4.25974
FvH4_1g08500		0.823	0.77	5.51622e-51	9.56402e-47	0.440038	5	1.06883
FvH4_1g09020		0.45	0.34	5.52593e-31	9.58085e-27	0.399755	5	1.32353
FvH4_1g09070	jasmonate-zim-domain protein 1	0.834	0.906	1.286e-27	2.22966e-23	0.296486	5	0.92053
FvH4_1g09360	sucrose synthase 4	0.655	0.084	0	0	1.31185	5	7.79762
FvH4_1g09610	pectin methylesterase 44	0.478	0.035	0	0	1.22627	5	13.6571
FvH4_1g10140	RING/U-box superfamily protein	0.359	0.32	1.07311e-06	0.0186057	0.260599	5	1.12187
FvH4_1g10470	Protein kinase superfamily protein	0.263	0.101	1.17118e-78	2.03059e-74	0.262355	5	2.60396
FvH4_1g10770	Transmembrane amino acid transporter family protein	0.709	0.475	5.66973e-136	9.83017e-132	1.0836	5	1.49263
FvH4_1g10880	F-box family protein with a domain of unknown function (DUF295)	0.462	0.384	2.01645e-20	3.49611e-16	0.416153	5	1.20312
FvH4_1g11120	RING/U-box superfamily protein	0.577	0.544	5.41367e-13	9.38622e-09	0.454345	5	1.06066
FvH4_1g11540	Senescence/dehydration-associated protein-related	0.622	0.529	3.77903e-45	6.55208e-41	0.39668	5	1.1758
FvH4_1g11720	Pathogenesis-related thaumatin superfamily protein	0.337	0.133	1.46661e-97	2.54281e-93	0.411911	5	2.53383
FvH4_1g11760	Chaperone DnaJ-domain superfamily protein	0.55	0.262	8.02959e-180	1.39217e-175	0.856048	5	2.09924
FvH4_1g11810	flavanone 3-hydroxylase	0.331	0.135	1.21814e-96	2.11201e-92	0.556338	5	2.45185
FvH4_1g12210	ferulic acid 5-hydroxylase 1	0.511	0.122	0	0	1.81447	5	4.18852
FvH4_1g12280	aldehyde dehydrogenase 3F1	0.296	0.008	0	0	0.362266	5	37
FvH4_1g12460	alpha/beta-Hydrolases superfamily protein	0.264	0.033	6.81546e-293	1.18166e-288	0.296415	5	8
FvH4_1g12590		0.607	0.415	9.62922e-106	1.66951e-101	0.950517	5	1.46265
FvH4_1g12620	basic leucine-zipper 44	0.389	0.247	1.65161e-39	2.86355e-35	0.38462	5	1.5749
FvH4_1g13330	Sec14p-like phosphatidylinositol transfer family protein	0.519	0.422	1.54671e-28	2.68168e-24	0.455064	5	1.22986
FvH4_1g13710	C2H2-like zinc finger protein	0.461	0.096	0	0	0.526744	5	4.80208
FvH4_1g13960	S-adenosyl-L-methionine-dependent methyltransferases superfamily protein	0.558	0.096	0	0	2.378	5	5.8125
FvH4_1g14090	Protein of unknown function (DUF607)	0.613	0.596	5.16964e-21	8.96313e-17	0.36743	5	1.02852
FvH4_1g14950	methyl esterase 10	0.658	0.284	7.91098e-283	1.37161e-278	1.49147	5	2.3169
FvH4_1g15410	Protein kinase superfamily protein	0.416	0.146	2.76873e-159	4.80042e-155	0.381893	5	2.84932
FvH4_1g16050	Protein of unknown function (DUF1685)	0.697	0.244	0	0	1.2734	5	2.85656
FvH4_1g16310		0.391	0.119	7.333e-196	1.2714e-191	0.652922	5	3.28571
FvH4_1g16530	Granulin repeat cysteine protease family protein	0.538	0.087	0	0	1.38567	5	6.18391
FvH4_1g16840	UDP-glucosyl transferase 84B2	0.272	0.045	9.11951e-244	1.58114e-239	0.349955	5	6.04444
FvH4_1g17110	alpha/beta-Hydrolases superfamily protein	0.593	0.597	7.05637e-13	1.22343e-08	0.514056	5	0.9933
FvH4_1g17140	Late embryogenesis abundant protein, group 6	0.789	0.823	5.21235e-31	9.03717e-27	0.450679	5	0.958688
FvH4_1g17240	Uncharacterised protein family SERF	0.878	0.912	1.10536e-170	1.91648e-166	0.691506	5	0.962719
FvH4_1g17250	casein kinase alpha 1	0.666	0.727	1.76997e-06	0.0306878	0.25893	5	0.916094
FvH4_1g17510	BTB and TAZ domain protein 4	0.32	0.02	0	0	0.783708	5	16
FvH4_1g18170	germin 3	0.407	0.086	0	0	1.98328	5	4.73256
FvH4_1g18250	Thioredoxin superfamily protein	0.382	0.102	1.82798e-224	3.16935e-220	0.583555	5	3.7451
FvH4_1g18300	squalene epoxidase 3	0.32	0.265	3.6846e-10	6.38836e-06	0.264328	5	1.20755
FvH4_1g18360		0.645	0.612	1.4643e-33	2.5388e-29	0.411153	5	1.05392
FvH4_1g18550	xyloglucan endotransglucosylase/hydrolase 6	0.371	0.009	0	0	1.53644	5	41.2222
FvH4_1g18630	germin 3	0.478	0.036	0	0	1.02171	5	13.2778
FvH4_1g18660	tubulin alpha-2 chain	0.827	0.806	3.67896e-145	6.37859e-141	0.753394	5	1.02605
FvH4_1g18900	indole-3-acetic acid inducible 9	0.54	0.39	1.07071e-58	1.85639e-54	0.506244	5	1.38462
FvH4_1g19690	Protein-tyrosine phosphatase-like, PTPLA	0.332	0.128	4.14908e-112	7.19367e-108	0.774408	5	2.59375
FvH4_1g19840	uncoupling protein 5	0.84	0.846	2.89024e-50	5.0111e-46	0.396357	5	0.992908
FvH4_1g20060		0.7	0.655	8.1182e-34	1.40753e-29	0.43279	5	1.0687
FvH4_1g20110	RING/U-box superfamily protein	0.59	0.49	2.66059e-26	4.61293e-22	0.505329	5	1.20408
FvH4_1g20240		0.645	0.531	4.92959e-86	8.54693e-82	1.04971	5	1.21469
FvH4_1g20450	3-deoxy-D-arabino-heptulosonate 7-phosphate synthase 1	0.682	0.1	0	0	1.78965	5	6.82
FvH4_1g20930	annexin 1	0.793	0.335	8.05415e-306	1.39643e-301	0.856179	5	2.36716
FvH4_1g20940		0.518	0.061	0	0	0.860519	5	8.4918
FvH4_1g21200	Haloacid dehalogenase-like hydrolase (HAD) superfamily protein	0.415	0.139	2.43138e-188	4.21552e-184	1.18591	5	2.98561
FvH4_1g23250		0.336	0.026	0	0	1.51668	5	12.9231
FvH4_1g23790	cinnamyl alcohol dehydrogenase 9	0.745	0.116	0	0	1.6865	5	6.42241
FvH4_1g23890	cellulose synthase 6	0.297	0.151	2.71422e-50	4.70592e-46	0.31475	5	1.96689
FvH4_1g25750	Protein of unknown function (DUF668)	0.488	0.415	8.58442e-22	1.48837e-17	0.333199	5	1.1759
FvH4_1g26530		0.362	0.034	0	0	0.7734	5	10.6471
FvH4_1g26580	ADP-ribosylation factor A1F	0.795	0.79	8.10587e-75	1.4054e-70	0.501791	5	1.00633
FvH4_1g26810	AMP-dependent synthetase and ligase family protein	0.342	0.023	0	0	0.447523	5	14.8696
FvH4_1g28000	O-Glycosyl hydrolases family 17 protein	0.457	0.273	1.50216e-70	2.60445e-66	0.367007	5	1.67399
FvH4_1g28340		0.775	0.627	9.47192e-154	1.64224e-149	0.886346	5	1.23604
FvH4_1g28360	ankyrin repeat family protein / regulator of chromosome condensation (RCC1) family protein	0.345	0.228	8.30271e-33	1.43952e-28	0.304628	5	1.51316
FvH4_1g28720	Ethylene insensitive 3 family protein	0.731	0.796	8.26831e-31	1.43356e-26	0.315344	5	0.918342
FvH4_1g28870	calmodulin like 23	0.398	0.246	1.25484e-42	2.17564e-38	0.280606	5	1.61789
FvH4_1g28990	Thiamine pyrophosphate dependent pyruvate decarboxylase family protein	0.681	0.7	6.98143e-35	1.21044e-30	0.419661	5	0.972857
FvH4_1g29800	NADH:cytochrome B5 reductase 1	0.586	0.617	2.54915e-07	0.00441972	0.269357	5	0.949757
FvH4_1g29930	ARM repeat superfamily protein	0.355	0.189	2.33279e-62	4.04458e-58	0.627046	5	1.87831
FvH4_2g00480	Galactose-binding protein	0.339	0.128	7.72536e-114	1.33942e-109	0.316758	5	2.64844
FvH4_2g01160	farnesylated protein 6	0.667	0.597	2.36714e-54	4.10415e-50	0.756343	5	1.11725
FvH4_2g01250	RAC-like 3	0.555	0.352	7.01877e-98	1.21691e-93	0.652671	5	1.5767
FvH4_2g01340	Senescence/dehydration-associated protein-related	0.847	0.754	2.72526e-218	4.72506e-214	1.14466	5	1.12334
FvH4_2g01480	Major facilitator superfamily protein	0.386	0.141	1.56083e-137	2.70616e-133	0.652383	5	2.73759
FvH4_2g01970	proline-rich protein 4	0.254	0.015	0	0	0.509375	5	16.9333
FvH4_2g02190	plasma membrane intrinsic protein 1;4	0.31	0.011	0	0	0.909242	5	28.1818
FvH4_2g03140	tubulin alpha-2 chain	0.783	0.605	1.11909e-203	1.94028e-199	1.00521	5	1.29421
FvH4_2g03260	UDP-Glycosyltransferase superfamily protein	0.276	0.033	0	0	0.540559	5	8.36364
FvH4_2g03340	phytosulfokine 4 precursor	0.754	0.579	5.37802e-131	9.32442e-127	0.997944	5	1.30225
FvH4_2g03370	phytosulfokine 4 precursor	0.265	0.186	1.81546e-17	3.14764e-13	0.671851	5	1.42473
FvH4_2g03540		0.276	0.013	0	0	0.846503	5	21.2308
FvH4_2g03550	serine carboxypeptidase-like 6	0.326	0.019	0	0	1.08785	5	17.1579
FvH4_2g03720	proline-rich family protein	0.845	0.782	4.25561e-161	7.37837e-157	0.779098	5	1.08056
FvH4_2g03940	Leucine-rich repeat (LRR) family protein	0.621	0.544	2.67953e-47	4.64577e-43	0.391311	5	1.14154
FvH4_2g05090	UDP-Glycosyltransferase superfamily protein	0.263	0.019	0	0	0.847394	5	13.8421
FvH4_2g05480	Calcium-dependent lipid-binding (CaLB domain) family protein	0.575	0.601	1.09706e-06	0.0190208	0.380631	5	0.956739
FvH4_2g06450	alpha/beta-Hydrolases superfamily protein	0.506	0.138	0	0	0.647336	5	3.66667
FvH4_2g06660	RNA-binding protein 47B	0.809	0.856	8.56042e-147	1.48421e-142	0.634046	5	0.945093
FvH4_2g06670	Protein of unknown function (DUF1645)	0.385	0.052	0	0	0.819801	5	7.40385
FvH4_2g07440	cold-regulated 413-plasma membrane 2	0.433	0.366	5.16474e-16	8.95463e-12	0.460062	5	1.18306
FvH4_2g07450	long-chain acyl-CoA synthetase 2	0.431	0.029	0	0	0.800287	5	14.8621
FvH4_2g08100	Protein of unknown function (DUF677)	0.579	0.287	6.36074e-167	1.10282e-162	1.05791	5	2.01742
FvH4_2g08220	RUB1 conjugating enzyme 1	0.682	0.715	8.1901e-23	1.42e-18	0.396546	5	0.953846
FvH4_2g08630	RAB GTPase homolog G3F	0.739	0.832	1.92264e-10	3.33347e-06	0.257448	5	0.888221
FvH4_2g08760	Erythronate-4-phosphate dehydrogenase family protein	0.528	0.44	2.15722e-36	3.74018e-32	0.368399	5	1.2
FvH4_2g08880	cold, circadian rhythm, and rna binding 2	0.803	0.863	4.68925e-21	8.13022e-17	0.334824	5	0.930475
FvH4_2g09940	Papain family cysteine protease	0.913	0.907	2.73383e-255	4.73991e-251	0.771329	5	1.00662
FvH4_2g10140	Aminotransferase-like, plant mobile domain family protein	0.828	0.854	1.96756e-72	3.41136e-68	0.535918	5	0.969555
FvH4_2g10570	arginine decarboxylase 2	0.813	0.902	4.2713e-37	7.40558e-33	0.439336	5	0.90133
FvH4_2g11680	beta carbonic anhydrase 5	0.384	0.216	1.89324e-57	3.2825e-53	0.344056	5	1.77778
FvH4_2g12320	sucrose-proton symporter 2	0.411	0.24	8.06198e-68	1.39779e-63	0.661082	5	1.7125
FvH4_2g12480	Regulator of Vps4 activity in the MVB pathway protein	0.415	0.256	1.3528e-52	2.34549e-48	0.289647	5	1.62109
FvH4_2g12980	choline kinase 1	0.509	0.337	3.77305e-69	6.54171e-65	0.425144	5	1.51039
FvH4_2g13240	Integrase-type DNA-binding superfamily protein	0.642	0.712	1.60661e-11	2.78553e-07	0.389021	5	0.901685
FvH4_2g13410		0.788	0.387	0	0	1.62494	5	2.03618
FvH4_2g14160	Pyridoxal phosphate (PLP)-dependent transferases superfamily protein	0.718	0.818	9.35767e-07	0.0162243	0.323471	5	0.877751
FvH4_2g14960	P-loop nucleoside triphosphate hydrolases superfamily protein with CH (Calponin Homology) domain	0.261	0.105	5.85938e-73	1.0159e-68	0.258838	5	2.48571
FvH4_2g15070		0.255	0.073	2.16226e-122	3.74892e-118	0.477944	5	3.49315
FvH4_2g16110	expansin-like A1	0.3	0.128	5.11383e-77	8.86636e-73	0.635637	5	2.34375
FvH4_2g16790	Protein phosphatase 2C family protein	0.579	0.529	3.8241e-30	6.63022e-26	0.29363	5	1.09452
FvH4_2g17060	hydroxy methylglutaryl CoA reductase 1	0.538	0.448	8.16946e-29	1.41642e-24	0.564632	5	1.20089
FvH4_2g17090	hydroxy methylglutaryl CoA reductase 1	0.353	0.087	1.1064e-215	1.91828e-211	0.550442	5	4.05747
FvH4_2g17620	ARF-GAP domain 11	0.646	0.359	9.01663e-189	1.5633e-184	0.992897	5	1.79944
FvH4_2g18070	plant U-box 9	0.357	0.144	2.18008e-109	3.77983e-105	0.357171	5	2.47917
FvH4_2g18090	Protein of unknown function (DUF506)	0.267	0.049	1.84177e-213	3.19326e-209	0.349681	5	5.44898
FvH4_2g18770	small ubiquitin-like modifier 2	0.672	0.605	5.31821e-38	9.22071e-34	0.579677	5	1.11074
FvH4_2g19500	peroxisomal 3-ketoacyl-CoA thiolase 3	0.337	0.154	2.4653e-72	4.27434e-68	0.41103	5	2.18831
FvH4_2g19680		0.308	0.023	0	0	0.809457	5	13.3913
FvH4_2g20110	glutathione S-transferase tau 7	0.265	0.16	7.77592e-29	1.34819e-24	0.309911	5	1.65625
FvH4_2g21260	S-adenosyl-L-methionine-dependent methyltransferases superfamily protein	0.404	0.342	4.19463e-11	7.27265e-07	0.273883	5	1.18129
FvH4_2g22520	indoleacetic acid-induced protein 16	0.798	0.111	0	0	1.75965	5	7.18919
FvH4_2g22530	AUX/IAA transcriptional regulator family protein	0.38	0.228	4.13974e-47	7.17749e-43	0.460324	5	1.66667
FvH4_2g23780	Eukaryotic aspartyl protease family protein	0.483	0.131	1.16754e-293	2.02427e-289	1.09402	5	3.68702
FvH4_2g23900	glutathione peroxidase 4	0.52	0.359	3.33404e-66	5.78056e-62	0.43184	5	1.44847
FvH4_2g23960	alpha/beta-Hydrolases superfamily protein	0.424	0.271	3.13444e-44	5.43449e-40	0.253315	5	1.56458
FvH4_2g23970		0.419	0.196	1.67707e-101	2.9077e-97	0.412037	5	2.13776
FvH4_2g25200		0.778	0.67	1.49536e-123	2.59266e-119	0.830072	5	1.16119
FvH4_2g25260	Seven transmembrane MLO family protein	0.364	0.258	4.94126e-24	8.56716e-20	0.259882	5	1.41085
FvH4_2g25400	TSPO(outer membrane tryptophan-rich sensory protein)-related	0.738	0.776	1.31985e-13	2.28835e-09	0.35767	5	0.951031
FvH4_2g25600	Adenine nucleotide alpha hydrolases-like superfamily protein	0.753	0.814	8.16235e-37	1.41519e-32	0.463795	5	0.925061
FvH4_2g25790	photolyase/blue-light receptor 2	0.551	0.816	1.35039e-53	2.34131e-49	0.252736	5	0.675245
FvH4_2g25870	Protein of unknown function, DUF538	0.32	0.217	5.66369e-24	9.81971e-20	0.282842	5	1.47465
FvH4_2g26080	Integrase-type DNA-binding superfamily protein	0.532	0.492	1.80997e-20	3.13812e-16	0.456619	5	1.0813
FvH4_2g27430	NAC (No Apical Meristem) domain transcriptional regulator superfamily protein	0.82	0.882	2.51394e-68	4.35866e-64	0.46257	5	0.929705
FvH4_2g28070		0.293	0.061	1.30687e-211	2.26585e-207	0.51033	5	4.80328
FvH4_2g28780	EamA-like transporter family	0.411	0.141	1.24384e-176	2.15657e-172	0.451222	5	2.91489
FvH4_2g28860	vesicle-associated membrane protein 713	0.518	0.364	3.78824e-61	6.56804e-57	0.402964	5	1.42308
FvH4_2g28990	epsin N-terminal homology (ENTH) domain-containing protein / clathrin assembly protein-related	0.372	0.307	6.9692e-12	1.20832e-07	0.265156	5	1.21173
FvH4_2g29420	cellulose synthase 1	0.494	0.336	3.04984e-56	5.28781e-52	0.517188	5	1.47024
FvH4_2g29680	Protein of unknown function, DUF642	0.259	0.051	4.89322e-197	8.48386e-193	1.3059	5	5.07843
FvH4_2g30250	CHY-type/CTCHY-type/RING-type Zinc finger protein	0.627	0.692	3.01269e-09	5.22341e-05	0.522331	5	0.906069
FvH4_2g31630	Mitochondrial substrate carrier family protein	0.331	0.163	1.00237e-62	1.73792e-58	0.285266	5	2.03067
FvH4_2g32080	N-MYC downregulated-like 2	0.331	0.198	7.35257e-41	1.27479e-36	0.269319	5	1.67172
FvH4_2g32190	gamma vacuolar processing enzyme	0.633	0.625	5.82728e-19	1.01033e-14	0.344314	5	1.0128
FvH4_2g32200	Protein of unknown function (DUF1639)	0.466	0.228	3.19475e-103	5.53906e-99	0.370025	5	2.04386
FvH4_2g32230	arabinogalactan protein 15	0.533	0.205	3.26623e-216	5.66299e-212	0.760372	5	2.6
FvH4_2g33680		0.32	0.108	1.06112e-125	1.83978e-121	0.868393	5	2.96296
FvH4_2g33780		0.802	0.816	4.92879e-104	8.54554e-100	1.03007	5	0.982843
FvH4_2g35330	NADP-malic enzyme 3	0.443	0.345	1.59197e-25	2.76016e-21	0.301705	5	1.28406
FvH4_2g35400	alpha/beta-Hydrolases superfamily protein	0.55	0.493	2.22543e-24	3.85845e-20	0.383656	5	1.11562
FvH4_2g36360	myosin heavy chain-related	0.601	0.571	5.75829e-30	9.98371e-26	0.431434	5	1.05254
FvH4_2g36700		0.761	0.838	3.05797e-25	5.30191e-21	0.359399	5	0.908115
FvH4_2g36880	H(+)-ATPase 5	0.457	0.384	5.33327e-21	9.24683e-17	0.656977	5	1.1901
FvH4_2g36950	myb domain protein 3	0.384	0.035	0	0	1.26721	5	10.9714
FvH4_2g36990	3-ketoacyl-CoA synthase 10	0.474	0.017	0	0	1.04702	5	27.8824
FvH4_2g37060	RING/U-box superfamily protein	0.571	0.563	6.04525e-14	1.04813e-09	0.318964	5	1.01421
FvH4_2g37340	ferulic acid 5-hydroxylase 1	0.351	0.124	6.6241e-131	1.14849e-126	0.314734	5	2.83065
FvH4_2g37600	BR-signaling kinase 1	0.729	0.77	3.73697e-71	6.47916e-67	0.593982	5	0.946753
FvH4_2g37640	OPC-8:0 CoA ligase1	0.47	0.39	1.74612e-27	3.02743e-23	0.441382	5	1.20513
FvH4_2g37690	cold-regulated 47	0.989	0.973	0	0	1.60828	5	1.01644
FvH4_2g37780	SKU5 similar 5	0.532	0.225	5.17106e-150	8.96558e-146	0.591173	5	2.36444
FvH4_2g38100	E3 ubiquitin ligase SCF complex subunit SKP1/ASK1 family protein	0.601	0.6	1.86859e-10	3.23977e-06	0.35822	5	1.00167
FvH4_2g38220	Calcium-dependent lipid-binding (CaLB domain) family protein	0.558	0.449	9.06645e-47	1.57194e-42	0.415023	5	1.24276
FvH4_2g38320	Pathogenesis-related thaumatin superfamily protein	0.613	0.441	6.66362e-98	1.15534e-93	0.916003	5	1.39002
FvH4_2g38400	tubulin beta-1 chain	0.263	0.075	6.47142e-127	1.12202e-122	0.378781	5	3.50667
FvH4_2g39210	thioredoxin H-type 1	0.996	0.996	1.52206e-104	2.63895e-100	0.43483	5	1
FvH4_2g40030	indeterminate(ID)-domain 2	0.352	0.13	5.09017e-131	8.82533e-127	0.378753	5	2.70769
FvH4_2g40700	Serine protease inhibitor (SERPIN) family protein	0.555	0.375	1.78272e-76	3.09087e-72	0.411121	5	1.48
FvH4_2g40930	Polynucleotidyl transferase, ribonuclease H-like superfamily protein	0.813	0.88	2.47495e-30	4.29106e-26	0.392828	5	0.923864
FvH4_2g41100	chorismate mutase 2	0.485	0.336	9.94393e-41	1.72408e-36	0.371961	5	1.44345
FvH4_3g00510		0.676	0.081	0	0	2.31523	5	8.34568
FvH4_3g00580	Uncharacterised protein family (UPF0497)	0.45	0.019	0	0	0.846481	5	23.6842
FvH4_3g01070	Alkaline phytoceramidase (aPHC)	0.714	0.71	6.9259e-74	1.20081e-69	0.634056	5	1.00563
FvH4_3g01530	ERD (early-responsive to dehydration stress) family protein	0.641	0.646	5.33031e-09	9.24169e-05	0.292974	5	0.99226
FvH4_3g01920	glyoxalase I homolog	0.843	0.868	8.14394e-109	1.412e-104	0.736341	5	0.971198
FvH4_3g02090	Peroxidase superfamily protein	0.7	0.336	3.94969e-244	6.84797e-240	1.43312	5	2.08333
FvH4_3g03880	PapD-like superfamily protein	0.56	0.523	7.61325e-19	1.31999e-14	0.324486	5	1.07075
FvH4_3g03900	sugar transporter 1	0.567	0.215	2.60107e-269	4.50973e-265	1.55979	5	2.63721
FvH4_3g04160	Protein of unknown function (DUF761)	0.475	0.303	8.17055e-75	1.41661e-70	0.948869	5	1.56766
FvH4_3g04450		0.429	0.04	0	0	0.691388	5	10.725
FvH4_3g04670		0.659	0.49	6.80639e-87	1.18009e-82	0.821677	5	1.3449
FvH4_3g04790	alpha/beta-Hydrolases superfamily protein	0.338	0.112	2.56244e-132	4.44275e-128	0.325795	5	3.01786
FvH4_3g04880	Aluminium induced protein with YGL and LRDR motifs	0.961	0.985	3.03559e-26	5.2631e-22	0.29561	5	0.975635
FvH4_3g04900	CBS domain-containing protein	0.366	0.247	2.21837e-30	3.84622e-26	0.392568	5	1.48178
FvH4_3g04980	Early-responsive to dehydration stress protein (ERD4)	0.895	0.808	0	0	1.26127	5	1.10767
FvH4_3g05370	jasmonate-zim-domain protein 8	0.428	0.321	3.07297e-36	5.32791e-32	0.874248	5	1.33333
FvH4_3g06170	purine permease 10	0.44	0.11	8.21229e-284	1.42385e-279	0.697678	5	4
FvH4_3g06280	SNARE-like superfamily protein	0.568	0.551	3.50467e-13	6.0764e-09	0.273466	5	1.03085
FvH4_3g06610	GDSL-like Lipase/Acylhydrolase superfamily protein	0.755	0.028	0	0	2.24818	5	26.9643
FvH4_3g06650	hydroxycinnamoyl-CoA shikimate/quinate hydroxycinnamoyl transferase	0.391	0.022	0	0	0.99557	5	17.7727
FvH4_3g07080		0.267	0.027	0	0	0.314559	5	9.88889
FvH4_3g07300		0.653	0.578	2.27852e-25	3.95051e-21	0.410018	5	1.12976
FvH4_3g07350	RAB GTPase homolog A1D	0.65	0.651	2.60267e-11	4.51251e-07	0.324519	5	0.998464
FvH4_3g07700	Granulin repeat cysteine protease family protein	0.463	0.02	0	0	1.20411	5	23.15
FvH4_3g08070	SGNH hydrolase-type esterase superfamily protein	0.302	0.058	5.96584e-235	1.03436e-230	0.27832	5	5.2069
FvH4_3g08710	Drought-responsive family protein	0.59	0.424	1.78102e-95	3.08793e-91	0.528615	5	1.39151
FvH4_3g08740	MAC/Perforin domain-containing protein	0.564	0.503	1.17206e-27	2.03211e-23	0.333352	5	1.12127
FvH4_3g08750	ethylene responsive element binding factor 4	0.632	0.56	9.10503e-39	1.57863e-34	0.410714	5	1.12857
FvH4_3g08830	dormancy-associated protein-like 1	0.748	0.752	1.63635e-41	2.8371e-37	0.591573	5	0.994681
FvH4_3g10960	FAD-binding Berberine family protein	0.596	0.239	2.37859e-240	4.12401e-236	0.980747	5	2.49372
FvH4_3g11300	FAD-binding Berberine family protein	0.422	0.233	5.72765e-74	9.93059e-70	0.633555	5	1.81116
FvH4_3g11580	cytochrome P450, family 716, subfamily A, polypeptide 1	0.728	0.674	2.24237e-24	3.88782e-20	0.511838	5	1.08012
FvH4_3g12350		0.615	0.613	5.08147e-14	8.81026e-10	0.286967	5	1.00326
FvH4_3g13370	plasma-membrane associated cation-binding protein 1	0.431	0.035	0	0	0.995777	5	12.3143
FvH4_3g13530	CTP synthase family protein	0.44	0.362	1.41518e-20	2.45364e-16	0.412222	5	1.21547
FvH4_3g14090	LEM3 (ligand-effect modulator 3) family protein / CDC50 family protein	0.776	0.842	2.89894e-53	5.02617e-49	0.399378	5	0.921615
FvH4_3g16190	WAG 1	0.286	0.002	0	0	0.323241	5	143
FvH4_3g16240	glutathione S-transferase TAU 19	0.33	0.262	3.0547e-15	5.29624e-11	0.393411	5	1.25954
FvH4_3g16250	glutathione S-transferase TAU 19	0.998	0.998	7.3007e-52	1.2658e-47	0.273413	5	1
FvH4_3g16390		0.52	0.15	0	0	1.27631	5	3.46667
FvH4_3g16600	interactor of constitutive active rops 1	0.272	0.027	0	0	0.383275	5	10.0741
FvH4_3g16760	Arabidopsis thaliana gibberellin 2-oxidase 1	0.262	0.026	0	0	0.664546	5	10.0769
FvH4_3g17020	Calcium-dependent lipid-binding (CaLB domain) family protein	0.681	0.53	6.0398e-118	1.04718e-113	0.863584	5	1.28491
FvH4_3g17030	Ribosomal protein L18ae family	0.648	0.632	3.14947e-33	5.46055e-29	0.385658	5	1.02532
FvH4_3g17480	Kunitz family trypsin and protease inhibitor protein	0.256	0.155	2.93821e-26	5.09426e-22	0.663745	5	1.65161
FvH4_3g17940	Leucine-rich repeat transmembrane protein kinase	0.44	0.06	0	0	0.601284	5	7.33333
FvH4_3g18160	Plant protein of unknown function (DUF641)	0.355	0.208	4.63346e-49	8.0335e-45	0.275921	5	1.70673
FvH4_3g18370	Curculin-like (mannose-binding) lectin family protein	0.504	0.056	0	0	1.20032	5	9
FvH4_3g18380	D-mannose binding lectin protein with Apple-like carbohydrate-binding domain	0.821	0.479	0	0	2.28014	5	1.71399
FvH4_3g18770	sodium/calcium exchanger family protein / calcium-binding EF hand family protein	0.743	0.673	4.75187e-101	8.2388e-97	0.744163	5	1.10401
FvH4_3g20120	RING membrane-anchor 3	0.569	0.541	9.86949e-13	1.71117e-08	0.438183	5	1.05176
FvH4_3g20620	Protein of unknown function (DUF1218)	0.551	0.343	2.72737e-98	4.72871e-94	0.686065	5	1.60641
FvH4_3g20690	NAC (No Apical Meristem) domain transcriptional regulator superfamily protein	0.705	0.743	2.58111e-13	4.47513e-09	0.267142	5	0.948856
FvH4_3g20920	Protein of unknown function (DUF761)	0.567	0.499	8.09153e-25	1.40291e-20	0.468381	5	1.13627
FvH4_3g21430	Quinone reductase family protein	0.75	0.739	2.74299e-55	4.75579e-51	0.506102	5	1.01488
FvH4_3g22090	glucose 6-phosphate/phosphate translocator 1	0.343	0.045	0	0	0.375668	5	7.62222
FvH4_3g22360	Pollen Ole e 1 allergen and extensin family protein	0.352	0.133	1.93257e-115	3.35068e-111	0.274084	5	2.64662
FvH4_3g22740	Translation initiation factor SUI1 family protein	0.751	0.72	1.0695e-35	1.8543e-31	0.828148	5	1.04306
FvH4_3g22890	Protein of unknown function, DUF584	0.477	0.423	1.4033e-11	2.43304e-07	0.299878	5	1.12766
FvH4_3g22920	Ubiquitin-like superfamily protein	0.729	0.78	2.4156e-36	4.18817e-32	0.309138	5	0.934615
FvH4_3g23410	O-Glycosyl hydrolases family 17 protein	0.307	0.05	1.45329e-277	2.51972e-273	0.966849	5	6.14
FvH4_3g23680		0.987	0.843	0	0	2.70913	5	1.17082
FvH4_3g24520	cytochrome P450, family 94, subfamily C, polypeptide 1	0.429	0.206	1.45599e-100	2.5244e-96	0.553654	5	2.08252
FvH4_3g24730	alpha/beta-Hydrolases superfamily protein	0.265	0.086	1.55292e-106	2.69246e-102	0.310705	5	3.0814
FvH4_3g25370	Pollen Ole e 1 allergen and extensin family protein	0.615	0.019	0	0	2.26438	5	32.3684
FvH4_3g25480	vesicle-associated membrane protein 714	0.615	0.549	1.87822e-48	3.25646e-44	0.452377	5	1.12022
FvH4_3g27100	Bifunctional inhibitor/lipid-transfer protein/seed storage 2S albumin superfamily protein	0.681	0.317	2.69556e-288	4.67357e-284	1.2711	5	2.14826
FvH4_3g28460	ABC-2 type transporter family protein	0.26	0.015	0	0	0.365161	5	17.3333
FvH4_3g29710	pleiotropic drug resistance 6	0.638	0.63	2.85319e-20	4.94686e-16	0.414768	5	1.0127
FvH4_3g29760	pleiotropic drug resistance 6	0.366	0.194	1.18996e-59	2.06315e-55	0.350208	5	1.8866
FvH4_3g29980	cellulose synthase-like A02	0.549	0.195	1.70613e-257	2.95808e-253	0.834709	5	2.81538
FvH4_3g32220	Protein of unknown function, DUF584	0.591	0.618	4.03612e-08	0.000699782	0.282884	5	0.956311
FvH4_3g32260	plasma membrane intrinsic protein 2	0.539	0.383	3.11002e-57	5.39215e-53	0.683411	5	1.40731
FvH4_3g32830	Seven transmembrane MLO family protein	0.378	0.147	1.51785e-123	2.63165e-119	0.358696	5	2.57143
FvH4_3g33440	alpha/beta-Hydrolases superfamily protein	0.435	0.291	4.75806e-43	8.24952e-39	0.274385	5	1.49485
FvH4_3g33520		0.47	0.443	5.72055e-09	9.9183e-05	0.304074	5	1.06095
FvH4_3g33630	tetraspanin3	0.338	0.127	2.419e-115	4.19407e-111	0.689881	5	2.66142
FvH4_3g34720	exocyst subunit exo70 family protein H2	0.664	0.34	1.48701e-198	2.57818e-194	1.01796	5	1.95294
FvH4_3g34750	Chloroplast-targeted copper chaperone protein	0.256	0.011	0	0	0.461434	5	23.2727
FvH4_3g34940	gamma tonoplast intrinsic protein	0.612	0.437	4.87152e-93	8.44625e-89	1.32391	5	1.40046
FvH4_3g35020	C2H2-type zinc finger family protein	0.381	0.092	2.00639e-238	3.47867e-234	0.7861	5	4.1413
FvH4_3g35330	histone H2A 12	0.646	0.595	1.58006e-39	2.73951e-35	0.693861	5	1.08571
FvH4_3g35650	ubiquitin carrier protein 7	0.814	0.884	1.50583e-38	2.61081e-34	0.296753	5	0.920814
FvH4_3g36530	2-oxoglutarate (2OG) and Fe(II)-dependent oxygenase superfamily protein	0.56	0.316	1.01316e-132	1.75662e-128	1.21842	5	1.77215
FvH4_3g36780	Haloacid dehalogenase-like hydrolase (HAD) superfamily protein	0.768	0.224	0	0	1.53356	5	3.42857
FvH4_3g37080	hydroxycinnamoyl-CoA shikimate/quinate hydroxycinnamoyl transferase	0.252	0.004	0	0	0.640443	5	63
FvH4_3g37870	maternal effect embryo arrest 59	0.259	0.101	8.00217e-81	1.38742e-76	0.610229	5	2.56436
FvH4_3g38160	Glycosyl hydrolase family protein	0.264	0.05	2.40786e-206	4.17475e-202	0.49292	5	5.28
FvH4_3g38970	glutamine-dependent asparagine synthase 1	0.271	0.212	1.50221e-11	2.60453e-07	0.493562	5	1.2783
FvH4_3g38990	Protein phosphatase 2C family protein	0.456	0.308	2.03856e-46	3.53446e-42	0.526578	5	1.48052
FvH4_3g40260	SOS3-interacting protein 4	0.628	0.461	1.3513e-98	2.34288e-94	0.712935	5	1.36226
FvH4_3g40360	expansin A8	0.383	0.031	0	0	1.64786	5	12.3548
FvH4_3g40570	cinnamate-4-hydroxylase	0.262	0.065	5.07063e-146	8.79146e-142	0.358808	5	4.03077
FvH4_3g41930	seed imbibition 1	0.409	0.101	3.45722e-265	5.99413e-261	0.750141	5	4.0495
FvH4_3g42750	cellulose synthase like E1	0.364	0.06	0	0	0.501383	5	6.06667
FvH4_3g44850	Bifunctional inhibitor/lipid-transfer protein/seed storage 2S albumin superfamily protein	0.366	0.034	0	0	1.04981	5	10.7647
FvH4_3g45000	Protein of unknown function, DUF538	0.547	0.182	3.58216e-287	6.21075e-283	0.619898	5	3.00549
FvH4_4g00250	cytochrome P450, family 716, subfamily A, polypeptide 1	0.84	0.765	1.00367e-140	1.74017e-136	0.876202	5	1.09804
FvH4_4g00670	cytochrome B5 isoform B	0.696	0.536	1.84726e-133	3.20278e-129	0.818752	5	1.29851
FvH4_4g01400	cytochrome P450, family 716, subfamily A, polypeptide 1	0.366	0.295	2.79972e-12	4.85415e-08	0.281605	5	1.24068
FvH4_4g01690	ATPase E1-E2 type family protein / haloacid dehalogenase-like hydrolase family protein	0.392	0.104	8.25282e-223	1.43087e-218	0.957812	5	3.76923
FvH4_4g01980	3-ketoacyl-CoA synthase 2	0.653	0.032	0	0	1.9283	5	20.4062
FvH4_4g02280	indole-3-acetic acid inducible 14	0.373	0.015	0	0	1.0152	5	24.8667
FvH4_4g03530	type one serine/threonine protein phosphatase 4	0.547	0.556	1.96113e-10	3.40021e-06	0.258105	5	0.983813
FvH4_4g03720	XB3 ortholog 5 in Arabidopsis thaliana	0.576	0.521	7.56575e-28	1.31175e-23	0.391684	5	1.10557
FvH4_4g04120		0.331	0.006	0	0	1.04956	5	55.1667
FvH4_4g04160	RNA-binding (RRM/RBD/RNP motifs) family protein	0.721	0.112	0	0	1.50023	5	6.4375
FvH4_4g05880	potassium channel beta subunit 1	0.41	0.316	2.53151e-21	4.38913e-17	0.354623	5	1.29747
FvH4_4g05990	cycloartenol synthase 1	0.304	0.129	4.76936e-77	8.26912e-73	0.25641	5	2.35659
FvH4_4g06090	Pentatricopeptide repeat (PPR) superfamily protein	0.776	0.818	4.65462e-16	8.07018e-12	0.272239	5	0.948655
FvH4_4g07390	OSBP(oxysterol binding protein)-related protein 4B	0.456	0.248	5.16692e-90	8.9584e-86	0.341943	5	1.83871
FvH4_4g08180	P450 reductase 2	0.776	0.831	1.12326e-18	1.94752e-14	0.315769	5	0.933815
FvH4_4g08980	CONSTANS-like 5	0.728	0.799	3.70264e-28	6.41964e-24	0.378539	5	0.911139
FvH4_4g10050	UDP-D-glucuronate 4-epimerase 1	0.571	0.413	1.54832e-62	2.68448e-58	0.427218	5	1.38257
FvH4_4g10190	Fatty acid hydroxylase superfamily	0.638	0.017	0	0	1.40519	5	37.5294
FvH4_4g10360	IQ-domain 13	0.449	0.174	8.21152e-147	1.42371e-142	0.281132	5	2.58046
FvH4_4g10640	homolog of carrot EP3-3 chitinase	0.534	0.414	3.05309e-51	5.29344e-47	0.77408	5	1.28986
FvH4_4g10860	pfkB-like carbohydrate kinase family protein	0.501	0.1	0	0	0.715936	5	5.01
FvH4_4g11770	RmlC-like cupins superfamily protein	0.691	0.717	2.07109e-09	3.59085e-05	0.463439	5	0.963738
FvH4_4g11930	Chitinase family protein	0.816	0.799	1.12278e-117	1.94667e-113	0.816968	5	1.02128
FvH4_4g12490	NAD(P)-linked oxidoreductase superfamily protein	0.725	0.594	2.96048e-86	5.13288e-82	0.643586	5	1.22054
FvH4_4g13260	NAD(P)-binding Rossmann-fold superfamily protein	0.658	0.647	1.68248e-14	2.91708e-10	0.269166	5	1.017
FvH4_4g13280	S-adenosyl-L-homocysteine hydrolase	0.783	0.785	3.0045e-43	5.2092e-39	0.476812	5	0.997452
FvH4_4g13320	UDP-D-glucuronate 4-epimerase 6	0.44	0.25	7.05876e-72	1.22385e-67	0.315152	5	1.76
FvH4_4g14320		0.56	0.407	1.29797e-80	2.25042e-76	0.668611	5	1.37592
FvH4_4g14820	NAD(P)-binding Rossmann-fold superfamily protein	0.354	0.248	9.5564e-27	1.65689e-22	0.265364	5	1.42742
FvH4_4g17070	acyl carrier protein 4	0.788	0.801	7.89634e-75	1.36907e-70	0.723762	5	0.98377
FvH4_4g17180	beta-amylase 3	0.468	0.456	5.61583e-09	9.73672e-05	0.470538	5	1.02632
FvH4_4g17290	Uncharacterised protein family (UPF0497)	0.865	0.756	3.27227e-208	5.67346e-204	1.20265	5	1.14418
FvH4_4g17350	CHY-type/CTCHY-type/RING-type Zinc finger protein	0.639	0.647	1.28971e-32	2.2361e-28	0.390095	5	0.987635
FvH4_4g18500	multifunctional protein 2	0.293	0.11	4.16243e-95	7.21682e-91	0.283133	5	2.66364
FvH4_4g18830	MLP-like protein 423	0.331	0.206	2.6398e-29	4.57689e-25	0.368577	5	1.6068
FvH4_4g18850	MLP-like protein 423	0.343	0.18	9.23969e-63	1.60198e-58	0.945779	5	1.90556
FvH4_4g18960	MLP-like protein 423	0.745	0.593	4.35521e-73	7.55105e-69	0.488038	5	1.25632
FvH4_4g18990	MLP-like protein 423	0.662	0.118	0	0	2.59154	5	5.61017
FvH4_4g19020	MLP-like protein 423	0.705	0.496	4.35692e-134	7.55404e-130	1.10095	5	1.42137
FvH4_4g19040	MLP-like protein 423	0.629	0.364	2.0819e-164	3.60959e-160	1.35348	5	1.72802
FvH4_4g19050	MLP-like protein 423	0.894	0.68	0	0	2.06647	5	1.31471
FvH4_4g19060	MLP-like protein 423	0.672	0.335	1.81453e-239	3.14604e-235	1.59309	5	2.00597
FvH4_4g19070		0.793	0.589	3.22888e-219	5.59823e-215	1.7292	5	1.34635
FvH4_4g19080	MLP-like protein 423	0.767	0.581	1.97555e-193	3.4252e-189	1.6905	5	1.32014
FvH4_4g19120	MLP-like protein 423	0.423	0.218	3.80423e-86	6.59577e-82	0.968759	5	1.94037
FvH4_4g19270	importin alpha isoform 1	0.699	0.762	2.41837e-29	4.19296e-25	0.364565	5	0.917323
FvH4_4g19580	Adenine nucleotide alpha hydrolases-like superfamily protein	0.675	0.498	3.65585e-99	6.33851e-95	0.611117	5	1.35542
FvH4_4g19710	MLP-like protein 423	0.579	0.265	4.66042e-202	8.08023e-198	1.47094	5	2.18491
FvH4_4g20230	WRKY DNA-binding protein 48	0.617	0.609	1.9753e-15	3.42477e-11	0.390716	5	1.01314
FvH4_4g20470	O-acetyltransferase family protein	0.371	0.196	9.15684e-66	1.58761e-61	0.350251	5	1.89286
FvH4_4g20640		0.385	0.349	2.03121e-08	0.000352172	0.657662	5	1.10315
FvH4_4g21340	S-adenosylmethionine synthetase family protein	0.654	0.79	8.30294e-08	0.00143956	0.263958	5	0.827848
FvH4_4g21970	PLC-like phosphodiesterases superfamily protein	0.406	0.339	1.99283e-12	3.45517e-08	0.366811	5	1.19764
FvH4_4g22010	eukaryotic release factor 1-3	0.679	0.745	3.25347e-17	5.64087e-13	0.330267	5	0.911409
FvH4_4g22090	xyloglucan endotransglucosylase/hydrolase 4	0.319	0.037	0	0	1.20942	5	8.62162
FvH4_4g22330	nudix hydrolase homolog 12	0.861	0.887	2.44233e-120	4.23451e-116	0.571885	5	0.970688
FvH4_4g22560	Aldolase-type TIM barrel family protein	0.584	0.354	1.58268e-108	2.74405e-104	0.667754	5	1.64972
FvH4_4g22590	Sec14p-like phosphatidylinositol transfer family protein	0.501	0.196	3.0898e-199	5.35709e-195	0.456064	5	2.55612
FvH4_4g23040	GRAM domain family protein	0.471	0.132	6.002e-279	1.04063e-274	1.17166	5	3.56818
FvH4_4g23050		0.271	0.016	0	0	0.557335	5	16.9375
FvH4_4g23570		0.623	0.658	1.39253e-13	2.41437e-09	0.258688	5	0.946809
FvH4_4g23670	glycosylphosphatidylinositol-anchored lipid protein transfer 1	0.504	0.028	0	0	0.985322	5	18
FvH4_4g23790	Rubber elongation factor protein (REF)	0.569	0.538	7.29312e-20	1.26448e-15	0.48652	5	1.05762
FvH4_4g24540	B12D protein	0.838	0.693	1.68135e-180	2.91512e-176	1.1372	5	1.20924
FvH4_4g25050	beta-ketoacyl reductase 1	0.546	0.255	3.75422e-197	6.50906e-193	1.27179	5	2.14118
FvH4_4g26070	cysteine-rich RLK (RECEPTOR-like protein kinase) 3	0.549	0.276	1.38907e-155	2.40837e-151	0.94324	5	1.98913
FvH4_4g26260	Endosomal targeting BRO1-like domain-containing protein	0.564	0.555	7.14855e-14	1.23942e-09	0.263556	5	1.01622
FvH4_4g26450	Aldolase superfamily protein	0.414	0.199	2.28343e-90	3.95901e-86	0.323505	5	2.0804
FvH4_4g26500	Protein kinase superfamily protein	0.483	0.408	3.91108e-26	6.78104e-22	0.889879	5	1.18382
FvH4_4g26730		0.403	0.148	1.2077e-148	2.09391e-144	0.669945	5	2.72297
FvH4_4g27180	Adenine nucleotide alpha hydrolases-like superfamily protein	0.617	0.447	4.10847e-102	7.12327e-98	1.01005	5	1.38031
FvH4_4g27320		0.599	0.594	5.34919e-18	9.27443e-14	0.375613	5	1.00842
FvH4_4g27340		0.407	0.175	3.74973e-107	6.50128e-103	0.558515	5	2.32571
FvH4_4g27420	3-ketoacyl-CoA synthase 6	0.6	0.026	0	0	1.96503	5	23.0769
FvH4_4g29840	SPIRAL1-like1	0.745	0.511	1.03295e-194	1.79093e-190	0.940831	5	1.45793
FvH4_4g30170	Glucose-6-phosphate/phosphate translocator-related	0.334	0.064	3.25665e-263	5.64639e-259	0.402924	5	5.21875
FvH4_4g30330	UDP-glucose 6-dehydrogenase family protein	0.71	0.68	6.23871e-53	1.08167e-48	0.52828	5	1.04412
FvH4_4g32180		0.328	0.055	1.2686e-291	2.19949e-287	0.973158	5	5.96364
FvH4_4g32720	Polyketide cyclase/dehydrase and lipid transport superfamily protein	0.258	0.003	0	0	0.569566	5	86
FvH4_4g32750	MLP-like protein 28	0.453	0.016	0	0	1.24408	5	28.3125
FvH4_4g33190	ARM repeat superfamily protein	0.631	0.528	8.92055e-38	1.54664e-33	0.484179	5	1.19508
FvH4_4g33530	Zinc finger, C3HC4 type (RING finger) family protein	0.411	0.25	1.29978e-58	2.25356e-54	0.385302	5	1.644
FvH4_4g34150	ADP-ribosylation factor A1F	0.864	0.873	1.00276e-168	1.73859e-164	0.630645	5	0.989691
FvH4_4g34240	pantothenate kinase 2	0.386	0.233	9.36126e-46	1.62306e-41	0.254644	5	1.65665
FvH4_4g34260	DC1 domain-containing protein	0.733	0.722	1.26097e-74	2.18627e-70	0.690282	5	1.01524
FvH4_4g34350	similar to RCD one 2	0.264	0.1	2.53861e-81	4.40144e-77	0.513885	5	2.64
FvH4_4g34890	MLP-like protein 423	0.772	0.044	0	0	2.89574	5	17.5455
FvH4_4g34950		0.252	0.037	1.21813e-247	2.112e-243	0.331076	5	6.81081
FvH4_4g35180	matrix metalloproteinase	0.607	0.52	1.59105e-38	2.75856e-34	0.546244	5	1.16731
FvH4_4g35190		0.368	0.272	2.61223e-22	4.52908e-18	0.484459	5	1.35294
FvH4_4g35310	ARM repeat superfamily protein	0.265	0.111	5.53236e-69	9.59201e-65	0.261045	5	2.38739
FvH4_4g35560	glutathione S-transferase TAU 18	0.783	0.664	1.3729e-186	2.38034e-182	1.01346	5	1.17922
FvH4_4g35600	Glutathione S-transferase family protein	0.582	0.261	4.30464e-213	7.46338e-209	0.717111	5	2.22989
FvH4_5g00460	Bifunctional inhibitor/lipid-transfer protein/seed storage 2S albumin superfamily protein	0.821	0.871	1.55405e-135	2.69442e-131	0.981809	5	0.942595
FvH4_5g00760		0.459	0.202	3.21892e-145	5.58096e-141	0.459354	5	2.27228
FvH4_5g00820		0.358	0.066	1.18541e-290	2.05527e-286	0.338535	5	5.42424
FvH4_5g01300	nucleotide-rhamnose synthase/epimerase-reductase	0.386	0.26	6.32179e-36	1.09607e-31	0.510338	5	1.48462
FvH4_5g01350	hydroxymethylglutaryl-CoA synthase / HMG-CoA synthase / 3-hydroxy-3-methylglutaryl coenzyme A synthase	0.782	0.833	1.63323e-22	2.8317e-18	0.39684	5	0.938776
FvH4_5g01700	RHOMBOID-like 2	0.766	0.695	4.20124e-113	7.28411e-109	0.782938	5	1.10216
FvH4_5g02080	AMP-dependent synthetase and ligase family protein	0.81	0.872	2.98181e-43	5.16986e-39	0.498459	5	0.928899
FvH4_5g02130	glutathione peroxidase 6	0.989	0.996	4.39907e-39	7.62711e-35	0.352338	5	0.992972
FvH4_5g02710	BTB/POZ domain with WD40/YVTN repeat-like protein	0.393	0.348	1.31348e-08	0.000227731	0.281611	5	1.12931
FvH4_5g02880	brassinosteroid-responsive RING-H2	0.262	0.103	1.99513e-75	3.45915e-71	0.261236	5	2.54369
FvH4_5g03140	Heavy metal transport/detoxification superfamily protein	0.4	0.062	0	0	0.936193	5	6.45161
FvH4_5g03210	WRKY family transcription factor	0.288	0.167	1.21986e-32	2.11499e-28	0.44845	5	1.72455
FvH4_5g03320	Late embryogenesis abundant (LEA) hydroxyproline-rich glycoprotein family	0.517	0.305	1.08218e-85	1.87628e-81	0.73821	5	1.69508
FvH4_5g03330	Late embryogenesis abundant (LEA) hydroxyproline-rich glycoprotein family	0.338	0.168	9.35469e-71	1.62192e-66	0.939678	5	2.0119
FvH4_5g03440	Myzus persicae-induced lipase 1	0.553	0.573	1.81848e-06	0.0315289	0.389092	5	0.965096
FvH4_5g03500	VIRB2-interacting protein 2	0.791	0.868	5.6607e-26	9.81453e-22	0.36917	5	0.91129
FvH4_5g03960		0.372	0.011	0	0	1.04797	5	33.8182
FvH4_5g04130	Transmembrane amino acid transporter family protein	0.37	0.056	0	0	0.388974	5	6.60714
FvH4_5g04150		0.297	0.016	0	0	0.472286	5	18.5625
FvH4_5g04970	DCD (Development and Cell Death) domain protein	0.823	0.871	2.16726e-45	3.75759e-41	0.32198	5	0.944891
FvH4_5g06180	Octicosapeptide/Phox/Bem1p family protein	0.336	0.222	4.03914e-27	7.00306e-23	0.365766	5	1.51351
FvH4_5g07270	RING/U-box superfamily protein	0.406	0.122	2.02805e-209	3.51623e-205	0.460284	5	3.32787
FvH4_5g11390	ORMDL family protein	0.643	0.665	1.1379e-17	1.97289e-13	0.32341	5	0.966917
FvH4_5g12600	alpha/beta-Hydrolases superfamily protein	0.641	0.58	2.25719e-57	3.91352e-53	0.676031	5	1.10517
FvH4_5g12760		0.41	0.244	1.73055e-58	3.00042e-54	0.33972	5	1.68033
FvH4_5g12990	enolase 1	0.487	0.086	0	0	0.567425	5	5.66279
FvH4_5g13550	COBRA-like extracellular glycosyl-phosphatidyl inositol-anchored protein family	0.302	0.218	2.15183e-18	3.73084e-14	0.350683	5	1.38532
FvH4_5g13660	SPIRAL1-like2	0.529	0.411	1.78137e-31	3.08854e-27	0.321389	5	1.2871
FvH4_5g14700	atypical CYS HIS rich thioredoxin 4	0.701	0.768	1.50186e-41	2.60392e-37	0.471493	5	0.91276
FvH4_5g15190	microtubule end binding protein EB1A	0.454	0.381	3.39064e-17	5.87869e-13	0.252739	5	1.1916
FvH4_5g15290	IQ-domain 31	0.332	0.143	1.06948e-82	1.85427e-78	0.417865	5	2.32168
FvH4_5g15720	calcium-dependent protein kinase 1	0.591	0.504	4.34572e-53	7.53461e-49	0.416202	5	1.17262
FvH4_5g15850	catalytics	0.27	0.084	2.24029e-116	3.88422e-112	0.295591	5	3.21429
FvH4_5g16170	Homeodomain-like superfamily protein	0.503	0.415	1.35455e-28	2.34853e-24	0.357413	5	1.21205
FvH4_5g16570		0.452	0.456	1.73572e-06	0.030094	0.412417	5	0.991228
FvH4_5g17240	Calcium-binding EF-hand family protein	0.714	0.792	5.02345e-11	8.70967e-07	0.378222	5	0.901515
FvH4_5g17320	Calcium-dependent lipid-binding (CaLB domain) family protein	0.533	0.297	1.72091e-98	2.98371e-94	0.520707	5	1.79461
FvH4_5g17620	nudix hydrolase homolog 4	0.604	0.621	6.10183e-08	0.00105794	0.462459	5	0.972625
FvH4_5g17730	ARM repeat superfamily protein	0.377	0.264	1.40426e-27	2.43471e-23	0.515073	5	1.42803
FvH4_5g17900	NAD(P)-linked oxidoreductase superfamily protein	0.419	0.214	1.21983e-92	2.11494e-88	0.607666	5	1.95794
FvH4_5g18010	glutamate decarboxylase 4	0.395	0.183	1.3824e-92	2.3968e-88	0.506589	5	2.15847
FvH4_5g18260	cytochrome P450, family 716, subfamily A, polypeptide 1	0.429	0.201	6.06063e-111	1.05079e-106	0.446212	5	2.13433
FvH4_5g18750	vesicle associated protein	0.563	0.538	1.79161e-15	3.10629e-11	0.282664	5	1.04647
[truncated: 3,827 more rows]
