# Supplementary material for: Development of a single-cell atlas for woodland strawberry (Fragaria vesca) leaves during early Botrytis cinerea infection using single-cell RNA-seq
Source: Hortic Res. 2022 Jan 19;9:uhab055. doi: 10.1093/hr/uhab055 (PMC8969069; doi:10.1093/hr/uhab055)
Supplement: Web_Material_uhab055 [file web_material_uhab055.zip › Table S3.xlsx]

## Sheet: Sheet1
Table S3. Known marker genes used for cluster annotation
Cell type	Gene ID	Gene symbol	Gene description	Match to TAIR10
Hydathode cell	FvH4_2g31570	EP3	homolog of carrot EP3-3 chitinase	AT3G54420	Yagi et al., 2020
	FvH4_2g20070	GSTU8	glutathione S-transferase TAU 8	AT3G09270	Lieckfeldt et al., 2008
	FvH4_5g03210	WRKY29	﻿WRKY family transcription factor	AT4G23550	Yagi et al., 2020
Mesophyll cell	FvH4_2g10390	FBA2	fructose-bisphosphate aldolase 2	AT4G38970	Kondo et al., 2015
	FvH4_6g40970	LHCB2.1	photosystem II light harvesting complex gene 2.1	AT2G05070	Dongmei et al., 2017
	FvH4_3g37660	CAB1	chlorophyll A/B binding protein 1	AT1G29930	Liu et al., 2020b
Epidermis cell	FvH4_6g09980	LTP3	lipid transfer protein 3	AT5G59320	Debono et al., 2009
	FvH4_7g08590	CER1	Fatty acid hydroxylase superfamily	AT1G02205	Pollard et al., 2008
	FvH4_1g23290	FMA	basic helix-loop-helix (bHLH) DNA-binding superfamily protein	AT3G24140	Liu et al., 2020b
Bundle sheath	FvH4_5g36850	EXL2	EXORDIUM like 2	AT5G64260	Kim et al., 2021
	FvH4_6g20170	NHL1	NDR1/HIN1-like 1	AT3G11660	Kim et al., 2021
Phloem	FvH4_3g12160	PP2-A10	phloem protein 2-A10	AT1G10155	Dinant et al., 2003
	FvH4_2g06140	CML30	calmodulin-like protein 1	AT2G15680	Zhang et al., 2019b
Xylem parenchymal	FvH4_4g32600	SULTR3;3	sulfate transporter 91	AT1G23090	Kim et al., 2021
	FvH4_3g34960	MYB48	myb domain protein 48	AT3G46130	Kim et al., 2021
Xylem	FvH4_4g19370	CTL2	chitinase-like protein 2	AT3G16920	Zhao and C., 2000
	FvH4_2g16940	XCP1	xylem cysteine proteinase 1	AT4G35350	Zhang et al., 2019b
Meristem	FvH4_5g26360	CDKB2.1	cyclin-dependent kinase B2;1	AT1G76540	Yang and Ye, 2013
	FvH4_2g16590	CYCB2;4	G2/mitotic-specific cyclin-2-like	AT1G76310	Yang and Ye, 2013
