# Supplementary material for: Development of a single-cell atlas for woodland strawberry (Fragaria vesca) leaves during early Botrytis cinerea infection using single-cell RNA-seq
Source: Hortic Res. 2022 Jan 19;9:uhab055. doi: 10.1093/hr/uhab055 (PMC8969069; doi:10.1093/hr/uhab055)
Supplement: Web_Material_uhab055 [file web_material_uhab055.zip › Table S4.xlsx]

## Sheet: single-copy orthologues
Table S4. List of single copy orthologue between woodland strawberry and Arabidopsis.
Fv	At
FvH4_6g09000	ATCG00820
FvH4_4g12320	ATCG00520
FvH4_3g21080	ATCG00350
FvH4_6g31580	ATCG00170
FvH4_3g26830	ATCG01080
FvH4_3g21090	ATCG00360
FvH4_c3g00220	ATCG00720
FvH4_c3g00200	ATCG00750
FvH4_c3g00210	ATCG00730
FvH4_6g41640	ATCG01090
FvH4_c3g00180	ATCG00780
FvH4_2g21700	AT2G31240
FvH4_3g30520	AT2G27960
FvH4_1g04160	AT2G26900
FvH4_6g10740	AT2G38310
FvH4_3g32270	AT2G28410
FvH4_1g15820	AT2G23430
FvH4_6g20440	AT2G35920
FvH4_4g14000	AT2G20790
FvH4_7g11350	AT2G45240
FvH4_4g07900	AT2G18910
FvH4_5g34800	AT2G37230
FvH4_4g27570	AT2G26990
FvH4_6g19480	AT2G36130
FvH4_1g00160	AT2G43945
FvH4_6g22320	AT2G42110
FvH4_4g10960	AT2G43400
FvH4_4g32630	AT2G01480
FvH4_6g10390	AT2G38410
FvH4_7g01840	AT2G28420
FvH4_3g30510	AT2G27980
FvH4_2g25530	AT2G47790
FvH4_7g11060	AT2G45130
FvH4_6g21020	AT2G38910
FvH4_7g00100	AT2G44360
FvH4_6g19850	AT2G36060
FvH4_7g24000	AT2G39940
FvH4_5g19640	AT2G35680
FvH4_6g14820	AT2G37330
FvH4_5g18830	AT2G35720
FvH4_4g12780	AT2G31980
FvH4_6g10520	AT2G38480
FvH4_5g33380	AT2G20690
FvH4_1g19740	AT2G22530
FvH4_3g07900	AT2G27430
FvH4_1g16340	AT2G23360
FvH4_6g26240	AT2G20680
FvH4_5g22330	AT2G35410
FvH4_2g21920	AT2G42450
FvH4_3g33720	AT2G28520
FvH4_5g13800	AT2G29900
FvH4_4g16240	AT2G32040
FvH4_1g22260	AT2G21960
FvH4_4g07920	AT2G18900
FvH4_4g35970	AT2G02050
FvH4_4g31330	AT2G02970
FvH4_1g07730	AT2G19490
FvH4_5g21740	AT2G35320
FvH4_6g27700	AT2G42750
FvH4_4g26580	AT2G01170
FvH4_6g21880	AT2G41950
FvH4_6g23850	AT2G41760
FvH4_1g01610	AT2G46490
FvH4_6g27830	AT2G27035
FvH4_7g02650	AT2G38760
FvH4_5g25240	AT2G35610
FvH4_2g26080	AT2G47520
FvH4_1g07290	AT2G19560
FvH4_1g01870	AT2G47910
FvH4_1g15000	AT2G23640
FvH4_5g29350	AT2G04660
FvH4_3g29070	AT2G22410
FvH4_6g16190	AT2G28050
FvH4_1g00220	AT2G43990
FvH4_3g24980	AT2G27460
FvH4_3g13060	AT2G34960
FvH4_3g04870	AT2G47960
FvH4_4g04330	AT2G33400
FvH4_7g08200	AT2G43030
FvH4_3g24910	AT2G27510
FvH4_1g03540	AT2G26830
FvH4_6g07230	AT2G47470
FvH4_7g18190	AT2G46890
FvH4_1g17140	AT2G33690
FvH4_6g40550	AT2G04410
FvH4_4g12750	AT2G32000
FvH4_5g23220	AT2G35540
FvH4_4g05520	AT2G33760
FvH4_1g00480	AT2G43790
FvH4_7g17870	AT2G46850
FvH4_1g24300	AT2G13680
FvH4_7g10760	AT2G45060
FvH4_3g31830	AT2G28260
FvH4_5g27210	AT2G01950
FvH4_3g27180	AT2G21530
FvH4_7g03710	AT2G17525
FvH4_6g40910	AT2G05170
FvH4_4g29870	AT2G03670
FvH4_7g12070	AT2G45450
FvH4_2g01570	AT2G21050
FvH4_7g08630	AT2G13560
FvH4_7g24340	AT2G40110
FvH4_2g05050	AT2G15230
FvH4_6g13030	AT2G37790
FvH4_3g41090	AT2G30530
FvH4_1g01890	AT2G41040
FvH4_1g11530	AT2G17820
FvH4_4g07550	AT2G34400
FvH4_6g21750	AT2G41945
FvH4_7g16170	AT2G46410
FvH4_3g19760	AT2G30710
FvH4_2g10480	AT2G21280
FvH4_2g35380	AT2G25780
FvH4_6g12850	AT2G37880
FvH4_1g04130	AT2G03500
FvH4_6g24100	AT2G41700
FvH4_5g22390	AT2G19070
FvH4_2g06670	AT2G15760
FvH4_2g26250	AT2G31020
FvH4_7g10380	AT2G44760
FvH4_7g10320	AT2G44800
FvH4_1g06110	AT2G19880
FvH4_4g05950	AT2G07340
FvH4_3g09660	AT2G34650
FvH4_7g08900	AT2G44660
FvH4_2g07770	AT2G16060
FvH4_7g08760	AT2G44620
FvH4_6g15080	AT2G37240
FvH4_2g10130	AT2G14050
FvH4_2g25400	AT2G47770
FvH4_7g25700	AT2G40600
FvH4_2g15590	AT2G20920
FvH4_1g19980	AT2G22480
FvH4_4g34010	AT2G31410
FvH4_4g00680	AT2G32730
FvH4_2g14180	AT2G04630
FvH4_6g15580	AT2G37130
FvH4_4g26450	AT2G01140
FvH4_4g11460	AT2G43360
FvH4_7g15670	AT2G46230
FvH4_2g12720	AT2G44520
FvH4_4g33880	AT2G01620
FvH4_6g14020	AT2G37585
FvH4_1g20370	AT2G22400
FvH4_2g10460	AT2G34060
FvH4_6g24470	AT2G41550
FvH4_2g16970	AT2G17350
FvH4_2g11710	AT2G14110
FvH4_4g33570	AT2G01690
FvH4_5g13860	AT2G33040
FvH4_2g32150	AT2G25950
FvH4_4g00670	AT2G32720
FvH4_7g20770	AT2G39340
FvH4_7g17360	AT2G46710
FvH4_4g35950	AT2G46290
FvH4_6g30510	AT2G22360
FvH4_1g08600	AT2G06040
FvH4_1g08840	AT2G05920
FvH4_2g35600	AT2G25830
FvH4_2g17210	AT2G17380
FvH4_3g38510	AT2G29940
FvH4_7g18380	AT2G28140
FvH4_6g11730	AT2G38140
FvH4_6g19880	AT2G36030
FvH4_5g39320	AT2G47420
FvH4_3g39360	AT2G30105
FvH4_7g23870	AT2G39910
FvH4_4g17530	AT2G39090
FvH4_1g14510	AT2G23670
FvH4_3g38390	AT2G29700
FvH4_4g11240	AT2G43330
FvH4_2g29770	AT2G25605
FvH4_6g22900	AT2G34260
FvH4_7g15580	AT2G46220
FvH4_1g14600	AT2G23470
FvH4_3g40290	AT2G30380
FvH4_6g27120	AT2G42570
FvH4_7g11270	AT2G45200
FvH4_2g03950	AT2G14860
FvH4_7g16960	AT2G46570
FvH4_7g24150	AT2G40000
FvH4_4g26110	AT2G01905
FvH4_6g41550	AT2G04740
FvH4_6g16440	AT2G36930
FvH4_2g24570	AT2G47980
FvH4_1g26530	AT2G47115
FvH4_7g19050	AT2G39020
FvH4_1g08060	AT2G19385
FvH4_5g25500	AT2G47990
FvH4_3g24610	AT2G27600
FvH4_6g17010	AT2G36810
FvH4_3g27850	AT2G26870
FvH4_3g31910	AT2G28315
FvH4_3g39030	AT2G30060
FvH4_5g29780	AT2G01080
FvH4_3g37140	AT2G29410
FvH4_5g26560	AT2G33570
FvH4_2g05960	AT2G15620
FvH4_2g22730	AT2G38840
FvH4_4g06440	AT2G39930
FvH4_3g10070	AT2G34710
FvH4_1g26970	AT2G47310
FvH4_7g24060	AT2G39980
FvH4_3g28270	AT2G13540
FvH4_6g15450	AT2G37090
FvH4_6g27380	AT2G31040
FvH4_6g07010	AT2G40650
FvH4_5g24910	AT2G35612
FvH4_5g22880	AT2G35470
FvH4_6g16170	AT2G37000
FvH4_6g22890	AT2G42290
FvH4_1g08630	AT2G06010
FvH4_2g30230	AT2G25680
FvH4_3g25250	AT2G23840
FvH4_6g42190	AT2G05790
FvH4_2g41210	AT2G25080
FvH4_4g36060	AT2G02090
FvH4_5g21630	AT2G35350
FvH4_2g28850	AT2G25320
FvH4_3g09040	AT2G34700
FvH4_1g21500	AT2G22250
FvH4_1g00250	AT2G31820
FvH4_7g15100	AT2G46090
FvH4_6g31340	AT2G43540
FvH4_6g38100	AT2G42840
FvH4_6g38570	AT2G42975
FvH4_7g15690	AT2G46240
FvH4_1g08940	AT2G05830
FvH4_3g24950	AT2G27470
FvH4_6g41870	AT2G04560
FvH4_2g02780	AT2G14530
FvH4_7g05150	AT2G13440
FvH4_4g31560	AT2G02880
FvH4_7g09600	AT2G44925
FvH4_6g14180	AT2G37530
FvH4_2g36110	AT2G03120
FvH4_3g09950	AT2G34680
FvH4_1g01490	AT2G07690
FvH4_2g21360	AT2G31140
FvH4_7g26040	AT2G40760
FvH4_2g25850	AT2G47580
FvH4_7g05940	AT2G38790
FvH4_5g20760	AT2G35190
FvH4_6g17090	AT2G36710
FvH4_6g45840	AT2G41200
FvH4_6g24760	AT2G41490
FvH4_4g00210	AT2G07360
FvH4_6g27480	AT2G42620
FvH4_6g24270	AT2G41680
FvH4_1g27630	AT2G01918
FvH4_7g25960	AT2G40660
FvH4_5g37300	AT2G22370
FvH4_4g32470	AT2G01440
FvH4_6g20030	AT2G33180
FvH4_7g17080	AT2G46600
FvH4_7g11490	AT2G45270
FvH4_2g36520	AT2G21080
FvH4_1g05740	AT2G20050
FvH4_6g44800	AT2G20810
FvH4_5g30360	AT2G16800
FvH4_7g16310	AT2G46470
FvH4_4g11380	AT2G43240
FvH4_6g13220	AT2G37680
FvH4_2g23670	AT2G31530
FvH4_3g28750	AT2G01870
FvH4_3g40860	AT2G30520
FvH4_7g02390	AT2G38770
FvH4_2g21450	AT2G20515
FvH4_5g21050	AT2G38740
FvH4_1g03280	AT2G26680
FvH4_3g12410	AT2G35110
FvH4_7g26060	AT2G38560
FvH4_4g30470	AT2G03430
FvH4_2g01740	AT2G16630
FvH4_6g22070	AT2G42040
FvH4_1g11080	AT2G17710
FvH4_5g32880	AT2G20760
FvH4_6g14290	AT2G37520
FvH4_7g24040	AT2G39970
FvH4_1g27100	AT2G47330
FvH4_6g09820	AT2G38550
FvH4_6g41300	AT2G04845
FvH4_6g23640	AT2G41820
FvH4_7g19440	AT2G39000
FvH4_1g23970	AT2G21790
FvH4_3g39960	AT2G30270
FvH4_1g24270	AT2G13690
FvH4_6g22330	AT2G42120
FvH4_7g14620	AT2G45990
FvH4_1g26990	AT2G47270
FvH4_2g07360	AT2G15630
FvH4_1g21660	AT2G22125
FvH4_1g22940	AT2G21860
FvH4_7g24110	AT2G39990
FvH4_1g28100	AT2G45320
FvH4_7g22110	AT2G39550
FvH4_3g05780	AT2G34470
FvH4_2g21980	AT2G31320
FvH4_1g00590	AT2G24120
FvH4_5g23670	AT2G27020
FvH4_6g24520	AT2G41530
FvH4_4g33630	AT2G01680
FvH4_1g07910	AT2G19450
FvH4_6g13200	AT2G37710
FvH4_7g10470	AT2G45000
FvH4_5g21880	AT2G35260
FvH4_3g32290	AT2G28430
FvH4_4g08870	AT2G23950
FvH4_1g25470	AT2G13840
FvH4_7g12500	AT2G45600
FvH4_7g11620	AT2G45360
FvH4_6g12130	AT2G38050
FvH4_2g09910	AT2G16405
FvH4_2g15500	AT2G20930
FvH4_2g10470	AT2G21290
FvH4_2g41350	AT2G24830
FvH4_4g04880	AT2G03070
FvH4_1g09140	AT2G40700
FvH4_3g29650	AT2G27760
FvH4_2g11180	AT2G04305
FvH4_7g12520	AT2G45610
FvH4_7g24780	AT2G40230
FvH4_4g09690	AT2G24090
FvH4_6g42410	AT2G05760
FvH4_2g07180	AT2G15900
FvH4_6g18470	AT2G36295
FvH4_6g26520	AT2G20635
FvH4_3g07530	AT2G34190
FvH4_3g24260	AT2G27810
FvH4_2g04060	AT2G14825
FvH4_2g28510	AT2G07655
FvH4_4g05190	AT2G33250
FvH4_2g21290	AT2G38950
FvH4_2g16010	AT2G47450
FvH4_6g16030	AT2G37220
FvH4_6g16820	AT2G28200
FvH4_6g18170	AT2G36370
FvH4_4g12630	AT2G39260
FvH4_6g28590	AT2G07680
FvH4_4g04280	AT2G33420
FvH4_6g15540	AT2G37110
FvH4_3g08170	AT2G33990
FvH4_6g26910	AT2G31060
FvH4_2g16780	AT2G17250
FvH4_7g13630	AT2G45790
FvH4_1g08870	AT2G05910
FvH4_7g33390	AT2G35630
FvH4_4g32330	AT2G01350
FvH4_6g10700	AT2G38330
FvH4_7g25560	AT2G40460
FvH4_2g20290	AT2G20330
FvH4_6g42100	AT2G31340
FvH4_1g18640	AT2G22790
FvH4_4g26120	AT2G01910
FvH4_5g06700	AT2G31880
FvH4_4g29830	AT2G03690
FvH4_1g23620	AT2G18465
FvH4_4g26390	AT2G01110
FvH4_3g29620	AT2G27680
FvH4_7g16970	AT2G46580
FvH4_7g04180	AT2G40880
FvH4_3g05850	AT2G34460
FvH4_3g23910	AT2G19720
FvH4_7g24720	AT2G40200
FvH4_3g27650	AT2G26930
FvH4_3g39120	AT2G30090
FvH4_1g15740	AT2G23440
FvH4_6g41290	AT2G04850
FvH4_1g05910	AT2G20000
FvH4_1g29750	AT2G41120
FvH4_4g04200	AT2G33450
FvH4_7g10500	AT2G45030
FvH4_7g24980	AT2G40280
FvH4_4g08930	AT2G24765
FvH4_4g16460	AT2G30810
FvH4_7g03600	AT2G38730
FvH4_3g30770	AT2G28130
FvH4_7g33590	AT2G04940
FvH4_2g24180	AT2G48060
FvH4_6g27820	AT2G42770
FvH4_6g44420	AT2G20890
FvH4_7g24760	AT2G40220
FvH4_2g09990	AT2G16440
FvH4_6g16650	AT2G36835
FvH4_3g00580	AT2G35760
FvH4_3g05470	AT2G34585
FvH4_1g01000	AT2G24230
FvH4_3g27130	AT2G27100
FvH4_2g09980	AT2G17210
FvH4_3g36210	AT2G28940
FvH4_4g06270	AT2G31490
FvH4_5g07240	AT2G36850
FvH4_4g17200	AT2G39080
FvH4_1g29260	AT2G40840
FvH4_3g31450	AT2G28000
FvH4_6g11240	AT2G38270
FvH4_2g16870	AT2G17270
FvH4_2g06900	AT2G15820
FvH4_1g08430	AT2G06210
FvH4_1g11940	AT2G17972
FvH4_6g12250	AT2G38000
FvH4_6g41900	AT2G32900
FvH4_6g23860	AT2G41750
FvH4_6g22700	AT2G42220
FvH4_7g06330	AT2G28600
FvH4_6g38280	AT2G42900
FvH4_4g12210	AT2G31650
FvH4_2g35370	AT2G25790
FvH4_3g37020	AT2G29390
FvH4_1g09580	AT2G26440
FvH4_6g10060	AT2G38510
FvH4_2g21710	AT2G31260
FvH4_7g18740	AT2G39170
FvH4_5g25830	AT2G33640
FvH4_4g10930	AT2G31380
FvH4_5g10340	AT2G45530
FvH4_6g25260	AT2G47020
FvH4_6g24150	AT2G41660
FvH4_2g05240	AT2G15290
FvH4_1g22930	AT2G34980
FvH4_6g18790	AT2G36230
FvH4_4g07880	AT2G18940
FvH4_6g37770	AT2G42800
FvH4_3g31950	AT2G28320
FvH4_6g18360	AT2G36310
FvH4_7g11980	AT2G45410
FvH4_2g19850	AT2G20190
FvH4_6g12760	AT2G37920
FvH4_3g39690	AT2G30200
FvH4_2g10500	AT2G34570
FvH4_4g37220	AT2G40730
FvH4_4g10890	AT2G28480
FvH4_4g26870	AT2G47490
FvH4_3g36880	AT2G29180
FvH4_1g08240	AT2G06530
FvH4_6g25490	AT2G41250
FvH4_1g19040	AT2G22640
FvH4_1g05780	AT2G20020
FvH4_7g00150	AT2G44410
FvH4_3g40070	AT2G30320
FvH4_3g29930	AT2G27830
FvH4_4g26400	AT2G01120
FvH4_1g09440	AT2G26460
FvH4_5g39170	AT2G47390
FvH4_3g24630	AT2G27590
FvH4_2g36990	AT2G26250
FvH4_3g39100	AT2G30080
FvH4_1g04210	AT2G26910
FvH4_7g11610	AT2G45340
FvH4_3g05000	AT2G34640
FvH4_6g45090	AT2G20875
FvH4_6g42850	AT2G32520
FvH4_2g25770	AT2G47600
FvH4_3g12450	AT2G35100
FvH4_2g05350	AT2G15320
FvH4_7g14630	AT2G46000
FvH4_3g05390	AT2G34590
FvH4_1g01020	AT2G24240
FvH4_3g25980	AT2G27290
FvH4_4g23290	AT2G35450
FvH4_2g21510	AT2G31190
FvH4_3g39290	AT2G30100
FvH4_3g05750	AT2G34500
FvH4_2g22470	AT2G30570
FvH4_2g32040	AT2G26040
FvH4_7g06880	AT2G35030
FvH4_2g35700	AT2G25810
FvH4_4g06170	AT2G06990
FvH4_4g11340	AT2G43235
FvH4_6g10130	AT2G38500
FvH4_6g24550	AT2G18040
FvH4_2g41340	AT2G24860
FvH4_2g02970	AT2G14620
FvH4_1g00240	AT2G43940
FvH4_2g25790	AT2G47590
FvH4_6g26140	AT2G20725
FvH4_6g25090	AT2G41370
FvH4_5g27270	AT2G30280
FvH4_1g14980	AT2G23630
FvH4_3g12280	AT2G35150
FvH4_4g31300	AT2G02980
FvH4_6g01160	AT2G38430
FvH4_1g22220	AT2G21970
FvH4_2g01940	AT2G16600
FvH4_3g28920	AT2G26780
FvH4_2g20370	AT2G20360
FvH4_4g07150	AT2G19270
FvH4_6g19360	AT2G36145
FvH4_2g05170	AT2G15240
FvH4_7g25370	AT2G40390
FvH4_3g30840	AT2G28110
FvH4_7g13420	AT2G45770
FvH4_7g00640	AT2G42250
FvH4_4g05140	AT2G33255
FvH4_7g24350	AT2G40100
FvH4_3g34590	AT2G31725
FvH4_7g08920	AT2G44670
FvH4_4g08350	AT2G18710
FvH4_2g25330	AT2G47750
FvH4_7g25640	AT2G40490
FvH4_1g00450	AT2G30720
FvH4_2g16020	AT2G41990
FvH4_2g16180	AT2G17040
FvH4_6g23690	AT2G41790
FvH4_1g21450	AT2G22240
FvH4_3g11900	AT2G35640
FvH4_3g32210	AT2G28390
FvH4_2g07390	AT2G15960
FvH4_3g30940	AT2G28100
FvH4_1g00100	AT2G31890
FvH4_6g26960	AT2G42390
FvH4_5g21990	AT2G35290
FvH4_4g30480	AT2G03420
FvH4_3g32200	AT2G28380
FvH4_7g10850	AT2G45080
FvH4_5g39130	AT2G16760
FvH4_1g26720	AT2G47190
FvH4_6g00330	AT2G47840
FvH4_5g18200	AT2G25720
FvH4_6g38730	AT2G30880
FvH4_4g07710	AT2G21980
FvH4_4g31750	AT2G02750
FvH4_1g24980	AT2G28605
FvH4_3g00690	AT2G35750
FvH4_1g11860	AT2G17930
FvH4_4g31620	AT2G02860
FvH4_6g16180	AT2G36990
FvH4_3g02280	AT2G33610
FvH4_2g31830	AT2G26110
FvH4_4g10290	AT2G43770
FvH4_6g38600	AT2G34480
FvH4_4g05970	AT2G07170
FvH4_2g10630	AT2G21250
FvH4_7g12840	AT2G45690
FvH4_6g13140	AT2G37730
FvH4_3g44700	AT2G20480
FvH4_2g05450	AT2G15430
FvH4_2g36440	AT2G24395
FvH4_4g34060	AT2G01600
FvH4_2g26120	AT2G40940
FvH4_3g13650	AT2G21820
FvH4_6g41780	AT2G04540
FvH4_1g02470	AT2G11520
FvH4_4g06990	AT2G19320
FvH4_7g11400	AT2G45260
FvH4_7g11990	AT2G45420
FvH4_7g00040	AT2G44310
FvH4_7g24400	AT2G40090
FvH4_4g13300	AT2G31970
FvH4_5g39070	AT2G47360
FvH4_3g27610	AT2G26980
FvH4_1g22210	AT2G21990
FvH4_6g16450	AT2G36910
FvH4_6g17500	AT2G36570
FvH4_3g09960	AT2G34690
FvH4_2g39050	AT2G32450
FvH4_6g22640	AT2G42200
FvH4_2g32300	AT2G25930
FvH4_1g03770	AT2G26700
FvH4_4g09840	AT2G18840
FvH4_3g37690	AT2G29560
FvH4_1g25110	AT2G21150
FvH4_3g26300	AT2G27210
FvH4_6g38950	AT2G43020
FvH4_3g40830	AT2G30505
FvH4_3g05520	AT2G34560
FvH4_7g12340	AT2G45520
FvH4_6g18780	AT2G36240
FvH4_6g18000	AT2G36450
FvH4_2g40710	AT2G26510
FvH4_6g18610	AT2G36250
FvH4_3g39010	AT2G30040
FvH4_2g36960	AT2G26270
FvH4_4g30250	AT2G03480
FvH4_2g35590	AT2G25800
FvH4_1g04150	AT2G26730
FvH4_6g42420	AT2G05755
FvH4_1g18030	AT2G22870
FvH4_6g14880	AT2G37310
FvH4_6g24010	AT2G22070
FvH4_6g26380	AT2G41890
FvH4_7g25850	AT2G40550
FvH4_7g15880	AT2G46320
FvH4_6g39880	AT2G21045
FvH4_1g03500	AT2G37990
FvH4_4g32070	AT2G02590
FvH4_2g25450	AT2G47780
FvH4_1g26890	AT2G03200
FvH4_1g14340	AT2G23755
FvH4_1g24520	AT2G13610
FvH4_3g39750	AT2G30210
FvH4_5g18690	AT2G02160
FvH4_5g22910	AT2G35490
FvH4_3g46070	AT2G32080
FvH4_4g08620	AT2G23890
FvH4_6g16410	AT2G36950
FvH4_5g09330	AT2G04340
FvH4_2g11410	AT2G14170
FvH4_4g10210	AT2G23810
FvH4_2g28610	AT2G25280
FvH4_6g43290	AT2G32400
FvH4_7g19320	AT2G01720
FvH4_7g01060	AT2G41900
FvH4_7g20020	AT2G35790
FvH4_3g26850	AT2G43480
FvH4_3g25110	AT2G27450
FvH4_2g36660	AT2G24580
FvH4_5g39570	AT2G25920
FvH4_7g33420	AT2G44870
FvH4_3g26690	AT2G27260
FvH4_6g10340	AT2G38420
FvH4_5g25440	AT2G01860
FvH4_4g12840	AT2G26920
FvH4_6g42360	AT2G32980
FvH4_1g07300	AT2G19540
FvH4_7g24680	AT2G40190
FvH4_7g14820	AT2G46050
FvH4_6g40640	AT2G05320
FvH4_3g44260	AT2G18220
FvH4_7g33400	AT2G02560
FvH4_4g13490	AT2G32810
FvH4_7g14000	AT2G43250
FvH4_2g07860	AT2G15020
FvH4_3g26020	AT2G18250
FvH4_2g41330	AT2G24820
FvH4_7g18270	AT2G46900
FvH4_6g12000	AT2G38070
FvH4_6g16880	AT2G32600
FvH4_2g10090	AT2G21370
FvH4_7g17480	AT2G46735
FvH4_3g08670	AT2G33855
FvH4_7g12540	AT2G45620
FvH4_3g05090	AT2G34620
FvH4_2g28400	ATMG01190
FvH4_2g28450	ATMG00520
FvH4_c1g00450	ATMG01120
FvH4_c1g00430	ATMG01130
FvH4_c1g00200	ATMG00660
FvH4_c1g00580	ATMG01170
FvH4_c1g00340	ATMG00580
FvH4_c1g00310	ATMG01360
FvH4_2g28440	ATMG00516
FvH4_c1g00080	ATMG00640
FvH4_c1g00230	ATMG00830
FvH4_c1g00520	ATMG00285
FvH4_5g05270	AT4G32175
FvH4_4g05750	AT4G13720
FvH4_1g24680	AT4G30770
FvH4_5g02400	AT4G11450
FvH4_2g30970	AT4G33210
FvH4_1g06740	AT4G26240
FvH4_2g09160	AT4G25730
FvH4_5g23350	AT4G19006
FvH4_3g02710	AT4G05220
FvH4_2g25690	AT4G02425
FvH4_4g10480	AT4G18450
FvH4_5g03590	AT4G23640
FvH4_5g25150	AT4G19230
FvH4_3g02300	AT4G04770
FvH4_1g06480	AT4G29330
FvH4_4g05080	AT4G20060
FvH4_7g34180	AT4G27600
FvH4_1g20820	AT4G39900
FvH4_4g10150	AT4G30790
FvH4_2g13040	AT4G09830
FvH4_2g36300	AT4G32660
FvH4_2g28780	AT4G32140
FvH4_1g07280	AT4G29680
FvH4_5g08420	AT4G24930
FvH4_1g17190	AT4G37480
FvH4_3g00480	AT4G17220
FvH4_2g31940	AT4G33010
FvH4_1g13000	AT4G36530
FvH4_2g31700	AT4G33040
FvH4_3g03730	AT4G05150
FvH4_6g00530	AT4G12800
FvH4_4g02000	AT4G14615
FvH4_5g01350	AT4G11820
FvH4_4g18820	AT4G16060
FvH4_5g18820	AT4G16570
FvH4_5g01420	AT4G11790
FvH4_7g31560	AT4G22000
FvH4_3g03220	AT4G21350
FvH4_5g19840	AT4G17500
FvH4_1g13120	AT4G36580
FvH4_1g00650	AT4G30720
FvH4_5g19570	AT4G16780
FvH4_4g18210	AT4G15830
FvH4_2g29080	AT4G32320
FvH4_7g11390	AT4G00080
FvH4_2g24110	AT4G02940
FvH4_2g24070	AT4G02930
FvH4_3g01610	AT4G04370
FvH4_2g27340	AT4G08390
FvH4_5g36440	AT4G09020
FvH4_2g02710	AT4G33690
FvH4_4g19950	AT4G11420
FvH4_2g11550	AT4G33640
FvH4_2g03040	AT4G33760
FvH4_3g03760	AT4G21430
FvH4_7g32410	AT4G27690
FvH4_7g01430	AT4G29720
FvH4_4g11470	AT4G10320
FvH4_3g11150	AT4G20760
FvH4_3g45390	AT4G08810
FvH4_2g15630	AT4G38500
FvH4_3g02360	AT4G21790
FvH4_4g07770	AT4G25910
FvH4_5g30530	AT4G25970
FvH4_2g02330	AT4G33670
FvH4_4g19340	AT4G16146
FvH4_1g10540	AT4G35640
FvH4_5g22380	AT4G17920
FvH4_1g14520	AT4G37200
FvH4_2g34590	AT4G33360
FvH4_5g20840	AT4G17670
FvH4_2g30710	AT4G31360
FvH4_3g02960	AT4G21320
FvH4_1g27210	AT4G02010
FvH4_5g04510	AT4G23840
FvH4_5g32940	AT4G09990
FvH4_7g14160	AT4G00530
FvH4_3g00770	AT4G16490
FvH4_1g09960	AT4G35460
FvH4_5g05350	AT4G32180
FvH4_5g33360	AT4G10050
FvH4_2g23540	AT4G02790
FvH4_5g19230	AT4G17380
FvH4_7g05980	AT4G40045
FvH4_3g42250	AT4G26570
FvH4_5g11270	AT4G10790
FvH4_5g32490	AT4G09900
FvH4_1g12280	AT4G36250
FvH4_7g14460	AT4G27750
FvH4_2g31430	AT4G33100
FvH4_1g12510	AT4G36440
FvH4_5g25260	AT4G35090
FvH4_3g12830	AT4G20040
FvH4_5g00260	AT4G22580
FvH4_5g20200	AT4G17550
FvH4_2g07850	AT4G34360
FvH4_4g18470	AT4G15910
FvH4_2g23640	AT4G02820
FvH4_5g18770	AT4G16563
FvH4_5g29770	AT4G14110
FvH4_3g04990	AT4G21060
FvH4_4g16280	AT4G14820
FvH4_1g26780	AT4G01935
FvH4_2g34480	AT4G33330
FvH4_5g20400	AT4G17050
FvH4_1g18990	AT4G37920
FvH4_5g04640	AT4G23885
FvH4_2g05730	AT4G34100
FvH4_2g17020	AT4G38213
FvH4_2g23700	AT4G09820
FvH4_2g17240	AT4G38130
FvH4_2g05480	AT4G34150
FvH4_2g40080	AT4G16580
FvH4_2g05870	AT4G34030
FvH4_5g38290	AT4G18520
FvH4_3g22420	AT4G27020
FvH4_1g09390	AT4G33250
FvH4_1g15810	AT4G37040
FvH4_4g09300	AT4G25830
FvH4_7g20560	AT4G10090
FvH4_2g10070	AT4G39070
FvH4_1g23140	AT4G39390
FvH4_6g24030	AT4G23540
FvH4_7g17740	AT4G01400
FvH4_3g02480	AT4G21770
FvH4_2g03890	AT4G33910
FvH4_2g35770	AT4G32770
FvH4_7g13650	AT4G00620
FvH4_7g02120	AT4G20740
FvH4_5g08600	AT4G24940
FvH4_4g08180	AT4G30210
FvH4_3g22820	AT4G26980
FvH4_1g12480	AT4G36420
FvH4_4g19240	AT4G16120
FvH4_1g20610	AT4G39955
FvH4_4g34690	AT4G19170
FvH4_2g21070	AT4G28560
FvH4_4g07340	AT4G29960
FvH4_6g44280	AT4G03240
FvH4_7g27950	AT4G25290
FvH4_2g34860	AT4G11800
FvH4_4g16670	AT4G15530
FvH4_7g14970	AT4G00300
FvH4_5g35680	AT4G24620
FvH4_5g21450	AT4G18465
FvH4_1g17110	AT4G37470
FvH4_7g27870	AT4G25270
FvH4_5g11010	AT4G24090
FvH4_7g34230	AT4G27630
FvH4_3g20860	AT4G27390
FvH4_2g11440	AT4G21300
FvH4_1g26170	AT4G01690
FvH4_4g07310	AT4G30010
FvH4_2g37380	AT4G19190
FvH4_5g39590	AT4G02120
FvH4_1g25310	AT4G17300
FvH4_7g15110	AT4G01310
FvH4_5g33350	AT4G10040
FvH4_5g25330	AT4G37420
FvH4_7g07550	AT4G28850
FvH4_2g20960	AT4G28590
FvH4_3g02510	AT4G04885
FvH4_1g10940	AT4G35780
FvH4_4g15980	AT4G14805
FvH4_7g03740	AT4G31460
FvH4_3g00930	AT4G12590
FvH4_4g06420	AT4G10310
FvH4_3g12270	AT4G19890
FvH4_5g38340	AT4G08540
FvH4_4g03670	AT4G14380
FvH4_5g19470	AT4G16760
FvH4_5g32300	AT4G09350
FvH4_5g22450	AT4G17940
FvH4_1g17390	AT4G37560
FvH4_2g41310	AT4G31780
FvH4_1g20700	AT4G39920
FvH4_4g19880	AT4G16210
FvH4_2g31750	AT4G33030
FvH4_2g36460	AT4G16130
FvH4_1g30180	AT4G13070
FvH4_7g16850	AT4G00950
FvH4_2g06110	AT4G34412
FvH4_6g44390	AT4G28100
FvH4_2g30600	AT4G31130
FvH4_4g13160	AT4G14050
FvH4_4g16760	AT4G15545
FvH4_7g29630	AT4G20850
FvH4_3g08130	AT4G18480
FvH4_3g01900	AT4G21990
FvH4_2g01450	AT4G38640
FvH4_2g02150	AT4G38800
FvH4_5g33170	AT4G10020
FvH4_7g15510	AT4G01240
FvH4_5g11050	AT4G10760
FvH4_2g15810	AT4G38460
FvH4_2g01950	AT4G38760
FvH4_1g13730	AT4G36700
FvH4_3g11680	AT4G31470
FvH4_5g00490	AT4G12340
FvH4_2g25350	AT4G15802
FvH4_5g04010	AT4G11110
FvH4_4g13190	AT4G14010
FvH4_6g40420	AT4G12700
FvH4_3g00400	AT4G16370
FvH4_1g16800	AT4G37280
FvH4_4g09940	AT4G25780
FvH4_1g17270	AT4G37510
FvH4_2g17230	AT4G35420
FvH4_2g12870	AT4G09730
FvH4_7g30430	AT4G21190
FvH4_3g01570	AT4G04350
FvH4_1g06970	AT4G29490
FvH4_5g01250	AT4G11860
FvH4_3g09700	AT4G05420
FvH4_1g26210	AT4G01730
FvH4_7g16210	AT4G01030
FvH4_4g37240	AT4G24370
FvH4_5g23810	AT4G19040
FvH4_4g02010	AT4G14580
FvH4_4g14080	AT4G13110
FvH4_4g10050	AT4G30440
FvH4_2g41160	AT4G30620
FvH4_1g13530	AT4G36650
FvH4_2g37250	AT4G22310
FvH4_4g06930	AT4G29890
FvH4_5g23550	AT4G19010
FvH4_4g10830	AT4G12860
FvH4_2g28860	AT4G32150
FvH4_3g01310	AT4G22240
FvH4_7g15350	AT4G01250
FvH4_3g25450	AT4G01037
FvH4_1g23130	AT4G39400
FvH4_7g32230	AT4G27730
FvH4_1g12320	AT4G36390
FvH4_5g00170	AT4G22550
FvH4_2g01510	AT4G38650
FvH4_1g21670	AT4G39690
FvH4_1g21490	AT4G39810
FvH4_7g07960	AT4G10650
FvH4_5g39180	AT4G26750
FvH4_3g04860	AT4G04920
FvH4_3g14570	AT4G02220
FvH4_4g06010	AT4G04940
FvH4_3g12200	AT4G19860
FvH4_6g40430	AT4G12710
FvH4_1g21050	AT4G39840
FvH4_1g06800	AT4G29400
FvH4_2g24620	AT4G03110
FvH4_5g24980	AT4G19370
FvH4_3g24640	AT4G28080
FvH4_2g10430	AT4G34700
FvH4_5g08380	AT4G24910
FvH4_6g26300	AT4G28350
FvH4_7g18170	AT4G01570
FvH4_6g37080	AT4G27990
FvH4_7g13300	AT4G00752
FvH4_2g39120	AT4G29860
FvH4_5g00190	AT4G22570
FvH4_4g09390	AT4G19830
FvH4_5g23580	AT4G38495
FvH4_3g02330	AT4G21870
FvH4_1g13680	AT4G36690
FvH4_3g01480	AT4G04330
FvH4_3g23210	AT4G26860
FvH4_5g04870	AT4G23940
FvH4_3g06130	AT4G18240
FvH4_3g01350	AT4G04025
FvH4_4g06900	AT4G29870
FvH4_3g22240	AT4G27060
FvH4_4g01140	AT4G14710
FvH4_5g10840	AT4G24140
FvH4_2g25890	AT4G02360
FvH4_3g08540	AT4G18425
FvH4_5g19070	AT4G16640
FvH4_2g24460	AT4G03080
FvH4_1g18730	AT4G37840
FvH4_3g29360	AT4G14540
FvH4_3g04030	AT4G21520
FvH4_2g41180	AT4G31850
FvH4_2g30900	AT4G33200
FvH4_1g01070	AT4G30960
FvH4_2g02240	AT4G34830
FvH4_2g05780	AT4G34050
FvH4_7g29390	AT4G25550
FvH4_2g01700	AT4G38700
FvH4_5g00270	AT4G12430
FvH4_5g23960	AT4G19140
FvH4_3g00590	AT4G16440
FvH4_3g42140	AT4G26500
FvH4_6g02960	AT4G02620
FvH4_5g05070	AT4G11130
FvH4_7g20650	AT4G08790
FvH4_2g36420	AT4G31330
FvH4_7g11450	AT4G08900
FvH4_2g22060	AT4G03030
FvH4_7g17770	AT4G01410
FvH4_3g01060	AT4G22340
FvH4_3g13270	AT4G20140
FvH4_5g22870	AT4G17720
FvH4_7g13580	AT4G00585
FvH4_1g05440	AT4G13370
FvH4_6g43760	AT4G15180
FvH4_5g24490	AT4G19400
FvH4_5g34550	AT4G31060
FvH4_7g10720	AT4G00030
FvH4_2g37290	AT4G19185
FvH4_5g00640	AT4G12230
FvH4_6g36260	AT4G12750
FvH4_5g20800	AT4G17090
FvH4_5g20140	AT4G17540
FvH4_3g01110	AT4G22300
FvH4_5g29390	AT4G34910
FvH4_1g01280	AT4G30996
FvH4_7g19210	AT4G14145
FvH4_5g04670	AT4G11010
FvH4_5g28750	AT4G33460
FvH4_1g13950	AT4G36750
FvH4_2g38260	AT4G16630
FvH4_2g41190	AT4G31860
FvH4_5g02070	AT4G11640
FvH4_5g10980	AT4G24110
FvH4_1g13740	AT4G36710
FvH4_4g13280	AT4G13940
FvH4_1g13090	AT4G36550
FvH4_6g44370	AT4G03280
FvH4_3g17050	AT4G10340
FvH4_6g40590	AT4G12730
FvH4_4g14860	AT4G14220
FvH4_2g19970	AT4G28740
FvH4_3g10210	AT4G20940
FvH4_6g32920	AT4G17530
FvH4_7g17670	AT4G01395
FvH4_2g31480	AT4G33060
FvH4_2g33990	AT4G06536
FvH4_2g25990	AT4G02290
FvH4_2g24650	AT4G03120
FvH4_4g07490	AT4G30090
FvH4_1g00580	AT4G30825
FvH4_5g30930	AT4G33500
FvH4_4g13290	AT4G13930
FvH4_2g29810	AT4G29250
FvH4_3g09990	AT4G21130
FvH4_4g18580	AT4G15940
FvH4_2g38300	AT4G24190
FvH4_3g09350	AT4G21705
FvH4_5g19980	AT4G16820
FvH4_1g25120	AT4G33480
FvH4_1g10530	AT4G35630
FvH4_5g01220	AT4G22910
FvH4_2g25980	AT4G02320
FvH4_1g07200	AT4G29560
FvH4_5g19890	AT4G16800
FvH4_7g32420	AT4G27700
FvH4_1g19590	AT4G38050
FvH4_3g07620	AT4G18700
FvH4_3g28960	AT4G14590
FvH4_3g06180	AT4G18203
FvH4_7g06480	AT4G37000
FvH4_3g23900	AT4G26670
FvH4_2g08680	AT4G34460
FvH4_6g44760	AT4G28210
FvH4_2g35990	AT4G32750
FvH4_7g29360	AT4G25540
FvH4_6g26210	AT4G03560
FvH4_4g16510	AT4G13600
FvH4_2g37100	AT4G31670
FvH4_2g30610	AT4G31120
FvH4_5g11460	AT4G24040
FvH4_7g11840	AT4G00090
FvH4_1g17690	AT4G37650
FvH4_1g11510	AT4G35980
FvH4_3g29000	AT4G34890
FvH4_3g02080	AT4G04670
FvH4_5g18710	AT4G16535
FvH4_3g03170	AT4G21330
FvH4_1g07000	AT4G29520
FvH4_5g21890	AT4G17830
FvH4_2g12490	AT4G09650
FvH4_2g10690	AT4G38890
FvH4_2g24720	AT4G03140
FvH4_2g09700	AT4G39110
FvH4_2g16930	AT4G35335
FvH4_2g41110	AT4G31810
FvH4_2g19250	AT4G13200
FvH4_1g05470	AT4G28950
FvH4_3g13180	AT4G16850
FvH4_7g12980	AT4G00770
FvH4_1g22050	AT4G19191
FvH4_2g32160	AT4G32960
FvH4_2g40840	AT4G31930
FvH4_6g51990	AT4G35850
FvH4_7g05110	AT4G29380
FvH4_5g20640	AT4G17616
FvH4_4g18220	AT4G15820
FvH4_1g24510	AT4G33470
FvH4_3g07310	AT4G18810
FvH4_2g26350	AT4G08210
FvH4_3g45950	AT4G26410
FvH4_2g17030	AT4G38210
FvH4_3g02350	AT4G04860
FvH4_2g15700	AT4G35130
FvH4_2g11510	AT4G33650
FvH4_4g13200	AT4G14000
FvH4_2g17050	AT4G38200
FvH4_4g08820	AT4G30860
FvH4_6g29310	AT4G02580
FvH4_1g13980	AT4G36760
FvH4_2g40900	AT4G31910
FvH4_2g10390	AT4G38970
FvH4_5g00630	AT4G12240
FvH4_4g00180	AT4G31040
FvH4_1g24350	AT4G33440
FvH4_5g03820	AT4G11150
FvH4_4g14060	AT4G15475
FvH4_5g20820	AT4G17140
FvH4_2g10380	AT4G38980
FvH4_4g07200	AT4G26000
FvH4_2g24150	AT4G02980
FvH4_3g05210	AT4G18395
FvH4_2g29420	AT4G32410
FvH4_3g01370	AT4G22190
FvH4_1g26600	AT4G01897
FvH4_2g09030	AT4G34530
FvH4_5g33450	AT4G08170
FvH4_6g27530	AT4G14850
FvH4_2g41410	AT4G31750
FvH4_3g13130	AT4G20130
FvH4_5g20480	AT4G17070
FvH4_3g01250	AT4G22260
FvH4_5g22650	AT4G17760
FvH4_4g20220	AT4G16270
FvH4_3g00700	AT4G16470
FvH4_6g26510	AT4G28380
FvH4_5g20040	AT4G16835
FvH4_5g03610	AT4G23650
FvH4_5g06310	AT4G24700
FvH4_3g00910	AT4G12570
FvH4_1g01030	AT4G30950
FvH4_1g11290	AT4G35905
FvH4_5g00670	AT4G12130
FvH4_4g09760	AT4G30845
FvH4_1g19780	AT4G38070
FvH4_5g01080	AT4G11980
FvH4_3g00530	AT4G16410
FvH4_3g04050	AT4G21530
FvH4_1g00960	AT4G30935
FvH4_2g29800	AT4G32530
FvH4_4g06710	AT4G29850
FvH4_2g23580	AT4G02800
FvH4_7g08470	AT4G20960
FvH4_2g00800	AT4G19710
FvH4_4g17920	AT4G15780
FvH4_7g10410	AT4G09320
FvH4_4g03000	AT4G14480
FvH4_3g25260	AT4G13650
FvH4_5g04650	AT4G23890
FvH4_4g09080	AT4G30310
FvH4_5g01680	AT4G23060
FvH4_2g01180	AT4G35050
FvH4_1g21130	AT4G39740
FvH4_7g26900	AT4G25140
FvH4_3g00190	AT4G17180
FvH4_5g03780	AT4G23720
FvH4_1g22920	AT4G39470
FvH4_4g09950	AT4G30320
FvH4_2g22150	AT4G16430
FvH4_3g01150	AT4G22290
FvH4_1g13870	AT4G36720
FvH4_1g13630	AT4G36670
FvH4_3g19980	AT4G33495
FvH4_5g35500	AT4G24560
FvH4_3g01160	AT4G05530
FvH4_6g39720	AT4G16660
FvH4_2g03150	AT4G33780
FvH4_4g16710	AT4G15520
FvH4_7g13590	AT4G00570
FvH4_3g27990	AT4G03250
FvH4_4g15630	AT4G14890
FvH4_5g19900	AT4G16807
FvH4_3g12210	AT4G15000
FvH4_3g00490	AT4G16400
FvH4_2g04780	AT4G34270
FvH4_4g19180	AT4G16100
FvH4_1g09650	AT4G33140
FvH4_4g04000	AT4G14330
FvH4_6g39300	AT4G15140
FvH4_5g20680	AT4G17620
FvH4_5g20310	AT4G17040
FvH4_5g06270	AT4G24690
FvH4_2g17950	AT4G12970
FvH4_2g01290	AT4G38600
FvH4_3g12620	AT4G19980
FvH4_5g02830	AT4G23460
FvH4_2g00130	AT4G10330
FvH4_2g16560	AT4G38360
FvH4_6g44570	AT4G28230
FvH4_5g37290	AT4G08920
FvH4_2g30560	AT4G31160
FvH4_7g01110	AT4G15030
FvH4_5g19110	AT4G17340
FvH4_5g24400	AT4G19460
FvH4_2g18040	AT4G13000
FvH4_5g19870	AT4G17510
FvH4_1g26790	AT4G01940
FvH4_5g17170	AT4G02750
FvH4_3g02090	AT4G21960
FvH4_5g03030	AT4G23496
FvH4_3g11180	AT4G20790
FvH4_5g03220	AT4G23560
FvH4_2g01320	AT4G38620
FvH4_2g15920	AT4G38440
FvH4_1g30420	AT4G29830
FvH4_5g29910	AT4G13700
FvH4_7g30980	AT4G27940
FvH4_5g20230	AT4G17010
FvH4_6g39510	AT4G15110
FvH4_3g07350	AT4G18800
FvH4_2g29000	AT4G32290
FvH4_1g26110	AT4G01660
FvH4_4g13230	AT4G13980
FvH4_2g33690	AT4G24210
FvH4_4g13170	AT4G14040
FvH4_7g09830	AT4G01710
FvH4_5g31560	AT4G09140
FvH4_2g24710	AT4G03150
FvH4_3g28810	AT4G11120
FvH4_4g00420	AT4G13690
FvH4_1g20880	AT4G39880
FvH4_4g19440	AT4G16155
FvH4_6g43860	AT4G03210
FvH4_2g12970	AT4G09750
FvH4_5g04440	AT4G23820
FvH4_1g16780	AT4G37270
FvH4_2g36510	AT4G31270
FvH4_4g15390	AT4G14940
FvH4_2g02110	AT4G34850
FvH4_2g19580	AT4G13220
FvH4_1g01550	AT4G02040
FvH4_1g21260	AT4G39790
FvH4_3g44540	AT4G10620
FvH4_3g42200	AT4G26550
FvH4_2g27960	AT4G37925
FvH4_7g32510	AT4G27680
FvH4_1g20570	AT4G39970
FvH4_2g16990	AT4G38220
FvH4_3g01070	AT4G22330
FvH4_7g02100	AT4G31560
FvH4_3g07650	AT4G18650
FvH4_5g22520	AT4G25960
FvH4_2g16110	AT4G38400
FvH4_5g22470	AT4G17790
FvH4_2g36290	AT4G32690
FvH4_5g11670	AT4G24015
FvH4_3g18180	AT4G04780
FvH4_5g34830	AT4G24520
FvH4_7g15660	AT4G01210
FvH4_2g30790	AT4G33170
FvH4_1g14050	AT4G36790
FvH4_3g09270	AT4G21710
FvH4_2g13200	AT4G24630
FvH4_3g02620	AT4G21170
FvH4_4g01110	AT4G14723
FvH4_2g15660	AT4G38490
FvH4_4g08660	AT4G30370
FvH4_7g04420	AT4G10180
FvH4_5g00430	AT4G12390
FvH4_2g08720	AT4G34500
FvH4_3g45980	AT4G26415
FvH4_1g00550	AT4G30810
FvH4_1g14810	AT4G37130
FvH4_4g14100	AT4G15470
FvH4_5g04520	AT4G23850
FvH4_5g03210	AT4G23550
FvH4_2g35430	AT4G32860
FvH4_4g13260	AT4G13180
FvH4_4g03230	AT4G14420
FvH4_5g00900	AT4G22790
FvH4_6g44010	AT4G03220
FvH4_3g22400	AT4G27030
FvH4_3g20620	AT4G27435
FvH4_7g29650	AT4G33410
FvH4_6g44790	AT4G03320
FvH4_1g05680	AT4G28860
FvH4_4g01740	AT4G14650
FvH4_4g12190	AT4G02720
FvH4_4g27590	AT4G39670
FvH4_1g26590	AT4G01900
FvH4_3g02430	AT4G04870
FvH4_5g25140	AT4G19350
FvH4_5g28340	AT4G24330
FvH4_2g06790	AT4G33945
FvH4_2g34410	AT4G17650
FvH4_5g06160	AT4G03160
FvH4_3g09510	AT4G21070
FvH4_5g33970	AT4G24400
FvH4_4g16420	AT4G13620
FvH4_5g29980	AT4G28200
FvH4_2g23020	AT4G02680
FvH4_1g21920	AT4G39660
FvH4_2g00080	AT4G10260
FvH4_3g13280	AT4G20150
FvH4_2g09200	AT4G34560
FvH4_2g36240	AT4G32700
FvH4_5g38120	AT4G08570
FvH4_3g01460	AT4G22130
FvH4_2g00100	AT4G10300
FvH4_6g40250	AT4G12680
FvH4_2g32400	AT4G08150
FvH4_3g04930	AT4G04930
FvH4_1g20720	AT4G39910
FvH4_1g26230	AT4G01790
FvH4_2g17120	AT4G38190
FvH4_4g09770	AT4G30840
FvH4_3g04830	AT4G21670
FvH4_5g09430	AT4G25080
FvH4_1g10910	AT4G35750
FvH4_5g19490	AT4G17430
FvH4_2g16360	AT4G35250
FvH4_1g04970	AT4G13270
FvH4_2g00580	AT4G10110
FvH4_2g10080	AT4G39050
FvH4_1g00850	AT4G31830
FvH4_6g23820	AT4G35910
FvH4_2g06030	AT4G25000
FvH4_1g16950	AT4G37380
FvH4_2g08710	AT4G34490
FvH4_2g41090	AT4G31805
FvH4_5g28280	AT1G57770
FvH4_1g09260	AT1G19240
FvH4_2g13110	AT1G71695
FvH4_6g06220	AT1G09030
FvH4_6g37020	AT1G50430
FvH4_6g54180	AT1G12840
FvH4_3g39450	AT1G07080
FvH4_6g07800	AT1G09300
FvH4_2g26390	AT1G77710
FvH4_3g13190	AT1G30900
FvH4_2g27460	AT1G21720
FvH4_2g37680	AT1G62830
FvH4_6g31170	AT1G79930
FvH4_5g25320	AT1G20650
FvH4_3g18550	AT1G53290
FvH4_5g26360	AT1G76540
FvH4_6g29010	AT1G80580
FvH4_6g28550	AT1G80870
FvH4_4g28130	AT1G68810
FvH4_2g26800	AT1G21870
FvH4_4g31050	AT1G26760
FvH4_7g07070	AT1G65032
FvH4_4g13780	AT1G04850
FvH4_3g28170	AT1G50510
FvH4_5g10130	AT1G33250
FvH4_4g25440	AT1G13030
FvH4_3g41310	AT1G55580
FvH4_5g29140	AT1G69430
FvH4_3g01860	AT1G11800
FvH4_5g30060	AT1G25260
FvH4_5g27200	AT1G80680
FvH4_7g16810	AT1G01250
FvH4_4g23620	AT1G27340
FvH4_4g22180	AT1G44900
FvH4_5g33660	AT1G09960
FvH4_2g26870	AT1G42550
FvH4_2g38290	AT1G75810
FvH4_6g01910	AT1G08610
FvH4_6g27360	AT1G06330
FvH4_1g05480	AT1G65980
FvH4_2g27380	AT1G21730
FvH4_5g30190	AT1G30845
FvH4_3g14990	AT1G79230
FvH4_4g27970	AT1G13310
FvH4_6g07770	AT1G09280
FvH4_3g30060	AT1G08200
FvH4_4g20640	AT1G47980
FvH4_5g23510	AT1G32050
FvH4_4g30560	AT1G69370
FvH4_6g43320	AT1G05205
FvH4_4g27190	AT1G68290
FvH4_4g34880	AT1G70260
FvH4_6g32980	AT1G51710
FvH4_3g14000	AT1G53645
FvH4_4g31590	AT1G26940
FvH4_6g27080	AT1G06240
FvH4_6g35810	AT1G72330
FvH4_7g15180	AT1G01510
FvH4_1g22780	AT1G09815
FvH4_3g28490	AT1G51450
FvH4_5g28870	AT1G24510
FvH4_7g15170	AT1G01500
FvH4_2g37800	AT1G76150
FvH4_7g24050	AT1G07310
FvH4_1g08040	AT1G09190
FvH4_6g44560	AT1G12470
FvH4_3g29380	AT1G55880
FvH4_3g02630	AT1G11545
FvH4_4g31650	AT1G14345
FvH4_3g04360	AT1G11190
FvH4_4g24160	AT1G67550
FvH4_4g35680	AT1G27090
FvH4_4g32140	AT1G71110
FvH4_2g37820	AT1G20380
FvH4_4g35380	AT1G69980
FvH4_5g37320	AT1G34640
FvH4_2g20350	AT1G04120
FvH4_7g22390	AT1G55460
FvH4_2g23110	AT1G03090
FvH4_2g37310	AT1G20580
FvH4_5g13870	AT1G74240
FvH4_4g33240	AT1G67960
FvH4_5g30340	AT1G68010
FvH4_7g03360	AT1G08315
FvH4_5g16720	AT1G73740
FvH4_2g13450	AT1G34110
FvH4_4g34530	AT1G60230
FvH4_3g07730	AT1G29260
FvH4_5g15030	AT1G74600
FvH4_4g25180	AT1G13180
FvH4_4g34780	AT1G60160
FvH4_2g07340	AT1G49470
FvH4_2g24140	AT1G03360
FvH4_5g13020	AT1G72550
FvH4_7g13830	AT1G01770
FvH4_5g11490	AT1G55090
FvH4_5g01000	AT1G12480
FvH4_5g21610	AT1G32470
FvH4_5g33370	AT1G71440
FvH4_7g05280	AT1G76850
FvH4_6g54490	AT1G12930
FvH4_2g27390	AT1G44130
FvH4_5g10620	AT1G32810
FvH4_3g25460	AT1G18480
FvH4_6g44770	AT1G03510
FvH4_3g12170	AT1G31190
FvH4_5g27880	AT1G10270
FvH4_7g17190	AT1G01200
FvH4_3g18650	AT1G73140
FvH4_6g07620	AT1G56500
FvH4_4g27760	AT1G25500
FvH4_4g30970	AT1G26550
FvH4_2g26770	AT1G77620
FvH4_4g32930	AT1G11475
FvH4_5g11040	AT1G64640
FvH4_2g20890	AT1G04010
FvH4_3g17780	AT1G78630
FvH4_4g31250	AT1G26800
FvH4_1g28890	AT1G66430
FvH4_6g35980	AT1G53820
FvH4_2g03130	AT1G50020
FvH4_2g27010	AT1G44414
FvH4_6g36490	AT1G78980
FvH4_3g28350	AT1G50450
FvH4_4g33000	AT1G60790
FvH4_7g02870	AT1G74350
FvH4_3g25770	AT1G08380
FvH4_1g28540	AT1G28760
FvH4_1g20030	AT1G26290
FvH4_5g28920	AT1G10930
FvH4_5g39010	AT1G37130
FvH4_4g24220	AT1G24340
FvH4_4g25070	AT1G24480
FvH4_4g29720	AT1G69200
FvH4_2g26810	AT1G48200
FvH4_2g27090	AT1G21760
FvH4_5g12730	AT1G73960
FvH4_3g04720	AT1G61065
FvH4_6g08440	AT1G09520
FvH4_6g35090	AT1G72480
FvH4_5g22750	AT1G32310
FvH4_2g20950	AT1G04000
FvH4_2g35070	AT1G31480
FvH4_5g37730	AT1G78110
FvH4_6g29640	AT1G80080
FvH4_4g30400	AT1G13900
FvH4_7g17660	AT1G01090
FvH4_5g24390	AT1G61590
FvH4_1g04300	AT1G03390
FvH4_5g31700	AT1G72170
FvH4_2g05810	AT1G49770
FvH4_4g13740	AT1G04910
FvH4_3g29870	AT1G08250
FvH4_3g19820	AT1G53130
FvH4_7g12110	AT1G01930
FvH4_5g02090	AT1G63440
FvH4_4g28010	AT1G13290
FvH4_4g35440	AT1G59820
FvH4_6g07260	AT1G56320
FvH4_7g16670	AT1G01300
FvH4_5g29600	AT1G68180
FvH4_4g00300	AT1G04790
FvH4_6g23810	AT1G60080
FvH4_5g12600	AT1G18460
FvH4_6g31660	AT1G52245
FvH4_4g33860	AT1G23230
FvH4_5g28690	AT1G71900
FvH4_3g03670	AT1G11380
FvH4_5g20870	AT1G32730
FvH4_3g02140	AT1G11700
FvH4_5g05090	AT1G24450
FvH4_5g38810	AT1G77810
FvH4_2g15950	AT1G16210
FvH4_6g29740	AT1G80100
FvH4_4g08630	AT1G71850
FvH4_6g31910	AT1G79810
FvH4_4g35630	AT1G27100
FvH4_4g15420	AT1G05370
FvH4_4g27730	AT1G68630
FvH4_5g18310	AT1G55805
FvH4_3g12690	AT1G31040
FvH4_6g38270	AT1G06520
FvH4_4g31530	AT1G69700
FvH4_2g06270	AT1G05510
FvH4_7g07320	AT1G64850
FvH4_3g40080	AT1G06950
FvH4_2g33220	AT1G27750
FvH4_6g05230	AT1G54740
FvH4_2g33360	AT1G27700
FvH4_4g16270	AT1G05440
FvH4_5g01730	AT1G63160
FvH4_2g39180	AT1G75460
FvH4_6g30900	AT1G80410
FvH4_6g38900	AT1G06680
FvH4_1g27370	AT1G65720
FvH4_5g35540	AT1G09750
FvH4_6g33160	AT1G55170
FvH4_1g00500	AT1G21500
FvH4_4g34920	AT1G70230
FvH4_5g17190	AT1G18170
FvH4_3g13920	AT1G79350
FvH4_4g24010	AT1G67510
FvH4_2g37970	AT1G20300
FvH4_2g32940	AT1G27461
FvH4_6g00150	AT1G65420
FvH4_4g02600	AT1G34340
FvH4_3g05020	AT1G30320
FvH4_5g10600	AT1G32860
FvH4_2g35040	AT1G21510
FvH4_3g14040	AT1G79420
FvH4_5g36670	AT1G11870
FvH4_4g34460	AT1G70350
FvH4_5g26480	AT1G76570
FvH4_4g34330	AT1G70450
FvH4_4g28350	AT1G68750
FvH4_3g02070	AT1G64570
FvH4_4g21260	AT1G48170
FvH4_3g12660	AT1G31070
FvH4_4g34510	AT1G10580
FvH4_2g40630	AT1G47640
FvH4_3g04980	AT1G30360
FvH4_5g17230	AT1G18200
FvH4_4g35210	AT1G70160
FvH4_2g13070	AT1G34000
FvH4_3g41920	AT1G31410
FvH4_3g18610	AT1G53250
FvH4_2g27750	AT1G21650
FvH4_5g26100	AT1G76450
FvH4_5g34100	AT1G09920
FvH4_6g54270	AT1G08660
FvH4_2g23050	AT1G19670
FvH4_2g39400	AT1G27660
FvH4_2g26710	AT1G44790
FvH4_6g43170	AT1G05180
FvH4_6g42620	AT1G05060
FvH4_2g37630	AT1G76200
FvH4_5g21710	AT1G32530
FvH4_5g23520	AT1G32060
FvH4_1g23480	AT1G49230
FvH4_2g38930	AT1G75510
FvH4_4g30300	AT1G26520
FvH4_7g09350	AT1G02150
FvH4_6g07390	AT1G56350
FvH4_2g34260	AT1G46264
FvH4_1g29160	AT1G08540
FvH4_7g09420	AT1G71460
FvH4_6g26950	AT1G06280
FvH4_5g25770	AT1G42960
FvH4_4g25230	AT1G13160
FvH4_2g27410	AT1G77470
FvH4_3g20180	AT1G53000
FvH4_4g33360	AT1G67970
FvH4_6g36360	AT1G16730
FvH4_2g26330	AT1G77720
FvH4_1g29640	AT1G08700
FvH4_6g30130	AT1G52630
FvH4_5g38800	AT1G72020
FvH4_3g41930	AT1G55740
FvH4_3g12130	AT1G10180
FvH4_3g18700	AT1G73160
FvH4_2g00180	AT1G71250
FvH4_5g22890	AT1G32260
FvH4_1g09180	AT1G19210
FvH4_1g23550	AT1G80560
FvH4_5g10360	AT1G33055
FvH4_5g28860	AT1G22940
FvH4_6g30190	AT1G15390
FvH4_5g18610	AT1G73340
FvH4_6g08070	AT1G09390
FvH4_6g32160	AT1G79780
FvH4_5g10510	AT1G32930
FvH4_4g05410	AT1G04630
FvH4_3g08990	AT1G28250
FvH4_6g38930	AT1G06690
FvH4_2g08380	AT1G49350
FvH4_2g38210	AT1G20070
FvH4_5g01260	AT1G62990
FvH4_3g30370	AT1G08190
FvH4_3g15860	AT1G04390
FvH4_5g29530	AT1G60870
FvH4_6g38360	AT1G06510
FvH4_2g12790	AT1G22730
FvH4_5g27020	AT1G79600
FvH4_2g15510	AT1G20200
FvH4_5g03650	AT1G64140
FvH4_4g13880	AT1G26740
FvH4_2g37670	AT1G20460
FvH4_6g29410	AT1G52510
FvH4_2g34250	AT1G45976
FvH4_7g01080	AT1G07985
FvH4_1g29040	AT1G66680
FvH4_6g30690	AT1G15510
FvH4_4g31940	AT1G07040
FvH4_5g12970	AT1G18520
FvH4_5g10200	AT1G72680
FvH4_3g13930	AT1G79340
FvH4_6g31770	AT1G79850
FvH4_5g11480	AT1G64550
FvH4_4g30260	AT1G13870
FvH4_3g07740	AT1G29195
FvH4_6g40130	AT1G50500
FvH4_5g04470	AT1G64380
FvH4_3g38610	AT1G07220
FvH4_6g06160	AT1G55040
FvH4_5g22400	AT1G32360
FvH4_3g29570	AT1G08260
FvH4_4g32320	AT1G71010
FvH4_4g23580	AT1G27970
FvH4_2g32650	AT1G44920
FvH4_4g31600	AT1G26945
FvH4_4g30210	AT1G26480
FvH4_5g30940	AT1G15820
FvH4_6g32310	AT1G59870
FvH4_5g04490	AT1G64390
FvH4_5g00370	AT1G62710
FvH4_2g39940	AT1G75160
FvH4_4g23970	AT1G24310
FvH4_4g28200	AT1G26090
FvH4_4g12150	AT1G16970
FvH4_4g06760	AT1G50320
FvH4_2g27800	AT1G77330
FvH4_1g27330	AT1G65910
FvH4_2g39650	AT1G47271
FvH4_4g28600	AT1G13560
FvH4_6g43280	AT1G05190
FvH4_1g06100	AT1G60660
FvH4_3g10030	AT1G30480
FvH4_2g39660	AT1G19510
FvH4_3g26290	AT1G08410
FvH4_4g35360	AT1G27190
FvH4_5g17470	AT1G18290
FvH4_6g30400	AT1G15440
FvH4_6g30920	AT1G15660
FvH4_4g04620	AT1G04520
FvH4_6g28640	AT1G15980
FvH4_5g15370	AT1G18850
FvH4_2g12780	AT1G34150
FvH4_6g28830	AT1G15880
FvH4_2g23390	AT1G03150
FvH4_4g23470	AT1G27980
FvH4_2g37920	AT1G20330
FvH4_1g07810	AT1G64280
FvH4_1g03310	AT1G80140
FvH4_5g32330	AT1G35510
FvH4_3g22160	AT1G33520
FvH4_5g38110	AT1G22130
FvH4_5g12690	AT1G18470
FvH4_6g33660	AT1G17650
FvH4_5g36700	AT1G78310
FvH4_5g33670	AT1G58340
FvH4_5g33050	AT1G51310
FvH4_4g23640	AT1G62940
FvH4_6g31210	AT1G79960
FvH4_5g26490	AT1G20970
FvH4_7g34150	AT1G65000
FvH4_5g12810	AT1G48960
FvH4_2g38710	AT1G19920
FvH4_2g13910	AT1G43690
FvH4_1g25930	AT1G09620
FvH4_5g29560	AT1G10790
FvH4_1g26140	AT1G12560
FvH4_7g29500	AT1G55630
FvH4_7g16710	AT1G01280
FvH4_4g22140	AT1G28190
FvH4_2g27160	AT1G44350
FvH4_3g16080	AT1G79030
FvH4_6g34870	AT1G54140
FvH4_4g00280	AT1G04780
FvH4_4g27060	AT1G68330
FvH4_6g38630	AT1G06560
FvH4_2g37580	AT1G76240
FvH4_3g08330	AT1G28540
FvH4_6g08090	AT1G56690
FvH4_6g43520	AT1G05270
FvH4_5g08320	AT1G05350
FvH4_4g33490	AT1G68050
FvH4_6g29660	AT1G15330
FvH4_4g27670	AT1G13330
FvH4_5g00180	AT1G62520
FvH4_3g10090	AT1G30510
FvH4_5g29520	AT1G09580
FvH4_3g21470	AT1G11430
FvH4_5g25760	AT1G42970
FvH4_6g25020	AT1G61000
FvH4_4g33660	AT1G24610
FvH4_5g33100	AT1G66345
FvH4_7g13840	AT1G01780
FvH4_5g23180	AT1G32170
FvH4_2g39960	AT1G19370
FvH4_2g39380	AT1G27620
FvH4_2g13660	AT1G76770
FvH4_3g18220	AT1G78800
FvH4_4g24570	AT1G67690
FvH4_4g33120	AT1G24625
FvH4_5g22730	AT1G32320
FvH4_5g14620	AT1G74410
FvH4_3g11790	AT1G22860
FvH4_7g00650	AT1G30230
FvH4_4g27000	AT1G68370
FvH4_5g36600	AT1G22460
FvH4_5g13630	AT1G74120
FvH4_4g25340	AT1G13130
FvH4_4g35130	AT1G10480
FvH4_6g29140	AT1G80510
FvH4_5g17420	AT1G18260
FvH4_2g12130	AT1G34430
FvH4_3g05660	AT1G29990
FvH4_4g32100	AT1G27070
FvH4_3g14760	AT1G79560
FvH4_4g33760	AT1G70670
FvH4_3g03930	AT1G61350
FvH4_4g04670	AT1G04530
FvH4_5g12620	AT1G42440
FvH4_3g01020	AT1G12064
FvH4_7g25060	AT1G09870
FvH4_5g37670	AT1G78140
FvH4_5g36800	AT1G78280
FvH4_5g06170	AT1G15530
FvH4_4g35330	AT1G27200
FvH4_6g33440	AT1G17620
FvH4_4g25940	AT1G67810
FvH4_4g34120	AT1G10640
FvH4_7g17920	AT1G01040
FvH4_3g01690	AT1G11915
FvH4_3g08530	AT1G28440
FvH4_5g16910	AT1G18040
FvH4_5g15460	AT1G74720
FvH4_5g00850	AT1G12410
FvH4_7g12010	AT1G01970
FvH4_2g39320	AT1G19690
FvH4_4g32970	AT1G23390
FvH4_6g36350	AT1G78995
FvH4_4g37310	AT1G50370
FvH4_4g34680	AT1G23820
FvH4_6g00580	AT1G65295
FvH4_3g14110	AT1G16740
FvH4_5g03310	AT1G64060
FvH4_5g30460	AT1G09330
FvH4_5g24450	AT1G31490
FvH4_2g12700	AT1G69640
FvH4_2g26410	AT1G77690
FvH4_2g14690	AT1G43800
FvH4_3g15990	AT1G79080
FvH4_4g32850	AT1G23450
FvH4_5g16350	AT1G74920
FvH4_4g35120	AT1G24120
FvH4_5g33930	AT1G24290
FvH4_3g03660	AT1G61620
FvH4_2g13890	AT1G43670
FvH4_5g24350	AT1G31420
FvH4_3g15830	AT1G56050
FvH4_4g26260	AT1G15130
FvH4_4g30080	AT1G69290
FvH4_4g28730	AT1G26220
FvH4_2g39490	AT1G75350
FvH4_6g36900	AT1G78895
FvH4_5g25990	AT1G76430
FvH4_3g01550	AT1G62310
FvH4_3g18130	AT1G53400
FvH4_3g01680	AT1G11920
FvH4_6g44910	AT1G03530
FvH4_6g05550	AT1G54850
FvH4_4g20750	AT1G48000
FvH4_2g40230	AT1G19340
FvH4_3g04970	AT1G73240
FvH4_7g04270	AT1G08560
FvH4_5g18540	AT1G73390
FvH4_4g33390	AT1G14780
FvH4_6g30640	AT1G80300
FvH4_2g39810	AT1G75200
FvH4_5g27930	AT1G10280
FvH4_5g34030	AT1G09900
FvH4_6g05320	AT1G54780
FvH4_5g15720	AT1G18890
FvH4_2g11530	AT1G05577
FvH4_1g24330	AT1G74880
FvH4_5g04730	AT1G78910
FvH4_5g16620	AT1G07830
FvH4_6g30030	AT1G52620
FvH4_5g32350	AT1G72040
FvH4_5g01510	AT1G12640
FvH4_4g30160	AT1G26460
FvH4_6g01410	AT1G64790
FvH4_4g33280	AT1G80910
FvH4_6g37110	AT1G51550
FvH4_6g28580	AT1G73060
FvH4_4g32620	AT1G23100
FvH4_4g30810	AT1G14020
FvH4_5g23050	AT1G32220
FvH4_2g15130	AT1G03650
FvH4_4g36970	AT1G17330
FvH4_6g32140	AT1G79800
FvH4_7g34290	AT1G64880
FvH4_3g10180	AT1G30570
FvH4_5g23190	AT1G32160
FvH4_2g11370	AT1G18265
FvH4_6g00670	AT1G65410
FvH4_3g16200	AT1G17230
FvH4_5g29110	AT1G11040
FvH4_6g24280	AT1G71820
FvH4_5g33090	AT1G33780
FvH4_7g33290	AT1G04635
FvH4_5g32850	AT1G71692
FvH4_2g40450	AT1G47550
FvH4_6g06770	AT1G09150
FvH4_2g26860	AT1G21830
FvH4_5g26520	AT1G20990
FvH4_2g38830	AT1G19880
FvH4_2g12890	AT1G71730
FvH4_1g08650	AT1G77550
FvH4_7g34140	AT1G65020
FvH4_3g01420	AT1G62340
FvH4_5g10080	AT1G33265
FvH4_2g37550	AT1G20540
FvH4_3g44470	AT1G50480
FvH4_6g48360	AT1G14200
FvH4_4g26330	AT1G66740
FvH4_5g39470	AT1G02660
FvH4_2g12460	AT1G34245
FvH4_3g02270	AT1G11655
FvH4_1g28370	AT1G55865
FvH4_5g11440	AT1G64600
FvH4_4g26470	AT1G15100
FvH4_6g02700	AT1G08780
FvH4_4g23670	AT1G27950
FvH4_1g00210	AT1G05620
FvH4_5g30970	AT1G35620
FvH4_3g13510	AT1G30825
FvH4_3g28440	AT1G51510
FvH4_3g29690	AT1G71210
FvH4_6g28180	AT1G16080
FvH4_3g11420	AT1G06440
FvH4_4g07640	AT1G17690
FvH4_2g39340	AT1G04940
FvH4_4g05310	AT1G04620
FvH4_2g28010	AT1G21550
FvH4_3g18500	AT1G78870
FvH4_6g38530	AT1G67930
FvH4_6g32940	AT1G51730
FvH4_2g26510	AT1G77680
FvH4_4g27780	AT1G68650
FvH4_6g00890	AT1G31800
FvH4_4g24180	AT1G67560
FvH4_7g11040	AT1G12244
FvH4_5g17260	AT1G18250
FvH4_4g32990	AT1G60800
FvH4_4g34140	AT1G60490
FvH4_3g14450	AT1G79490
FvH4_7g09870	AT1G05940
FvH4_4g31550	AT1G26900
FvH4_1g25280	AT1G71500
FvH4_2g15270	AT1G43980
FvH4_5g37330	AT1G22270
FvH4_7g17430	AT1G01140
FvH4_5g17790	AT1G18360
FvH4_6g27930	AT1G73120
FvH4_3g43100	AT1G51190
FvH4_4g34090	AT1G70760
FvH4_4g30620	AT1G26640
FvH4_6g10020	AT1G29690
FvH4_3g08470	AT1G28480
FvH4_5g32860	AT1G73720
FvH4_5g17970	AT1G17950
FvH4_3g18120	AT1G78650
FvH4_5g16320	AT1G74900
FvH4_3g34780	AT1G07740
FvH4_2g14590	AT1G77140
FvH4_2g39290	AT1G44970
FvH4_6g05900	AT1G09010
FvH4_5g16740	AT1G15080
FvH4_2g38130	AT1G20110
FvH4_2g38040	AT1G20190
FvH4_2g39240	AT1G45110
FvH4_5g01380	AT1G12570
FvH4_4g36480	AT1G68160
FvH4_3g02640	AT1G61780
FvH4_6g28220	AT1G79720
FvH4_2g40160	AT1G75090
FvH4_2g08450	AT1G11760
FvH4_4g35280	AT1G59900
FvH4_7g03570	AT1G59720
FvH4_5g16460	AT1G27520
FvH4_3g17590	AT1G78560
FvH4_1g04010	AT1G52740
FvH4_5g29330	AT1G71160
FvH4_2g12390	AT1G34300
FvH4_1g30170	AT1G09680
FvH4_5g33060	AT1G22800
FvH4_5g13450	AT1G18580
FvH4_4g24330	AT1G67620
FvH4_7g07460	AT1G32580
FvH4_4g35250	AT1G10460
FvH4_3g14640	AT1G79530
FvH4_3g07300	AT1G29290
FvH4_4g27500	AT1G68560
FvH4_3g24680	AT1G08290
FvH4_4g23730	AT1G11780
FvH4_5g02170	AT1G63460
FvH4_5g36710	AT1G78300
FvH4_2g26570	AT1G77660
FvH4_2g37890	AT1G20340
FvH4_1g23360	AT1G49170
FvH4_1g30290	AT1G66230
FvH4_2g25580	AT1G02870
FvH4_4g25350	AT1G24540
FvH4_6g00690	AT1G65320
FvH4_4g12310	AT1G10840
FvH4_2g04890	AT1G33850
FvH4_6g28060	AT1G79650
FvH4_6g35750	AT1G72340
FvH4_3g14430	AT1G16350
FvH4_3g41300	AT1G16220
FvH4_5g19530	AT1G74260
FvH4_2g27080	AT1G77540
FvH4_2g26090	AT1G47578
FvH4_6g43160	AT1G05140
FvH4_5g32020	AT1G22610
FvH4_3g03190	AT1G11440
FvH4_3g11400	AT1G30630
FvH4_3g45860	AT1G55510
FvH4_4g20990	AT1G48100
FvH4_3g39080	AT1G07110
FvH4_4g28420	AT1G68730
FvH4_4g29710	AT1G13690
FvH4_2g00120	AT1G33290
FvH4_5g37310	AT1G34670
FvH4_5g12830	AT1G48950
FvH4_5g21130	AT1G32415
FvH4_6g28480	AT1G80920
FvH4_5g28090	AT1G09630
FvH4_2g39230	AT1G75450
FvH4_4g30780	AT1G14000
FvH4_3g09110	AT1G28240
FvH4_6g44880	AT1G03520
FvH4_2g38850	AT1G09850
FvH4_6g00460	AT1G06010
FvH4_3g39700	AT1G07020
FvH4_5g28050	AT1G59760
FvH4_6g34710	AT1G72570
FvH4_5g17130	AT1G18100
FvH4_3g01880	AT1G11820
FvH4_4g25380	AT1G24560
FvH4_4g35070	AT1G10510
FvH4_3g17330	AT1G78510
FvH4_4g22120	AT1G44960
FvH4_2g37560	AT1G76250
FvH4_5g10890	AT1G64660
FvH4_1g16510	AT1G15270
FvH4_5g38460	AT1G36380
FvH4_7g25010	AT1G77090
FvH4_3g35990	AT1G07630
FvH4_5g31330	AT1G72190
FvH4_3g05110	AT1G30270
FvH4_4g21870	AT1G48350
FvH4_3g16480	AT1G03330
FvH4_4g06670	AT1G67940
FvH4_4g05040	AT1G04555
FvH4_1g23460	AT1G08760
FvH4_4g14550	AT1G67320
FvH4_5g05220	AT1G27510
FvH4_6g00680	AT1G65380
FvH4_3g12040	AT1G31240
FvH4_4g11680	AT1G05800
FvH4_5g03670	AT1G64150
FvH4_2g25870	AT1G02816
FvH4_3g01970	AT1G62045
FvH4_3g14750	AT1G16280
FvH4_4g32090	AT1G27060
FvH4_3g34620	AT1G07705
FvH4_3g28280	AT1G08520
FvH4_5g01460	AT1G12630
FvH4_4g27350	AT1G13380
FvH4_5g27380	AT1G35680
FvH4_3g32920	AT1G07970
FvH4_2g28030	AT1G77250
FvH4_5g10320	AT1G20575
FvH4_4g30220	AT1G26500
FvH4_1g03790	AT1G75125
FvH4_4g32230	AT1G71060
FvH4_3g08740	AT1G28380
FvH4_3g09890	AT1G30440
FvH4_6g33270	AT1G17665
FvH4_5g14460	AT1G18680
FvH4_7g17390	AT1G01180
FvH4_5g11800	AT1G73805
FvH4_5g37810	AT1G36050
FvH4_5g28110	AT1G09610
FvH4_5g21580	AT1G58060
FvH4_6g35820	AT1G53840
FvH4_4g07060	AT1G51590
FvH4_1g22760	AT1G16850
FvH4_5g17150	AT1G18140
FvH4_5g01300	AT1G63000
FvH4_3g18450	AT1G16900
FvH4_6g36340	AT1G16720
FvH4_5g31430	AT1G72180
FvH4_5g26780	AT1G21065
FvH4_4g22290	AT1G63060
FvH4_2g12750	AT1G71790
FvH4_3g09680	AT1G30380
FvH4_2g37990	AT1G20270
FvH4_4g34110	AT1G14920
FvH4_3g18670	AT1G53240
FvH4_5g00150	AT1G12110
FvH4_2g27500	AT1G21700
FvH4_3g05130	AT1G30260
FvH4_4g22000	AT1G09760
FvH4_3g26730	AT1G08470
FvH4_4g23590	AT1G27320
FvH4_3g04960	AT1G30370
FvH4_4g22210	AT1G20050
FvH4_5g18420	AT1G65730
FvH4_2g26750	AT1G21880
FvH4_6g30830	AT1G80370
FvH4_5g32610	AT1G02420
FvH4_6g36820	AT1G16790
FvH4_3g45790	AT1G55480
FvH4_4g31370	AT1G26880
FvH4_4g28050	AT1G25570
FvH4_4g33450	AT1G14810
FvH4_3g13980	AT1G54330
FvH4_4g15260	AT1G03130
FvH4_4g19980	AT1G14990
FvH4_4g35290	AT1G70070
FvH4_2g27620	AT1G21680
FvH4_2g27490	AT1G21710
[truncated: 2,270 more rows]
