# Supplementary material for: Development of a single-cell atlas for woodland strawberry (Fragaria vesca) leaves during early Botrytis cinerea infection using single-cell RNA-seq
Source: Hortic Res. 2022 Jan 19;9:uhab055. doi: 10.1093/hr/uhab055 (PMC8969069; doi:10.1093/hr/uhab055)
Supplement: Web_Material_uhab055 [file web_material_uhab055.zip › Table S5.xlsx]

## Sheet: Mock
Table S5-1. List of enriched genes for each cluster of Mock
gene	annotation	pct.1	pct.2	p_val	p_val_adj	avg_logFC	cluster	gene diff
FvH4_1g00150		0.997	0.955	0	0	0.353606	0	1.04398
FvH4_1g02880	blue-copper-binding protein	0.998	0.985	0	0	0.780453	0	1.0132
FvH4_1g05080	aldehyde dehydrogenase 2C4	0.978	0.847	0	0	0.680276	0	1.15466
FvH4_1g05090	aldehyde dehydrogenase 2C4	1	0.983	0	0	0.420933	0	1.01729
FvH4_1g05100	aldehyde dehydrogenase 2C4	1	0.996	0	0	0.582972	0	1.00402
FvH4_1g06030	RING/U-box superfamily protein	0.997	0.962	0	0	0.82393	0	1.03638
FvH4_1g06610	gamma-glutamyl transpeptidase 4	0.994	0.941	0	0	0.580379	0	1.05632
FvH4_1g07830	calmodulin-binding family protein	0.979	0.934	0	0	0.470607	0	1.04818
FvH4_1g08370	myb domain protein 5	0.988	0.913	0	0	0.775873	0	1.08215
FvH4_1g08470		0.998	0.986	0	0	0.708731	0	1.01217
FvH4_1g08770	Protein kinase superfamily protein	0.996	0.852	0	0	0.312163	0	1.16901
FvH4_1g10180	Auxin efflux carrier family protein	0.98	0.893	0	0	0.489154	0	1.09742
FvH4_1g10530	phosphoserine aminotransferase	0.953	0.895	0	0	0.588144	0	1.0648
FvH4_1g10910	SEC14 cytosolic factor family protein / phosphoglyceride transfer family protein	0.978	0.955	1.31e-30	2.61e-27	0.292961	0	1.02408
FvH4_1g16030	heat shock factor 4	0.997	0.991	0	0	0.521759	0	1.00605
FvH4_1g16920	Cytochrome P450 superfamily protein	0.844	0.902	1.19e-128	2.38e-125	0.596872	0	0.935698
FvH4_1g18020	VQ motif-containing protein	0.999	0.981	0	0	1.16782	0	1.01835
FvH4_1g23740	FAD/NAD(P)-binding oxidoreductase family protein	1	0.998	0	0	0.983864	0	1.002
FvH4_1g23750	FAD/NAD(P)-binding oxidoreductase family protein	0.825	0.813	5.07e-70	1.01e-66	0.485147	0	1.01476
FvH4_1g24170		0.876	0.879	2.06e-254	4.11e-251	0.451087	0	0.996587
FvH4_1g26980	WRKY DNA-binding protein 23	0.854	0.868	5.02e-128	1e-124	0.500652	0	0.983871
FvH4_1g28870	calmodulin like 23	0.989	0.816	0	0	0.275822	0	1.21201
FvH4_2g03300	UDP-Glycosyltransferase superfamily protein	0.675	0.719	9.97e-20	1.99e-16	0.295585	0	0.938804
FvH4_2g03340	phytosulfokine 4 precursor	0.996	0.998	9.47e-279	1.89e-275	0.823451	0	0.997996
FvH4_2g03370	phytosulfokine 4 precursor	0.956	0.935	2.21e-206	4.41e-203	0.518379	0	1.02246
FvH4_2g03510	F-box/RNI-like superfamily protein	0.986	0.908	0	0	0.368234	0	1.0859
FvH4_2g07430		0.991	0.967	0	0	0.668126	0	1.02482
FvH4_2g08920		0.995	0.972	7.97e-193	1.59e-189	0.282718	0	1.02366
FvH4_2g13110	Peroxidase superfamily protein	0.999	0.994	0	0	1.06213	0	1.00503
FvH4_2g16840	RING/U-box superfamily protein	0.867	0.853	2.5e-113	5.01e-110	0.261693	0	1.01641
FvH4_2g17090	hydroxy methylglutaryl CoA reductase 1	1	0.988	0	0	0.551923	0	1.01215
FvH4_2g17620	ARF-GAP domain 11	0.961	0.901	7.02e-218	1.4e-214	0.403672	0	1.06659
FvH4_2g20060	glutathione S-transferase tau 7	0.984	0.947	1.51e-238	3.01e-235	0.903483	0	1.03907
FvH4_2g20070	glutathione S-transferase TAU 8	0.979	0.957	0	0	0.544696	0	1.02299
FvH4_2g20090	glutathione S-transferase TAU 8	0.984	0.989	0	0	0.899467	0	0.994944
FvH4_2g22500	alpha/beta-Hydrolases superfamily protein	0.996	0.902	0	0	0.295546	0	1.10421
FvH4_2g22870	calmodulin 8	0.995	0.933	0	0	0.600509	0	1.06645
FvH4_2g23780	Eukaryotic aspartyl protease family protein	1	0.989	0	0	0.527201	0	1.01112
FvH4_2g24800	sodium hydrogen exchanger 2	0.969	0.894	0	0	0.393269	0	1.08389
FvH4_2g25200		0.995	0.964	1.17e-235	2.35e-232	0.571706	0	1.03216
FvH4_2g25960	Plant invertase/pectin methylesterase inhibitor superfamily	0.994	0.952	0	0	0.706143	0	1.04412
FvH4_2g26080	Integrase-type DNA-binding superfamily protein	0.964	0.894	3.34e-164	6.69e-161	0.298796	0	1.0783
FvH4_2g26160	P-loop nucleoside triphosphate hydrolases superfamily protein with CH (Calponin Homology) domain	1	0.993	0	0	0.26404	0	1.00705
FvH4_2g27180	response regulator 9	0.75	0.743	4.16e-48	8.33e-45	0.312564	0	1.00942
FvH4_2g29860		0.978	0.974	4.89e-250	9.78e-247	0.536516	0	1.00411
FvH4_2g31570	homolog of carrot EP3-3 chitinase	1	0.994	0	0	1.06142	0	1.00604
FvH4_2g32230	arabinogalactan protein 15	0.998	0.933	0	0	0.402037	0	1.06967
FvH4_2g33680		0.994	0.948	0	0	0.685823	0	1.04852
FvH4_2g33710		0.932	0.9	2.88e-232	5.76e-229	1.00639	0	1.03556
FvH4_2g36880	H(+)-ATPase 5	0.998	0.939	0	0	0.455974	0	1.06283
FvH4_2g38320	Pathogenesis-related thaumatin superfamily protein	0.975	0.899	3.74e-270	7.48e-267	0.643597	0	1.08454
FvH4_2g39140		0.987	0.898	0	0	0.466316	0	1.09911
FvH4_3g01040	NAD(P)-binding Rossmann-fold superfamily protein	1	0.99	0	0	0.452771	0	1.0101
FvH4_3g02220		0.992	0.975	0	0	0.429078	0	1.01744
FvH4_3g03780	MYB-like 102	0.847	0.811	2.4e-146	4.8e-143	0.256281	0	1.04439
FvH4_3g05950	pathogenesis-related 4	1	0.989	0	0	0.34318	0	1.01112
FvH4_3g09780	UDP-glucosyl transferase 73B3	0.632	0.551	1.15e-14	2.29e-11	0.270244	0	1.14701
FvH4_3g09930	amino acid transporter 1	1	0.972	0	0	1.07979	0	1.02881
FvH4_3g10960	FAD-binding Berberine family protein	0.992	0.967	0	0	0.556325	0	1.02585
FvH4_3g11300	FAD-binding Berberine family protein	0.951	0.912	0	0	0.442727	0	1.04276
FvH4_3g12190		1	0.996	0	0	0.309706	0	1.00402
FvH4_3g16360	glutathione S-transferase TAU 19	0.995	0.918	0	0	0.319503	0	1.08388
FvH4_3g17480	Kunitz family trypsin and protease inhibitor protein	0.967	0.937	0	0	1.12629	0	1.03202
FvH4_3g17500		0.964	0.914	0	0	0.60217	0	1.0547
FvH4_3g19750	GDSL-like Lipase/Acylhydrolase superfamily protein	0.752	0.714	9.26e-85	1.85e-81	0.569925	0	1.05322
FvH4_3g20030	metallothionein 3	1	0.999	1.18e-302	2.36e-299	0.940136	0	1.001
FvH4_3g20550	CBS domain-containing protein	0.997	0.993	0	0	0.984922	0	1.00403
FvH4_3g20560	Aluminium induced protein with YGL and LRDR motifs	0.979	0.955	3.97e-209	7.94e-206	0.515376	0	1.02513
FvH4_3g20710		0.996	0.901	0	0	0.585879	0	1.10544
FvH4_3g23080	F-box family protein with a domain of unknown function (DUF295)	0.973	0.874	0	0	0.330593	0	1.11327
FvH4_3g30140	Transmembrane amino acid transporter family protein	0.991	0.93	0	0	0.917883	0	1.06559
FvH4_3g35050	C2H2-type zinc finger family protein	0.937	0.909	1.56e-205	3.11e-202	0.623218	0	1.0308
FvH4_3g36530	2-oxoglutarate (2OG) and Fe(II)-dependent oxygenase superfamily protein	0.798	0.837	2.12e-25	4.23e-22	0.270182	0	0.953405
FvH4_3g38890		0.761	0.732	7.07e-64	1.41e-60	0.27348	0	1.03962
FvH4_3g43310		0.976	0.864	0	0	0.273966	0	1.12963
FvH4_3g44360	peroxidase 2	1	0.995	0	0	0.253528	0	1.00503
FvH4_3g44810	Family of unknown function (DUF716)	0.969	0.856	0	0	0.376827	0	1.13201
FvH4_4g01660	ATP sulfurylase 1	0.946	0.947	2.52e-55	5.04e-52	0.33971	0	0.998944
FvH4_4g02990	cellulose synthase like G2	0.874	0.916	1.05e-206	2.09e-203	0.540937	0	0.954148
FvH4_4g03610	myb domain protein 14	0.983	0.923	0	0	0.458698	0	1.06501
FvH4_4g05930	alternative oxidase 2	0.83	0.929	4.88e-48	9.75e-45	0.402614	0	0.893434
FvH4_4g07810	H(+)-ATPase 1	0.991	0.928	0	0	0.669305	0	1.06789
FvH4_4g10640	homolog of carrot EP3-3 chitinase	0.999	0.98	0	0	0.574396	0	1.01939
FvH4_4g12490	NAD(P)-linked oxidoreductase superfamily protein	0.977	0.911	1.17e-94	2.34e-91	0.341245	0	1.07245
FvH4_4g12720	glutathione S-transferase TAU 8	0.873	0.859	1.71e-77	3.42e-74	0.31313	0	1.0163
FvH4_4g13260	NAD(P)-binding Rossmann-fold superfamily protein	0.918	0.83	9.84e-81	1.97e-77	0.307848	0	1.10602
FvH4_4g17290	Uncharacterised protein family (UPF0497)	0.966	0.962	2.32e-147	4.63e-144	0.625	0	1.00416
FvH4_4g18830	MLP-like protein 423	0.997	0.977	0	0	1.48941	0	1.02047
FvH4_4g18850	MLP-like protein 423	1	1	0	0	1.64254	0	1
FvH4_4g18860		0.928	0.924	0	0	0.767661	0	1.00433
FvH4_4g19040	MLP-like protein 423	1	0.999	0	0	1.0605	0	1.001
FvH4_4g19060	MLP-like protein 423	1	1	0	0	1.06747	0	1
FvH4_4g19070		1	1	0	0	1.1738	0	1
FvH4_4g19080	MLP-like protein 423	1	1	0	0	1.27007	0	1
FvH4_4g19120	MLP-like protein 423	1	0.998	0	0	1.60711	0	1.002
FvH4_4g19700	MLP-like protein 423	1	1	0	0	0.96954	0	1
FvH4_4g19710	MLP-like protein 423	1	1	0	0	1.55292	0	1
FvH4_4g22650	Integrase-type DNA-binding superfamily protein	0.998	0.951	0	0	0.259604	0	1.04942
FvH4_4g23480	WRKY DNA-binding protein 75	1	0.999	0	0	0.996684	0	1.001
FvH4_4g24790	HXXXD-type acyl-transferase family protein	0.997	0.982	0	0	0.977231	0	1.01527
FvH4_4g25370	Copine (Calcium-dependent phospholipid-binding protein) family	0.992	0.951	0	0	0.285003	0	1.04311
FvH4_4g25620	NAD(P)-linked oxidoreductase superfamily protein	0.937	0.856	2.2e-177	4.39e-174	0.443747	0	1.09463
FvH4_4g27220	VQ motif-containing protein	0.994	0.945	0	0	0.451807	0	1.05185
FvH4_4g31070	NAC-like, activated by AP3/PI	0.978	0.889	5.72e-233	1.14e-229	0.31738	0	1.10011
FvH4_4g33930	PLANT CADMIUM RESISTANCE 2	1	0.978	0	0	0.289156	0	1.02249
FvH4_4g34160	galactinol synthase 4	0.927	0.864	1.32e-234	2.63e-231	0.503878	0	1.07292
FvH4_4g35190		1	0.996	0	0	0.456999	0	1.00402
FvH4_5g00090	Lactate/malate dehydrogenase family protein	0.991	0.949	4.99e-203	9.98e-200	0.557689	0	1.04426
FvH4_5g02050	S-adenosyl-L-methionine-dependent methyltransferases superfamily protein	0.978	0.913	0	0	0.330161	0	1.07119
FvH4_5g03210	WRKY family transcription factor	0.92	0.911	3.51e-232	7.03e-229	0.602049	0	1.00988
FvH4_5g03320	Late embryogenesis abundant (LEA) hydroxyproline-rich glycoprotein family	1	0.991	0	0	1.01493	0	1.00908
FvH4_5g03440	Myzus persicae-induced lipase 1	0.958	0.928	2.03e-173	4.05e-170	0.343555	0	1.03233
FvH4_5g04370	WRKY family transcription factor	0.885	0.85	1.8e-86	3.59e-83	0.295706	0	1.04118
FvH4_5g07040	Aldolase-type TIM barrel family protein	0.978	0.889	0	0	0.569521	0	1.10011
FvH4_5g08780	SAUR-like auxin-responsive protein family	0.999	0.956	0	0	0.737557	0	1.04498
FvH4_5g08790	SAUR-like auxin-responsive protein family	0.994	0.916	0	0	0.334046	0	1.08515
FvH4_5g10200	cinnamyl-alcohol dehydrogenase	0.975	0.844	1.93e-158	3.87e-155	0.434566	0	1.15521
FvH4_5g10850	Basic helix-loop-helix (bHLH) DNA-binding family protein	0.915	0.871	1.69e-103	3.38e-100	0.251838	0	1.05052
FvH4_5g10890	methionine gamma-lyase	0.994	0.99	6.24e-182	1.25e-178	0.407355	0	1.00404
FvH4_5g11930	myb domain protein 62	0.989	0.911	0	0	0.859556	0	1.08562
FvH4_5g16920	glutathione S-transferase tau 7	0.999	0.996	0	0	1.54031	0	1.00301
FvH4_5g17730	ARM repeat superfamily protein	1	0.984	0	0	1.10122	0	1.01626
FvH4_5g17900	NAD(P)-linked oxidoreductase superfamily protein	1	0.998	0	0	0.385692	0	1.002
FvH4_5g26430	Protein of unknown function (DUF679)	0.994	0.982	0	0	0.547358	0	1.01222
FvH4_5g32690	12-oxophytodienoate reductase 2	1	0.991	0	0	1.04982	0	1.00908
FvH4_5g32710	12-oxophytodienoate reductase 1	1	0.993	0	0	1.4079	0	1.00705
FvH4_5g36280		1	1	0	0	0.744393	0	1
FvH4_5g36590		0.998	0.961	0	0	0.351802	0	1.0385
FvH4_5g36920	Phosphate-responsive 1 family protein	0.87	0.838	9.12e-40	1.82e-36	0.305942	0	1.03819
FvH4_5g36980	UDP-glucosyl transferase 85A2	0.878	0.901	9.49e-77	1.9e-73	0.464306	0	0.974473
FvH4_5g37950		1	0.988	0	0	0.712415	0	1.01215
FvH4_5g38040	2-oxoglutarate (2OG) and Fe(II)-dependent oxygenase superfamily protein	1	0.998	0	0	0.64069	0	1.002
FvH4_5g38250		0.997	0.98	0	0	0.704137	0	1.01735
FvH4_6g03090		0.938	0.827	5.24e-273	1.05e-269	0.448097	0	1.13422
FvH4_6g03110	NAD(P)-linked oxidoreductase superfamily protein	0.911	0.885	4.92e-32	9.83e-29	0.268102	0	1.02938
FvH4_6g03180		0.999	0.993	0	0	0.524632	0	1.00604
FvH4_6g06090	lipoxygenase 1	1	0.999	0	0	1.22246	0	1.001
FvH4_6g08700		1	1	0	0	0.944498	0	1
FvH4_6g09300	calmodulin like 42	1	0.983	0	0	0.466849	0	1.01729
FvH4_6g10250	Peroxidase superfamily protein	0.836	0.769	1.51e-164	3.01e-161	0.364321	0	1.08713
FvH4_6g11040	ammonium transporter 2	0.982	0.961	1.1e-267	2.21e-264	0.459465	0	1.02185
FvH4_6g11100	pyruvate decarboxylase-2	0.992	0.946	0	0	0.867077	0	1.04863
FvH4_6g11320	ALC-interacting protein 1	0.929	0.847	6.07e-290	1.21e-286	0.316185	0	1.09681
FvH4_6g11330	Homeodomain-like superfamily protein	0.973	0.849	1.57e-280	3.14e-277	0.41585	0	1.14605
FvH4_6g11440	terpene synthase 21	1	1	3.65e-296	7.31e-293	0.448203	0	1
FvH4_6g12730		0.901	0.929	4.25e-117	8.49e-114	0.36399	0	0.96986
FvH4_6g14410	C2H2-type zinc finger family protein	1	0.979	0	0	0.993691	0	1.02145
FvH4_6g17390	Exostosin family protein	0.981	0.826	0	0	0.27439	0	1.18765
FvH4_6g17470	sequence-specific DNA binding transcription factors	0.956	0.885	4.39e-299	8.79e-296	0.312164	0	1.08023
FvH4_6g19430	NAC domain containing protein 90	0.995	0.953	0	0	0.352885	0	1.04407
FvH4_6g20470	syntaxin of plants 121	1	0.976	0	0	0.574724	0	1.02459
FvH4_6g22790	polygalacturonase inhibiting protein 1	0.986	0.977	4.09e-129	8.18e-126	0.299697	0	1.00921
FvH4_6g27610	Peroxidase superfamily protein	0.97	0.941	0	0	0.610257	0	1.03082
FvH4_6g27880	F-box and associated interaction domains-containing protein	0.796	0.814	7.31e-162	1.46e-158	0.301787	0	0.977887
FvH4_6g29760	Protein of unknown function (DUF567)	0.879	0.739	2.57e-167	5.13e-164	0.317835	0	1.18945
FvH4_6g29770	blue-copper-binding protein	0.926	0.941	2.6e-154	5.2e-151	0.635019	0	0.98406
FvH4_6g29800	blue-copper-binding protein	0.974	0.966	8.34e-207	1.67e-203	0.962204	0	1.00828
FvH4_6g30950	Galactose oxidase/kelch repeat superfamily protein	0.955	0.917	1.73e-285	3.47e-282	0.438122	0	1.04144
FvH4_6g31020	structural molecules	1	1	0	0	0.48984	0	1
FvH4_6g32710		1	1	0	0	0.537992	0	1
FvH4_6g33030	phosphate starvation-induced gene 2	0.924	0.886	4.76e-199	9.53e-196	0.433639	0	1.04289
FvH4_6g38760	glutathione S-transferase PHI 9	1	0.999	0	0	1.24567	0	1.001
FvH4_6g39710	UDP-Glycosyltransferase superfamily protein	0.971	0.908	1.09e-236	2.17e-233	0.503257	0	1.06938
FvH4_6g39820		0.709	0.7	4.16e-71	8.32e-68	0.369087	0	1.01286
FvH4_6g39840	UDP-Glycosyltransferase superfamily protein	0.953	0.923	3.48e-303	6.96e-300	0.794511	0	1.0325
FvH4_6g45100		0.892	0.88	1.11e-182	2.22e-179	0.483067	0	1.01364
FvH4_6g45650		0.98	0.901	8.98e-165	1.8e-161	0.447507	0	1.08768
FvH4_6g46480	B12D protein	1	0.986	0	0	0.311076	0	1.0142
FvH4_6g50480		0.999	0.953	0	0	0.364676	0	1.04827
FvH4_6g50700	Oxidoreductase, zinc-binding dehydrogenase family protein	0.937	0.871	1.08e-63	2.17e-60	0.515068	0	1.07577
FvH4_7g01400		0.995	0.968	0	0	0.877962	0	1.02789
FvH4_7g10340	uclacyanin 2	0.951	0.841	0	0	0.274255	0	1.1308
FvH4_7g11620	Protein of unknown function (DUF1442)	0.793	0.765	7.81e-107	1.56e-103	0.698463	0	1.0366
FvH4_7g16150	WRKY DNA-binding protein 46	0.935	0.953	2.36e-212	4.71e-209	0.534618	0	0.981112
FvH4_7g16550	Polyketide cyclase/dehydrase and lipid transport superfamily protein	0.994	0.958	1.15e-286	2.3e-283	0.833915	0	1.03758
FvH4_7g20000		0.996	0.932	0	0	0.409956	0	1.06867
FvH4_7g24550	2-oxoglutarate (2OG) and Fe(II)-dependent oxygenase superfamily protein	0.992	0.976	1.36e-210	2.72e-207	0.254032	0	1.01639
FvH4_7g26920	ethylene responsive element binding factor 1	0.922	0.906	9.36e-178	1.87e-174	0.31044	0	1.01766
FvH4_7g31470	2-oxoglutarate (2OG) and Fe(II)-dependent oxygenase superfamily protein	0.998	0.983	0	0	0.285202	0	1.01526
FvH4_7g31480	Disease resistance-responsive (dirigent-like protein) family protein	1	0.956	0	0	0.835743	0	1.04603
FvH4_7g32500	P-loop containing nucleoside triphosphate hydrolases superfamily protein	1	0.978	0	0	0.677165	0	1.02249
FvH4_7g32520	YELLOW STRIPE like 3	0.96	0.883	0	0	0.262977	0	1.0872
FvH4_7g32600	SAUR-like auxin-responsive protein family	0.933	0.849	5.11e-224	1.02e-220	0.427111	0	1.09894
FvH4_7g33590	scramblase-related	0.866	0.722	7.53e-171	1.51e-167	0.288993	0	1.19945
FvH4_1g10930	Rhodanese/Cell cycle control phosphatase superfamily protein	0.984	0.772	0	0	0.509108	1	1.27461
FvH4_1g12610		0.871	0.726	2.28e-197	4.56e-194	0.441021	1	1.19972
FvH4_1g17140	Late embryogenesis abundant protein, group 6	0.964	0.813	4.55e-266	9.11e-263	0.303377	1	1.18573
FvH4_2g01600	Chaperone DnaJ-domain superfamily protein	0.74	0.446	4.21e-258	8.42e-255	0.443726	1	1.65919
FvH4_2g04580	NAD(P)-binding Rossmann-fold superfamily protein	0.755	0.543	0	0	0.665056	1	1.39042
FvH4_2g17830	Bifunctional inhibitor/lipid-transfer protein/seed storage 2S albumin superfamily protein	0.775	0.462	5.08e-281	1.02e-277	0.282411	1	1.67749
FvH4_2g22280	winged-helix DNA-binding transcription factor family protein	0.9	0.703	2.18e-259	4.35e-256	0.499599	1	1.28023
FvH4_2g22770	Protein of unknown function (DUF506)	0.854	0.708	0	0	0.552196	1	1.20621
FvH4_2g40510	allene oxide synthase	0.998	0.925	9.41e-292	1.88e-288	0.620324	1	1.07892
FvH4_3g06120	light-harvesting chlorophyll-protein complex II subunit B1	0.975	0.742	0	0	0.406226	1	1.31402
FvH4_3g08950	Late embryogenesis abundant protein (LEA) family protein	0.661	0.583	2.35e-68	4.7e-65	0.279064	1	1.13379
FvH4_3g09070	Protein of unknown function (DUF506)	0.905	0.762	9.62e-270	1.92e-266	0.343604	1	1.18766
FvH4_3g20600	protochlorophyllide oxidoreductase A	0.991	0.766	0	0	0.460516	1	1.29373
FvH4_3g28710	Photosystem II 5 kD protein	0.986	0.726	0	0	0.470116	1	1.35813
FvH4_3g34560	Histone superfamily protein	0.932	0.689	0	0	0.667145	1	1.35269
FvH4_3g35440	Histone superfamily protein	0.954	0.812	1.39e-278	2.79e-275	0.290414	1	1.17488
FvH4_3g35500		0.931	0.737	0	0	0.404023	1	1.26323
FvH4_3g41620	photosystem I subunit G	0.997	0.827	0	0	0.609463	1	1.20556
FvH4_3g45300	Galactose oxidase/kelch repeat superfamily protein	0.837	0.63	0	0	0.475135	1	1.32857
FvH4_4g02370		0.997	0.934	0	0	0.273073	1	1.06745
FvH4_4g02460		0.77	0.527	0	0	0.438314	1	1.4611
FvH4_4g12720	glutathione S-transferase TAU 8	0.914	0.82	1.22e-179	2.43e-176	0.267008	1	1.11463
FvH4_4g21990	ARM repeat superfamily protein	0.917	0.736	3.21e-204	6.43e-201	0.250321	1	1.24592
FvH4_5g08170	cytochrome P450, family 94, subfamily B, polypeptide 3	0.794	0.719	4.56e-222	9.13e-219	0.34631	1	1.10431
FvH4_5g10360		0.797	0.553	0	0	0.262655	1	1.44123
FvH4_5g10890	methionine gamma-lyase	0.995	0.987	0	0	0.456256	1	1.00811
FvH4_5g20800	chloroplast beta-amylase	0.986	0.974	1.9e-192	3.81e-189	0.400705	1	1.01232
FvH4_5g30940	light harvesting complex photosystem II subunit 6	0.97	0.687	0	0	0.305476	1	1.41194
FvH4_6g02630	winged-helix DNA-binding transcription factor family protein	0.859	0.728	1.9e-189	3.81e-186	0.36746	1	1.17995
FvH4_6g08720		1	0.966	0	0	0.815836	1	1.0352
FvH4_6g14140	Histone superfamily protein	0.845	0.62	6.92e-256	1.38e-252	0.429123	1	1.3629
FvH4_6g15850		0.947	0.778	0	0	0.431822	1	1.21722
FvH4_6g31970	delta tonoplast integral protein	0.991	0.835	0	0	0.670533	1	1.18683
FvH4_6g32440	chlorophyll A/B binding protein 1	0.67	0.49	5.34e-131	1.07e-127	0.375968	1	1.36735
FvH4_6g38460	chlorophyll A/B binding protein 1	0.997	0.879	0	0	0.490703	1	1.13424
FvH4_6g39710	UDP-Glycosyltransferase superfamily protein	0.985	0.867	4.11e-224	8.22e-221	0.348133	1	1.1361
FvH4_6g44470	Wound-responsive family protein	0.93	0.626	0	0	0.251329	1	1.48562
FvH4_6g46740	HXXXD-type acyl-transferase family protein	0.963	0.764	0	0	0.503483	1	1.26047
FvH4_7g16040	Auxin-responsive GH3 family protein	0.94	0.722	0	0	0.387522	1	1.30194
FvH4_7g23590		0.974	0.787	0	0	0.665707	1	1.23761
FvH4_1g02570	Bifunctional inhibitor/lipid-transfer protein/seed storage 2S albumin superfamily protein	0.675	0.732	8.28e-46	1.66e-42	0.935686	2	0.922131
FvH4_1g12090	Lactoylglutathione lyase / glyoxalase I family protein	0.319	0.317	1.21e-11	2.41e-08	0.594491	2	1.00631
FvH4_1g17080	arabinogalactan protein 18	0.645	0.835	2.17e-14	4.33e-11	0.376436	2	0.772455
FvH4_1g21450	myo-inositol-1-phosphate synthase 2	0.749	0.821	1.53e-16	3.07e-13	0.701213	2	0.912302
FvH4_2g09120	NmrA-like negative transcriptional regulator family protein	0.52	0.764	4.79e-62	9.57e-59	0.497996	2	0.680628
FvH4_2g14220		0.83	0.83	3.03e-11	6.05e-08	0.415684	2	1
FvH4_2g15440	plasma membrane intrinsic protein 3	0.734	0.92	1.18e-13	2.36e-10	0.307727	2	0.797826
FvH4_2g17820	Bifunctional inhibitor/lipid-transfer protein/seed storage 2S albumin superfamily protein	0.301	0.471	1.56e-57	3.12e-54	0.462692	2	0.639066
FvH4_2g17830	Bifunctional inhibitor/lipid-transfer protein/seed storage 2S albumin superfamily protein	0.523	0.612	0.000296846	0.593692	0.537018	2	0.854575
FvH4_2g27660	amino acid permease 2	0.916	0.799	2.06e-23	4.12e-20	0.411595	2	1.14643
FvH4_2g28920	Bifunctional inhibitor/lipid-transfer protein/seed storage 2S albumin superfamily protein	0.315	0.433	5.99e-83	1.2e-79	0.515129	2	0.727483
FvH4_2g33770	N-terminal nucleophile aminohydrolases (Ntn hydrolases) superfamily protein	0.448	0.669	1.24e-29	2.48e-26	0.51836	2	0.669656
FvH4_2g37890	Cupredoxin superfamily protein	0.744	0.86	2.3e-36	4.6e-33	0.66911	2	0.865116
FvH4_3g06120	light-harvesting chlorophyll-protein complex II subunit B1	0.763	0.857	5.39e-29	1.08e-25	0.46491	2	0.890315
FvH4_3g20600	protochlorophyllide oxidoreductase A	0.804	0.875	1.55e-45	3.11e-42	0.539211	2	0.918857
FvH4_3g21020	light-harvesting chlorophyll B-binding protein 3	0.774	0.86	6.69e-43	1.34e-39	0.665942	2	0.9
FvH4_3g28710	Photosystem II 5 kD protein	0.769	0.851	5.5e-75	1.1e-71	0.684794	2	0.903643
FvH4_3g36030	metallothionein 2A	0.686	0.785	0.000426417	0.852834	0.726182	2	0.873885
FvH4_3g36040		0.819	0.893	5.56e-41	1.11e-37	0.365551	2	0.917133
FvH4_3g37660	chlorophyll A/B binding protein 1	0.795	0.834	5.28e-110	1.06e-106	0.864566	2	0.953237
FvH4_3g41620	photosystem I subunit G	0.875	0.906	7.53e-131	1.51e-127	0.62416	2	0.965784
FvH4_4g02370		1	0.957	1.33e-105	2.67e-102	0.409294	2	1.04493
FvH4_4g34160	galactinol synthase 4	0.898	0.872	3.06e-08	6.13e-05	0.481056	2	1.02982
FvH4_4g37040		0.472	0.632	5e-24	1e-20	0.333819	2	0.746835
FvH4_5g02630	plasma membrane intrinsic protein 1;4	0.588	0.796	0.00495426	1	0.388663	2	0.738693
FvH4_5g14770	light-harvesting chlorophyll-protein complex I subunit A4	0.59	0.734	0.0022631	1	0.647863	2	0.803815
FvH4_5g30920	Bifunctional inhibitor/lipid-transfer protein/seed storage 2S albumin superfamily protein	0.355	0.596	1.57e-14	3.14e-11	0.267941	2	0.595638
FvH4_5g30940	light harvesting complex photosystem II subunit 6	0.708	0.827	2.89e-32	5.79e-29	0.669014	2	0.856106
FvH4_5g33530	amino acid permease 6	0.357	0.655	1.13e-68	2.26e-65	0.267368	2	0.545038
FvH4_6g34740	germin-like protein 1	0.223	0.341	2.25e-137	4.5e-134	0.402064	2	0.653959
FvH4_6g38450	chlorophyll A/B binding protein 1	0.333	0.37	4.93e-20	9.86e-17	0.355055	2	0.9
FvH4_6g38460	chlorophyll A/B binding protein 1	0.881	0.938	1.48e-69	2.95e-66	0.515706	2	0.939232
FvH4_6g40150	photosystem I light harvesting complex gene 3	0.807	0.887	4.54e-126	9.07e-123	0.77041	2	0.909808
FvH4_6g40280	Heavy metal transport/detoxification superfamily protein	0.985	0.895	5.95e-193	1.19e-189	0.253881	2	1.10056
FvH4_7g24350	light harvesting complex photosystem II	0.468	0.669	1.62e-21	3.24e-18	0.354296	2	0.699552
FvH4_1g00150		0.999	0.959	0	0	0.841362	3	1.04171
FvH4_1g00730	multipolar spindle 1	0.827	0.612	3.93e-180	7.86e-177	0.622173	3	1.35131
FvH4_1g01070	SOS3-interacting protein 3	0.753	0.512	1.02e-69	2.03e-66	0.454753	3	1.4707
FvH4_1g01610		0.79	0.568	2.76e-176	5.51e-173	0.761875	3	1.39085
FvH4_1g01840		0.382	0.105	1.62e-50	3.24e-47	0.575099	3	3.6381
FvH4_1g02500	heptahelical transmembrane protein1	0.768	0.566	7.82e-221	1.56e-217	1.08576	3	1.35689
FvH4_1g02700	indole-3-acetic acid inducible 29	0.76	0.76	2.53e-54	5.06e-51	0.466662	3	1
FvH4_1g03040	plant-specific transcription factor YABBY family protein	0.651	0.401	1.7e-56	3.4e-53	0.266574	3	1.62344
FvH4_1g03680	Lactoylglutathione lyase / glyoxalase I family protein	0.477	0.117	2.59e-10	5.17e-07	0.351529	3	4.07692
FvH4_1g05090	aldehyde dehydrogenase 2C4	0.988	0.986	2.71e-124	5.41e-121	0.628434	3	1.00203
FvH4_1g05100	aldehyde dehydrogenase 2C4	0.999	0.996	0	0	1.52416	3	1.00301
FvH4_1g05320	alpha/beta-Hydrolases superfamily protein	0.982	0.786	0	0	2.59148	3	1.24936
FvH4_1g06090	Senescence/dehydration-associated protein-related	0.905	0.745	2.16e-233	4.31e-230	0.999208	3	1.21477
FvH4_1g06610	gamma-glutamyl transpeptidase 4	0.953	0.95	3.21e-61	6.43e-58	0.401433	3	1.00316
FvH4_1g06630	myo-inositol oxygenase 4	0.518	0.385	0.000802707	1	0.730563	3	1.34545
FvH4_1g08470		0.978	0.989	2.63e-270	5.26e-267	0.948483	3	0.988878
FvH4_1g08580	Mob1/phocein family protein	0.77	0.685	5.32e-108	1.06e-104	0.317301	3	1.12409
FvH4_1g09360	sucrose synthase 4	0.758	0.911	8.29e-130	1.66e-126	1.04434	3	0.832053
FvH4_1g09610	pectin methylesterase 44	0.813	0.347	2.79e-288	5.58e-285	1.11528	3	2.34294
FvH4_1g10180	Auxin efflux carrier family protein	0.882	0.911	3.05e-07	0.000609557	1.00081	3	0.968167
FvH4_1g10400	Ankyrin repeat family protein	0.74	0.587	6.73e-99	1.35e-95	0.269997	3	1.26065
FvH4_1g10500	Disease resistance-responsive (dirigent-like protein) family protein	0.468	0.157	0.00163339	1	0.274001	3	2.98089
FvH4_1g10600		0.938	0.598	0	0	0.897128	3	1.56856
FvH4_1g10650	basic chitinase	0.975	0.927	0	0	1.31586	3	1.05178
FvH4_1g11390	GDSL-like Lipase/Acylhydrolase superfamily protein	0.34	0.017	1.92e-139	3.85e-136	0.414206	3	20
FvH4_1g11720	Pathogenesis-related thaumatin superfamily protein	0.896	0.811	9.55e-159	1.91e-155	0.536369	3	1.10481
FvH4_1g11760	Chaperone DnaJ-domain superfamily protein	0.647	0.462	1.52e-66	3.04e-63	0.725184	3	1.40043
FvH4_1g11810	flavanone 3-hydroxylase	0.641	0.542	7.48e-32	1.5e-28	0.51229	3	1.18266
FvH4_1g12210	ferulic acid 5-hydroxylase 1	0.768	0.698	1.99e-126	3.98e-123	1.2951	3	1.10029
FvH4_1g12460	alpha/beta-Hydrolases superfamily protein	0.97	0.901	0	0	0.398269	3	1.07658
FvH4_1g12550	dehydrin xero 1	0.717	0.467	2.18e-121	4.35e-118	0.32956	3	1.53533
FvH4_1g12590		0.692	0.553	1.18e-49	2.36e-46	0.874404	3	1.25136
FvH4_1g12620	basic leucine-zipper 44	0.8	0.764	8.77e-25	1.75e-21	0.303698	3	1.04712
FvH4_1g13960	S-adenosyl-L-methionine-dependent methyltransferases superfamily protein	0.727	0.425	1.11e-181	2.23e-178	2.2485	3	1.71059
FvH4_1g13970	UDP-Glycosyltransferase superfamily protein	0.511	0.183	0.00174026	1	0.450636	3	2.79235
FvH4_1g14930	methyl esterase 10	0.837	0.487	0	0	0.358274	3	1.71869
FvH4_1g14950	methyl esterase 10	0.805	0.819	8.68e-97	1.74e-93	1.1303	3	0.982906
FvH4_1g16030	heat shock factor 4	1	0.991	1.19e-170	2.37e-167	0.301088	3	1.00908
FvH4_1g16050	Protein of unknown function (DUF1685)	0.75	0.821	3.46e-113	6.92e-110	0.919235	3	0.91352
FvH4_1g16310		0.832	0.639	1.16e-190	2.32e-187	0.62629	3	1.30203
FvH4_1g16530	Granulin repeat cysteine protease family protein	0.825	0.611	1.24e-260	2.48e-257	1.33928	3	1.35025
FvH4_1g16840	UDP-glucosyl transferase 84B2	0.62	0.701	1.15e-14	2.3e-11	0.27918	3	0.884451
FvH4_1g17140	Late embryogenesis abundant protein, group 6	0.812	0.887	8.78e-06	0.0175566	0.274034	3	0.915445
FvH4_1g17510	BTB and TAZ domain protein 4	0.89	0.49	0	0	1.09749	3	1.81633
FvH4_1g18170	germin 3	1	0.995	0	0	2.87142	3	1.00503
FvH4_1g18550	xyloglucan endotransglucosylase/hydrolase 6	0.733	0.309	1.14e-188	2.28e-185	1.43159	3	2.37217
FvH4_1g18630	germin 3	0.995	0.894	0	0	1.46569	3	1.11298
FvH4_1g20390	white-brown complex homolog protein 11	0.839	0.671	3.71e-298	7.42e-295	0.398183	3	1.25037
FvH4_1g20450	3-deoxy-D-arabino-heptulosonate 7-phosphate synthase 1	0.711	0.496	2.61e-131	5.22e-128	1.75561	3	1.43347
FvH4_1g20930	annexin 1	0.854	0.625	3.44e-188	6.88e-185	0.983077	3	1.3664
FvH4_1g20940		0.633	0.362	1.65e-46	3.3e-43	0.659692	3	1.74862
FvH4_1g21200	Haloacid dehalogenase-like hydrolase (HAD) superfamily protein	0.816	0.554	4.35e-195	8.7e-192	1.23739	3	1.47292
FvH4_1g23250		0.825	0.444	0	0	1.38708	3	1.85811
FvH4_1g23500	Rubber elongation factor protein (REF)	0.63	0.624	2.85e-06	0.00570273	0.572797	3	1.00962
FvH4_1g23790	cinnamyl alcohol dehydrogenase 9	0.741	0.409	3.42e-173	6.83e-170	1.20051	3	1.81174
FvH4_1g26530		0.589	0.466	1.15e-29	2.29e-26	0.641425	3	1.26395
FvH4_1g27000	stachyose synthase	0.765	0.247	3.51e-273	7.01e-270	0.258383	3	3.09717
FvH4_1g27460	glutathione S-transferase F11	0.64	0.135	7.65e-214	1.53e-210	0.290289	3	4.74074
FvH4_1g28360	ankyrin repeat family protein / regulator of chromosome condensation (RCC1) family protein	0.95	0.783	1.97e-148	3.93e-145	0.396129	3	1.21328
FvH4_1g28690	Calcium-dependent lipid-binding (CaLB domain) family protein	0.625	0.616	0.00269863	1	0.254528	3	1.01461
FvH4_1g29930	ARM repeat superfamily protein	0.684	0.726	2.12e-05	0.0423665	0.50133	3	0.942149
FvH4_2g01160	farnesylated protein 6	0.648	0.712	0.000182438	0.364875	0.468874	3	0.910112
FvH4_2g01250	RAC-like 3	0.731	0.738	7.46e-29	1.49e-25	0.47891	3	0.990515
FvH4_2g01340	Senescence/dehydration-associated protein-related	0.881	0.871	5.27e-155	1.05e-151	0.932952	3	1.01148
FvH4_2g01480	Major facilitator superfamily protein	0.824	0.941	1.41e-51	2.83e-48	0.591497	3	0.875664
FvH4_2g01740	Pollen Ole e 1 allergen and extensin family protein	0.555	0.094	3.32e-33	6.64e-30	0.301872	3	5.90426
FvH4_2g01970	proline-rich protein 4	0.389	0.257	1.93e-48	3.85e-45	0.388418	3	1.51362
FvH4_2g02190	plasma membrane intrinsic protein 1;4	0.652	0.271	1.76e-87	3.52e-84	0.700535	3	2.4059
FvH4_2g03340	phytosulfokine 4 precursor	0.994	0.998	2.77e-128	5.54e-125	0.820895	3	0.995992
FvH4_2g03370	phytosulfokine 4 precursor	0.905	0.942	8.71e-11	1.74e-07	0.524817	3	0.960722
FvH4_2g03530		0.665	0.32	3.11e-120	6.22e-117	0.657956	3	2.07812
FvH4_2g03540		0.677	0.226	3.6e-232	7.21e-229	0.888961	3	2.99558
FvH4_2g03550	serine carboxypeptidase-like 6	0.644	0.255	4.71e-121	9.41e-118	1.17	3	2.52549
FvH4_2g03570	serine carboxypeptidase-like 1	0.568	0.066	4.52e-205	9.05e-202	0.546109	3	8.60606
FvH4_2g05090	UDP-Glycosyltransferase superfamily protein	0.709	0.466	8.56e-134	1.71e-130	0.84642	3	1.52146
FvH4_2g06060	redox responsive transcription factor 1	0.582	0.511	6.12e-16	1.22e-12	0.315896	3	1.13894
FvH4_2g06450	alpha/beta-Hydrolases superfamily protein	0.844	0.817	9.9e-189	1.98e-185	0.647968	3	1.03305
FvH4_2g06670	Protein of unknown function (DUF1645)	0.914	0.903	5.38e-273	1.08e-269	0.83862	3	1.01218
FvH4_2g07430		0.982	0.97	1.55e-59	3.1e-56	0.336376	3	1.01237
FvH4_2g07450	long-chain acyl-CoA synthetase 2	0.448	0.407	2.58e-10	5.15e-07	0.542145	3	1.10074
FvH4_2g08100	Protein of unknown function (DUF677)	0.819	0.777	6.72e-96	1.34e-92	0.803935	3	1.05405
FvH4_2g08510	unknown seed protein like 1	0.651	0.691	7.3e-40	1.46e-36	0.482018	3	0.942113
FvH4_2g12320	sucrose-proton symporter 2	0.497	0.632	9.96e-10	1.99e-06	0.366781	3	0.786392
FvH4_2g12620	laccase 14	0.617	0.093	4.12e-155	8.24e-152	0.374347	3	6.63441
FvH4_2g13410		0.814	0.561	2.77e-201	5.54e-198	1.49108	3	1.45098
FvH4_2g14570	pathogenesis-related family protein	0.962	0.846	0	0	0.865913	3	1.13712
FvH4_2g14860	Nodulin MtN3 family protein	0.82	0.786	7.64e-30	1.53e-26	1.45298	3	1.04326
FvH4_2g15070		0.991	0.829	0	0	0.851517	3	1.19542
FvH4_2g16110	expansin-like A1	0.495	0.503	0.000160317	0.320634	0.491354	3	0.984095
FvH4_2g16840	RING/U-box superfamily protein	0.806	0.86	1.6e-29	3.19e-26	0.294496	3	0.937209
FvH4_2g17060	hydroxy methylglutaryl CoA reductase 1	0.644	0.683	0.00165952	1	0.518891	3	0.942899
FvH4_2g17080	hydroxy methylglutaryl CoA reductase 1	0.942	0.935	2.46e-191	4.93e-188	0.552597	3	1.00749
FvH4_2g17090	hydroxy methylglutaryl CoA reductase 1	0.969	0.992	4.44e-302	8.87e-299	0.700891	3	0.976815
FvH4_2g17620	ARF-GAP domain 11	0.928	0.91	5.21e-114	1.04e-110	0.799024	3	1.01978
FvH4_2g18040	AGC (cAMP-dependent, cGMP-dependent and protein kinase C) kinase family protein	0.942	0.861	1.29e-83	2.57e-80	0.279785	3	1.09408
FvH4_2g18070	plant U-box 9	0.788	0.679	5.18e-94	1.04e-90	0.343485	3	1.16053
FvH4_2g18100	basic helix-loop-helix (bHLH) DNA-binding superfamily protein	0.625	0.139	3.35e-117	6.69e-114	0.251815	3	4.4964
FvH4_2g18770	small ubiquitin-like modifier 2	0.844	0.834	7.61e-33	1.52e-29	0.501176	3	1.01199
FvH4_2g22520	indoleacetic acid-induced protein 16	0.826	0.644	0	0	1.42758	3	1.28261
FvH4_2g22530	AUX/IAA transcriptional regulator family protein	0.655	0.841	1.49e-05	0.0298908	0.292312	3	0.778835
FvH4_2g23780	Eukaryotic aspartyl protease family protein	1	0.99	0	0	1.84071	3	1.0101
FvH4_2g23960	alpha/beta-Hydrolases superfamily protein	0.944	0.771	9.42e-212	1.88e-208	0.511094	3	1.22438
FvH4_2g24610		0.886	0.83	1.7e-142	3.41e-139	0.328602	3	1.06747
FvH4_2g25200		0.993	0.967	1.55e-185	3.1e-182	0.8935	3	1.02689
FvH4_2g25400	TSPO(outer membrane tryptophan-rich sensory protein)-related	0.912	0.879	1.16e-20	2.32e-17	0.403311	3	1.03754
FvH4_2g25450	Rubber elongation factor protein (REF)	0.84	0.848	0.00202305	1	0.432711	3	0.990566
FvH4_2g25960	Plant invertase/pectin methylesterase inhibitor superfamily	0.983	0.957	3.22e-84	6.44e-81	0.306713	3	1.02717
FvH4_2g26440	flavonol synthase 1	0.512	0.574	0.000167969	0.335939	0.445991	3	0.891986
FvH4_2g28070		0.716	0.644	9.55e-98	1.91e-94	0.488266	3	1.1118
FvH4_2g31570	homolog of carrot EP3-3 chitinase	0.999	0.995	2.62e-96	5.23e-93	0.254417	3	1.00402
FvH4_2g32230	arabinogalactan protein 15	0.99	0.94	1.75e-247	3.51e-244	0.749342	3	1.05319
FvH4_2g33660	cytochrome P450, family 81, subfamily D, polypeptide 5	0.77	0.633	3.67e-121	7.33e-118	0.552524	3	1.21643
FvH4_2g33680		0.937	0.958	2.19e-91	4.38e-88	0.929512	3	0.978079
FvH4_2g33780		0.832	0.914	9.97e-32	1.99e-28	0.669969	3	0.910284
FvH4_2g34770	phospholipase A 2A	0.684	0.175	7.39e-286	1.48e-282	0.400657	3	3.90857
FvH4_2g34780	phospholipase A 2A	0.871	0.294	0	0	0.896578	3	2.96259
FvH4_2g36250	BURP domain-containing protein	0.814	0.587	8.71e-230	1.74e-226	0.569506	3	1.38671
FvH4_2g36640	UDP-glycosyltransferase 73B4	0.927	0.514	0	0	0.85912	3	1.8035
FvH4_2g36880	H(+)-ATPase 5	0.999	0.945	1.95e-131	3.9e-128	0.882189	3	1.05714
FvH4_2g36950	myb domain protein 3	0.64	0.439	1.06e-70	2.12e-67	1.10104	3	1.45786
FvH4_2g36990	3-ketoacyl-CoA synthase 10	0.591	0.262	1.06e-30	2.13e-27	0.82658	3	2.25573
FvH4_2g37690	cold-regulated 47	0.995	0.983	0	0	1.44733	3	1.01221
FvH4_2g38320	Pathogenesis-related thaumatin superfamily protein	0.874	0.917	7.49e-49	1.5e-45	0.758513	3	0.953108
FvH4_2g40880	Glycosyl hydrolase family protein with chitinase insertion domain	0.988	0.897	0	0	0.856659	3	1.10145
FvH4_2g41100	chorismate mutase 2	0.84	0.667	2.99e-95	5.97e-92	0.510801	3	1.25937
FvH4_3g00510		0.666	0.443	5.45e-83	1.09e-79	1.5841	3	1.50339
FvH4_3g01920	glyoxalase I homolog	0.839	0.93	1.75e-16	3.51e-13	0.429052	3	0.902151
FvH4_3g02090	Peroxidase superfamily protein	0.657	0.419	6.1e-45	1.22e-41	1.05928	3	1.56802
FvH4_3g03900	sugar transporter 1	0.999	0.955	0	0	2.1211	3	1.04607
FvH4_3g04160	Protein of unknown function (DUF761)	0.803	0.894	3.37e-18	6.74e-15	0.826533	3	0.89821
FvH4_3g04450		0.738	0.341	8.81e-167	1.76e-163	0.659804	3	2.16422
FvH4_3g04900	CBS domain-containing protein	0.724	0.816	3.5e-06	0.00700932	0.357806	3	0.887255
FvH4_3g04980	Early-responsive to dehydration stress protein (ERD4)	0.908	0.797	1.84e-295	3.67e-292	1.21916	3	1.13927
FvH4_3g06170	purine permease 10	0.711	0.794	4.4e-25	8.79e-22	0.43225	3	0.895466
FvH4_3g06610	GDSL-like Lipase/Acylhydrolase superfamily protein	0.704	0.21	1.12e-138	2.24e-135	1.63064	3	3.35238
FvH4_3g06650	hydroxycinnamoyl-CoA shikimate/quinate hydroxycinnamoyl transferase	0.586	0.451	1.11e-23	2.21e-20	0.691883	3	1.29933
FvH4_3g07080		0.839	0.601	5.71e-290	1.14e-286	0.33522	3	1.39601
FvH4_3g07700	Granulin repeat cysteine protease family protein	0.586	0.265	1.95e-24	3.9e-21	0.975548	3	2.21132
FvH4_3g08830	dormancy-associated protein-like 1	0.827	0.837	1.07e-36	2.14e-33	0.564805	3	0.988053
FvH4_3g09930	amino acid transporter 1	1	0.974	2.03e-281	4.06e-278	0.40724	3	1.02669
FvH4_3g10950		0.991	0.926	0	0	0.574508	3	1.07019
FvH4_3g10960	FAD-binding Berberine family protein	0.967	0.972	4.74e-204	9.49e-201	0.826409	3	0.994856
FvH4_3g11300	FAD-binding Berberine family protein	0.893	0.921	3.72e-58	7.44e-55	0.610765	3	0.969598
FvH4_3g13370	plasma-membrane associated cation-binding protein 1	0.453	0.328	4e-08	8.01e-05	0.690759	3	1.3811
FvH4_3g16390		0.898	0.79	1.35e-297	2.7e-294	1.22842	3	1.13671
FvH4_3g17480	Kunitz family trypsin and protease inhibitor protein	0.936	0.943	2.58e-28	5.15e-25	0.681868	3	0.992577
FvH4_3g18040		0.865	0.328	0	0	0.494129	3	2.6372
FvH4_3g18370	Curculin-like (mannose-binding) lectin family protein	0.612	0.743	4.4e-14	8.8e-11	0.808782	3	0.823688
FvH4_3g18380	D-mannose binding lectin protein with Apple-like carbohydrate-binding domain	0.969	0.945	0	0	1.73977	3	1.0254
FvH4_3g20120	RING membrane-anchor 3	0.932	0.924	2.31e-31	4.62e-28	0.593869	3	1.00866
FvH4_3g20620	Protein of unknown function (DUF1218)	0.593	0.556	0.00685747	1	0.651459	3	1.06655
FvH4_3g20710		0.93	0.917	1.53e-163	3.07e-160	0.359148	3	1.01418
FvH4_3g22740	Translation initiation factor SUI1 family protein	0.871	0.827	1.07e-46	2.15e-43	0.765991	3	1.0532
FvH4_3g23410	O-Glycosyl hydrolases family 17 protein	0.723	0.519	5.46e-117	1.09e-113	0.721329	3	1.39306
FvH4_3g23680		0.996	0.925	0	0	2.57818	3	1.07676
FvH4_3g25370	Pollen Ole e 1 allergen and extensin family protein	0.549	0.173	5.44e-10	1.09e-06	1.71122	3	3.17341
FvH4_3g27100	Bifunctional inhibitor/lipid-transfer protein/seed storage 2S albumin superfamily protein	0.638	0.568	7.58e-19	1.52e-15	0.751601	3	1.12324
FvH4_3g27940		0.959	0.817	0	0	0.597618	3	1.17381
FvH4_3g28460	ABC-2 type transporter family protein	0.638	0.352	3.91e-77	7.83e-74	0.34422	3	1.8125
FvH4_3g32260	plasma membrane intrinsic protein 2	0.534	0.547	0.00510545	1	0.406161	3	0.976234
FvH4_3g33630	tetraspanin3	0.849	0.482	1.72e-271	3.44e-268	0.829923	3	1.76141
FvH4_3g34720	exocyst subunit exo70 family protein H2	0.856	0.847	7.91e-147	1.58e-143	1.04109	3	1.01063
FvH4_3g34750	Chloroplast-targeted copper chaperone protein	0.476	0.189	0.00146851	1	0.354396	3	2.51852
FvH4_3g34940	gamma tonoplast intrinsic protein	0.706	0.791	1.24e-09	2.49e-06	0.676771	3	0.892541
FvH4_3g35020	C2H2-type zinc finger family protein	0.92	0.747	0	0	0.883355	3	1.23159
FvH4_3g36530	2-oxoglutarate (2OG) and Fe(II)-dependent oxygenase superfamily protein	0.92	0.821	4.94e-194	9.87e-191	1.02667	3	1.12058
FvH4_3g36780	Haloacid dehalogenase-like hydrolase (HAD) superfamily protein	0.847	0.968	7.12e-248	1.42e-244	1.26192	3	0.875
FvH4_3g37080	hydroxycinnamoyl-CoA shikimate/quinate hydroxycinnamoyl transferase	0.35	0.024	1.5e-116	2.99e-113	0.397548	3	14.5833
FvH4_3g38970	glutamine-dependent asparagine synthase 1	0.784	0.695	2.04e-30	4.08e-27	0.497888	3	1.12806
FvH4_3g40360	expansin A8	0.596	0.29	2.15e-32	4.31e-29	1.40238	3	2.05517
FvH4_3g40570	cinnamate-4-hydroxylase	0.788	0.948	1.01e-43	2.03e-40	0.259462	3	0.831224
FvH4_3g41930	seed imbibition 1	0.493	0.647	9.58e-06	0.0191689	0.399673	3	0.761978
FvH4_3g42750	cellulose synthase like E1	0.783	0.789	3.07e-140	6.15e-137	0.503256	3	0.992395
FvH4_3g44850	Bifunctional inhibitor/lipid-transfer protein/seed storage 2S albumin superfamily protein	0.419	0.259	7.68e-16	1.54e-12	0.826785	3	1.61776
FvH4_3g44890		0.84	0.637	1.95e-157	3.89e-154	0.372949	3	1.31868
FvH4_4g01690	ATPase E1-E2 type family protein / haloacid dehalogenase-like hydrolase family protein	0.937	0.854	3.49e-285	6.98e-282	1.09596	3	1.09719
FvH4_4g01980	3-ketoacyl-CoA synthase 2	0.662	0.369	3.85e-83	7.69e-80	1.29033	3	1.79404
FvH4_4g02260	AUX/IAA transcriptional regulator family protein	0.734	0.222	1.38e-254	2.77e-251	0.309251	3	3.30631
FvH4_4g02280	indole-3-acetic acid inducible 14	0.558	0.285	1.2e-12	2.4e-09	0.823278	3	1.95789
FvH4_4g02850	Serine protease inhibitor, potato inhibitor I-type family protein	0.854	0.899	4.95e-91	9.91e-88	0.355401	3	0.949944
FvH4_4g02860	Serine protease inhibitor, potato inhibitor I-type family protein	0.948	0.97	2.71e-232	5.43e-229	0.329778	3	0.97732
FvH4_4g02870	Serine protease inhibitor, potato inhibitor I-type family protein	0.909	0.943	6.08e-259	1.22e-255	0.312612	3	0.963945
FvH4_4g04120		0.598	0.238	3.17e-37	6.33e-34	1.24865	3	2.51261
FvH4_4g04160	RNA-binding (RRM/RBD/RNP motifs) family protein	0.722	0.498	1.85e-151	3.69e-148	1.08161	3	1.4498
FvH4_4g05760	Pectin lyase-like superfamily protein	0.287	0.317	2.91e-20	5.81e-17	0.397423	3	0.905363
FvH4_4g06500		0.699	0.158	4.32e-239	8.64e-236	0.52014	3	4.42405
FvH4_4g07930	serine carboxypeptidase-like 18	0.517	0.229	7.03e-13	1.41e-09	0.370043	3	2.25764
FvH4_4g09300	Uncharacterised protein family (UPF0497)	0.469	0.294	0.00100155	1	0.26903	3	1.59524
FvH4_4g10190	Fatty acid hydroxylase superfamily	0.697	0.302	2.33e-133	4.66e-130	1.14502	3	2.30795
FvH4_4g10640	homolog of carrot EP3-3 chitinase	0.999	0.981	5.42e-203	1.08e-199	0.952524	3	1.01835
FvH4_4g10860	pfkB-like carbohydrate kinase family protein	0.787	0.703	2.89e-145	5.78e-142	0.626908	3	1.11949
FvH4_4g12490	NAD(P)-linked oxidoreductase superfamily protein	0.945	0.921	3.65e-83	7.31e-80	0.578183	3	1.02606
FvH4_4g13260	NAD(P)-binding Rossmann-fold superfamily protein	0.908	0.839	1.59e-35	3.18e-32	0.408427	3	1.08224
FvH4_4g13360	HXXXD-type acyl-transferase family protein	0.429	0.08	3.16e-14	6.33e-11	0.672405	3	5.3625
FvH4_4g14320		0.925	0.884	7.09e-241	1.42e-237	0.950424	3	1.04638
FvH4_4g17180	beta-amylase 3	0.905	0.912	2.83e-09	5.66e-06	0.335814	3	0.992325
FvH4_4g17290	Uncharacterised protein family (UPF0497)	0.962	0.963	5.7e-145	1.14e-141	0.81686	3	0.998962
FvH4_4g18830	MLP-like protein 423	0.962	0.982	5.31e-31	1.06e-27	0.305872	3	0.979633
FvH4_4g18850	MLP-like protein 423	1	1	0	0	1.35018	3	1
FvH4_4g18860		0.897	0.927	3.36e-33	6.71e-30	0.316375	3	0.967638
FvH4_4g18990	MLP-like protein 423	1	1	0	0	3.15597	3	1
FvH4_4g19010	MLP-like protein 423	0.999	0.995	0	0	1.01439	3	1.00402
FvH4_4g19040	MLP-like protein 423	0.999	0.999	2.42e-212	4.84e-209	1.35768	3	1
FvH4_4g19060	MLP-like protein 423	1	1	0	0	1.33066	3	1
FvH4_4g19070		0.999	1	6.53e-287	1.31e-283	1.45155	3	0.999
FvH4_4g19080	MLP-like protein 423	1	1	3.86e-228	7.71e-225	1.29807	3	1
FvH4_4g19120	MLP-like protein 423	1	0.998	7.47e-226	1.49e-222	0.961251	3	1.002
FvH4_4g19700	MLP-like protein 423	1	1	0	0	0.849452	3	1
FvH4_4g19710	MLP-like protein 423	1	1	3.93e-245	7.85e-242	1.07703	3	1
FvH4_4g20640		0.852	0.931	3.19e-10	6.38e-07	0.340982	3	0.915145
FvH4_4g22090	xyloglucan endotransglucosylase/hydrolase 4	0.387	0.362	9.97e-37	1.99e-33	0.872597	3	1.06906
FvH4_4g23040	GRAM domain family protein	0.674	0.66	4.93e-44	9.87e-41	0.961681	3	1.02121
FvH4_4g23050		0.558	0.353	1.44e-57	2.87e-54	0.492851	3	1.58074
FvH4_4g23670	glycosylphosphatidylinositol-anchored lipid protein transfer 1	0.544	0.335	5.34e-08	0.00010672	0.828494	3	1.62388
FvH4_4g24790	HXXXD-type acyl-transferase family protein	1	0.983	1.76e-218	3.52e-215	0.795988	3	1.01729
FvH4_4g25050	beta-ketoacyl reductase 1	0.529	0.8	5.32e-07	0.00106467	0.593764	3	0.66125
FvH4_4g25110	Pectate lyase family protein	0.357	0.06	4.58e-87	9.16e-84	0.25335	3	5.95
FvH4_4g26070	cysteine-rich RLK (RECEPTOR-like protein kinase) 3	0.673	0.829	6.52e-05	0.130322	0.502165	3	0.811821
FvH4_4g26500	Protein kinase superfamily protein	0.636	0.592	6.1e-08	0.000122093	0.814852	3	1.07432
FvH4_4g26730		0.861	0.685	1.25e-169	2.5e-166	0.568847	3	1.25693
FvH4_4g27180	Adenine nucleotide alpha hydrolases-like superfamily protein	0.615	0.627	5.86e-10	1.17e-06	0.6955	3	0.980861
FvH4_4g27340		0.614	0.622	0.000107863	0.215726	0.376802	3	0.987138
FvH4_4g27420	3-ketoacyl-CoA synthase 6	0.764	0.357	2.14e-225	4.29e-222	1.74429	3	2.14006
FvH4_4g28310	nudix hydrolase 1	0.588	0.587	3.17e-20	6.34e-17	0.554817	3	1.0017
FvH4_4g32180		0.973	0.842	0	0	1.32172	3	1.15558
FvH4_4g32290	myb domain protein 4	0.633	0.093	1.14e-118	2.28e-115	0.28821	3	6.80645
FvH4_4g32720	Polyketide cyclase/dehydrase and lipid transport superfamily protein	0.537	0.157	2.61e-10	5.22e-07	0.470836	3	3.42038
FvH4_4g32750	MLP-like protein 28	0.715	0.345	5.17e-152	1.03e-148	1.15347	3	2.07246
FvH4_4g33930	PLANT CADMIUM RESISTANCE 2	0.999	0.981	2.24e-221	4.48e-218	0.311515	3	1.01835
FvH4_4g34200	PLANT CADMIUM RESISTANCE 2	0.998	0.796	0	0	0.462003	3	1.25377
FvH4_4g34260	DC1 domain-containing protein	0.827	0.78	4.12e-56	8.24e-53	0.564019	3	1.06026
FvH4_4g34350	similar to RCD one 2	0.838	0.773	1.68e-157	3.35e-154	0.639573	3	1.08409
FvH4_4g34890	MLP-like protein 423	0.733	0.458	1.18e-172	2.36e-169	2.38583	3	1.60044
FvH4_4g35190		0.997	0.997	3.74e-64	7.47e-61	0.358901	3	1
FvH4_4g36510	gibberellin 2-oxidase 8	0.554	0.438	0.00156565	1	0.273147	3	1.26484
FvH4_5g00070		0.426	0.007	2.97e-19	5.94e-16	0.398014	3	60.8571
FvH4_5g00780	MLP-like protein 423	0.986	0.95	0	0	0.673849	3	1.03789
FvH4_5g00820		0.857	0.795	3.89e-228	7.78e-225	0.40182	3	1.07799
FvH4_5g01460	Integrase-type DNA-binding superfamily protein	0.793	0.696	2.89e-133	5.78e-130	0.308745	3	1.13937
FvH4_5g01690	myo-inositol oxygenase 1	0.905	0.849	3.54e-125	7.08e-122	0.488185	3	1.06596
FvH4_5g03140	Heavy metal transport/detoxification superfamily protein	0.844	0.843	2.26e-182	4.52e-179	0.916377	3	1.00119
FvH4_5g03210	WRKY family transcription factor	0.874	0.917	1.5e-82	3.01e-79	0.459856	3	0.953108
FvH4_5g03320	Late embryogenesis abundant (LEA) hydroxyproline-rich glycoprotein family	0.971	0.995	4.54e-91	9.08e-88	0.475636	3	0.975879
FvH4_5g03330	Late embryogenesis abundant (LEA) hydroxyproline-rich glycoprotein family	0.983	0.921	2.02e-281	4.03e-278	1.21709	3	1.06732
FvH4_5g03440	Myzus persicae-induced lipase 1	0.945	0.932	1.58e-24	3.17e-21	0.372355	3	1.01395
FvH4_5g03450	Late embryogenesis abundant (LEA) hydroxyproline-rich glycoprotein family	0.627	0.221	7.77e-63	1.55e-59	0.351568	3	2.8371
FvH4_5g03960		0.469	0.237	0.00150954	1	0.812923	3	1.9789
FvH4_5g04150		0.611	0.393	3.59e-39	7.18e-36	0.415364	3	1.55471
FvH4_5g06180	Octicosapeptide/Phox/Bem1p family protein	0.814	0.908	2.25e-14	4.51e-11	0.387638	3	0.896476
FvH4_5g10200	cinnamyl-alcohol dehydrogenase	0.967	0.857	3.85e-31	7.7e-28	0.282106	3	1.12835
FvH4_5g10640	GroES-like zinc-binding dehydrogenase family protein	0.638	0.439	2.31e-54	4.62e-51	0.282661	3	1.4533
FvH4_5g15850	catalytics	0.817	0.618	3.12e-151	6.24e-148	0.276137	3	1.32201
FvH4_5g17620	nudix hydrolase homolog 4	0.886	0.831	1.72e-09	3.45e-06	0.324524	3	1.06619
FvH4_5g17730	ARM repeat superfamily protein	0.981	0.987	1.22e-22	2.45e-19	0.355709	3	0.993921
FvH4_5g17900	NAD(P)-linked oxidoreductase superfamily protein	0.999	0.998	8.13e-302	1.63e-298	0.903978	3	1.001
FvH4_5g19040	Nodulin MtN21 /EamA-like transporter family protein	0.807	0.209	0	0	0.453681	3	3.86124
FvH4_5g22420	NAD(P)-binding Rossmann-fold superfamily protein	0.58	0.593	1.06e-11	2.12e-08	0.390375	3	0.978078
FvH4_5g23770	UDP-glucosyl transferase 73D1	0.873	0.761	4.54e-73	9.08e-70	0.506959	3	1.14717
FvH4_5g24950	Uncharacterised protein family (UPF0497)	0.763	0.327	1.25e-232	2.5e-229	0.948592	3	2.33333
FvH4_5g26470	CP12 domain-containing protein 3	0.916	0.771	6.45e-261	1.29e-257	0.820126	3	1.18807
FvH4_5g26660	Protein of unknown function, DUF538	0.561	0.517	1.96e-06	0.00391152	1.27431	3	1.08511
FvH4_5g27250	Chitinase family protein	0.973	0.898	0	0	0.885712	3	1.08352
FvH4_5g32180	serine-type endopeptidase inhibitors	0.994	0.997	1.01e-295	2.01e-292	1.21161	3	0.996991
FvH4_5g32320	myb domain protein 3	0.793	0.695	2.12e-120	4.25e-117	0.894223	3	1.14101
FvH4_5g34260	fatty acid desaturase 5	0.328	0.094	2.6e-111	5.21e-108	0.370292	3	3.48936
FvH4_5g35590	Plant invertase/pectin methylesterase inhibitor superfamily	0.987	0.937	0	0	1.96431	3	1.05336
FvH4_5g35620	dicarboxylate carrier 2	0.95	0.721	1.45e-109	2.89e-106	0.496587	3	1.31761
FvH4_5g36900	Phosphate-responsive 1 family protein	0.746	0.831	0.00456006	1	0.393659	3	0.897714
FvH4_5g36910	Phosphate-responsive 1 family protein	0.741	0.627	4.91e-58	9.82e-55	0.267216	3	1.18182
FvH4_5g36980	UDP-glucosyl transferase 85A2	0.829	0.904	3.39e-13	6.79e-10	0.577198	3	0.917035
FvH4_5g37830	Transducin/WD40 repeat-like superfamily protein	0.813	0.794	1.41e-82	2.83e-79	0.829967	3	1.02393
FvH4_5g37950		0.999	0.989	7.3e-179	1.46e-175	0.658064	3	1.01011
FvH4_5g38040	2-oxoglutarate (2OG) and Fe(II)-dependent oxygenase superfamily protein	0.999	0.998	1.7e-189	3.39e-186	1.23822	3	1.001
FvH4_5g38250		0.998	0.981	8.14e-243	1.63e-239	0.86205	3	1.01733
FvH4_5g38280	glycerol-3-phosphate acyltransferase 3	0.588	0.182	1.42e-33	2.84e-30	0.742943	3	3.23077
FvH4_6g01010	VPS54	0.812	0.677	7.97e-48	1.59e-44	0.283845	3	1.19941
FvH4_6g01380	GDSL-like Lipase/Acylhydrolase superfamily protein	0.535	0.144	1.61e-08	3.22e-05	1.14125	3	3.71528
FvH4_6g02870	AUX/IAA transcriptional regulator family protein	0.93	0.897	8.08e-227	1.62e-223	1.32393	3	1.03679
FvH4_6g03050	NAD(P)-linked oxidoreductase superfamily protein	0.842	0.826	7.54e-144	1.51e-140	0.601215	3	1.01937
FvH4_6g03070	NAD(P)-linked oxidoreductase superfamily protein	0.673	0.66	1.46e-33	2.92e-30	0.382947	3	1.0197
FvH4_6g03090		0.937	0.837	1.03e-280	2.07e-277	0.883553	3	1.11947
FvH4_6g03110	NAD(P)-linked oxidoreductase superfamily protein	0.895	0.889	6.9e-85	1.38e-81	0.646848	3	1.00675
FvH4_6g03180		1	0.993	0	0	1.92666	3	1.00705
FvH4_6g04120		0.515	0.399	2.63e-11	5.26e-08	0.861654	3	1.29073
FvH4_6g04150		0.625	0.43	1.16e-52	2.33e-49	1.83711	3	1.45349
FvH4_6g04660	dehydroquinate dehydratase, putative / shikimate dehydrogenase, putative	0.74	0.422	3.41e-219	6.83e-216	1.36266	3	1.75355
FvH4_6g04670	dehydroquinate dehydratase, putative / shikimate dehydrogenase, putative	0.706	0.371	9.87e-177	1.97e-173	1.18952	3	1.90296
FvH4_6g06090	lipoxygenase 1	0.991	1	2.03e-211	4.06e-208	1.18177	3	0.991
FvH4_6g06950	white-brown complex homolog protein 11	0.669	0.294	1.82e-96	3.65e-93	0.660934	3	2.27551
FvH4_6g07370	Inorganic H pyrophosphatase family protein	0.813	0.817	1.55e-177	3.1e-174	1.23574	3	0.995104
FvH4_6g07630	basic helix-loop-helix (bHLH) DNA-binding superfamily protein	0.865	0.931	3.33e-169	6.66e-166	0.69184	3	0.929108
FvH4_6g07820	Protein of unknown function, DUF538	0.512	0.41	1.26e-18	2.53e-15	0.269509	3	1.24878
FvH4_6g07830	Protein of unknown function, DUF538	0.731	0.39	1.08e-157	2.16e-154	1.53794	3	1.87436
FvH4_6g07930	galactinol synthase 2	0.601	0.291	1.63e-38	3.25e-35	0.665155	3	2.06529
FvH4_6g08040	non-intrinsic ABC protein 9	0.696	0.811	2.15e-06	0.00430392	0.547672	3	0.8582
FvH4_6g08500	aspartic proteinase A1	0.564	0.6	0.00600784	1	0.290847	3	0.94
FvH4_6g08600		0.673	0.624	4.38e-35	8.75e-32	0.746695	3	1.07853
FvH4_6g08740	germin-like protein 5	0.976	0.935	0	0	1.28222	3	1.04385
FvH4_6g09160	Protein of unknown function (DUF567)	0.797	0.525	6.48e-189	1.3e-185	0.333246	3	1.5181
FvH4_6g09280	Late embryogenesis abundant (LEA) hydroxyproline-rich glycoprotein family	0.639	0.585	3.25e-35	6.49e-32	0.719247	3	1.09231
FvH4_6g09780	Protein of unknown function, DUF599	0.423	0.305	1.6e-13	3.2e-10	0.294234	3	1.38689
FvH4_6g09960	lipid transfer protein 4	0.536	0.173	3e-07	0.00059948	1.75609	3	3.09827
FvH4_6g09970	lipid transfer protein 4	0.598	0.536	6.16e-27	1.23e-23	1.3051	3	1.11567
FvH4_6g09980	lipid transfer protein 3	0.902	0.318	0	0	3.83675	3	2.83648
FvH4_6g10350	Protein of unknown function (DUF567)	0.989	0.987	2.8e-261	5.61e-258	0.4667	3	1.00203
FvH4_6g10770	ferretin 1	0.928	0.919	2.07e-30	4.14e-27	0.599246	3	1.00979
FvH4_6g11040	ammonium transporter 2	0.92	0.969	7.65e-89	1.53e-85	0.314168	3	0.949432
FvH4_6g11360	2-oxoglutarate (2OG) and Fe(II)-dependent oxygenase superfamily protein	0.886	0.903	7.74e-157	1.55e-153	1.33805	3	0.981174
FvH4_6g11780		0.457	0.188	3.63e-09	7.25e-06	0.310663	3	2.43085
FvH4_6g11840	Transmembrane amino acid transporter family protein	0.42	0.445	1.42e-17	2.85e-14	0.295743	3	0.94382
FvH4_6g12390	PAR1 protein	0.997	0.96	0	0	0.320328	3	1.03854
FvH4_6g12670	Adenine nucleotide alpha hydrolases-like superfamily protein	0.9	0.833	0	0	0.428234	3	1.08043
FvH4_6g13120	NAD-dependent epimerase/dehydratase family protein	0.854	0.725	1.76e-289	3.52e-286	1.71257	3	1.17793
FvH4_6g13710		0.924	0.922	1.38e-98	2.75e-95	0.367312	3	1.00217
FvH4_6g14170	NAD(P)-binding Rossmann-fold superfamily protein	0.534	0.296	0.00015843	0.316861	0.638826	3	1.80405
FvH4_6g14970	Glutathione S-transferase family protein	0.95	0.98	1.48e-147	2.95e-144	0.988937	3	0.969388
FvH4_6g15530		0.331	0.413	4.76e-85	9.52e-82	0.30788	3	0.801453
FvH4_6g16060	PHE ammonia lyase 1	0.453	0.589	3.95e-23	7.9e-20	0.332369	3	0.7691
FvH4_6g16630	Major facilitator superfamily protein	0.48	0.736	2.91e-32	5.83e-29	0.323811	3	0.652174
FvH4_6g16770	gamma tonoplast intrinsic protein	0.894	0.894	6.3e-116	1.26e-112	1.01283	3	1
FvH4_6g17980	Aldolase superfamily protein	0.972	0.967	1.26e-294	2.51e-291	0.952498	3	1.00517
FvH4_6g19280	2-oxoglutarate (2OG) and Fe(II)-dependent oxygenase superfamily protein	0.629	0.697	1.13e-32	2.27e-29	0.675133	3	0.902439
FvH4_6g20140	Late embryogenesis abundant (LEA) hydroxyproline-rich glycoprotein family	0.883	0.619	3.2e-271	6.4e-268	0.373327	3	1.42649
FvH4_6g20160		0.879	0.892	1.48e-120	2.97e-117	1.06621	3	0.985426
FvH4_6g20390	plant U-box 24	0.9	0.843	8.12e-219	1.62e-215	0.599675	3	1.06762
FvH4_6g21660		0.761	0.636	4.74e-133	9.49e-130	1.02936	3	1.19654
FvH4_6g21670		0.642	0.686	1.11e-11	2.22e-08	1.13897	3	0.93586
FvH4_6g22790	polygalacturonase inhibiting protein 1	0.947	0.982	5.28e-108	1.06e-104	0.843122	3	0.964358
FvH4_6g26140	CAAX amino terminal protease family protein	0.895	0.709	6.8e-193	1.36e-189	0.810122	3	1.26234
FvH4_6g26180	thioredoxin M-type 4	0.972	0.929	8e-231	1.6e-227	1.49329	3	1.04629
FvH4_6g28000		0.747	0.637	3.53e-113	7.06e-110	0.270449	3	1.17268
FvH4_6g29330	Actin-like ATPase superfamily protein	0.811	0.578	2.94e-144	5.89e-141	0.262423	3	1.40311
FvH4_6g29760	Protein of unknown function (DUF567)	0.956	0.744	1.26e-225	2.51e-222	0.521839	3	1.28495
FvH4_6g29770	blue-copper-binding protein	0.988	0.933	1.23e-243	2.46e-240	1.41945	3	1.05895
FvH4_6g29800	blue-copper-binding protein	0.937	0.97	2.33e-149	4.65e-146	1.1219	3	0.965979
FvH4_6g30850	AUX/IAA transcriptional regulator family protein	0.877	0.935	3.89e-119	7.77e-116	1.00248	3	0.937968
FvH4_6g30860	indole-3-acetic acid inducible 19	0.819	0.506	0	0	1.08973	3	1.61858
FvH4_6g30930	Galactose oxidase/kelch repeat superfamily protein	0.707	0.75	5.43e-39	1.09e-35	0.508389	3	0.942667
FvH4_6g30950	Galactose oxidase/kelch repeat superfamily protein	0.976	0.918	7.15e-133	1.43e-129	0.630451	3	1.06318
FvH4_6g32640	GDSL-like Lipase/Acylhydrolase superfamily protein	0.763	0.557	3.69e-211	7.37e-208	1.55532	3	1.36984
FvH4_6g32710		1	1	0	0	2.02537	3	1
FvH4_6g32720	myo-inositol oxygenase 1	0.728	0.679	4.27e-18	8.54e-15	0.281805	3	1.07216
FvH4_6g33360	Glucose-methanol-choline (GMC) oxidoreductase family protein	0.434	0.172	1.6e-14	3.2e-11	0.415328	3	2.52326
FvH4_6g35330	Dormancy/auxin associated family protein	0.638	0.499	4.85e-46	9.7e-43	0.616023	3	1.27856
FvH4_6g36240		0.539	0.217	1.95e-22	3.9e-19	0.634252	3	2.48387
FvH4_6g37070		0.717	0.29	2.06e-156	4.13e-153	0.361429	3	2.47241
FvH4_6g38080	rhamnose biosynthesis 1	0.385	0.553	6.47e-32	1.29e-28	0.438071	3	0.696203
FvH4_6g38210		0.697	0.342	2.77e-132	5.54e-129	0.251361	3	2.03801
FvH4_6g38870	helicase in vascular tissue and tapetum	0.787	0.648	2.3e-43	4.6e-40	0.446841	3	1.21451
FvH4_6g39640		0.892	0.808	6.23e-206	1.25e-202	0.860691	3	1.10396
FvH4_6g39660		0.866	0.907	3.53e-127	7.05e-124	1.26782	3	0.954796
FvH4_6g39680		0.866	0.844	1.93e-141	3.86e-138	1.28112	3	1.02607
FvH4_6g40280	Heavy metal transport/detoxification superfamily protein	0.917	0.905	0.00841195	1	0.320465	3	1.01326
FvH4_6g41660	Glycine-rich protein family	0.849	0.547	0	0	3.19436	3	1.5521
FvH4_6g41880		0.35	0.14	6.81e-93	1.36e-89	0.498693	3	2.5
FvH4_6g42630		0.722	0.363	3.04e-168	6.07e-165	0.366445	3	1.98898
FvH4_6g42650	RNAse II-like 1	0.946	0.824	0	0	0.263634	3	1.14806
FvH4_6g42980		0.445	0.108	1.72e-14	3.43e-11	0.392984	3	4.12037
FvH4_6g43110	alkenal reductase	0.446	0.232	3.57e-10	7.13e-07	0.341196	3	1.92241
FvH4_6g44750	cytochrome P450, family 71, subfamily B, polypeptide 14	0.851	0.622	1.11e-233	2.23e-230	0.364624	3	1.36817
FvH4_6g45730	Methylenetetrahydrofolate reductase family protein	0.845	0.787	4.03e-78	8.05e-75	0.308206	3	1.0737
FvH4_6g48030		0.905	0.789	5.28e-304	1.06e-300	1.24007	3	1.14702
FvH4_6g48210	expansin A1	0.637	0.083	0	0	0.530616	3	7.6747
FvH4_6g48590	GAST1 protein homolog 4	0.783	0.463	1.64e-193	3.27e-190	1.35257	3	1.69114
FvH4_6g48940	tubulin alpha-2 chain	0.383	0.523	2.12e-45	4.23e-42	0.307647	3	0.732314
FvH4_6g50480		0.955	0.962	1.58e-86	3.17e-83	0.445153	3	0.992723
FvH4_6g50800	Protein of unknown function (DUF1645)	0.803	0.783	1.54e-54	3.07e-51	0.275503	3	1.02554
FvH4_6g51200	RNI-like superfamily protein	0.736	0.569	5.09e-89	1.02e-85	0.453378	3	1.2935
FvH4_6g54120	GRAM domain family protein	0.812	0.729	1.61e-57	3.23e-54	0.633961	3	1.11385
FvH4_7g00120	Cysteine/Histidine-rich C1 domain family protein	0.917	0.923	2.22e-76	4.43e-73	0.297684	3	0.993499
FvH4_7g00230		0.471	0.305	0.00151268	1	1.21179	3	1.54426
FvH4_7g00250	beta glucosidase 17	0.733	0.542	3.74e-149	7.48e-146	1.24036	3	1.3524
FvH4_7g01160	Chalcone and stilbene synthase family protein	0.421	0.255	4.24e-09	8.48e-06	0.25293	3	1.65098
FvH4_7g02540		0.65	0.431	2.89e-62	5.78e-59	0.560736	3	1.50812
FvH4_7g02560	Eukaryotic aspartyl protease family protein	0.926	0.893	9.34e-164	1.87e-160	0.279326	3	1.03695
FvH4_7g03120	gamma tonoplast intrinsic protein	0.484	0.585	0.000107409	0.214818	0.85917	3	0.82735
FvH4_7g03900	sulfotransferase 2A	0.538	0.03	4.6e-35	9.2e-32	0.271956	3	17.9333
FvH4_7g04140	cystatin B	0.781	0.802	4.84e-14	9.68e-11	0.310622	3	0.973815
FvH4_7g08560	Fatty acid hydroxylase superfamily	0.805	0.057	0	0	0.289536	3	14.1228
FvH4_7g08590	Fatty acid hydroxylase superfamily	0.377	0.196	4.13e-54	8.26e-51	0.993293	3	1.92347
FvH4_7g13490	Calcium-dependent lipid-binding (CaLB domain) family protein	0.967	0.898	0	0	1.71695	3	1.07684
FvH4_7g14440	glycerol-3-phosphate acyltransferase 8	0.538	0.128	4.08e-07	0.000815601	0.544771	3	4.20312
FvH4_7g15450		0.974	0.905	0	0	1.40254	3	1.07624
FvH4_7g15460	Late embryogenesis abundant protein	0.93	0.791	6.24e-139	1.25e-135	0.611463	3	1.17573
FvH4_7g15550	Fatty acid/sphingolipid desaturase	0.607	0.415	1.13e-37	2.27e-34	0.36337	3	1.46265
FvH4_7g15950		0.469	0.169	0.000267219	0.534437	0.619183	3	2.77515
FvH4_7g18510	Major facilitator superfamily protein	0.813	0.654	1.82e-152	3.64e-149	0.646253	3	1.24312
FvH4_7g18950	Protein kinase superfamily protein	0.814	0.562	1.03e-228	2.05e-225	0.415694	3	1.4484
FvH4_7g19940	dehydroascorbate reductase 2	0.777	0.808	1.31e-27	2.63e-24	0.292975	3	0.961634
FvH4_7g20000		0.983	0.939	1.08e-119	2.15e-116	0.360945	3	1.04686
FvH4_7g20010		0.913	0.819	8.39e-124	1.68e-120	0.258624	3	1.11477
FvH4_7g20870	Chalcone-flavanone isomerase family protein	0.837	0.81	5.76e-165	1.15e-161	1.0772	3	1.03333
FvH4_7g22400	3-oxo-5-alpha-steroid 4-dehydrogenase family protein	0.604	0.533	2.15e-21	4.3e-18	0.710788	3	1.13321
FvH4_7g23060	protein phosphatase 2CA	0.957	0.957	3.39e-129	6.78e-126	0.436803	3	1
FvH4_7g24120	plasma membrane intrinsic protein 1;4	0.942	0.81	4.31e-245	8.62e-242	1.30695	3	1.16296
FvH4_7g24410	SGNH hydrolase-type esterase superfamily protein	0.768	0.557	3.47e-175	6.95e-172	0.538619	3	1.37882
FvH4_7g24550	2-oxoglutarate (2OG) and Fe(II)-dependent oxygenase superfamily protein	0.944	0.982	1.2e-35	2.4e-32	0.780521	3	0.961303
FvH4_7g24650	Protein phosphatase 2C family protein	0.861	0.868	1.95e-21	3.9e-18	0.326615	3	0.991935
FvH4_7g25200	Integrase-type DNA-binding superfamily protein	0.805	0.616	1.15e-171	2.31e-168	0.547222	3	1.30682
FvH4_7g25890	Chalcone-flavanone isomerase family protein	0.546	0.445	4.71e-06	0.00942943	0.742198	3	1.22697
FvH4_7g26920	ethylene responsive element binding factor 1	0.964	0.903	6.88e-250	1.38e-246	1.27383	3	1.06755
FvH4_7g27730	SKU5 similar 1	0.783	0.603	5.21e-146	1.04e-142	0.439313	3	1.29851
FvH4_7g27820		0.906	0.829	4.4e-92	8.8e-89	1.01735	3	1.09288
FvH4_7g27850	Plant invertase/pectin methylesterase inhibitor superfamily protein	0.947	0.844	0	0	1.8227	3	1.12204
FvH4_7g28960	Integrase-type DNA-binding superfamily protein	0.859	0.833	2.88e-107	5.76e-104	0.624939	3	1.03121
FvH4_7g29480		0.65	0.54	1.07e-47	2.15e-44	1.21922	3	1.2037
FvH4_7g30050		0.79	0.664	8.2e-240	1.64e-236	1.40113	3	1.18976
FvH4_7g30550	Late embryogenesis abundant (LEA) hydroxyproline-rich glycoprotein family	0.622	0.445	2.58e-28	5.16e-25	0.595184	3	1.39775
FvH4_7g30640	SLAC1 homologue 3	0.939	0.779	0	0	0.3177	3	1.20539
FvH4_7g31480	Disease resistance-responsive (dirigent-like protein) family protein	0.999	0.96	1.98e-235	3.96e-232	0.664334	3	1.04063
FvH4_7g32500	P-loop containing nucleoside triphosphate hydrolases superfamily protein	0.9	0.99	7.19e-74	1.44e-70	0.80153	3	0.909091
FvH4_7g33590	scramblase-related	0.688	0.753	1.47e-07	0.00029386	0.36065	3	0.913679
FvH4_7g33600		0.731	0.604	3.02e-68	6.03e-65	0.707593	3	1.21026
FvH4_7g34120		1	0.979	0	0	0.461465	3	1.02145
FvH4_7g34200	GroES-like zinc-binding dehydrogenase family protein	0.818	0.87	4.69e-198	9.38e-195	0.937276	3	0.94023
FvH4_1g00750		0.34	0.019	1.29e-71	2.58e-68	0.489063	4	17.8947
FvH4_1g01050	Reticulon family protein	0.389	0.436	5.5e-17	1.1e-13	0.353522	4	0.892202
FvH4_1g01610		0.794	0.576	1.37e-117	2.74e-114	0.93126	4	1.37847
FvH4_1g02190	Inorganic H pyrophosphatase family protein	0.686	0.509	6.92e-55	1.38e-51	0.835103	4	1.34774
FvH4_1g03040	plant-specific transcription factor YABBY family protein	0.712	0.406	9.21e-82	1.84e-78	0.812096	4	1.75369
FvH4_1g03630	Ran BP2/NZF zinc finger-like superfamily protein	0.453	0.191	6.85e-91	1.37e-87	1.4502	4	2.37173
FvH4_1g04050		0.716	0.321	1.47e-110	2.95e-107	0.476028	4	2.23053
FvH4_1g05030		0.604	0.539	2.7e-18	5.39e-15	0.714741	4	1.12059
FvH4_1g06030	RING/U-box superfamily protein	0.967	0.968	2.11e-08	4.23e-05	0.301254	4	0.998967
FvH4_1g06090	Senescence/dehydration-associated protein-related	0.717	0.763	7.36e-14	1.47e-10	0.613536	4	0.939712
FvH4_1g08580	Mob1/phocein family protein	0.817	0.685	5.07e-73	1.01e-69	0.364934	4	1.1927
FvH4_1g08610	Ankyrin repeat family protein	0.63	0.027	4.73e-239	9.46e-236	0.326561	4	23.3333
FvH4_1g09360	sucrose synthase 4	0.857	0.899	8.89e-82	1.78e-78	1.03593	4	0.953281
FvH4_1g09610	pectin methylesterase 44	0.724	0.369	8.98e-81	1.8e-77	0.63743	4	1.96206
FvH4_1g11710	Pathogenesis-related thaumatin superfamily protein	0.644	0.132	8.91e-118	1.78e-114	0.714039	4	4.87879
FvH4_1g11720	Pathogenesis-related thaumatin superfamily protein	0.57	0.835	4.81e-21	9.62e-18	0.371807	4	0.682635
FvH4_1g12030	histone H1-3	0.762	0.615	3.85e-57	7.69e-54	0.911686	4	1.23902
FvH4_1g12210	ferulic acid 5-hydroxylase 1	0.772	0.7	8.46e-22	1.69e-18	0.834921	4	1.10286
FvH4_1g12550	dehydrin xero 1	0.575	0.485	3.56e-23	7.11e-20	0.313584	4	1.18557
FvH4_1g12590		0.676	0.559	1.11e-09	2.23e-06	0.600462	4	1.2093
FvH4_1g12620	basic leucine-zipper 44	0.601	0.778	9.64e-25	1.93e-21	0.275063	4	0.772494
FvH4_1g12700	P-loop containing nucleoside triphosphate hydrolases superfamily protein	0.839	0.552	1.47e-137	2.94e-134	0.532846	4	1.51993
FvH4_1g14950	methyl esterase 10	0.792	0.82	9.86e-07	0.00197255	0.45111	4	0.965854
FvH4_1g15920	EF hand calcium-binding protein family	0.623	0.036	0	0	0.355045	4	17.3056
FvH4_1g16030	heat shock factor 4	0.979	0.993	1.73e-60	3.46e-57	0.276591	4	0.985901
FvH4_1g16530	Granulin repeat cysteine protease family protein	0.663	0.629	6.03e-32	1.21e-28	0.919594	4	1.05405
FvH4_1g16690		0.444	0.029	9.4e-173	1.88e-169	0.413192	4	15.3103
FvH4_1g17130		0.745	0.421	1.28e-113	2.57e-110	1.40956	4	1.7696
FvH4_1g17140	Late embryogenesis abundant protein, group 6	0.78	0.887	8.46e-11	1.69e-07	0.658713	4	0.879369
FvH4_1g17340	root hair specific 19	0.919	0.797	2.37e-170	4.74e-167	0.262113	4	1.15307
FvH4_1g17620	calcium ATPase 2	0.735	0.433	1.05e-105	2.1e-102	0.680904	4	1.69746
FvH4_1g18100	phytosulfokine 4 precursor	0.939	0.629	0	0	0.944332	4	1.49285
FvH4_1g18850	phosphoenolpyruvate carboxykinase 1	0.804	0.618	4.78e-86	9.56e-83	0.463065	4	1.30097
FvH4_1g18910	hydroxyproline-rich glycoprotein family protein	0.761	0.456	1.55e-136	3.1e-133	1.45842	4	1.66886
FvH4_1g19270		0.842	0.898	2.65e-08	5.31e-05	0.570578	4	0.937639
FvH4_1g19500	Protein kinase superfamily protein	0.774	0.468	3.31e-115	6.62e-112	0.277994	4	1.65385
FvH4_1g20450	3-deoxy-D-arabino-heptulosonate 7-phosphate synthase 1	0.697	0.505	1.86e-39	3.73e-36	0.289057	4	1.3802
FvH4_1g20930	annexin 1	0.852	0.633	7.89e-164	1.58e-160	1.54543	4	1.34597
FvH4_1g20940		0.698	0.367	4.44e-68	8.88e-65	0.786536	4	1.90191
FvH4_1g21040		0.839	0.755	2.3e-130	4.61e-127	1.12147	4	1.11126
FvH4_1g21640	Heavy metal transport/detoxification superfamily protein	0.61	0.049	1.11e-229	2.23e-226	0.536885	4	12.449
FvH4_1g21820		0.711	0.598	1e-23	2.01e-20	0.387724	4	1.18896
FvH4_1g23790	cinnamyl alcohol dehydrogenase 9	0.637	0.427	1.18e-27	2.36e-24	0.405242	4	1.4918
FvH4_1g26080	Haloacid dehalogenase-like hydrolase (HAD) superfamily protein	0.498	0.07	4.01e-120	8.02e-117	1.14508	4	7.11429
FvH4_1g27330	NAC domain containing protein 28	0.262	0.038	5.68e-91	1.14e-87	0.302058	4	6.89474
FvH4_1g28600	Oxidoreductase family protein	0.779	0.666	8.39e-05	0.167737	0.462736	4	1.16967
FvH4_1g28690	Calcium-dependent lipid-binding (CaLB domain) family protein	0.69	0.612	6.19e-22	1.24e-18	0.725243	4	1.12745
FvH4_1g28870	calmodulin like 23	0.76	0.852	1.09e-09	2.18e-06	0.321967	4	0.892019
FvH4_1g29330	cytochrome P450, family 98, subfamily A, polypeptide 3	0.623	0.746	1.43e-17	2.85e-14	0.84134	4	0.835121
FvH4_2g01160	farnesylated protein 6	0.769	0.702	1.49e-42	2.97e-39	1.54455	4	1.09544
FvH4_2g01240	ubiquitin-conjugating enzyme 28	0.704	0.525	4.34e-66	8.68e-63	2.59775	4	1.34095
FvH4_2g01340	Senescence/dehydration-associated protein-related	0.857	0.873	1.01e-37	2.02e-34	0.655834	4	0.981672
FvH4_2g01430	actin depolymerizing factor 5	0.905	0.776	1.1e-52	2.2e-49	0.620495	4	1.16624
FvH4_2g02750	Calcium-dependent lipid-binding (CaLB domain) family protein	0.77	0.755	8.11e-38	1.62e-34	0.813397	4	1.01987
FvH4_2g04120	salt tolerance zinc finger	0.61	0.775	6.44e-09	1.29e-05	0.253279	4	0.787097
FvH4_2g04630		0.549	0.167	8.4e-71	1.68e-67	1.17974	4	3.28743
FvH4_2g05150		0.737	0.83	9.89e-06	0.0197882	1.3259	4	0.887952
FvH4_2g05780	S-adenosyl-L-methionine-dependent methyltransferases superfamily protein	0.817	0.968	2.01e-34	4.01e-31	2.16273	4	0.844008
FvH4_2g06140	Calcium-binding EF-hand family protein	0.43	0.395	5.48e-11	1.1e-07	1.52292	4	1.08861
FvH4_2g08510	unknown seed protein like 1	0.715	0.686	2.2e-39	4.39e-36	0.631484	4	1.04227
FvH4_2g08520		0.877	0.696	8.65e-159	1.73e-155	1.16519	4	1.26006
FvH4_2g10150	Cupredoxin superfamily protein	0.541	0.251	3.13e-135	6.27e-132	0.737866	4	2.15538
FvH4_2g12040	splicing factor-related	0.729	0.173	4.36e-214	8.73e-211	0.274648	4	4.21387
FvH4_2g12510	HXXXD-type acyl-transferase family protein	0.679	0.422	3.87e-70	7.74e-67	1.00732	4	1.609
FvH4_2g13110	Peroxidase superfamily protein	0.972	0.996	0.000533238	1	0.4355	4	0.975904
FvH4_2g13410		0.755	0.574	3.69e-76	7.38e-73	1.53919	4	1.31533
FvH4_2g14220		0.886	0.826	3.35e-112	6.7e-109	1.14376	4	1.07264
FvH4_2g14750	alcohol dehydrogenase 1	0.712	0.618	2.04e-45	4.07e-42	0.646582	4	1.1521
FvH4_2g16110	expansin-like A1	0.758	0.485	1.4e-137	2.8e-134	1.47869	4	1.56289
FvH4_2g17140	Cysteine/Histidine-rich C1 domain family protein	0.491	0.185	2.17e-62	4.34e-59	0.905089	4	2.65405
FvH4_2g17840		0.375	0.143	2.72e-37	5.45e-34	0.402009	4	2.62238
FvH4_2g17970	receptor-like protein kinase-related family protein	0.954	0.779	5.05e-91	1.01e-87	0.883146	4	1.22465
FvH4_2g18000	Auxin-responsive family protein	0.485	0.49	0.00160454	1	0.364437	4	0.989796
FvH4_2g18080	GRAM domain family protein	0.386	0.12	1.07e-102	2.15e-99	0.484046	4	3.21667
FvH4_2g18210		0.725	0.277	2.8e-123	5.6e-120	2.01714	4	2.61733
FvH4_2g18220		0.551	0.108	2.19e-91	4.37e-88	0.851326	4	5.10185
FvH4_2g18750	ubiquitin-associated (UBA)/TS-N domain-containing protein	0.274	0.126	4.92e-29	9.83e-26	0.261665	4	2.1746
FvH4_2g19500	peroxisomal 3-ketoacyl-CoA thiolase 3	0.911	0.97	1.01e-68	2.02e-65	0.758618	4	0.939175
FvH4_2g19540	Pectin lyase-like superfamily protein	0.381	0.257	7.43e-15	1.49e-11	0.272012	4	1.48249
FvH4_2g20710		0.581	0.345	1.74e-20	3.48e-17	0.392897	4	1.68406
FvH4_2g20740	cellulose synthase A4	0.419	0.216	2.21e-25	4.42e-22	0.3192	4	1.93981
FvH4_2g21490		0.786	0.547	1.81e-137	3.63e-134	1.7092	4	1.43693
FvH4_2g21630	2-oxoglutarate (2OG) and Fe(II)-dependent oxygenase superfamily protein	0.644	0.101	9.59e-119	1.92e-115	0.403046	4	6.37624
FvH4_2g23030	Ankyrin repeat family protein	0.577	0.054	1.07e-251	2.15e-248	0.426457	4	10.6852
FvH4_2g23930	EID1-like 3	0.689	0.715	7.42e-16	1.48e-12	0.379951	4	0.963636
FvH4_2g23960	alpha/beta-Hydrolases superfamily protein	0.88	0.782	5.49e-124	1.1e-120	1.10964	4	1.12532
FvH4_2g24940	Glutaredoxin family protein	0.636	0.333	4.87e-53	9.74e-50	1.16087	4	1.90991
FvH4_2g24960	Thioredoxin superfamily protein	0.566	0.207	8.43e-57	1.69e-53	0.998262	4	2.7343
FvH4_2g25200		0.935	0.972	6.41e-78	1.28e-74	0.954924	4	0.961934
FvH4_2g26230		0.632	0.469	8.35e-32	1.67e-28	0.51386	4	1.34755
FvH4_2g26410	like AUX1 3	0.43	0.349	0.000977551	1	0.407752	4	1.23209
FvH4_2g26860		0.792	0.596	1.78e-122	3.57e-119	0.945857	4	1.32886
FvH4_2g27660	amino acid permease 2	0.8	0.814	6.06e-09	1.21e-05	0.770721	4	0.982801
FvH4_2g27680		0.766	0.624	3.13e-86	6.27e-83	0.863903	4	1.22756
FvH4_2g28970	indole-3-acetic acid inducible 29	0.619	0.099	1.59e-120	3.19e-117	0.252306	4	6.25253
FvH4_2g31200	S-adenosyl-L-methionine-dependent methyltransferases superfamily protein	0.426	0.116	2.5e-27	5.01e-24	0.667635	4	3.67241
FvH4_2g31370	17.6 kDa class II heat shock protein	0.813	0.883	0.0066916	1	0.27829	4	0.920725
FvH4_2g31500		0.307	0.031	1.49e-103	2.97e-100	0.386654	4	9.90323
FvH4_2g32410	Homeobox-leucine zipper protein family	0.794	0.548	1.08e-121	2.16e-118	0.346172	4	1.44891
FvH4_2g34660		0.693	0.146	0	0	0.487542	4	4.74658
FvH4_2g34900	serine carboxypeptidase-like 40	0.446	0.017	8.79e-128	1.76e-124	0.325646	4	26.2353
FvH4_2g35280	phytochrome-associated protein 1	0.744	0.404	9.02e-129	1.8e-125	1.60103	4	1.84158
FvH4_2g35700	tonoplast intrinsic protein 4;1	0.478	0.032	1.16e-35	2.31e-32	0.467921	4	14.9375
FvH4_2g35870	D-arabinono-1,4-lactone oxidase family protein	0.302	0.056	9.54e-05	0.190874	0.332888	4	5.39286
FvH4_2g36400	basic leucine zipper 9	0.555	0.29	2.69e-08	5.38e-05	0.557255	4	1.91379
FvH4_2g36880	H(+)-ATPase 5	0.904	0.953	1.18e-11	2.35e-08	0.422721	4	0.948583
FvH4_2g37690	cold-regulated 47	0.997	0.984	1.87e-300	3.74e-297	1.78874	4	1.01321
FvH4_2g37780	SKU5 similar 5	0.662	0.694	4.15e-19	8.3e-16	0.610157	4	0.95389
FvH4_2g37840	alpha-amylase-like 2	0.221	0.33	1.14e-64	2.27e-61	0.528487	4	0.669697
FvH4_2g38010	calcium-dependent protein kinase 29	0.743	0.518	1.6e-50	3.19e-47	0.554041	4	1.43436
FvH4_2g38480	GAST1 protein homolog 1	0.541	0.585	0.00540054	1	0.958207	4	0.924786
FvH4_2g38920	Walls Are Thin 1	0.552	0.048	2.24e-42	4.48e-39	0.841361	4	11.5
FvH4_2g39620	NmrA-like negative transcriptional regulator family protein	0.668	0.277	6.89e-92	1.38e-88	1.85181	4	2.41155
FvH4_2g39770	HAD-superfamily hydrolase, subfamily IG, 5'-nucleotidase	0.694	0.424	8.42e-42	1.68e-38	0.395568	4	1.63679
FvH4_2g39880	O-Glycosyl hydrolases family 17 protein	0.657	0.101	1.83e-276	3.66e-273	1.293	4	6.50495
FvH4_2g40160	DNA glycosylase superfamily protein	0.442	0.29	8.61e-66	1.72e-62	0.280769	4	1.52414
FvH4_2g41100	chorismate mutase 2	0.866	0.671	3.66e-133	7.31e-130	1.2498	4	1.29061
FvH4_2g41150	early nodulin-like protein 14	0.484	0.414	9.71e-06	0.019429	0.265206	4	1.16908
FvH4_3g00200	Domain of unknown function (DUF2431)	0.426	0.493	1.33e-12	2.66e-09	0.578807	4	0.864097
FvH4_3g00570	Carbohydrate-binding X8 domain superfamily protein	0.467	0.003	0	0	0.379305	4	155.667
FvH4_3g00580	Uncharacterised protein family (UPF0497)	0.378	0.146	0.000523122	1	0.362204	4	2.58904
FvH4_3g00800	Leucine-rich repeat transmembrane protein kinase	0.587	0.309	3.24e-22	6.47e-19	0.451678	4	1.89968
FvH4_3g00820	HOPZ-ACTIVATED RESISTANCE 1	0.575	0.115	2.68e-31	5.37e-28	0.47392	4	5
FvH4_3g00920		0.308	0.026	2.5e-20	5e-17	0.413949	4	11.8462
FvH4_3g01280	ethylene-forming enzyme	0.623	0.37	2.51e-59	5.03e-56	2.10454	4	1.68378
FvH4_3g01320	Ankyrin repeat family protein	0.295	0.031	3.6e-80	7.21e-77	0.416317	4	9.51613
FvH4_3g01710	aspartic proteinase A1	0.774	0.487	5.28e-158	1.06e-154	1.1248	4	1.58932
FvH4_3g01720	mitogen-activated protein kinase kinase kinase 16	0.769	0.604	1.54e-61	3.07e-58	0.892974	4	1.27318
FvH4_3g01920	glyoxalase I homolog	0.897	0.923	7.69e-105	1.54e-101	1.16014	4	0.971831
FvH4_3g02090	Peroxidase superfamily protein	0.647	0.428	1.97e-28	3.94e-25	1.12657	4	1.51168
FvH4_3g02550	NTF2-like	0.593	0.135	1.12e-96	2.23e-93	1.00568	4	4.39259
FvH4_3g02560	methylesterase PCR A	0.508	0.02	1.03e-235	2.06e-232	0.334032	4	25.4
FvH4_3g02950	Protein of unknown function (DUF1218)	0.467	0.022	0	0	0.25706	4	21.2273
FvH4_3g03210	flavodoxin-like quinone reductase 1	0.702	0.85	4.99e-14	9.98e-11	0.768342	4	0.825882
FvH4_3g04020	F-box family protein	0.79	0.682	7.32e-10	1.46e-06	0.383582	4	1.15836
FvH4_3g04380		0.77	0.733	3.25e-08	6.51e-05	0.549027	4	1.05048
FvH4_3g04450		0.639	0.362	6.72e-31	1.34e-27	0.923526	4	1.76519
FvH4_3g04730	Dof-type zinc finger DNA-binding family protein	0.656	0.273	3.52e-62	7.03e-59	0.402589	4	2.40293
FvH4_3g04780	NB-ARC domain-containing disease resistance protein	0.746	0.114	2.67e-257	5.34e-254	0.26059	4	6.54386
FvH4_3g04980	Early-responsive to dehydration stress protein (ERD4)	0.824	0.807	3.85e-57	7.7e-54	0.851001	4	1.02107
FvH4_3g05060	Chaperone DnaJ-domain superfamily protein	0.468	0.135	0.00014508	0.29016	0.37925	4	3.46667
FvH4_3g06430	AWPM-19-like family protein	0.542	0.422	0.00460387	1	1.31203	4	1.28436
FvH4_3g07420	cellulose synthase family protein	0.416	0.101	2.42e-161	4.84e-158	0.378811	4	4.11881
FvH4_3g08490	NAC domain containing protein 73	0.322	0.417	5.28e-12	1.06e-08	0.2899	4	0.772182
FvH4_3g09040	Pollen Ole e 1 allergen and extensin family protein	0.342	0.172	5.91e-53	1.18e-49	0.748122	4	1.98837
FvH4_3g10070	Homeobox-leucine zipper family protein / lipid-binding START domain-containing protein	0.464	0.075	4.55e-21	9.11e-18	0.345562	4	6.18667
FvH4_3g10950		0.934	0.932	1.79e-20	3.59e-17	0.359	4	1.00215
FvH4_3g10960	FAD-binding Berberine family protein	0.993	0.97	0.00037022	0.74044	0.401729	4	1.02371
FvH4_3g12160	phloem protein 2-A10	0.669	0.547	7.74e-56	1.55e-52	3.34191	4	1.22303
FvH4_3g12180	phloem protein 2-A1	0.63	0.299	2.86e-163	5.71e-160	1.86577	4	2.10702
FvH4_3g12380		0.518	0.148	1.3e-29	2.59e-26	2.01145	4	3.5
FvH4_3g13940	Ca(2)-dependent phospholipid-binding protein (Copine) family	0.687	0.514	1.93e-71	3.86e-68	0.993892	4	1.33658
FvH4_3g14040	Protein of unknown function (DUF620)	0.412	0.112	6.63e-09	1.33e-05	0.405009	4	3.67857
FvH4_3g14050	Homeodomain-like superfamily protein	0.688	0.21	1.11e-165	2.23e-162	1.10156	4	3.27619
FvH4_3g14640	glyceraldehyde-3-phosphate dehydrogenase of plastid 1	0.887	0.719	8.81e-180	1.76e-176	0.344749	4	1.23366
FvH4_3g18050		0.968	0.999	2.59e-141	5.17e-138	0.745321	4	0.968969
FvH4_3g20560	Aluminium induced protein with YGL and LRDR motifs	0.905	0.963	6.24e-05	0.124819	0.346686	4	0.939772
FvH4_3g20620	Protein of unknown function (DUF1218)	0.589	0.558	1.53e-08	3.06e-05	1.05973	4	1.05556
FvH4_3g20670	Peroxidase superfamily protein	0.539	0.279	2.15e-10	4.3e-07	0.930401	4	1.9319
FvH4_3g21680	HSP20-like chaperones superfamily protein	0.794	0.186	1.61e-248	3.23e-245	0.862686	4	4.26882
FvH4_3g22740	Translation initiation factor SUI1 family protein	0.941	0.824	4.26e-40	8.52e-37	0.804662	4	1.14199
FvH4_3g23410	O-Glycosyl hydrolases family 17 protein	0.617	0.533	4.84e-65	9.68e-62	1.4124	4	1.1576
FvH4_3g26310	Protein of unknown function (DUF3049)	0.685	0.51	3.74e-57	7.48e-54	0.490161	4	1.34314
FvH4_3g28400	basic helix-loop-helix (bHLH) DNA-binding superfamily protein	0.503	0.055	8.87e-94	1.77e-90	0.341296	4	9.14545
FvH4_3g29640	Stress responsive A/B Barrel Domain	0.554	0.037	2.11e-85	4.22e-82	0.256106	4	14.973
FvH4_3g29660	Family of unknown function (DUF662)	0.28	0.083	6.72e-18	1.34e-14	0.706929	4	3.37349
FvH4_3g29700	pleiotropic drug resistance 11	0.657	0.311	5.43e-85	1.09e-81	0.325568	4	2.11254
FvH4_3g29720	metacaspase 9	0.275	0.124	8.52e-35	1.7e-31	0.618584	4	2.21774
FvH4_3g29980	cellulose synthase-like A02	0.484	0.554	2.3e-08	4.59e-05	0.327941	4	0.873646
FvH4_3g31890	glycosyltransferase family protein 2	0.86	0.271	0	0	0.309826	4	3.17343
FvH4_3g32260	plasma membrane intrinsic protein 2	0.704	0.535	2.51e-42	5.02e-39	1.08074	4	1.31589
FvH4_3g33630	tetraspanin3	0.502	0.517	0.00217211	1	0.252243	4	0.970986
FvH4_3g33660	Dof-type zinc finger DNA-binding family protein	0.87	0.25	0	0	0.912655	4	3.48
FvH4_3g34840	RmlC-like cupins superfamily protein	0.426	0.073	5.53e-28	1.11e-24	0.59344	4	5.83562
FvH4_3g34960	myb domain protein 59	0.509	0.217	3.16e-06	0.00632909	0.333478	4	2.34562
FvH4_3g35020	C2H2-type zinc finger family protein	0.725	0.766	0.000207261	0.414521	0.430876	4	0.946475
FvH4_3g35550	UDP-XYL synthase 6	0.791	0.621	3.25e-111	6.5e-108	1.12987	4	1.27375
FvH4_3g36020	metallothionein 2B	0.564	0.579	5.05e-05	0.101041	2.53751	4	0.974093
FvH4_3g36040		0.813	0.889	7.77e-05	0.155464	2.0397	4	0.914511
FvH4_3g36410	expansin A4	0.386	0.314	1.23e-09	2.47e-06	0.28873	4	1.2293
FvH4_3g36780	Haloacid dehalogenase-like hydrolase (HAD) superfamily protein	0.904	0.96	2.55e-56	5.1e-53	0.619309	4	0.941667
FvH4_3g37460	tubulin beta chain 3	0.762	0.803	4.24e-39	8.48e-36	0.605321	4	0.948941
FvH4_3g38140	Laccase/Diphenol oxidase family protein	0.271	0.133	6.36e-38	1.27e-34	0.883678	4	2.03759
FvH4_3g38680	phospholipase C 2	0.554	0.046	1.33e-147	2.67e-144	0.433158	4	12.0435
FvH4_3g39130	BCL-2-associated athanogene 4	0.357	0.015	9.65e-65	1.93e-61	0.289391	4	23.8
FvH4_3g40570	cinnamate-4-hydroxylase	0.926	0.933	6.48e-17	1.3e-13	1.09056	4	0.992497
FvH4_3g42750	cellulose synthase like E1	0.93	0.779	4.96e-172	9.92e-169	0.455988	4	1.19384
FvH4_3g44800	Disease resistance-responsive (dirigent-like protein) family protein	0.505	0.415	7.02e-28	1.4e-24	0.393922	4	1.21687
FvH4_4g00550	myosin heavy chain-related	0.62	0.304	7.7e-34	1.54e-30	0.971822	4	2.03947
FvH4_4g01200		0.381	0.049	3.5e-127	6.99e-124	0.700582	4	7.77551
FvH4_4g01660	ATP sulfurylase 1	0.921	0.949	7.47e-29	1.49e-25	0.406479	4	0.970495
FvH4_4g01690	ATPase E1-E2 type family protein / haloacid dehalogenase-like hydrolase family protein	0.94	0.857	7.71e-146	1.54e-142	0.685861	4	1.09685
FvH4_4g02480		0.579	0.427	6.66e-15	1.33e-11	0.33502	4	1.35597
FvH4_4g04850	Calcium-binding EF-hand family protein	0.729	0.061	0	0	0.253277	4	11.9508
FvH4_4g07090	basic helix-loop-helix (bHLH) DNA-binding superfamily protein	0.881	0.932	1.44e-07	0.000287548	0.57576	4	0.945279
FvH4_4g09230	Xyloglucan endotransglucosylase/hydrolase family protein	0.889	0.346	0	0	0.790521	4	2.56936
FvH4_4g09340	4-coumarate:CoA ligase 2	0.687	0.899	2.19e-09	4.38e-06	1.35771	4	0.764182
FvH4_4g10360	IQ-domain 13	0.794	0.63	3.86e-144	7.72e-141	1.35256	4	1.26032
FvH4_4g10860	pfkB-like carbohydrate kinase family protein	0.87	0.7	5.24e-224	1.05e-220	1.52927	4	1.24286
FvH4_4g13190	ralf-like 32	0.687	0.686	1.27e-54	2.54e-51	1.06637	4	1.00146
FvH4_4g15440		0.373	0.159	6.58e-43	1.32e-39	0.720829	4	2.34591
FvH4_4g17440	Thioredoxin superfamily protein	0.416	0.085	1.31e-176	2.61e-173	0.605086	4	4.89412
FvH4_4g17490	Thioredoxin superfamily protein	0.598	0.105	1.22e-165	2.44e-162	0.307767	4	5.69524
FvH4_4g17500	Thioredoxin superfamily protein	0.64	0.527	6.13e-29	1.23e-25	1.23602	4	1.21442
FvH4_4g18430	Pollen Ole e 1 allergen and extensin family protein	0.494	0.176	8.25e-69	1.65e-65	0.851423	4	2.80682
FvH4_4g18440		0.437	0.298	0.00218074	1	1.33999	4	1.46644
FvH4_4g18870	Protein phosphatase 2C family protein	0.597	0.499	1.22e-14	2.43e-11	0.469125	4	1.19639
FvH4_4g18950	Heavy metal transport/detoxification superfamily protein	0.646	0.683	8.85e-20	1.77e-16	0.704558	4	0.945827
FvH4_4g19370	chitinase-like protein 2	0.404	0.206	4.8e-29	9.6e-26	1.77647	4	1.96117
FvH4_4g19530		0.301	0.05	4.5e-182	9e-179	0.324827	4	6.02
FvH4_4g21560	late embryogenesis abundant domain-containing protein / LEA domain-containing protein	0.387	0.5	1.05e-36	2.11e-33	0.431966	4	0.774
FvH4_4g22220	RNA-binding (RRM/RBD/RNP motifs) family protein	0.343	0.017	5.91e-27	1.18e-23	0.466303	4	20.1765
FvH4_4g22650	Integrase-type DNA-binding superfamily protein	0.87	0.965	2.03e-39	4.06e-36	0.844763	4	0.901554
FvH4_4g23040	GRAM domain family protein	0.792	0.653	3.62e-51	7.23e-48	0.504371	4	1.21286
FvH4_4g23360		0.493	0.08	1.4e-265	2.79e-262	0.391898	4	6.1625
FvH4_4g25290		0.606	0.475	4.15e-40	8.3e-37	2.447	4	1.27579
FvH4_4g25640		0.584	0.349	1.05e-19	2.1e-16	0.25213	4	1.67335
FvH4_4g25690		0.675	0.296	1.67e-122	3.34e-119	1.69452	4	2.28041
FvH4_4g26010	GDSL-like Lipase/Acylhydrolase superfamily protein	0.578	0.408	7.35e-07	0.00146966	0.415153	4	1.41667
FvH4_4g26730		0.876	0.69	1.29e-73	2.59e-70	0.414932	4	1.26957
FvH4_4g28130	basic helix-loop-helix (bHLH) DNA-binding superfamily protein	0.354	0.008	5.79e-14	1.16e-10	0.36815	4	44.25
FvH4_4g28380		0.643	0.444	2.44e-54	4.88e-51	4.07926	4	1.4482
FvH4_4g28390		0.442	0.335	9.44e-16	1.89e-12	2.67102	4	1.3194
FvH4_4g29530		0.488	0.017	6.75e-77	1.35e-73	0.252326	4	28.7059
FvH4_4g29560		0.434	0.07	1.78e-07	0.000355723	0.342334	4	6.2
FvH4_4g31230	Homeodomain-like superfamily protein	0.67	0.211	1.43e-90	2.86e-87	0.2916	4	3.17536
FvH4_4g32140		0.966	0.78	4.19e-208	8.38e-205	0.852871	4	1.23846
FvH4_4g32460	homeobox-leucine zipper protein 17	0.676	0.633	5.65e-31	1.13e-27	0.409161	4	1.06793
FvH4_4g32600	sulfate transporter 91	0.513	0.177	0.000631877	1	0.450997	4	2.89831
FvH4_4g32760	Polyketide cyclase/dehydrase and lipid transport superfamily protein	0.662	0.492	1.52e-47	3.04e-44	3.45362	4	1.34553
FvH4_4g33020		0.631	0.498	9.18e-21	1.84e-17	0.405957	4	1.26707
FvH4_4g33080		0.326	0.064	4.58e-156	9.16e-153	0.540167	4	5.09375
FvH4_4g33340	vacuolar iron transporter 1	0.812	0.764	2.97e-75	5.94e-72	1.66484	4	1.06283
FvH4_4g33760	Caleosin-related family protein	0.761	0.423	9.66e-131	1.93e-127	1.24375	4	1.79905
FvH4_4g33930	PLANT CADMIUM RESISTANCE 2	0.954	0.984	5.52e-33	1.1e-29	1.17391	4	0.969512
FvH4_4g33960	Plant invertase/pectin methylesterase inhibitor superfamily protein	0.801	0.486	2.56e-129	5.11e-126	0.958165	4	1.64815
FvH4_4g34200	PLANT CADMIUM RESISTANCE 2	0.865	0.811	2.94e-69	5.89e-66	0.28234	4	1.06658
FvH4_4g34260	DC1 domain-containing protein	0.886	0.778	6.95e-31	1.39e-27	0.730098	4	1.13882
FvH4_4g34940	Xanthine/uracil permease family protein	0.536	0.51	0.00101543	1	0.858069	4	1.05098
FvH4_4g35660	thioredoxin 2	0.673	0.455	2.51e-68	5.02e-65	2.62202	4	1.47912
FvH4_4g35930	glutamate decarboxylase	0.623	0.209	2.89e-70	5.78e-67	0.556021	4	2.98086
FvH4_4g36120		0.786	0.34	2.05e-179	4.1e-176	3.10993	4	2.31176
FvH4_4g36510	gibberellin 2-oxidase 8	0.706	0.432	4.32e-61	8.65e-58	0.425742	4	1.63426
FvH4_5g00430	pectin methylesterase inhibitor 1	0.64	0.096	7.03e-132	1.41e-128	0.536113	4	6.66667
FvH4_5g00820		0.842	0.798	6.72e-104	1.34e-100	0.387194	4	1.05514
FvH4_5g01440	Integrase-type DNA-binding superfamily protein	0.55	0.648	0.000153957	0.307914	0.4268	4	0.848765
FvH4_5g01840	osmotin 34	0.915	0.503	0	0	1.26806	4	1.81909
FvH4_5g03620	aluminum-activated malate transporter 9	0.269	0.025	2.84e-250	5.68e-247	0.321147	4	10.76
FvH4_5g03630	disease resistance protein (TIR-NBS-LRR class), putative	0.862	0.638	1.31e-178	2.63e-175	0.410297	4	1.3511
FvH4_5g04390		0.743	0.136	0	0	1.02129	4	5.46324
FvH4_5g04490	glycosyl hydrolase 9C2	0.575	0.509	0.000540165	1	0.530699	4	1.12967
FvH4_5g05330	Dof-type zinc finger DNA-binding family protein	0.459	0.095	7.41e-62	1.48e-58	0.446574	4	4.83158
FvH4_5g06300		0.576	0.422	1.49e-40	2.97e-37	2.42197	4	1.36493
FvH4_5g06680		0.468	0.275	1.06e-38	2.11e-35	1.77619	4	1.70182
FvH4_5g10680		0.774	0.81	3.78e-48	7.56e-45	1.35037	4	0.955556
FvH4_5g11410	Dof-type zinc finger DNA-binding family protein	0.598	0.138	3.13e-33	6.26e-30	0.271625	4	4.33333
FvH4_5g11540	proline-rich family protein	0.813	0.688	7.2e-78	1.44e-74	1.63574	4	1.18169
FvH4_5g13660	SPIRAL1-like2	0.686	0.57	1.75e-32	3.49e-29	0.908555	4	1.20351
FvH4_5g14230	UDP-glucose 6-dehydrogenase family protein	0.839	0.596	2.12e-252	4.24e-249	0.815979	4	1.40772
FvH4_5g14840		0.657	0.105	0	0	0.722269	4	6.25714
FvH4_5g16660		0.342	0.047	3.95e-36	7.9e-33	0.361878	4	7.2766
FvH4_5g17310	Auxin efflux carrier family protein	0.388	0.066	1.47e-31	2.95e-28	0.253059	4	5.87879
FvH4_5g18720	mitochondrion-localized small heat shock protein 23.6	0.852	0.805	5.3e-10	1.06e-06	0.666742	4	1.05839
FvH4_5g19120	Plant protein of unknown function (DUF828) with plant pleckstrin homology-like region	0.762	0.736	1.35e-35	2.71e-32	0.300796	4	1.03533
FvH4_5g19610	hydroxyproline-rich glycoprotein family protein	0.644	0.248	1.2e-56	2.41e-53	0.35486	4	2.59677
FvH4_5g19980	alpha/beta-Hydrolases superfamily protein	0.834	0.847	4.9e-103	9.8e-100	0.50394	4	0.984652
FvH4_5g21090	Mannose-6-phosphate isomerase, type I	0.788	0.419	1.39e-206	2.78e-203	0.744242	4	1.88067
FvH4_5g21120	expansin-like B1	0.544	0.387	9.04e-101	1.81e-97	0.287763	4	1.40568
FvH4_5g21310	myo-inositol polyphosphate 5-phosphatase 2	0.593	0.49	3.44e-11	6.88e-08	0.615394	4	1.2102
FvH4_5g22160		0.652	0.239	8.36e-71	1.67e-67	1.51554	4	2.72803
FvH4_5g22280	Tetraspanin family protein	0.503	0.048	0.00483343	1	0.316405	4	10.4792
FvH4_5g23770	UDP-glucosyl transferase 73D1	0.927	0.762	5.42e-44	1.08e-40	0.616891	4	1.21654
FvH4_5g24400	UDP-Glycosyltransferase superfamily protein	0.803	0.607	2.88e-111	5.76e-108	0.650426	4	1.3229
FvH4_5g27250	Chitinase family protein	0.969	0.9	1.25e-104	2.51e-101	1.11711	4	1.07667
FvH4_5g29070	Plant L-ascorbate oxidase	0.586	0.678	0.0066886	1	0.723889	4	0.864307
FvH4_5g30920	Bifunctional inhibitor/lipid-transfer protein/seed storage 2S albumin superfamily protein	0.49	0.573	1.98e-06	0.00396905	0.317496	4	0.855148
FvH4_5g31510	allene oxide cyclase 4	0.623	0.424	1.03e-20	2.07e-17	0.423419	4	1.46934
FvH4_5g35620	dicarboxylate carrier 2	0.859	0.735	2.73e-06	0.00546888	0.283489	4	1.16871
FvH4_5g36910	Phosphate-responsive 1 family protein	0.526	0.645	9.59e-10	1.92e-06	0.529904	4	0.815504
FvH4_5g36930	Phosphate-responsive 1 family protein	0.499	0.557	0.000812521	1	0.263419	4	0.895871
FvH4_5g36980	UDP-glucosyl transferase 85A2	0.911	0.896	3.28e-18	6.56e-15	0.278673	4	1.01674
FvH4_5g37630		0.612	0.511	1.61e-10	3.22e-07	0.904095	4	1.19765
FvH4_5g37830	Transducin/WD40 repeat-like superfamily protein	0.825	0.794	1.46e-25	2.91e-22	0.843144	4	1.03904
FvH4_5g37950		0.951	0.992	0.00791679	1	0.250422	4	0.958669
FvH4_5g38040	2-oxoglutarate (2OG) and Fe(II)-dependent oxygenase superfamily protein	0.981	1	1.1e-06	0.00220311	0.839661	4	0.981
FvH4_5g38350		0.619	0.389	1.17e-20	2.35e-17	0.498595	4	1.59126
FvH4_6g01090	phloem protein 2-B12	0.622	0.226	7e-72	1.4e-68	0.460658	4	2.75221
FvH4_6g04950	Histone superfamily protein	0.78	0.669	3.08e-06	0.00616072	0.31439	4	1.16592
FvH4_6g05540	nuclear factor Y, subunit C9	0.702	0.664	5.67e-55	1.13e-51	0.811603	4	1.05723
FvH4_6g05670	Glycoprotein membrane precursor GPI-anchored	0.52	0.259	2.75e-55	5.51e-52	1.41386	4	2.00772
FvH4_6g06320	soybean gene regulated by cold-2	0.903	0.881	1.44e-14	2.89e-11	0.60227	4	1.02497
FvH4_6g06870	Protein of unknown function (DUF1399)	0.384	0.3	4.22e-09	8.43e-06	0.459414	4	1.28
FvH4_6g07630	basic helix-loop-helix (bHLH) DNA-binding superfamily protein	0.835	0.93	2.8e-06	0.00559724	0.325689	4	0.897849
FvH4_6g07810	P-loop containing nucleoside triphosphate hydrolases superfamily protein	0.827	0.701	9.56e-124	1.91e-120	1.49468	4	1.17974
FvH4_6g07930	galactinol synthase 2	0.543	0.305	2.18e-56	4.37e-53	0.3121	4	1.78033
FvH4_6g08040	non-intrinsic ABC protein 9	0.759	0.803	9.61e-26	1.92e-22	0.293814	4	0.945205
FvH4_6g08370	S-adenosylmethionine synthetase 1	0.561	0.151	3.61e-26	7.22e-23	0.554156	4	3.71523
FvH4_6g08600		0.743	0.621	1.31e-61	2.62e-58	1.72544	4	1.19646
FvH4_6g08650	Major facilitator superfamily protein	0.548	0.27	0.000416753	0.833506	0.558558	4	2.02963
FvH4_6g08740	germin-like protein 5	0.882	0.943	2.5e-76	4.99e-73	1.29492	4	0.935313
FvH4_6g09160	Protein of unknown function (DUF567)	0.608	0.546	1.51e-10	3.03e-07	0.351603	4	1.11355
FvH4_6g09620	Glycosyl hydrolase superfamily protein	0.439	0.104	2.52e-126	5.04e-123	0.676026	4	4.22115
FvH4_6g10250	Peroxidase superfamily protein	0.903	0.773	5.07e-133	1.01e-129	0.328042	4	1.16818
FvH4_6g10580	SEC14 cytosolic factor family protein / phosphoglyceride transfer family protein	0.598	0.448	3.83e-48	7.67e-45	0.62512	4	1.33482
FvH4_6g10610	Tautomerase/MIF superfamily protein	0.805	0.76	1.01e-44	2.03e-41	0.367417	4	1.05921
FvH4_6g10790		0.766	0.555	6.39e-39	1.28e-35	0.938613	4	1.38018
FvH4_6g11030	nudix hydrolase homolog 15	0.353	0.039	7.84e-229	1.57e-225	0.543648	4	9.05128
FvH4_6g11040	ammonium transporter 2	0.936	0.967	7.33e-07	0.00146624	0.337469	4	0.967942
FvH4_6g11350	Fes1A	0.843	0.638	1.95e-37	3.9e-34	0.455615	4	1.32132
FvH4_6g11360	2-oxoglutarate (2OG) and Fe(II)-dependent oxygenase superfamily protein	0.953	0.898	1.69e-54	3.39e-51	1.04311	4	1.06125
FvH4_6g11440	terpene synthase 21	1	1	2.39e-143	4.78e-140	1.51569	4	1
FvH4_6g11470	SGNH hydrolase-type esterase superfamily protein	0.743	0.229	1.21e-180	2.42e-177	0.294373	4	3.24454
FvH4_6g11840	Transmembrane amino acid transporter family protein	0.647	0.429	1.25e-38	2.5e-35	0.983088	4	1.50816
FvH4_6g12220	plant uncoupling mitochondrial protein 1	0.832	0.711	7.85e-115	1.57e-111	1.29379	4	1.17018
FvH4_6g12650		0.767	0.664	4.19e-120	8.38e-117	0.615113	4	1.15512
FvH4_6g12670	Adenine nucleotide alpha hydrolases-like superfamily protein	0.888	0.837	4.3e-232	8.6e-229	1.61274	4	1.06093
FvH4_6g12680	glutathione S-transferase TAU 8	0.958	0.908	5.34e-154	1.07e-150	0.304171	4	1.05507
FvH4_6g12770	Major facilitator superfamily protein	0.565	0.109	8.92e-234	1.78e-230	0.627895	4	5.18349
FvH4_6g13610	expansin A4	0.564	0.373	4.29e-15	8.58e-12	0.341809	4	1.51206
FvH4_6g13710		0.886	0.925	6.29e-65	1.26e-61	2.20948	4	0.957838
FvH4_6g14630	Chloroplast-targeted copper chaperone protein	0.48	0.654	1.83e-15	3.67e-12	0.4845	4	0.733945
FvH4_6g14970	Glutathione S-transferase family protein	0.917	0.981	3.47e-26	6.94e-23	0.682965	4	0.93476
FvH4_6g15700	FASCICLIN-like arabinogalactan-protein 11	0.535	0.01	0	0	0.264403	4	53.5
FvH4_6g16060	PHE ammonia lyase 1	0.797	0.562	1.33e-120	2.66e-117	0.941296	4	1.41815
FvH4_6g16770	gamma tonoplast intrinsic protein	0.783	0.901	0.000260444	0.520888	0.800508	4	0.869034
FvH4_6g16870	RAB GTPase homolog C2A	0.628	0.385	8.96e-42	1.79e-38	0.691774	4	1.63117
FvH4_6g17870	silencing defective 5	0.651	0.415	3.59e-36	7.19e-33	0.430919	4	1.56867
FvH4_6g17980	Aldolase superfamily protein	0.936	0.969	1.13e-137	2.25e-134	1.12676	4	0.965944
FvH4_6g18500	RmlC-like cupins superfamily protein	0.393	0.015	4.77e-187	9.54e-184	0.42989	4	26.2
FvH4_6g18810		0.688	0.288	1.51e-115	3.03e-112	1.02481	4	2.38889
FvH4_6g19280	2-oxoglutarate (2OG) and Fe(II)-dependent oxygenase superfamily protein	0.784	0.685	2.24e-114	4.47e-111	1.26478	4	1.14453
FvH4_6g19530	F-box family protein	0.801	0.746	2.8e-06	0.00559789	0.30239	4	1.07373
FvH4_6g21670		0.706	0.681	0.000516154	1	0.600713	4	1.03671
FvH4_6g22300	actin-11	0.744	0.467	2.35e-103	4.7e-100	1.18296	4	1.59315
FvH4_6g22410	Late Embryogenesis Abundant 4-5	0.416	0.523	3.96e-17	7.91e-14	0.435324	4	0.795411
FvH4_6g25100		0.726	0.232	4.26e-159	8.51e-156	1.49394	4	3.12931
FvH4_6g26140	CAAX amino terminal protease family protein	0.853	0.718	2.46e-140	4.91e-137	1.34459	4	1.18802
FvH4_6g26810	O-methyltransferase family protein	0.631	0.264	1.13e-127	2.26e-124	0.353614	4	2.39015
FvH4_6g27610	Peroxidase superfamily protein	0.927	0.947	2.79e-22	5.59e-19	0.259107	4	0.978881
FvH4_6g27790	RING/U-box superfamily protein	0.438	0.056	1.7e-254	3.4e-251	0.306765	4	7.82143
FvH4_6g27940	4-coumarate:CoA ligase 2	0.584	0.332	4.56e-41	9.11e-38	0.941927	4	1.75904
FvH4_6g28000		0.728	0.642	3.63e-65	7.26e-62	0.53226	4	1.13396
FvH4_6g28410	hydroxycinnamoyl-CoA shikimate/quinate hydroxycinnamoyl transferase	0.807	0.775	7.02e-139	1.4e-135	0.660087	4	1.04129
FvH4_6g28680	cinnamoyl coa reductase 1	0.927	0.978	0.000199619	0.399239	1.81789	4	0.947853
FvH4_6g29370	VQ motif-containing protein	0.6	0.606	0.000869274	1	0.500414	4	0.990099
FvH4_6g30160	Lactoylglutathione lyase / glyoxalase I family protein	0.898	0.929	1.3e-57	2.6e-54	1.30264	4	0.966631
FvH4_6g30320	Ran BP2/NZF zinc finger-like superfamily protein	0.302	0.004	1.93e-13	3.86e-10	0.350223	4	75.5
FvH4_6g30430	alpha/beta-Hydrolases superfamily protein	0.331	0.06	7.62e-124	1.52e-120	0.426206	4	5.51667
FvH4_6g30850	AUX/IAA transcriptional regulator family protein	0.977	0.927	7.83e-20	1.57e-16	0.354393	4	1.05394
FvH4_6g30950	Galactose oxidase/kelch repeat superfamily protein	0.935	0.923	4.54e-31	9.08e-28	0.799145	4	1.013
FvH4_6g32450	phytochrome-associated protein 1	0.816	0.642	1.43e-180	2.86e-177	1.18148	4	1.27103
FvH4_6g32850	Mannose-binding lectin superfamily protein	0.686	0.121	1.26e-276	2.52e-273	0.819064	4	5.66942
FvH4_6g33030	phosphate starvation-induced gene 2	0.78	0.9	1.63e-71	3.26e-68	0.508667	4	0.866667
FvH4_6g34840		0.544	0.372	1.11e-07	0.000221004	0.436228	4	1.46237
FvH4_6g35830	pectin methylesterase 3	0.4	0.379	1.08e-20	2.16e-17	0.584009	4	1.05541
FvH4_6g38760	glutathione S-transferase PHI 9	0.992	1	4.64e-44	9.28e-41	0.768082	4	0.992
FvH4_6g43740	Protein of unknown function (DUF1218)	0.608	0.142	7.74e-145	1.55e-141	0.69842	4	4.28169
FvH4_6g46730	plastid transcription factor 1	0.657	0.677	1.47e-10	2.95e-07	0.712079	4	0.970458
FvH4_6g47500	Plant calmodulin-binding protein-related	0.593	0.326	4.8e-27	9.61e-24	0.398829	4	1.81902
FvH4_6g48030		0.834	0.798	3.58e-65	7.17e-62	0.69997	4	1.04511
FvH4_6g48590	GAST1 protein homolog 4	0.692	0.48	8.21e-53	1.64e-49	1.35234	4	1.44167
FvH4_6g50160	senescence-associated gene 101	0.738	0.738	4.55e-41	9.09e-38	0.569946	4	1
FvH4_6g50570	homeobox 1	0.377	0.196	1.02e-14	2.03e-11	0.288063	4	1.92347
FvH4_6g51240		0.667	0.369	2.12e-53	4.23e-50	0.37811	4	1.80759
FvH4_6g51380	Raffinose synthase family protein	0.48	0.328	3.99e-29	7.97e-26	0.332059	4	1.46341
FvH4_6g52800	Ankyrin repeat family protein	0.616	0.149	1.26e-55	2.52e-52	0.267463	4	4.13423
FvH4_6g53200	Myzus persicae-induced lipase 1	0.735	0.316	8.12e-168	1.62e-164	0.672148	4	2.32595
FvH4_6g53210	Cupredoxin superfamily protein	0.412	0.037	5.02e-159	1e-155	0.634127	4	11.1351
FvH4_7g00060	Bifunctional inhibitor/lipid-transfer protein/seed storage 2S albumin superfamily protein	0.347	0.013	1.17e-71	2.35e-68	0.376103	4	26.6923
FvH4_7g00880		0.852	0.768	1.09e-99	2.18e-96	1.58431	4	1.10938
FvH4_7g01400		0.993	0.971	1.66e-41	3.31e-38	0.506916	4	1.02266
FvH4_7g04140	cystatin B	0.855	0.797	1.31e-56	2.61e-53	1.04348	4	1.07277
FvH4_7g10780	Remorin family protein	0.655	0.225	1.27e-88	2.55e-85	0.313741	4	2.91111
FvH4_7g12120	FASCICLIN-like arabinogalactan-protein 10	0.425	0.436	1.88e-12	3.76e-09	0.349084	4	0.974771
FvH4_7g13480	Calcium-dependent lipid-binding (CaLB domain) family protein	0.598	0.495	1.48e-18	2.96e-15	2.01757	4	1.20808
FvH4_7g13490	Calcium-dependent lipid-binding (CaLB domain) family protein	0.904	0.904	1.61e-89	3.21e-86	0.72052	4	1
FvH4_7g14290	Protein of unknown function (DUF3741)	0.84	0.585	1.7e-234	3.41e-231	0.862866	4	1.4359
FvH4_7g14430	plasma membrane intrinsic protein 1;4	0.882	0.686	2.46e-235	4.93e-232	1.66309	4	1.28571
FvH4_7g15450		0.888	0.913	3.52e-84	7.04e-81	1.1641	4	0.972618
FvH4_7g15460	Late embryogenesis abundant protein	0.842	0.802	5.05e-28	1.01e-24	0.740095	4	1.04988
FvH4_7g15490	Late embryogenesis abundant (LEA) hydroxyproline-rich glycoprotein family	0.633	0.576	1.86e-52	3.71e-49	0.552429	4	1.09896
FvH4_7g15780	2-oxoglutarate (2OG) and Fe(II)-dependent oxygenase superfamily protein	0.931	0.912	8.97e-96	1.79e-92	0.783003	4	1.02083
FvH4_7g15910	arabinogalactan protein 22	0.515	0.592	0.000805482	1	0.381476	4	0.869932
FvH4_7g18950	Protein kinase superfamily protein	0.66	0.581	3.24e-25	6.47e-22	0.337236	4	1.13597
FvH4_7g19130	phenylalanine ammonia-lyase 2	0.839	0.821	3.01e-41	6.02e-38	1.05637	4	1.02192
FvH4_7g19940	dehydroascorbate reductase 2	0.818	0.804	5.34e-135	1.07e-131	2.1519	4	1.01741
FvH4_7g22180	OBF-binding protein 3	0.544	0.049	1.84e-13	3.68e-10	0.362696	4	11.102
FvH4_7g22480	O-Glycosyl hydrolases family 17 protein	0.876	0.777	1.38e-74	2.75e-71	1.05229	4	1.12741
FvH4_7g22740	Protein of unknown function (DUF674)	0.631	0.137	3.81e-61	7.62e-58	0.717942	4	4.60584
FvH4_7g22750	Protein of unknown function (DUF674)	0.482	0.217	4.35e-14	8.71e-11	0.667731	4	2.2212
FvH4_7g23060	protein phosphatase 2CA	0.951	0.957	4.02e-17	8.03e-14	0.530151	4	0.99373
FvH4_7g23550	DA1-related protein 2	0.442	0.165	6.34e-12	1.27e-08	0.550312	4	2.67879
FvH4_7g23650	HSP20-like chaperones superfamily protein	0.674	0.439	4.48e-52	8.96e-49	1.35461	4	1.53531
FvH4_7g23990	Duplicated homeodomain-like superfamily protein	0.722	0.523	2.61e-32	5.22e-29	0.359648	4	1.3805
FvH4_7g24120	plasma membrane intrinsic protein 1;4	0.829	0.822	7.8e-48	1.56e-44	0.769725	4	1.00852
FvH4_7g27730	SKU5 similar 1	0.746	0.612	1.13e-51	2.25e-48	0.332708	4	1.21895
FvH4_7g27750	NAC 007	0.435	0.032	0	0	0.347856	4	13.5938
FvH4_7g27850	Plant invertase/pectin methylesterase inhibitor superfamily protein	0.881	0.852	4.75e-56	9.49e-53	0.997243	4	1.03404
FvH4_7g28150	Enolase	0.619	0.618	6.12e-16	1.22e-12	0.456475	4	1.00162
FvH4_7g29000	MATE efflux family protein	0.838	0.478	5.77e-210	1.15e-206	0.273091	4	1.75314
FvH4_7g29480		0.645	0.544	1.27e-19	2.54e-16	1.41078	4	1.18566
FvH4_7g30260	heat shock protein 90.1	0.78	0.782	1.37e-06	0.00273807	0.523241	4	0.997442
FvH4_7g30310	Copper transport protein family	0.898	0.889	4.78e-05	0.0955842	0.695797	4	1.01012
FvH4_7g30550	Late embryogenesis abundant (LEA) hydroxyproline-rich glycoprotein family	0.682	0.447	2.75e-35	5.51e-32	0.97641	4	1.52573
FvH4_7g31140	NB-ARC domain-containing disease resistance protein	0.744	0.332	5.06e-121	1.01e-117	0.272294	4	2.24096
FvH4_7g32040		0.529	0.216	7.91e-37	1.58e-33	0.710668	4	2.44907
FvH4_7g32170	Dof-type zinc finger DNA-binding family protein	0.597	0.138	4.25e-41	8.5e-38	0.261075	4	4.32609
FvH4_7g32870		0.754	0.239	3.31e-227	6.62e-224	0.66044	4	3.15481
FvH4_7g33600		0.839	0.602	1.65e-32	3.3e-29	0.4705	4	1.39369
FvH4_1g00420	UDP-Glycosyltransferase superfamily protein	0.935	0.813	1.83e-111	3.65e-108	0.606577	5	1.15006
FvH4_1g01610		0.676	0.586	2.15e-19	4.31e-16	0.591131	5	1.15358
FvH4_1g03550		0.86	0.861	6.43e-08	0.000128617	0.376671	5	0.998839
FvH4_1g03680	Lactoylglutathione lyase / glyoxalase I family protein	0.351	0.144	5.95e-15	1.19e-11	0.314459	5	2.4375
FvH4_1g04050		0.557	0.337	2.04e-10	4.08e-07	0.26841	5	1.65282
FvH4_1g06000	NADP-malic enzyme 3	0.864	0.775	4.22e-69	8.44e-66	0.291207	5	1.11484
FvH4_1g06030	RING/U-box superfamily protein	0.973	0.968	7.26e-31	1.45e-27	0.312318	5	1.00517
FvH4_1g06090	Senescence/dehydration-associated protein-related	0.896	0.755	9.88e-44	1.98e-40	0.300942	5	1.18675
FvH4_1g09360	sucrose synthase 4	0.818	0.899	3.71e-20	7.43e-17	0.324262	5	0.9099
FvH4_1g11720	Pathogenesis-related thaumatin superfamily protein	0.877	0.817	6.03e-32	1.21e-28	0.416932	5	1.07344
FvH4_1g12460	alpha/beta-Hydrolases superfamily protein	0.973	0.905	5.49e-126	1.1e-122	0.36801	5	1.07514
FvH4_1g12590		0.873	0.555	2.41e-78	4.81e-75	1.05634	5	1.57297
FvH4_1g12610		0.883	0.787	4.23e-28	8.45e-25	0.673384	5	1.12198
FvH4_1g12620	basic leucine-zipper 44	0.919	0.761	2.38e-80	4.75e-77	0.856622	5	1.20762
FvH4_1g12700	P-loop containing nucleoside triphosphate hydrolases superfamily protein	0.701	0.565	3.08e-35	6.16e-32	1.10858	5	1.24071
FvH4_1g13960	S-adenosyl-L-methionine-dependent methyltransferases superfamily protein	0.793	0.441	8.76e-85	1.75e-81	1.85424	5	1.79819
FvH4_1g13970	UDP-Glycosyltransferase superfamily protein	0.56	0.201	1.19e-40	2.39e-37	0.479955	5	2.78607
FvH4_1g14950	methyl esterase 10	0.848	0.817	7.8e-44	1.56e-40	0.899074	5	1.03794
FvH4_1g16530	Granulin repeat cysteine protease family protein	0.831	0.624	2.85e-73	5.7e-70	0.960401	5	1.33173
FvH4_1g17130		0.568	0.436	3.06e-06	0.00611779	0.273031	5	1.30275
FvH4_1g17340	root hair specific 19	0.887	0.802	1.48e-130	2.96e-127	0.380246	5	1.10599
FvH4_1g19270		0.954	0.892	8.1e-15	1.62e-11	0.593446	5	1.06951
FvH4_1g20450	3-deoxy-D-arabino-heptulosonate 7-phosphate synthase 1	0.66	0.511	1.12e-27	2.23e-24	0.858142	5	1.29159
FvH4_1g20930	annexin 1	0.933	0.636	1.28e-141	2.56e-138	0.995438	5	1.46698
FvH4_1g21820		0.812	0.597	1.4e-71	2.8e-68	0.944874	5	1.36013
FvH4_1g23500	Rubber elongation factor protein (REF)	0.75	0.62	8.04e-12	1.61e-08	0.307645	5	1.20968
FvH4_1g23740	FAD/NAD(P)-binding oxidoreductase family protein	0.998	0.998	1.98e-41	3.95e-38	0.579323	5	1
FvH4_1g26530		0.781	0.467	2.6e-61	5.2e-58	0.563928	5	1.67238
FvH4_1g28360	ankyrin repeat family protein / regulator of chromosome condensation (RCC1) family protein	0.94	0.794	5.42e-106	1.08e-102	0.730556	5	1.18388
FvH4_1g28690	Calcium-dependent lipid-binding (CaLB domain) family protein	0.714	0.613	1.31e-18	2.61e-15	0.469844	5	1.16476
FvH4_2g01160	farnesylated protein 6	0.845	0.701	3.24e-34	6.48e-31	0.612751	5	1.20542
FvH4_2g01340	Senescence/dehydration-associated protein-related	0.971	0.869	3.42e-41	6.84e-38	0.474001	5	1.11738
FvH4_2g01430	actin depolymerizing factor 5	0.883	0.78	8.64e-25	1.73e-21	0.569606	5	1.13205
FvH4_2g01600	Chaperone DnaJ-domain superfamily protein	0.63	0.575	8.23e-09	1.65e-05	0.345441	5	1.09565
FvH4_2g03250	UDP-glucosyltransferase 74F2	0.618	0.289	2.7e-24	5.4e-21	0.391146	5	2.13841
FvH4_2g03260	UDP-Glycosyltransferase superfamily protein	0.566	0.483	0.00345845	1	0.424069	5	1.17184
FvH4_2g03300	UDP-Glycosyltransferase superfamily protein	0.82	0.707	1.47e-30	2.95e-27	0.510135	5	1.15983
FvH4_2g03340	phytosulfokine 4 precursor	0.998	0.997	1.08e-45	2.16e-42	0.644507	5	1.001
FvH4_2g03370	phytosulfokine 4 precursor	0.954	0.938	1.01e-19	2.02e-16	0.333648	5	1.01706
FvH4_2g03530		0.288	0.355	1.01e-14	2.01e-11	0.307459	5	0.811268
FvH4_2g03540		0.397	0.264	3.48e-15	6.96e-12	0.762769	5	1.50379
FvH4_2g03550	serine carboxypeptidase-like 6	0.401	0.287	1.08e-10	2.16e-07	1.01778	5	1.39721
FvH4_2g03570	serine carboxypeptidase-like 1	0.305	0.106	0.000436961	0.873921	0.382947	5	2.87736
FvH4_2g05090	UDP-Glycosyltransferase superfamily protein	0.612	0.484	1.21e-16	2.42e-13	0.867854	5	1.26446
FvH4_2g07110	maternal effect embryo arrest 14	0.871	0.653	5.62e-53	1.12e-49	0.656097	5	1.33384
FvH4_2g08100	Protein of unknown function (DUF677)	0.854	0.779	6.14e-15	1.23e-11	0.302175	5	1.09628
FvH4_2g09120	NmrA-like negative transcriptional regulator family protein	0.839	0.732	8.37e-58	1.67e-54	1.12172	5	1.14617
FvH4_2g12510	HXXXD-type acyl-transferase family protein	0.743	0.426	2.93e-57	5.86e-54	0.571235	5	1.74413
FvH4_2g13110	Peroxidase superfamily protein	0.992	0.995	1.24e-17	2.47e-14	0.291119	5	0.996985
FvH4_2g13410		0.781	0.577	1.38e-47	2.76e-44	1.34454	5	1.35355
FvH4_2g14190	carbonic anhydrase 2	0.985	0.669	1.98e-292	3.96e-289	1.07876	5	1.47235
FvH4_2g14220		0.964	0.825	2.12e-196	4.24e-193	0.648601	5	1.16848
FvH4_2g16110	expansin-like A1	0.664	0.496	4.74e-26	9.49e-23	1.11795	5	1.33871
FvH4_2g18770	small ubiquitin-like modifier 2	0.933	0.832	2.64e-89	5.28e-86	0.941427	5	1.12139
FvH4_2g19500	peroxisomal 3-ketoacyl-CoA thiolase 3	0.964	0.967	1.61e-78	3.22e-75	0.708776	5	0.996898
FvH4_2g20710		0.601	0.351	1.43e-16	2.86e-13	0.618312	5	1.71225
FvH4_2g22500	alpha/beta-Hydrolases superfamily protein	0.917	0.918	2.3e-28	4.61e-25	0.405967	5	0.998911
FvH4_2g23100	sulfate transporter 3;1	0.973	0.948	5.38e-97	1.08e-93	1.31486	5	1.02637
FvH4_2g23960	alpha/beta-Hydrolases superfamily protein	0.843	0.786	9.15e-42	1.83e-38	0.526879	5	1.07252
FvH4_2g25200		0.944	0.971	4.41e-49	8.81e-46	0.688281	5	0.972194
FvH4_2g25400	TSPO(outer membrane tryptophan-rich sensory protein)-related	0.914	0.881	3.97e-15	7.94e-12	0.44134	5	1.03746
FvH4_2g26860		0.735	0.604	2.32e-45	4.63e-42	0.523616	5	1.21689
FvH4_2g27660	amino acid permease 2	0.856	0.811	1.31e-21	2.62e-18	0.466104	5	1.05549
FvH4_2g32230	arabinogalactan protein 15	0.979	0.944	6.34e-42	1.27e-38	0.283587	5	1.03708
FvH4_2g32410	Homeobox-leucine zipper protein family	0.781	0.555	3.22e-67	6.44e-64	0.468603	5	1.40721
FvH4_2g33770	N-terminal nucleophile aminohydrolases (Ntn hydrolases) superfamily protein	0.689	0.641	2.91e-10	5.83e-07	0.483266	5	1.07488
FvH4_2g33780		0.96	0.904	6.57e-16	1.31e-12	0.498345	5	1.06195
FvH4_2g35280	phytochrome-associated protein 1	0.795	0.411	5.22e-83	1.04e-79	0.475272	5	1.93431
FvH4_2g36950	myb domain protein 3	0.631	0.452	3.43e-29	6.86e-26	1.3176	5	1.39602
FvH4_2g37690	cold-regulated 47	1	0.984	8.83e-150	1.77e-146	1.12559	5	1.01626
FvH4_2g37780	SKU5 similar 5	0.839	0.686	1.01e-87	2.02e-84	0.886636	5	1.22303
FvH4_2g40510	allene oxide synthase	0.969	0.957	1.48e-23	2.96e-20	0.444094	5	1.01254
FvH4_3g01720	mitogen-activated protein kinase kinase kinase 16	0.706	0.611	2.98e-29	5.96e-26	0.826752	5	1.15548
FvH4_3g01920	glyoxalase I homolog	0.981	0.92	2.27e-152	4.54e-149	1.44957	5	1.0663
FvH4_3g03210	flavodoxin-like quinone reductase 1	0.954	0.837	2.25e-158	4.5e-155	0.847167	5	1.13978
FvH4_3g04160	Protein of unknown function (DUF761)	0.99	0.882	3.61e-52	7.21e-49	0.558165	5	1.12245
FvH4_3g04980	Early-responsive to dehydration stress protein (ERD4)	0.896	0.805	7.21e-42	1.44e-38	0.410643	5	1.11304
FvH4_3g07700	Granulin repeat cysteine protease family protein	0.683	0.281	5.09e-48	1.02e-44	0.691482	5	2.4306
FvH4_3g08830	dormancy-associated protein-like 1	0.837	0.836	1.35e-05	0.0269459	0.394301	5	1.0012
FvH4_3g09070	Protein of unknown function (DUF506)	0.862	0.824	3.29e-34	6.58e-31	0.825072	5	1.04612
FvH4_3g10950		0.879	0.934	1.65e-50	3.31e-47	0.303218	5	0.941113
FvH4_3g11300	FAD-binding Berberine family protein	0.973	0.917	1.03e-21	2.06e-18	0.308485	5	1.06107
FvH4_3g11650	patatin-like protein 6	0.837	0.744	2.63e-73	5.25e-70	0.557505	5	1.125
FvH4_3g18050		0.998	0.997	1.13e-179	2.27e-176	1.22846	5	1.001
FvH4_3g18370	Curculin-like (mannose-binding) lectin family protein	0.82	0.727	1.99e-39	3.98e-36	0.258093	5	1.12792
FvH4_3g19770	early nodulin-like protein 3	0.793	0.12	5.41e-279	1.08e-275	0.287802	5	6.60833
FvH4_3g22640		0.964	0.896	4.03e-38	8.05e-35	0.434881	5	1.07589
FvH4_3g22740	Translation initiation factor SUI1 family protein	0.891	0.829	2.15e-28	4.29e-25	0.572272	5	1.07479
FvH4_3g23410	O-Glycosyl hydrolases family 17 protein	0.595	0.536	0.00273511	1	0.314337	5	1.11007
FvH4_3g32260	plasma membrane intrinsic protein 2	0.795	0.537	1.26e-61	2.52e-58	0.974656	5	1.48045
FvH4_3g33630	tetraspanin3	0.651	0.511	2.53e-14	5.06e-11	0.291693	5	1.27397
FvH4_3g34720	exocyst subunit exo70 family protein H2	0.917	0.845	6.24e-31	1.25e-27	0.555622	5	1.08521
FvH4_3g34940	gamma tonoplast intrinsic protein	0.814	0.782	3.24e-11	6.48e-08	0.506713	5	1.04092
FvH4_3g34960	myb domain protein 59	0.555	0.223	9.2e-07	0.00184075	0.310085	5	2.48879
FvH4_3g35020	C2H2-type zinc finger family protein	0.848	0.76	2.46e-50	4.93e-47	0.516279	5	1.11579
FvH4_3g36020	metallothionein 2B	0.714	0.573	4.58e-21	9.16e-18	0.478417	5	1.24607
FvH4_3g36030	metallothionein 2A	0.885	0.769	4.07e-35	8.14e-32	1.03841	5	1.15085
FvH4_3g36040		0.921	0.883	2.2e-28	4.39e-25	0.324289	5	1.04304
FvH4_3g36530	2-oxoglutarate (2OG) and Fe(II)-dependent oxygenase superfamily protein	0.862	0.829	7.39e-12	1.48e-08	0.333691	5	1.03981
FvH4_3g36780	Haloacid dehalogenase-like hydrolase (HAD) superfamily protein	0.994	0.956	4.31e-95	8.61e-92	0.339531	5	1.03975
FvH4_3g37280	UDP-glucosyl transferase 76E2	0.653	0.421	6.17e-30	1.23e-26	0.401851	5	1.55107
FvH4_3g38970	glutamine-dependent asparagine synthase 1	0.699	0.703	0.00422787	1	0.325718	5	0.99431
FvH4_3g41970	Chaperone DnaJ-domain superfamily protein	0.668	0.696	0.00373682	1	0.390044	5	0.95977
FvH4_3g43500	beta glucosidase 12	0.706	0.797	8.91e-29	1.78e-25	0.324209	5	0.885822
FvH4_4g01290	Chlorophyll A-B binding family protein	0.823	0.764	1.55e-40	3.09e-37	0.79544	5	1.07723
FvH4_4g01660	ATP sulfurylase 1	0.919	0.948	7.29e-15	1.46e-11	0.275734	5	0.969409
FvH4_4g01690	ATPase E1-E2 type family protein / haloacid dehalogenase-like hydrolase family protein	0.996	0.857	9.86e-137	1.97e-133	0.983055	5	1.16219
FvH4_4g01760	calmodulin-like 11	0.983	0.828	3.16e-238	6.31e-235	0.943392	5	1.1872
FvH4_4g02430		0.655	0.552	1.84e-17	3.69e-14	0.423083	5	1.18659
FvH4_4g02480		0.578	0.431	1.6e-08	3.2e-05	0.355663	5	1.34107
FvH4_4g06500		0.39	0.202	4.68e-49	9.36e-46	0.596137	5	1.93069
FvH4_4g07090	basic helix-loop-helix (bHLH) DNA-binding superfamily protein	0.919	0.929	5.52e-65	1.1e-61	0.889565	5	0.989236
FvH4_4g07810	H(+)-ATPase 1	0.956	0.939	2.7e-36	5.4e-33	0.342688	5	1.0181
FvH4_4g07930	serine carboxypeptidase-like 18	0.497	0.247	5.45e-20	1.09e-16	0.559221	5	2.01215
FvH4_4g12490	NAD(P)-linked oxidoreductase superfamily protein	0.958	0.922	1.18e-98	2.36e-95	0.945197	5	1.03905
FvH4_4g12720	glutathione S-transferase TAU 8	0.925	0.859	2.36e-16	4.72e-13	0.382218	5	1.07683
FvH4_4g13190	ralf-like 32	0.71	0.685	4.62e-24	9.24e-21	0.342159	5	1.0365
FvH4_4g13260	NAD(P)-binding Rossmann-fold superfamily protein	0.862	0.845	5.43e-05	0.108607	0.25658	5	1.02012
FvH4_4g14740	Aluminium induced protein with YGL and LRDR motifs	0.795	0.84	1.9e-17	3.81e-14	0.39016	5	0.946429
FvH4_4g17180	beta-amylase 3	0.948	0.91	2.45e-37	4.89e-34	0.477708	5	1.04176
FvH4_4g17290	Uncharacterised protein family (UPF0497)	0.969	0.963	1.39e-10	2.78e-07	0.436303	5	1.00623
FvH4_4g17500	Thioredoxin superfamily protein	0.752	0.526	9.9e-50	1.98e-46	0.846642	5	1.42966
FvH4_4g18870	Protein phosphatase 2C family protein	0.724	0.497	1.91e-55	3.82e-52	0.416902	5	1.45674
FvH4_4g19060	MLP-like protein 423	1	1	7.61e-34	1.52e-30	0.270799	5	1
FvH4_4g21560	late embryogenesis abundant domain-containing protein / LEA domain-containing protein	0.384	0.497	3.26e-14	6.51e-11	0.252621	5	0.772636
FvH4_4g23040	GRAM domain family protein	0.704	0.66	5.88e-10	1.18e-06	0.381291	5	1.06667
FvH4_4g23050		0.541	0.366	2.37e-20	4.74e-17	0.309426	5	1.47814
FvH4_4g26730		0.914	0.694	2.16e-75	4.32e-72	0.517965	5	1.317
FvH4_4g27180	Adenine nucleotide alpha hydrolases-like superfamily protein	0.601	0.627	1.07e-05	0.0214314	0.493878	5	0.958533
FvH4_4g27340		0.674	0.619	8.84e-14	1.77e-10	0.469718	5	1.08885
FvH4_4g32600	sulfate transporter 91	0.536	0.185	0.00359223	1	0.391682	5	2.8973
FvH4_4g33760	Caleosin-related family protein	0.791	0.432	1.24e-78	2.49e-75	0.482071	5	1.83102
FvH4_4g34260	DC1 domain-containing protein	0.896	0.781	1.46e-20	2.92e-17	0.341637	5	1.14725
FvH4_4g35150	Transducin/WD40 repeat-like superfamily protein	0.658	0.623	4.91e-11	9.83e-08	0.26268	5	1.05618
FvH4_4g36120		0.747	0.353	1.95e-58	3.9e-55	0.595772	5	2.11615
FvH4_5g01460	Integrase-type DNA-binding superfamily protein	0.916	0.698	2.89e-90	5.79e-87	0.299589	5	1.31232
FvH4_5g04470	Integrase-type DNA-binding superfamily protein	0.75	0.73	1.63e-08	3.27e-05	0.259768	5	1.0274
FvH4_5g07040	Aldolase-type TIM barrel family protein	0.921	0.904	8.88e-40	1.78e-36	0.369803	5	1.01881
FvH4_5g11540	proline-rich family protein	0.9	0.689	3.82e-139	7.64e-136	1.65397	5	1.30624
FvH4_5g17690	MAP kinase kinase 9	0.821	0.711	1e-07	0.000200277	0.255456	5	1.15471
FvH4_5g19040	Nodulin MtN21 /EamA-like transporter family protein	0.486	0.257	5.39e-07	0.00107807	0.383638	5	1.89105
FvH4_5g19980	alpha/beta-Hydrolases superfamily protein	0.724	0.851	5.08e-26	1.02e-22	0.577584	5	0.850764
FvH4_5g21310	myo-inositol polyphosphate 5-phosphatase 2	0.735	0.488	9.23e-61	1.85e-57	0.661252	5	1.50615
FvH4_5g23770	UDP-glucosyl transferase 73D1	0.956	0.765	9.36e-67	1.87e-63	0.899836	5	1.24967
FvH4_5g26470	CP12 domain-containing protein 3	0.837	0.783	2.87e-27	5.73e-24	0.279866	5	1.06897
FvH4_5g27250	Chitinase family protein	0.942	0.903	7.03e-50	1.41e-46	0.342365	5	1.04319
FvH4_5g31510	allene oxide cyclase 4	0.749	0.425	7.75e-74	1.55e-70	0.71659	5	1.76235
FvH4_5g32320	myb domain protein 3	0.885	0.698	2.95e-29	5.9e-26	0.27077	5	1.26791
FvH4_5g33530	amino acid permease 6	0.791	0.614	2.6e-45	5.2e-42	0.702301	5	1.28827
FvH4_5g36910	Phosphate-responsive 1 family protein	0.522	0.642	0.00802542	1	0.273444	5	0.813084
FvH4_5g36920	Phosphate-responsive 1 family protein	0.9	0.842	2.61e-23	5.21e-20	0.545761	5	1.06888
FvH4_5g36980	UDP-glucosyl transferase 85A2	0.965	0.894	1.43e-98	2.86e-95	1.18435	5	1.07942
FvH4_5g37780	Haloacid dehalogenase-like hydrolase (HAD) superfamily protein	0.946	0.75	1.16e-201	2.31e-198	0.384506	5	1.26133
FvH4_5g38040	2-oxoglutarate (2OG) and Fe(II)-dependent oxygenase superfamily protein	0.996	0.999	9.25e-54	1.85e-50	0.77218	5	0.996997
FvH4_5g38250		1	0.982	2.21e-24	4.41e-21	0.306251	5	1.01833
FvH4_5g39610		0.722	0.72	4.72e-11	9.45e-08	0.281564	5	1.00278
FvH4_6g01010	VPS54	0.912	0.681	1.66e-73	3.31e-70	0.575488	5	1.33921
FvH4_6g02870	AUX/IAA transcriptional regulator family protein	0.958	0.898	1.64e-34	3.29e-31	0.70184	5	1.06682
FvH4_6g03110	NAD(P)-linked oxidoreductase superfamily protein	0.94	0.888	2.24e-41	4.48e-38	0.468519	5	1.05856
FvH4_6g04150		0.783	0.436	2.66e-69	5.32e-66	0.82709	5	1.79587
FvH4_6g04660	dehydroquinate dehydratase, putative / shikimate dehydrogenase, putative	0.806	0.439	1.81e-92	3.61e-89	1.69343	5	1.83599
FvH4_6g04670	dehydroquinate dehydratase, putative / shikimate dehydrogenase, putative	0.501	0.399	1.22e-07	0.000244055	1.31424	5	1.25564
FvH4_6g05700		0.66	0.517	3.97e-19	7.95e-16	0.394273	5	1.2766
FvH4_6g07370	Inorganic H pyrophosphatase family protein	0.875	0.814	3.05e-09	6.09e-06	0.451739	5	1.07494
FvH4_6g08650	Major facilitator superfamily protein	0.635	0.275	1.74e-23	3.47e-20	0.411275	5	2.30909
FvH4_6g08740	germin-like protein 5	0.912	0.94	5.08e-76	1.02e-72	0.69176	5	0.970213
FvH4_6g09160	Protein of unknown function (DUF567)	0.618	0.548	1.39e-08	2.78e-05	0.270209	5	1.12774
FvH4_6g10250	Peroxidase superfamily protein	0.954	0.775	2.05e-127	4.1e-124	0.520173	5	1.23097
FvH4_6g10790		0.656	0.565	9.51e-06	0.0190105	0.285832	5	1.16106
FvH4_6g11040	ammonium transporter 2	0.994	0.964	3.12e-136	6.24e-133	0.686677	5	1.03112
FvH4_6g11360	2-oxoglutarate (2OG) and Fe(II)-dependent oxygenase superfamily protein	0.964	0.899	1.14e-154	2.27e-151	1.97009	5	1.0723
FvH4_6g11440	terpene synthase 21	1	1	2.62e-135	5.23e-132	0.456897	5	1
FvH4_6g13490	Haloacid dehalogenase-like hydrolase (HAD) superfamily protein	0.931	0.88	4.06e-12	8.12e-09	0.275302	5	1.05795
FvH4_6g13710		0.975	0.92	6.32e-63	1.26e-59	1.05195	5	1.05978
FvH4_6g14970	Glutathione S-transferase family protein	0.975	0.978	5.01e-16	1e-12	0.316866	5	0.996933
FvH4_6g15850		0.896	0.852	3.59e-37	7.18e-34	0.853801	5	1.05164
FvH4_6g16770	gamma tonoplast intrinsic protein	0.935	0.893	8.79e-62	1.76e-58	0.927257	5	1.04703
FvH4_6g17870	silencing defective 5	0.559	0.425	2.43e-09	4.86e-06	0.280021	5	1.31529
FvH4_6g17980	Aldolase superfamily protein	0.967	0.967	7.27e-35	1.45e-31	0.332393	5	1
FvH4_6g18830	alpha carbonic anhydrase 1	0.643	0.405	4.27e-25	8.54e-22	0.406951	5	1.58765
FvH4_6g19530	F-box family protein	0.821	0.747	8.43e-35	1.69e-31	0.349597	5	1.09906
FvH4_6g20160		0.816	0.893	8.15e-11	1.63e-07	0.392349	5	0.913774
FvH4_6g20390	plant U-box 24	0.954	0.845	4.99e-118	9.98e-115	0.416812	5	1.12899
FvH4_6g21670		0.864	0.676	2.34e-57	4.69e-54	1.00314	5	1.27811
FvH4_6g22300	actin-11	0.731	0.474	4.16e-45	8.32e-42	0.409718	5	1.54219
FvH4_6g22790	polygalacturonase inhibiting protein 1	0.971	0.979	2.57e-81	5.14e-78	1.07156	5	0.991828
FvH4_6g26140	CAAX amino terminal protease family protein	0.908	0.72	4.76e-80	9.52e-77	0.591186	5	1.26111
FvH4_6g26180	thioredoxin M-type 4	0.964	0.932	1.15e-90	2.29e-87	1.59279	5	1.03433
FvH4_6g27610	Peroxidase superfamily protein	0.985	0.945	3.49e-171	6.99e-168	1.18385	5	1.04233
FvH4_6g29760	Protein of unknown function (DUF567)	0.898	0.759	1.57e-37	3.13e-34	0.320267	5	1.18314
FvH4_6g29770	blue-copper-binding protein	0.914	0.939	3.89e-18	7.78e-15	0.395826	5	0.973376
FvH4_6g29800	blue-copper-binding protein	0.987	0.967	5.9e-68	1.18e-64	0.68629	5	1.02068
FvH4_6g30160	Lactoylglutathione lyase / glyoxalase I family protein	0.944	0.927	2.66e-90	5.33e-87	1.08529	5	1.01834
FvH4_6g30880	catalytic LigB subunit of aromatic ring-opening dioxygenase family	0.645	0.128	2.11e-39	4.23e-36	1.01129	5	5.03906
FvH4_6g30930	Galactose oxidase/kelch repeat superfamily protein	0.754	0.746	3.01e-19	6.03e-16	0.262286	5	1.01072
FvH4_6g30950	Galactose oxidase/kelch repeat superfamily protein	0.946	0.922	3.18e-83	6.37e-80	0.918021	5	1.02603
FvH4_6g32450	phytochrome-associated protein 1	0.925	0.643	8.85e-172	1.77e-168	0.464417	5	1.43857
FvH4_6g34950	Cytochrome P450 superfamily protein	0.927	0.685	2.87e-160	5.74e-157	0.311465	5	1.35328
FvH4_6g36240		0.38	0.243	3.8e-19	7.61e-16	0.602277	5	1.56379
FvH4_6g38210		0.62	0.367	1.23e-19	2.47e-16	0.335695	5	1.68937
FvH4_6g39640		0.831	0.815	1.25e-23	2.49e-20	0.450092	5	1.01963
FvH4_6g39660		0.931	0.902	3.71e-30	7.41e-27	0.285767	5	1.03215
FvH4_6g39680		0.835	0.847	2.23e-17	4.46e-14	0.300961	5	0.985832
FvH4_6g39710	UDP-Glycosyltransferase superfamily protein	0.973	0.918	1.27e-58	2.55e-55	0.777134	5	1.05991
FvH4_6g40400	RING/U-box superfamily protein	0.937	0.929	5.12e-10	1.02e-06	0.492207	5	1.00861
FvH4_6g42450	Major facilitator superfamily protein	0.75	0.515	2.54e-53	5.08e-50	0.774524	5	1.45631
FvH4_6g43110	alkenal reductase	0.603	0.239	6.09e-19	1.22e-15	0.346279	5	2.52301
FvH4_6g43450	Homeodomain-like superfamily protein	0.793	0.851	0.000759936	1	0.265595	5	0.931845
FvH4_6g45650		0.942	0.914	2.59e-38	5.17e-35	0.458284	5	1.03063
FvH4_6g46730	plastid transcription factor 1	0.821	0.67	1.33e-59	2.65e-56	0.905198	5	1.22537
FvH4_6g48030		0.925	0.796	1.16e-46	2.32e-43	0.475448	5	1.16206
FvH4_6g48590	GAST1 protein homolog 4	0.676	0.486	3.41e-15	6.82e-12	0.466333	5	1.39095
FvH4_6g50160	senescence-associated gene 101	0.762	0.737	2.9e-34	5.79e-31	0.291345	5	1.03392
FvH4_6g51200	RNI-like superfamily protein	0.848	0.575	1.55e-79	3.11e-76	0.400475	5	1.47478
FvH4_6g51240		0.739	0.374	2.74e-69	5.48e-66	0.367788	5	1.97594
FvH4_6g53030	beta glucosidase 32	0.929	0.881	6.35e-94	1.27e-90	0.677525	5	1.05448
FvH4_6g54120	GRAM domain family protein	0.862	0.732	2.69e-25	5.38e-22	0.348485	5	1.1776
FvH4_7g00250	beta glucosidase 17	0.758	0.553	1.24e-50	2.47e-47	0.480215	5	1.37071
FvH4_7g00270	beta glucosidase 17	0.616	0.533	8.88e-11	1.78e-07	0.57907	5	1.15572
FvH4_7g00880		0.914	0.768	1.08e-111	2.16e-108	1.16596	5	1.1901
FvH4_7g13490	Calcium-dependent lipid-binding (CaLB domain) family protein	0.946	0.903	5.12e-113	1.02e-109	0.804972	5	1.04762
FvH4_7g14430	plasma membrane intrinsic protein 1;4	0.916	0.69	1.08e-71	2.16e-68	0.433231	5	1.32754
FvH4_7g14640		0.8	0.361	8.89e-115	1.78e-111	1.18991	5	2.21607
FvH4_7g15450		0.983	0.909	8.65e-64	1.73e-60	0.872853	5	1.08141
FvH4_7g15460	Late embryogenesis abundant protein	0.833	0.803	2.3e-18	4.59e-15	0.423068	5	1.03736
FvH4_7g19490	plasma membrane intrinsic protein 2;5	0.841	0.791	5.35e-13	1.07e-09	0.35464	5	1.06321
FvH4_7g19940	dehydroascorbate reductase 2	0.929	0.8	3.76e-78	7.52e-75	0.79997	5	1.16125
FvH4_7g20870	Chalcone-flavanone isomerase family protein	0.923	0.809	3.03e-30	6.07e-27	0.318608	5	1.14091
FvH4_7g22480	O-Glycosyl hydrolases family 17 protein	0.939	0.777	1.28e-53	2.55e-50	0.434471	5	1.20849
FvH4_7g23060	protein phosphatase 2CA	0.898	0.959	1.42e-15	2.84e-12	0.325092	5	0.936392
FvH4_7g23650	HSP20-like chaperones superfamily protein	0.612	0.447	8.84e-10	1.77e-06	0.464343	5	1.36913
FvH4_7g24120	plasma membrane intrinsic protein 1;4	0.987	0.816	5.3e-164	1.06e-160	1.42989	5	1.20956
FvH4_7g24750	RING/U-box superfamily protein	0.854	0.581	1.58e-77	3.16e-74	0.282764	5	1.46988
FvH4_7g25860	expansin A8	0.67	0.47	1.61e-26	3.22e-23	1.10197	5	1.42553
FvH4_7g27820		0.94	0.832	7.23e-49	1.45e-45	1.1853	5	1.12981
FvH4_7g27850	Plant invertase/pectin methylesterase inhibitor superfamily protein	0.958	0.85	5.44e-88	1.09e-84	0.673621	5	1.12706
FvH4_7g28960	Integrase-type DNA-binding superfamily protein	0.965	0.831	5.38e-81	1.08e-77	0.430676	5	1.16125
FvH4_7g29480		0.683	0.545	7.69e-14	1.54e-10	0.509768	5	1.25321
FvH4_7g30050		0.893	0.668	1.59e-94	3.18e-91	0.359416	5	1.33683
FvH4_7g32520	YELLOW STRIPE like 3	0.789	0.9	2.58e-10	5.17e-07	0.303754	5	0.876667
FvH4_7g32960	RING/U-box superfamily protein	0.724	0.522	2.72e-18	5.43e-15	0.276394	5	1.38697
FvH4_7g32980	2-oxoglutarate (2OG) and Fe(II)-dependent oxygenase superfamily protein	0.871	0.861	3e-69	5.99e-66	0.980506	5	1.01161
FvH4_7g32990	O-methyltransferase 1	0.674	0.759	5.65e-16	1.13e-12	0.3405	5	0.888011
FvH4_7g33600		0.789	0.61	6.06e-31	1.21e-27	0.499965	5	1.29344
FvH4_1g00710	heat shock protein 70	0.755	0.379	3.78e-70	7.57e-67	1.16446	6	1.99208
FvH4_1g01070	SOS3-interacting protein 3	0.832	0.525	5.14e-84	1.03e-80	1.22597	6	1.58476
FvH4_1g01260	temperature-induced lipocalin	0.887	0.811	2.1e-17	4.19e-14	0.404061	6	1.09371
FvH4_1g09230		0.928	0.872	4.11e-52	8.21e-49	0.335111	6	1.06422
FvH4_1g10400	Ankyrin repeat family protein	0.93	0.59	1.91e-109	3.82e-106	0.263298	6	1.57627
FvH4_1g10910	SEC14 cytosolic factor family protein / phosphoglyceride transfer family protein	0.991	0.958	1.95e-21	3.9e-18	0.771228	6	1.03445
FvH4_1g11120	RING/U-box superfamily protein	1	0.925	1.43e-100	2.85e-97	1.67941	6	1.08108
FvH4_1g12030	histone H1-3	0.789	0.618	8.59e-28	1.72e-24	0.818327	6	1.2767
FvH4_1g12700	P-loop containing nucleoside triphosphate hydrolases superfamily protein	0.71	0.565	6.18e-45	1.24e-41	0.774717	6	1.25664
FvH4_1g19210	elicitor-activated gene 3-1	0.942	0.838	5.28e-39	1.06e-35	0.738094	6	1.12411
FvH4_1g21040		0.97	0.753	5.95e-147	1.19e-143	0.46412	6	1.28818
FvH4_1g23500	Rubber elongation factor protein (REF)	0.979	0.613	1.11e-196	2.21e-193	1.98199	6	1.59706
FvH4_1g26560	galactinol synthase 1	0.597	0.409	2.84e-15	5.69e-12	0.530019	6	1.45966
FvH4_1g28690	Calcium-dependent lipid-binding (CaLB domain) family protein	0.793	0.611	3.32e-24	6.64e-21	0.70057	6	1.29787
FvH4_1g28870	calmodulin like 23	0.962	0.843	9.75e-98	1.95e-94	0.744757	6	1.14116
FvH4_1g29930	ARM repeat superfamily protein	0.872	0.718	4.47e-56	8.95e-53	0.490593	6	1.21448
FvH4_2g01340	Senescence/dehydration-associated protein-related	0.987	0.868	3.29e-134	6.58e-131	1.73388	6	1.1371
FvH4_2g02590	FAD/NAD(P)-binding oxidoreductase family protein	0.996	0.843	4.23e-193	8.47e-190	0.318991	6	1.18149
FvH4_2g03950	Peroxisomal membrane 22 kDa (Mpv17/PMP22) family protein	0.742	0.738	4.52e-08	9.04e-05	0.639914	6	1.00542
FvH4_2g04120	salt tolerance zinc finger	0.785	0.764	9.14e-40	1.83e-36	0.322233	6	1.02749
FvH4_2g06050	redox responsive transcription factor 1	0.857	0.492	1.36e-115	2.73e-112	0.736952	6	1.74187
FvH4_2g06060	redox responsive transcription factor 1	0.693	0.512	2.15e-36	4.29e-33	1.00083	6	1.35352
FvH4_2g08100	Protein of unknown function (DUF677)	0.985	0.775	7.51e-90	1.5e-86	1.20213	6	1.27097
FvH4_2g09640	poly(A) polymerase 1	0.785	0.551	6.03e-49	1.21e-45	0.364203	6	1.42468
FvH4_2g15440	plasma membrane intrinsic protein 3	0.962	0.896	1.27e-95	2.54e-92	0.654845	6	1.07366
FvH4_2g16010	chloroplast signal recognition particle component (CAO)	0.51	0.317	0.000591546	1	0.354384	6	1.60883
FvH4_2g17060	hydroxy methylglutaryl CoA reductase 1	0.857	0.674	2.22e-94	4.43e-91	1.35452	6	1.27151
FvH4_2g17620	ARF-GAP domain 11	0.97	0.91	1.25e-39	2.5e-36	0.643104	6	1.06593
FvH4_2g18040	AGC (cAMP-dependent, cGMP-dependent and protein kinase C) kinase family protein	0.968	0.866	1.69e-170	3.37e-167	1.07907	6	1.11778
FvH4_2g19310	Tetratricopeptide repeat (TPR)-like superfamily protein	0.93	0.812	2.12e-44	4.24e-41	0.294564	6	1.14532
FvH4_2g22530	AUX/IAA transcriptional regulator family protein	0.887	0.821	6.32e-37	1.26e-33	0.42464	6	1.08039
FvH4_2g23930	EID1-like 3	0.881	0.709	2.7e-85	5.4e-82	0.275655	6	1.2426
FvH4_2g25400	TSPO(outer membrane tryptophan-rich sensory protein)-related	0.955	0.88	4.32e-66	8.64e-63	1.01824	6	1.08523
FvH4_2g25450	Rubber elongation factor protein (REF)	0.983	0.843	4.13e-34	8.26e-31	0.547537	6	1.16607
FvH4_2g27660	amino acid permease 2	0.8	0.813	0.000521927	1	0.353739	6	0.98401
FvH4_2g28920	Bifunctional inhibitor/lipid-transfer protein/seed storage 2S albumin superfamily protein	0.657	0.411	2.47e-20	4.94e-17	0.738162	6	1.59854
FvH4_2g30690		0.704	0.575	6.37e-34	1.27e-30	0.489527	6	1.22435
FvH4_2g31370	17.6 kDa class II heat shock protein	0.942	0.877	2.58e-128	5.16e-125	1.73848	6	1.07412
FvH4_2g31690	heat shock transcription factor A2	0.531	0.174	7.56e-08	0.000151203	0.286392	6	3.05172
FvH4_2g33310	Uncharacterised protein family SERF	0.821	0.854	5.32e-08	0.000106325	0.251106	6	0.961358
FvH4_2g33770	N-terminal nucleophile aminohydrolases (Ntn hydrolases) superfamily protein	0.742	0.64	1.19e-13	2.38e-10	0.694534	6	1.15938
FvH4_2g34060	HXXXD-type acyl-transferase family protein	1	0.893	6.02e-123	1.2e-119	0.268574	6	1.11982
FvH4_2g36690		0.991	0.848	3.09e-185	6.17e-182	2.03772	6	1.16863
FvH4_2g37690	cold-regulated 47	0.996	0.984	1.02e-37	2.04e-34	0.326856	6	1.0122
FvH4_2g37890	Cupredoxin superfamily protein	0.913	0.844	1.53e-26	3.06e-23	0.876025	6	1.08175
FvH4_2g39930	Protein of unknown function (DUF1195)	0.861	0.654	1.52e-93	3.04e-90	0.342991	6	1.31651
FvH4_2g40480	Uncharacterised protein family (UPF0114)	0.974	0.923	1.35e-85	2.71e-82	0.471957	6	1.05525
FvH4_2g41060	WRKY DNA-binding protein 40	0.919	0.765	8.38e-124	1.68e-120	0.25089	6	1.20131
FvH4_2g41100	chorismate mutase 2	0.925	0.675	5.94e-131	1.19e-127	1.55961	6	1.37037
FvH4_3g00510		0.663	0.458	7.89e-24	1.58e-20	0.765487	6	1.4476
FvH4_3g01900	APS reductase 3	0.902	0.824	1.51e-95	3.01e-92	0.796834	6	1.09466
FvH4_3g02940	histone H2A 2	0.574	0.388	1.01e-10	2.02e-07	0.622372	6	1.47938
FvH4_3g02960	Aldolase-type TIM barrel family protein	0.797	0.464	1.22e-72	2.44e-69	1.12285	6	1.71767
FvH4_3g03960	NAD(P)H dehydrogenase B2	0.949	0.939	6.2e-97	1.24e-93	1.32027	6	1.01065
FvH4_3g04020	F-box family protein	0.934	0.681	9.8e-69	1.96e-65	0.839605	6	1.37151
FvH4_3g04160	Protein of unknown function (DUF761)	1	0.882	2.08e-133	4.15e-130	1.03357	6	1.13379
FvH4_3g04900	CBS domain-containing protein	0.964	0.803	1.16e-119	2.33e-116	0.806373	6	1.2005
FvH4_3g05900		0.949	0.801	2.32e-113	4.64e-110	0.709697	6	1.18477
FvH4_3g06110	photosystem II light harvesting complex gene B1B2	0.802	0.734	3.18e-21	6.36e-18	0.6585	6	1.09264
FvH4_3g06120	light-harvesting chlorophyll-protein complex II subunit B1	0.913	0.844	1.39e-38	2.77e-35	0.876163	6	1.08175
FvH4_3g08630	DNAJ heat shock family protein	0.902	0.563	5.01e-132	1e-128	1.6234	6	1.60213
FvH4_3g08790	ERF domain protein 12	0.761	0.663	1.55e-43	3.11e-40	0.357816	6	1.14781
FvH4_3g08940	Late embryogenesis abundant protein (LEA) family protein	0.676	0.554	2.84e-10	5.68e-07	0.277458	6	1.22022
FvH4_3g08950	Late embryogenesis abundant protein (LEA) family protein	0.84	0.611	3.98e-34	7.97e-31	0.531932	6	1.3748
FvH4_3g13900	HSP20-like chaperones superfamily protein	0.849	0.323	3.65e-141	7.3e-138	0.572281	6	2.62848
FvH4_3g20120	RING membrane-anchor 3	0.989	0.922	2.95e-59	5.91e-56	0.654512	6	1.07267
FvH4_3g20550	CBS domain-containing protein	0.974	0.994	1.65e-31	3.29e-28	0.864501	6	0.979879
FvH4_3g21020	light-harvesting chlorophyll B-binding protein 3	0.921	0.848	1.73e-37	3.46e-34	0.84886	6	1.08608
FvH4_3g21340	Calcium-binding EF-hand family protein	0.851	0.546	2.9e-115	5.81e-112	1.15581	6	1.55861
FvH4_3g22740	Translation initiation factor SUI1 family protein	0.968	0.827	5.99e-82	1.2e-78	1.12388	6	1.1705
FvH4_3g24520	cytochrome P450, family 94, subfamily C, polypeptide 1	0.968	0.918	1.74e-42	3.49e-39	0.506842	6	1.05447
FvH4_3g25960	Polynucleotidyl transferase, ribonuclease H-like superfamily protein	0.928	0.812	1.89e-63	3.77e-60	0.407592	6	1.14286
FvH4_3g34720	exocyst subunit exo70 family protein H2	0.945	0.845	2.23e-39	4.45e-36	0.453202	6	1.11834
FvH4_3g35020	C2H2-type zinc finger family protein	0.936	0.758	3.36e-115	6.72e-112	0.91258	6	1.23483
FvH4_3g35050	C2H2-type zinc finger family protein	0.968	0.912	7.58e-59	1.52e-55	1.1546	6	1.0614
FvH4_3g35190		0.87	0.87	3.8e-19	7.6e-16	0.751509	6	1
FvH4_3g35270	HSP20-like chaperones superfamily protein	0.759	0.489	1.19e-66	2.38e-63	1.65863	6	1.55215
FvH4_3g35280	HSP20-like chaperones superfamily protein	0.881	0.477	7.82e-143	1.56e-139	1.08182	6	1.84696
FvH4_3g35380	Histone superfamily protein	0.772	0.752	9.22e-11	1.84e-07	0.572303	6	1.0266
FvH4_3g35390	Histone superfamily protein	0.738	0.705	2.09e-07	0.000417768	0.37392	6	1.04681
FvH4_3g35440	Histone superfamily protein	0.94	0.873	1.52e-23	3.05e-20	0.678224	6	1.07675
FvH4_3g35520		0.906	0.895	7.6e-20	1.52e-16	0.753789	6	1.01229
FvH4_3g37330	HSP20-like chaperones superfamily protein	0.571	0.296	1.09e-15	2.18e-12	1.02228	6	1.92905
FvH4_3g37660	chlorophyll A/B binding protein 1	0.844	0.829	0.000175471	0.350941	0.469222	6	1.01809
FvH4_3g38260		0.774	0.731	1.7e-15	3.41e-12	0.634238	6	1.05882
FvH4_3g38400	UDP-glucosyl transferase 71C3	0.729	0.617	1.07e-20	2.13e-17	0.311607	6	1.18152
FvH4_3g38620	HSP20-like chaperones superfamily protein	0.849	0.675	4.73e-92	9.47e-89	1.75359	6	1.25778
FvH4_3g38990	Protein phosphatase 2C family protein	0.996	0.866	1.06e-195	2.12e-192	1.90388	6	1.15012
FvH4_3g41970	Chaperone DnaJ-domain superfamily protein	0.8	0.691	2.48e-23	4.96e-20	0.428154	6	1.15774
FvH4_4g06700	xyloglucan endotransglycosylase 6	0.439	0.421	0.000136743	0.273487	0.40418	6	1.04276
FvH4_4g12830	FKBP-type peptidyl-prolyl cis-trans isomerase family protein	0.712	0.451	1.08e-32	2.15e-29	0.974157	6	1.57871
FvH4_4g13670	GC-rich sequence DNA-binding factor-like protein with Tuftelin interacting domain	0.731	0.721	2.7e-14	5.4e-11	0.328793	6	1.01387
FvH4_4g13680	Transcription elongation factor (TFIIS) family protein	0.586	0.497	8.15e-06	0.0162902	0.502981	6	1.17907
FvH4_4g17180	beta-amylase 3	0.84	0.913	7.18e-15	1.44e-11	0.396603	6	0.920044
FvH4_4g18340		0.866	0.617	1.6e-98	3.2e-95	0.530223	6	1.40357
FvH4_4g23010	Uncharacterised conserved protein UCP015417, vWA	0.655	0.43	4.83e-32	9.65e-29	0.260651	6	1.52326
FvH4_4g23260	BCL-2-associated athanogene 5	0.921	0.746	1.12e-150	2.25e-147	2.15044	6	1.23458
FvH4_4g24850	heat shock protein 21	0.915	0.59	2.88e-140	5.76e-137	1.92751	6	1.55085
FvH4_4g25460		0.964	0.783	4.55e-44	9.11e-41	0.698188	6	1.23116
FvH4_4g25570	Octicosapeptide/Phox/Bem1p family protein	0.964	0.836	3.69e-62	7.38e-59	1.0024	6	1.15311
FvH4_4g25620	NAD(P)-linked oxidoreductase superfamily protein	0.891	0.869	3.18e-13	6.36e-10	0.473798	6	1.02532
FvH4_4g26500	Protein kinase superfamily protein	0.917	0.586	3.04e-68	6.08e-65	0.677553	6	1.56485
FvH4_4g26730		0.917	0.694	2.94e-98	5.89e-95	0.721048	6	1.32133
FvH4_4g28650	Adenosylmethionine decarboxylase family protein	0.866	0.675	1.19e-56	2.38e-53	0.630599	6	1.28296
FvH4_4g32160	ribose-5-phosphate isomerase 2	0.968	0.909	4.43e-115	8.86e-112	1.16282	6	1.06491
FvH4_4g32180		0.966	0.851	3.12e-168	6.25e-165	1.24499	6	1.13514
FvH4_4g32190		0.968	0.711	1.83e-193	3.66e-190	1.14479	6	1.36146
FvH4_4g34260	DC1 domain-containing protein	0.925	0.78	1.21e-86	2.42e-83	1.1701	6	1.1859
FvH4_4g34350	similar to RCD one 2	0.872	0.776	2e-58	4.01e-55	0.841641	6	1.12371
FvH4_4g35190		1	0.997	5.54e-189	1.11e-185	2.40749	6	1.00301
FvH4_4g37040		0.885	0.604	7.11e-105	1.42e-101	1.07718	6	1.46523
FvH4_5g01440	Integrase-type DNA-binding superfamily protein	0.936	0.632	8.27e-166	1.65e-162	1.43424	6	1.48101
FvH4_5g01460	Integrase-type DNA-binding superfamily protein	0.97	0.697	2.53e-162	5.05e-159	0.571952	6	1.39168
FvH4_5g02710	BTB/POZ domain with WD40/YVTN repeat-like protein	0.934	0.898	2.29e-89	4.58e-86	0.812416	6	1.04009
FvH4_5g03320	Late embryogenesis abundant (LEA) hydroxyproline-rich glycoprotein family	1	0.992	5.09e-85	1.02e-81	1.18046	6	1.00806
FvH4_5g03330	Late embryogenesis abundant (LEA) hydroxyproline-rich glycoprotein family	0.998	0.924	2.02e-120	4.04e-117	0.927329	6	1.08009
FvH4_5g03340	Late embryogenesis abundant (LEA) hydroxyproline-rich glycoprotein family	0.876	0.586	1.83e-148	3.66e-145	0.944389	6	1.49488
FvH4_5g03430	Late embryogenesis abundant (LEA) hydroxyproline-rich glycoprotein family	0.889	0.645	1.91e-107	3.83e-104	1.338	6	1.37829
FvH4_5g03440	Myzus persicae-induced lipase 1	1	0.931	1.34e-173	2.68e-170	2.03842	6	1.07411
FvH4_5g04160	UDP-Glycosyltransferase superfamily protein	0.742	0.598	9.42e-43	1.88e-39	0.584265	6	1.2408
FvH4_5g04370	WRKY family transcription factor	0.928	0.854	4.1e-69	8.2e-66	0.56234	6	1.08665
FvH4_5g06180	Octicosapeptide/Phox/Bem1p family protein	0.966	0.897	5.57e-115	1.11e-111	0.882187	6	1.07692
FvH4_5g07030	tetratricopeptide repeat (TPR)-containing protein	0.838	0.616	2.8e-59	5.59e-56	0.900036	6	1.36039
FvH4_5g08060	calmodulin-like 38	0.987	0.643	1.94e-252	3.89e-249	0.68896	6	1.53499
FvH4_5g10200	cinnamyl-alcohol dehydrogenase	0.972	0.864	7.76e-17	1.55e-13	0.470781	6	1.125
FvH4_5g10430	2-oxoglutarate (2OG) and Fe(II)-dependent oxygenase superfamily protein	0.987	0.809	1.08e-74	2.15e-71	0.285387	6	1.22002
FvH4_5g12490	Uncharacterised conserved protein UCP015417, vWA	0.744	0.648	6.05e-22	1.21e-18	0.32625	6	1.14815
FvH4_5g13870	Mitochondrial substrate carrier family protein	0.791	0.482	1.12e-69	2.24e-66	0.285164	6	1.64108
FvH4_5g14020	heat shock protein 101	0.823	0.52	1.95e-93	3.89e-90	1.57223	6	1.58269
FvH4_5g14770	light-harvesting chlorophyll-protein complex I subunit A4	0.829	0.713	4.37e-40	8.73e-37	1.04517	6	1.16269
FvH4_5g17620	nudix hydrolase homolog 4	0.972	0.832	1.16e-85	2.32e-82	1.31742	6	1.16827
FvH4_5g17660	NF-X-like 1	0.959	0.753	6.02e-98	1.2e-94	0.803774	6	1.27357
FvH4_5g18490	GRAM domain-containing protein / ABA-responsive protein-related	0.917	0.731	2.49e-120	4.98e-117	0.571486	6	1.25445
FvH4_5g18720	mitochondrion-localized small heat shock protein 23.6	0.93	0.804	3.2e-87	6.4e-84	1.3325	6	1.15672
FvH4_5g20800	chloroplast beta-amylase	0.985	0.979	3.26e-13	6.52e-10	0.377406	6	1.00613
FvH4_5g23770	UDP-glucosyl transferase 73D1	0.972	0.765	2.04e-82	4.09e-79	1.51266	6	1.27059
FvH4_5g26430	Protein of unknown function (DUF679)	0.998	0.984	3.65e-61	7.3e-58	0.450817	6	1.01423
FvH4_5g30940	light harvesting complex photosystem II subunit 6	0.887	0.811	1.92e-37	3.84e-34	0.870748	6	1.09371
FvH4_5g32810	Disease resistance protein (CC-NBS-LRR class) family	0.695	0.76	2.02e-13	4.05e-10	0.522428	6	0.914474
FvH4_5g34520	mitogen-activated protein kinase kinase kinase 21	0.652	0.338	6.2e-29	1.24e-25	0.30466	6	1.92899
FvH4_5g35620	dicarboxylate carrier 2	0.953	0.736	4.45e-152	8.9e-149	1.79898	6	1.29484
FvH4_5g36220	ENTH/ANTH/VHS superfamily protein	0.977	0.672	2.67e-146	5.33e-143	0.645513	6	1.45387
FvH4_5g36590		1	0.967	6.03e-99	1.21e-95	0.3132	6	1.03413
FvH4_5g36780	heat shock cognate protein 70-1	0.97	0.786	1.05e-67	2.1e-64	0.676731	6	1.2341
FvH4_5g36900	Phosphate-responsive 1 family protein	0.904	0.82	6.46e-79	1.29e-75	0.894239	6	1.10244
FvH4_5g36910	Phosphate-responsive 1 family protein	0.74	0.634	6.44e-38	1.29e-34	0.641852	6	1.16719
FvH4_5g38250		1	0.982	1.04e-53	2.09e-50	0.657848	6	1.01833
FvH4_5g39610		0.921	0.714	8.44e-143	1.69e-139	0.414284	6	1.28992
FvH4_5g39680		0.642	0.372	1.02e-20	2.04e-17	1.11147	6	1.72581
FvH4_6g02870	AUX/IAA transcriptional regulator family protein	0.968	0.898	1.79e-47	3.59e-44	0.554026	6	1.07795
FvH4_6g06320	soybean gene regulated by cold-2	0.962	0.88	3.61e-140	7.21e-137	1.50128	6	1.09318
FvH4_6g06430	histone H2A 7	0.849	0.655	7.07e-28	1.41e-24	0.801624	6	1.29618
FvH4_6g07790	VQ motif-containing protein	0.917	0.711	1.35e-64	2.7e-61	0.957918	6	1.28973
FvH4_6g10510	WRKY DNA-binding protein 33	0.921	0.888	2.43e-82	4.85e-79	0.925479	6	1.03716
FvH4_6g11270	transcription factor-related	0.736	0.456	3.86e-58	7.72e-55	1.12258	6	1.61404
FvH4_6g11330	Homeodomain-like superfamily protein	0.949	0.868	5.78e-11	1.16e-07	0.546987	6	1.09332
FvH4_6g11350	Fes1A	0.925	0.642	7.96e-106	1.59e-102	1.17596	6	1.44081
FvH4_6g12170	Josephin family protein	0.661	0.547	8.08e-09	1.62e-05	0.509384	6	1.20841
FvH4_6g12270	fructokinase-like 1	0.772	0.682	5.44e-22	1.09e-18	0.39609	6	1.13196
FvH4_6g12650		0.885	0.663	2.67e-109	5.34e-106	0.366646	6	1.33484
FvH4_6g13160	rubisco activase	0.418	0.283	0.000436564	0.873127	0.288883	6	1.47703
FvH4_6g13490	Haloacid dehalogenase-like hydrolase (HAD) superfamily protein	0.981	0.878	4.42e-76	8.85e-73	0.488274	6	1.11731
FvH4_6g14140	Histone superfamily protein	0.864	0.716	2.55e-10	5.09e-07	0.274256	6	1.2067
FvH4_6g14410	C2H2-type zinc finger family protein	0.998	0.982	3.12e-161	6.24e-158	2.04818	6	1.01629
FvH4_6g17890	heat shock transcription factor A3	0.74	0.435	1.33e-47	2.66e-44	0.394355	6	1.70115
FvH4_6g20160		0.955	0.888	2.51e-07	0.000501865	0.327109	6	1.07545
FvH4_6g23390	cleavage stimulating factor 64	0.904	0.75	1.7e-21	3.4e-18	0.448931	6	1.20533
FvH4_6g30950	Galactose oxidase/kelch repeat superfamily protein	0.949	0.922	0.00243594	1	0.301291	6	1.02928
FvH4_6g34740	germin-like protein 1	0.67	0.316	4.08e-31	8.16e-28	0.929891	6	2.12025
FvH4_6g34990	Tetratricopeptide repeat (TPR)-like superfamily protein	0.846	0.605	2.41e-73	4.82e-70	0.436141	6	1.39835
FvH4_6g35450	HSP20-like chaperones superfamily protein	0.789	0.464	1.23e-84	2.46e-81	2.34031	6	1.70043
FvH4_6g38450	chlorophyll A/B binding protein 1	0.557	0.36	4.73e-05	0.0945329	0.595942	6	1.54722
FvH4_6g39640		0.849	0.815	3.72e-93	7.44e-90	1.49577	6	1.04172
FvH4_6g39660		0.97	0.901	5.43e-133	1.09e-129	1.52094	6	1.07658
FvH4_6g39680		0.938	0.843	9.63e-103	1.93e-99	1.43316	6	1.11269
FvH4_6g39690		0.923	0.606	5.58e-159	1.12e-155	0.536771	6	1.5231
FvH4_6g40150	photosystem I light harvesting complex gene 3	0.906	0.877	0.000712874	1	0.350593	6	1.03307
FvH4_6g40280	Heavy metal transport/detoxification superfamily protein	0.959	0.904	3.93e-93	7.87e-90	0.804633	6	1.06084
FvH4_6g43860	xyloglucan endotransglucosylase/hydrolase 9	0.343	0.253	8.36e-05	0.167165	0.304446	6	1.35573
FvH4_6g47750	Protein of unknown function (DUF179)	0.576	0.448	2.66e-05	0.0531492	0.255197	6	1.28571
FvH4_6g48240	Calcium-binding EF-hand family protein	0.97	0.877	2.24e-181	4.47e-178	0.665352	6	1.10604
FvH4_6g50080	zinc finger (AN1-like) family protein	0.983	0.888	9.02e-134	1.8e-130	1.84001	6	1.10698
FvH4_6g53150	calmodulin-like 38	0.942	0.782	4.44e-115	8.88e-112	0.331486	6	1.2046
FvH4_6g53560	Ferritin/ribonucleotide reductase-like family protein	0.689	0.52	7.39e-14	1.48e-10	0.566018	6	1.325
FvH4_6g53990	senescence-related gene 3	0.979	0.914	5.56e-19	1.11e-15	0.462295	6	1.07112
FvH4_6g54120	GRAM domain family protein	0.966	0.729	3.23e-174	6.47e-171	2.07457	6	1.3251
FvH4_7g00880		0.936	0.768	5.03e-37	1.01e-33	0.545393	6	1.21875
FvH4_7g01080	Expressed protein	0.755	0.541	1.03e-37	2.06e-34	0.60761	6	1.39556
FvH4_7g04140	cystatin B	0.928	0.796	3.26e-76	6.51e-73	1.63809	6	1.16583
FvH4_7g07240	elicitor-activated gene 3-2	0.727	0.641	3.59e-07	0.000718131	0.398921	6	1.13417
FvH4_7g08920	Protein of unknown function (DUF581)	0.876	0.907	3.1e-42	6.2e-39	0.478015	6	0.965821
FvH4_7g09000	heat shock protein 70	0.821	0.606	1.52e-83	3.04e-80	1.66766	6	1.35479
FvH4_7g13400	BON association protein 1	0.947	0.789	1.78e-90	3.57e-87	1.18948	6	1.20025
FvH4_7g14900	brassinosteroid-responsive RING-H2	0.678	0.473	3.54e-31	7.09e-28	1.03458	6	1.4334
FvH4_7g15460	Late embryogenesis abundant protein	0.923	0.8	2.55e-23	5.11e-20	0.408883	6	1.15375
FvH4_7g15550	Fatty acid/sphingolipid desaturase	0.731	0.424	7.27e-39	1.45e-35	0.490704	6	1.72406
FvH4_7g15910	arabinogalactan protein 22	0.736	0.583	1.32e-36	2.64e-33	0.340156	6	1.26244
FvH4_7g20000		1	0.942	4.73e-151	9.45e-148	1.21112	6	1.06157
FvH4_7g20010		0.923	0.825	2.3e-78	4.6e-75	0.605004	6	1.11879
FvH4_7g20070		0.932	0.634	6.46e-92	1.29e-88	0.333293	6	1.47003
FvH4_7g22480	O-Glycosyl hydrolases family 17 protein	0.81	0.782	2.41e-08	4.82e-05	0.329973	6	1.03581
FvH4_7g23060	protein phosphatase 2CA	0.97	0.956	4.66e-49	9.31e-46	0.670819	6	1.01464
FvH4_7g23650	HSP20-like chaperones superfamily protein	0.898	0.439	1.08e-138	2.16e-135	1.39874	6	2.04556
FvH4_7g23710	HSP20-like chaperones superfamily protein	0.928	0.7	3.56e-157	7.12e-154	2.38525	6	1.32571
FvH4_7g25200	Integrase-type DNA-binding superfamily protein	0.793	0.629	2.95e-60	5.91e-57	1.10121	6	1.26073
FvH4_7g25910		0.936	0.747	2.83e-127	5.67e-124	0.918024	6	1.25301
FvH4_7g27540	mitochondrion-localized small heat shock protein 23.6	0.791	0.537	4.6e-75	9.19e-72	1.54286	6	1.473
FvH4_7g27550	phosphate starvation-induced gene 3	0.806	0.846	3.6e-10	7.2e-07	0.297399	6	0.952719
FvH4_7g28950	C-repeat-binding factor 4	0.812	0.517	2.24e-71	4.49e-68	1.03523	6	1.5706
FvH4_7g30260	heat shock protein 90.1	0.94	0.777	9.29e-150	1.86e-146	1.71796	6	1.20978
FvH4_7g30310	Copper transport protein family	0.991	0.887	9.65e-119	1.93e-115	1.31055	6	1.11725
FvH4_7g32600	SAUR-like auxin-responsive protein family	0.953	0.861	3.33e-64	6.65e-61	1.18773	6	1.10685
FvH4_7g32800	heat shock protein 21	0.638	0.259	5.25e-27	1.05e-23	1.17255	6	2.46332
FvH4_7g34120		1	0.98	2.56e-92	5.12e-89	0.329556	6	1.02041
FvH4_1g00730	multipolar spindle 1	0.684	0.631	3.49e-09	6.98e-06	0.58197	7	1.08399
FvH4_1g01050	Reticulon family protein	0.893	0.427	2.34e-67	4.68e-64	0.600946	7	2.09133
FvH4_1g01260	temperature-induced lipocalin	0.939	0.812	2.25e-55	4.5e-52	2.11248	7	1.1564
FvH4_1g01370		1	0.594	1.77e-108	3.55e-105	0.322806	7	1.6835
FvH4_1g01600	NAD(P)-binding Rossmann-fold superfamily protein	0.918	0.499	1.45e-60	2.9e-57	0.340309	7	1.83968
FvH4_1g01610		0.898	0.585	3.36e-56	6.72e-53	1.4652	7	1.53504
FvH4_1g02190	Inorganic H pyrophosphatase family protein	0.684	0.518	2.46e-14	4.91e-11	0.250371	7	1.32046
FvH4_1g02500	heptahelical transmembrane protein1	0.862	0.581	5.84e-45	1.17e-41	0.635164	7	1.48365
FvH4_1g02700	indole-3-acetic acid inducible 29	0.964	0.757	5.13e-61	1.03e-57	0.866982	7	1.27345
FvH4_1g02900	early nodulin-like protein 14	0.964	0.744	6.46e-87	1.29e-83	1.10315	7	1.2957
FvH4_1g03200	SPX domain gene 1	0.796	0.754	6.06e-19	1.21e-15	0.686274	7	1.0557
FvH4_1g03770	AGC (cAMP-dependent, cGMP-dependent and protein kinase C) kinase family protein	0.827	0.241	4.78e-75	9.56e-72	1.10104	7	3.43154
FvH4_1g05090	aldehyde dehydrogenase 2C4	1	0.986	9.21e-26	1.84e-22	0.420115	7	1.0142
FvH4_1g05320	alpha/beta-Hydrolases superfamily protein	0.898	0.803	2.74e-46	5.48e-43	0.81018	7	1.11831
FvH4_1g06030	RING/U-box superfamily protein	1	0.968	2.26e-40	4.51e-37	0.641149	7	1.03306
FvH4_1g07830	calmodulin-binding family protein	0.995	0.942	4.78e-32	9.56e-29	0.413597	7	1.05626
FvH4_1g08470		1	0.988	2.3e-13	4.6e-10	0.371364	7	1.01215
FvH4_1g09230		0.98	0.872	6.95e-66	1.39e-62	1.72513	7	1.12385
FvH4_1g09360	sucrose synthase 4	0.99	0.895	6.41e-79	1.28e-75	0.783149	7	1.10615
FvH4_1g09610	pectin methylesterase 44	0.653	0.387	1.03e-09	2.06e-06	0.701958	7	1.68734
FvH4_1g10380	Ankyrin repeat family protein	0.811	0.425	4.67e-54	9.34e-51	0.393524	7	1.90824
FvH4_1g10400	Ankyrin repeat family protein	0.821	0.598	2.26e-34	4.51e-31	0.306755	7	1.37291
FvH4_1g10500	Disease resistance-responsive (dirigent-like protein) family protein	0.668	0.179	2.05e-30	4.1e-27	0.684939	7	3.73184
FvH4_1g10530	phosphoserine aminotransferase	0.872	0.906	3.5e-10	7e-07	0.441957	7	0.962472
FvH4_1g10910	SEC14 cytosolic factor family protein / phosphoglyceride transfer family protein	0.954	0.959	1.22e-18	2.45e-15	0.737003	7	0.994786
FvH4_1g11120	RING/U-box superfamily protein	0.985	0.927	1.88e-50	3.76e-47	1.40128	7	1.06257
FvH4_1g11810	flavanone 3-hydroxylase	0.745	0.549	5.7e-14	1.14e-10	0.369268	7	1.35701
FvH4_1g12030	histone H1-3	0.842	0.621	3.35e-22	6.7e-19	0.930154	7	1.35588
FvH4_1g12130	P-loop containing nucleoside triphosphate hydrolases superfamily protein	0.628	0.054	2.38e-105	4.77e-102	0.505351	7	11.6296
FvH4_1g12590		0.898	0.562	3.21e-34	6.41e-31	1.01162	7	1.59786
FvH4_1g12700	P-loop containing nucleoside triphosphate hydrolases superfamily protein	0.617	0.569	0.000809559	1	0.823211	7	1.08436
FvH4_1g12720	P-loop containing nucleoside triphosphate hydrolases superfamily protein	0.969	0.553	1.1e-95	2.2e-92	0.832153	7	1.75226
FvH4_1g12900		0.995	0.835	1.51e-109	3.02e-106	1.59483	7	1.19162
FvH4_1g14170	calmodulin-like 41	0.959	0.731	8.33e-103	1.67e-99	1.98342	7	1.3119
FvH4_1g14400		0.622	0.366	1.37e-09	2.74e-06	0.411549	7	1.69945
FvH4_1g15820	KIP-related protein 2	0.862	0.467	4.82e-45	9.64e-42	0.270322	7	1.84582
FvH4_1g15830	Class I glutamine amidotransferase-like superfamily protein	0.995	0.806	2.94e-111	5.88e-108	1.77575	7	1.23449
FvH4_1g16830		0.776	0.824	1.27e-07	0.000253589	0.372288	7	0.941748
FvH4_1g17080	arabinogalactan protein 18	0.923	0.811	4.26e-21	8.52e-18	0.517227	7	1.1381
FvH4_1g18100	phytosulfokine 4 precursor	0.673	0.648	2.31e-10	4.62e-07	0.741629	7	1.03858
FvH4_1g19240	elicitor-activated gene 3-1	0.76	0.655	2.66e-18	5.32e-15	0.255004	7	1.16031
FvH4_1g19270		0.98	0.893	1.34e-34	2.67e-31	0.813411	7	1.09742
FvH4_1g20110	RING/U-box superfamily protein	0.985	0.873	3.23e-49	6.46e-46	1.14316	7	1.12829
FvH4_1g20650		0.617	0.134	1.56e-36	3.12e-33	0.344402	7	4.60448
FvH4_1g20660		0.786	0.476	1.37e-39	2.74e-36	0.359357	7	1.65126
FvH4_1g20940		0.816	0.382	5.8e-35	1.16e-31	0.463135	7	2.13613
FvH4_1g21540	Cupredoxin superfamily protein	1	0.922	1.17e-82	2.34e-79	0.669555	7	1.0846
FvH4_1g22870	RAB GTPase homolog G3A	0.719	0.142	3.34e-53	6.69e-50	0.439415	7	5.06338
FvH4_1g23290	basic helix-loop-helix (bHLH) DNA-binding superfamily protein	0.755	0.119	6.42e-76	1.28e-72	0.465683	7	6.34454
FvH4_1g26280	ATP binding cassette subfamily B4	0.913	0.469	2.83e-85	5.66e-82	0.834713	7	1.9467
FvH4_1g26560	galactinol synthase 1	0.801	0.41	1.68e-26	3.36e-23	0.356224	7	1.95366
FvH4_1g26810	AMP-dependent synthetase and ligase family protein	0.786	0.251	3.65e-43	7.3e-40	0.3579	7	3.13147
FvH4_1g28360	ankyrin repeat family protein / regulator of chromosome condensation (RCC1) family protein	0.898	0.798	6.45e-13	1.29e-09	0.278192	7	1.12531
FvH4_1g28600	Oxidoreductase family protein	0.974	0.668	7.49e-89	1.5e-85	2.14935	7	1.45808
FvH4_1g28690	Calcium-dependent lipid-binding (CaLB domain) family protein	0.964	0.612	1.64e-46	3.28e-43	0.932469	7	1.57516
FvH4_1g28870	calmodulin like 23	0.944	0.845	2.88e-53	5.76e-50	1.08798	7	1.11716
FvH4_1g29110		0.776	0.163	1.07e-92	2.15e-89	0.797851	7	4.76074
FvH4_1g29790	Histone superfamily protein	0.878	0.51	2.45e-40	4.89e-37	0.726983	7	1.72157
FvH4_1g29930	ARM repeat superfamily protein	0.842	0.721	3.41e-30	6.81e-27	0.711309	7	1.16782
FvH4_1g29940	phosphate starvation-induced gene 2	0.883	0.588	7.04e-43	1.41e-39	0.33362	7	1.5017
FvH4_1g30150	Eukaryotic aspartyl protease family protein	0.862	0.634	2.28e-54	4.55e-51	0.966635	7	1.35962
FvH4_2g01150	SBP (S-ribonuclease binding protein) family protein	0.893	0.585	1.44e-59	2.89e-56	0.348229	7	1.5265
FvH4_2g01250	RAC-like 3	0.995	0.734	1.3e-31	2.6e-28	0.457758	7	1.35559
FvH4_2g01430	actin depolymerizing factor 5	0.949	0.781	9.84e-46	1.97e-42	1.28705	7	1.21511
FvH4_2g01740	Pollen Ole e 1 allergen and extensin family protein	0.73	0.129	3.23e-47	6.46e-44	0.499639	7	5.65891
FvH4_2g01970	proline-rich protein 4	0.954	0.26	2.54e-129	5.09e-126	1.80602	7	3.66923
FvH4_2g03300	UDP-Glycosyltransferase superfamily protein	0.852	0.709	9.32e-19	1.86e-15	0.679057	7	1.20169
FvH4_2g03340	phytosulfokine 4 precursor	1	0.997	2.36e-19	4.72e-16	0.965881	7	1.00301
FvH4_2g03360	Homeodomain-like superfamily protein	0.913	0.197	2.63e-144	5.27e-141	0.490251	7	4.63452
FvH4_2g03370	phytosulfokine 4 precursor	0.959	0.938	1.6e-35	3.21e-32	1.76304	7	1.02239
FvH4_2g04120	salt tolerance zinc finger	0.898	0.763	1.11e-35	2.22e-32	0.799875	7	1.17693
FvH4_2g04680	Gibberellin-regulated family protein	0.347	0.189	6.56e-13	1.31e-09	0.34068	7	1.83598
FvH4_2g06050	redox responsive transcription factor 1	0.827	0.5	3.34e-34	6.67e-31	1.01967	7	1.654
FvH4_2g06060	redox responsive transcription factor 1	0.806	0.514	1.54e-29	3.08e-26	0.755878	7	1.56809
FvH4_2g06450	alpha/beta-Hydrolases superfamily protein	0.969	0.818	2.7e-80	5.4e-77	0.874989	7	1.1846
FvH4_2g06670	Protein of unknown function (DUF1645)	0.995	0.903	8.05e-67	1.61e-63	0.640502	7	1.10188
FvH4_2g07450	long-chain acyl-CoA synthetase 2	0.806	0.405	5.96e-46	1.19e-42	1.11615	7	1.99012
FvH4_2g08520		0.944	0.704	2.27e-33	4.54e-30	0.933788	7	1.34091
FvH4_2g08560		0.607	0.384	5.19e-13	1.04e-09	1.48964	7	1.58073
FvH4_2g08920		0.99	0.976	2.59e-55	5.18e-52	1.95447	7	1.01434
FvH4_2g10040		0.985	0.833	1.3e-66	2.6e-63	1.52944	7	1.18247
FvH4_2g11410	aldehyde dehydrogenase 6B2	0.796	0.577	4.25e-20	8.51e-17	0.533611	7	1.37955
FvH4_2g12460	Putative membrane lipoprotein	0.73	0.133	1.45e-55	2.9e-52	0.314539	7	5.48872
FvH4_2g13110	Peroxidase superfamily protein	1	0.995	3.29e-23	6.58e-20	0.521916	7	1.00503
FvH4_2g13410		0.893	0.58	1.15e-46	2.3e-43	1.46775	7	1.53966
FvH4_2g14860	Nodulin MtN3 family protein	0.893	0.788	3.6e-10	7.2e-07	0.379344	7	1.13325
FvH4_2g15290		0.837	0.503	9.73e-59	1.95e-55	0.945907	7	1.66402
FvH4_2g16000	SKU5 similar 5	1	0.848	6.66e-117	1.33e-113	3.29659	7	1.17925
FvH4_2g16050	Transmembrane amino acid transporter family protein	0.531	0.289	0.00183936	1	0.535623	7	1.83737
FvH4_2g17620	ARF-GAP domain 11	0.995	0.911	3.55e-25	7.11e-22	0.566759	7	1.09221
FvH4_2g17820	Bifunctional inhibitor/lipid-transfer protein/seed storage 2S albumin superfamily protein	0.724	0.448	2.96e-24	5.93e-21	0.934935	7	1.61607
FvH4_2g18000	Auxin-responsive family protein	0.944	0.484	2.42e-76	4.84e-73	1.30999	7	1.95041
FvH4_2g18040	AGC (cAMP-dependent, cGMP-dependent and protein kinase C) kinase family protein	1	0.867	6.8e-114	1.36e-110	1.71896	7	1.1534
FvH4_2g18070	plant U-box 9	0.898	0.687	8.27e-62	1.65e-58	0.987716	7	1.30713
FvH4_2g18090	Protein of unknown function (DUF506)	0.735	0.578	3.91e-17	7.82e-14	0.56892	7	1.27163
FvH4_2g19680		0.75	0.311	3.21e-34	6.43e-31	1.4789	7	2.41158
FvH4_2g20070	glutathione S-transferase TAU 8	1	0.96	9.72e-40	1.94e-36	0.791474	7	1.04167
FvH4_2g20080	glutathione S-transferase tau 7	0.98	0.651	3.08e-68	6.17e-65	0.406014	7	1.50538
FvH4_2g20090	glutathione S-transferase TAU 8	0.995	0.988	4.07e-26	8.14e-23	1.38472	7	1.00709
FvH4_2g20300	pleiotropic drug resistance 12	1	0.909	4.65e-102	9.3e-99	2.17747	7	1.10011
FvH4_2g20480	Haem oxygenase-like, multi-helical	0.776	0.86	2.74e-09	5.48e-06	0.799519	7	0.902326
FvH4_2g22140		0.791	0.537	2.08e-40	4.15e-37	1.11976	7	1.473
FvH4_2g22170	cytochrome P450, family 94, subfamily B, polypeptide 1	0.633	0.48	3e-11	5.99e-08	1.50572	7	1.31875
FvH4_2g22280	winged-helix DNA-binding transcription factor family protein	0.923	0.789	7.7e-23	1.54e-19	0.791867	7	1.16984
FvH4_2g24030	Eukaryotic aspartyl protease family protein	0.964	0.726	6.47e-82	1.29e-78	0.967544	7	1.32782
FvH4_2g24330	Leucine-rich repeat (LRR) family protein	0.658	0.099	9.82e-45	1.96e-41	0.915494	7	6.64646
FvH4_2g24800	sodium hydrogen exchanger 2	0.842	0.908	6.2e-10	1.24e-06	0.583055	7	0.927313
FvH4_2g25710	Plant invertase/pectin methylesterase inhibitor superfamily protein	0.832	0.308	3.71e-66	7.41e-63	1.85319	7	2.7013
FvH4_2g26080	Integrase-type DNA-binding superfamily protein	1	0.905	4.36e-44	8.71e-41	1.21199	7	1.10497
FvH4_2g26440	flavonol synthase 1	0.74	0.566	5.43e-27	1.09e-23	0.506164	7	1.30742
FvH4_2g28260		0.755	0.487	1.65e-28	3.3e-25	0.584148	7	1.55031
FvH4_2g28380		0.832	0.761	1.62e-27	3.23e-24	0.257418	7	1.0933
FvH4_2g29820	pleiotropic drug resistance 12	0.934	0.664	1.67e-87	3.34e-84	2.33248	7	1.40663
FvH4_2g31570	homolog of carrot EP3-3 chitinase	1	0.995	8.64e-13	1.73e-09	0.382808	7	1.00503
FvH4_2g32040	PYR1-like 2	0.954	0.211	1.15e-179	2.3e-176	0.415055	7	4.52133
FvH4_2g32070	Pyridoxal phosphate phosphatase-related protein	0.663	0.268	7.18e-18	1.44e-14	0.461088	7	2.47388
FvH4_2g32230	arabinogalactan protein 15	1	0.944	3.31e-58	6.63e-55	1.01894	7	1.05932
FvH4_2g33050	ZCF37	0.98	0.824	5.17e-68	1.03e-64	1.19009	7	1.18932
FvH4_2g33140	voltage dependent anion channel 2	0.73	0.458	1.38e-26	2.76e-23	0.352234	7	1.59389
FvH4_2g33280	Glycosyl hydrolase family 35 protein	0.571	0.386	4.07e-11	8.14e-08	0.997438	7	1.47927
FvH4_2g33660	cytochrome P450, family 81, subfamily D, polypeptide 5	0.423	0.649	2.34e-06	0.00468368	0.560877	7	0.651772
FvH4_2g33680		0.923	0.956	4.17e-24	8.34e-21	0.522216	7	0.965481
FvH4_2g33890		0.561	0.342	1.77e-12	3.55e-09	0.344838	7	1.64035
FvH4_2g34070	poly(A) binding protein 8	0.918	0.788	1.06e-59	2.12e-56	1.00191	7	1.16497
FvH4_2g36250	BURP domain-containing protein	0.816	0.606	2.39e-45	4.78e-42	2.25231	7	1.34653
FvH4_2g36880	H(+)-ATPase 5	1	0.949	2.65e-75	5.29e-72	1.62684	7	1.05374
FvH4_2g36990	3-ketoacyl-CoA synthase 10	0.811	0.286	9.12e-50	1.82e-46	1.03797	7	2.83566
FvH4_2g37780	SKU5 similar 5	0.755	0.691	1e-07	0.000200057	0.802168	7	1.09262
FvH4_2g38020	DC1 domain-containing protein	0.867	0.479	2.37e-64	4.74e-61	0.505843	7	1.81002
FvH4_2g38230	Leucine-rich receptor-like protein kinase family protein	0.888	0.484	5.02e-73	1e-69	0.677913	7	1.83471
FvH4_2g38480	GAST1 protein homolog 1	0.622	0.582	7.88e-18	1.58e-14	1.64351	7	1.06873
FvH4_2g38500	Gibberellin-regulated family protein	0.959	0.163	2.88e-140	5.76e-137	1.23456	7	5.88344
FvH4_2g39930	Protein of unknown function (DUF1195)	0.638	0.66	0.000408234	0.816469	0.514253	7	0.966667
FvH4_2g40480	Uncharacterised protein family (UPF0114)	1	0.924	9.01e-49	1.8e-45	1.61949	7	1.08225
FvH4_2g41060	WRKY DNA-binding protein 40	0.459	0.774	2.08e-06	0.00416478	0.290831	7	0.593023
FvH4_2g41100	chorismate mutase 2	0.954	0.679	3.85e-36	7.7e-33	0.535514	7	1.40501
FvH4_3g00840	xyloglucan endotransglycosylase 6	0.964	0.598	3.4e-96	6.8e-93	2.9366	7	1.61204
FvH4_3g00850	xyloglucan endotransglycosylase 6	0.617	0.538	6.07e-20	1.21e-16	2.13343	7	1.14684
FvH4_3g00990	acyl-CoA sterol acyl transferase 1	0.679	0.644	6.18e-08	0.000123576	0.510153	7	1.05435
FvH4_3g01140	Protein kinase superfamily protein	0.837	0.257	1.29e-65	2.59e-62	0.819122	7	3.25681
FvH4_3g01710	aspartic proteinase A1	0.592	0.503	0.00351319	1	0.274981	7	1.17694
FvH4_3g01760	S-adenosyl-L-methionine-dependent methyltransferases superfamily protein	0.923	0.611	4.92e-64	9.84e-61	0.278985	7	1.51064
FvH4_3g03610	Calcium-binding EF-hand family protein	0.862	0.36	1.96e-79	3.92e-76	0.360581	7	2.39444
FvH4_3g03780	MYB-like 102	0.867	0.816	4.63e-42	9.26e-39	0.741762	7	1.0625
FvH4_3g03810	Wound-responsive family protein	0.786	0.697	1.51e-29	3.02e-26	0.718148	7	1.12769
FvH4_3g03900	sugar transporter 1	0.99	0.959	9.19e-86	1.84e-82	1.80078	7	1.03233
FvH4_3g03960	NAD(P)H dehydrogenase B2	0.985	0.938	4.23e-77	8.47e-74	1.74866	7	1.05011
FvH4_3g04450		0.939	0.371	7.64e-88	1.53e-84	1.64915	7	2.531
FvH4_3g04900	CBS domain-containing protein	0.934	0.806	1.46e-57	2.92e-54	1.07948	7	1.15881
FvH4_3g05650	potassium channel in Arabidopsis thaliana 1	0.898	0.637	2.79e-71	5.59e-68	1.48515	7	1.40973
FvH4_3g05900		0.985	0.803	1.08e-78	2.17e-75	1.12778	7	1.22665
FvH4_3g05910	Ankyrin repeat family protein	0.893	0.268	4.32e-110	8.65e-107	0.473576	7	3.33209
FvH4_3g05950	pathogenesis-related 4	1	0.99	8.07e-50	1.61e-46	0.365286	7	1.0101
FvH4_3g06610	GDSL-like Lipase/Acylhydrolase superfamily protein	0.821	0.248	2.18e-44	4.36e-41	0.903952	7	3.31048
FvH4_3g07080		0.98	0.618	6.43e-115	1.29e-111	2.48126	7	1.58576
FvH4_3g08400	Optic atrophy 3 protein (OPA3)	0.99	0.782	4.67e-51	9.34e-48	0.510944	7	1.26598
FvH4_3g10950		0.974	0.931	4.6e-63	9.2e-60	0.578682	7	1.04619
FvH4_3g10960	FAD-binding Berberine family protein	0.995	0.971	4.46e-36	8.92e-33	0.816339	7	1.02472
FvH4_3g12250	Glutathione S-transferase family protein	0.893	0.862	7.47e-11	1.49e-07	0.337016	7	1.03596
FvH4_3g14640	glyceraldehyde-3-phosphate dehydrogenase of plastid 1	0.969	0.726	1.8e-102	3.6e-99	1.00405	7	1.33471
FvH4_3g16360	glutathione S-transferase TAU 19	0.974	0.931	8.06e-47	1.61e-43	0.510031	7	1.04619
FvH4_3g16390		0.791	0.801	1.65e-12	3.29e-09	0.506451	7	0.987516
FvH4_3g16620	VQ motif-containing protein	0.98	0.887	5.72e-89	1.14e-85	1.89296	7	1.10485
FvH4_3g17260	cytochrome P450, family 72, subfamily A, polypeptide 15	0.862	0.71	5.27e-06	0.010546	0.448491	7	1.21408
FvH4_3g17500		0.949	0.923	1.02e-35	2.04e-32	1.08625	7	1.02817
FvH4_3g18380	D-mannose binding lectin protein with Apple-like carbohydrate-binding domain	0.99	0.946	5.04e-06	0.0100765	0.337628	7	1.04651
FvH4_3g18430	phosphoenolpyruvate carboxylase 1	0.724	0.725	6.78e-14	1.36e-10	0.355435	7	0.998621
FvH4_3g20560	Aluminium induced protein with YGL and LRDR motifs	1	0.959	1.89e-35	3.78e-32	0.717338	7	1.04275
FvH4_3g21240	pinoid-binding protein 1	0.755	0.194	2.46e-67	4.91e-64	0.364271	7	3.89175
FvH4_3g22640		0.949	0.898	1.6e-20	3.21e-17	0.577048	7	1.05679
FvH4_3g23040		0.964	0.54	8.81e-108	1.76e-104	2.4698	7	1.78519
FvH4_3g23340	RNA-binding (RRM/RBD/RNP motifs) family protein	0.893	0.867	1.43e-05	0.0286991	0.39176	7	1.02999
FvH4_3g23750	RmlC-like cupins superfamily protein	0.954	0.497	2.53e-84	5.06e-81	0.498328	7	1.91952
FvH4_3g26280		0.949	0.593	1.45e-96	2.89e-93	2.0736	7	1.60034
FvH4_3g27100	Bifunctional inhibitor/lipid-transfer protein/seed storage 2S albumin superfamily protein	0.862	0.571	5.5e-44	1.1e-40	0.944182	7	1.50963
FvH4_3g28460	ABC-2 type transporter family protein	0.679	0.375	2.7e-16	5.41e-13	0.498097	7	1.81067
FvH4_3g29900	PHYTOSULFOKINE 3 PRECURSOR	0.673	0.17	3.47e-25	6.94e-22	0.651259	7	3.95882
FvH4_3g29980	cellulose synthase-like A02	0.73	0.547	1.06e-17	2.12e-14	0.50547	7	1.33455
FvH4_3g30320	Bifunctional inhibitor/lipid-transfer protein/seed storage 2S albumin superfamily protein	0.995	0.551	1.23e-116	2.46e-113	2.87828	7	1.80581
FvH4_3g32260	plasma membrane intrinsic protein 2	0.796	0.542	3.09e-22	6.18e-19	0.666256	7	1.46863
FvH4_3g34560	Histone superfamily protein	0.883	0.796	1.29e-11	2.57e-08	0.508391	7	1.1093
FvH4_3g34690	3-ketoacyl-CoA synthase 12	0.592	0.172	6.63e-11	1.33e-07	0.6937	7	3.44186
FvH4_3g35140		0.934	0.835	1.64e-24	3.27e-21	0.68421	7	1.11856
FvH4_3g35180	Histone superfamily protein	0.862	0.766	3.49e-12	6.99e-09	0.542177	7	1.12533
FvH4_3g35330	histone H2A 12	0.903	0.729	7.03e-33	1.41e-29	1.07216	7	1.23868
FvH4_3g35440	Histone superfamily protein	0.929	0.875	1.43e-09	2.86e-06	0.346288	7	1.06171
FvH4_3g35450		0.949	0.813	3.34e-49	6.69e-46	0.337178	7	1.16728
FvH4_3g35500		0.934	0.822	4.72e-09	9.44e-06	0.379998	7	1.13625
FvH4_3g35520		0.949	0.894	3.67e-19	7.34e-16	0.756636	7	1.06152
FvH4_3g35610	dessication-induced 1VOC superfamily protein	0.969	0.464	9.17e-123	1.83e-119	0.589423	7	2.08836
FvH4_3g35930	XB3 ortholog 1 in Arabidopsis thaliana	0.939	0.786	8.81e-70	1.76e-66	0.797974	7	1.19466
FvH4_3g35980	ENTH/VHS family protein	0.872	0.545	3.66e-70	7.32e-67	0.615883	7	1.6
FvH4_3g36780	Haloacid dehalogenase-like hydrolase (HAD) superfamily protein	0.985	0.957	9.74e-58	1.95e-54	0.719369	7	1.02926
FvH4_3g37460	tubulin beta chain 3	0.872	0.799	1.05e-13	2.11e-10	0.72231	7	1.09136
FvH4_3g38400	UDP-glucosyl transferase 71C3	0.332	0.624	1.95e-14	3.9e-11	0.252001	7	0.532051
FvH4_3g40570	cinnamate-4-hydroxylase	0.867	0.934	1.06e-32	2.11e-29	0.358402	7	0.928266
FvH4_3g41040	Insulinase (Peptidase family M16) family protein	0.832	0.413	1.07e-59	2.15e-56	0.908864	7	2.01453
FvH4_3g41930	seed imbibition 1	0.964	0.628	9.84e-89	1.97e-85	1.59511	7	1.53503
FvH4_3g42580	Pentatricopeptide repeat (PPR) superfamily protein	0.862	0.291	1.71e-92	3.42e-89	0.475257	7	2.9622
FvH4_3g43500	beta glucosidase 12	1	0.792	1.72e-65	3.44e-62	0.396304	7	1.26263
FvH4_3g44810	Family of unknown function (DUF716)	0.985	0.874	7.75e-94	1.55e-90	1.59906	7	1.127
FvH4_3g44850	Bifunctional inhibitor/lipid-transfer protein/seed storage 2S albumin superfamily protein	0.76	0.268	3.93e-35	7.87e-32	0.78363	7	2.83582
FvH4_3g45350	calmodulin-binding family protein	0.842	0.543	2.04e-34	4.09e-31	0.3488	7	1.55064
FvH4_3g46010	cinnamyl alcohol dehydrogenase 9	0.878	0.791	1.05e-53	2.09e-50	1.44998	7	1.10999
FvH4_4g01290	Chlorophyll A-B binding family protein	0.974	0.763	8.49e-73	1.7e-69	1.84238	7	1.27654
FvH4_4g01980	3-ketoacyl-CoA synthase 2	0.837	0.391	2.01e-53	4.03e-50	1.75866	7	2.14066
FvH4_4g02010	CBL-interacting protein kinase 4	0.786	0.706	2.68e-39	5.37e-36	1.23755	7	1.11331
FvH4_4g02240		0.847	0.427	4.24e-77	8.48e-74	0.541091	7	1.98361
FvH4_4g02990	cellulose synthase like G2	0.903	0.908	1.48e-23	2.96e-20	0.554584	7	0.994493
FvH4_4g03000	Protein kinase superfamily protein	0.821	0.24	2.38e-77	4.76e-74	0.871924	7	3.42083
FvH4_4g03540	phosphate transporter 1;7	0.918	0.369	2.7e-94	5.4e-91	0.458237	7	2.4878
FvH4_4g05760	Pectin lyase-like superfamily protein	0.459	0.313	4.88e-15	9.77e-12	0.464988	7	1.46645
FvH4_4g05930	alternative oxidase 2	1	0.911	4.21e-36	8.41e-33	1.47049	7	1.09769
FvH4_4g09160	xyloglucan endotransglycosylase 6	0.724	0.113	1.92e-98	3.83e-95	0.628556	7	6.40708
FvH4_4g09230	Xyloglucan endotransglucosylase/hydrolase family protein	0.469	0.378	0.00457593	1	0.487473	7	1.24074
FvH4_4g09300	Uncharacterised protein family (UPF0497)	0.73	0.305	1.33e-32	2.66e-29	0.709082	7	2.39344
FvH4_4g10190	Fatty acid hydroxylase superfamily	0.699	0.334	8.61e-20	1.72e-16	0.60587	7	2.09281
FvH4_4g10360	IQ-domain 13	0.923	0.636	8.9e-52	1.78e-48	0.390296	7	1.45126
FvH4_4g10640	homolog of carrot EP3-3 chitinase	1	0.983	4.72e-28	9.45e-25	1.58015	7	1.01729
FvH4_4g10780	multidrug resistance-associated protein 3	0.985	0.729	6.78e-81	1.36e-77	1.67947	7	1.35117
FvH4_4g10860	pfkB-like carbohydrate kinase family protein	0.918	0.708	1.13e-56	2.26e-53	0.482894	7	1.29661
FvH4_4g11920	Bifunctional inhibitor/lipid-transfer protein/seed storage 2S albumin superfamily protein	0.939	0.456	3.35e-78	6.7e-75	2.41965	7	2.05921
FvH4_4g12490	NAD(P)-linked oxidoreductase superfamily protein	0.959	0.922	3.61e-19	7.22e-16	0.59357	7	1.04013
FvH4_4g12960	xyloglucan endotransglucosylase/hydrolase 16	0.617	0.189	7.16e-10	1.43e-06	1.32121	7	3.26455
FvH4_4g13260	NAD(P)-binding Rossmann-fold superfamily protein	0.964	0.844	4.24e-34	8.47e-31	0.866872	7	1.14218
FvH4_4g13680	Transcription elongation factor (TFIIS) family protein	0.908	0.495	1.07e-47	2.15e-44	0.718244	7	1.83434
FvH4_4g14530	basic helix-loop-helix (bHLH) DNA-binding superfamily protein	0.934	0.13	1.01e-189	2.01e-186	0.419502	7	7.18462
FvH4_4g15850	basic helix-loop-helix (bHLH) DNA-binding superfamily protein	0.837	0.313	3.52e-80	7.04e-77	0.693096	7	2.67412
FvH4_4g18620		0.857	0.207	4.25e-80	8.49e-77	0.629878	7	4.1401
FvH4_4g20640		0.995	0.923	2.11e-44	4.23e-41	0.885367	7	1.07801
FvH4_4g21380	P-glycoprotein 11	1	0.861	3.28e-110	6.55e-107	2.33131	7	1.16144
FvH4_4g21530	CBL-interacting protein kinase 1	0.878	0.772	3.8e-66	7.61e-63	1.35282	7	1.13731
FvH4_4g21600	ATP binding cassette subfamily B4	1	0.892	9.24e-86	1.85e-82	1.92181	7	1.12108
FvH4_4g23000	jasmonate-zim-domain protein 10	0.964	0.929	2.02e-54	4.05e-51	1.15418	7	1.03767
FvH4_4g23010	Uncharacterised conserved protein UCP015417, vWA	0.689	0.433	2.37e-19	4.74e-16	0.886383	7	1.59122
FvH4_4g23040	GRAM domain family protein	0.791	0.66	3.98e-26	7.96e-23	0.735497	7	1.19848
FvH4_4g23200	Pollen Ole e 1 allergen and extensin family protein	0.832	0.187	8.37e-73	1.67e-69	1.04255	7	4.4492
FvH4_4g23670	glycosylphosphatidylinositol-anchored lipid protein transfer 1	0.811	0.349	1.71e-46	3.42e-43	1.12286	7	2.32378
FvH4_4g25050	beta-ketoacyl reductase 1	0.684	0.776	9.43e-05	0.188654	0.531601	7	0.881443
FvH4_4g25610	NAD(P)-linked oxidoreductase superfamily protein	0.893	0.636	1.17e-65	2.33e-62	0.709314	7	1.40409
FvH4_4g25640		0.934	0.355	1.38e-95	2.76e-92	1.04186	7	2.63099
FvH4_4g26070	cysteine-rich RLK (RECEPTOR-like protein kinase) 3	0.908	0.813	8.14e-13	1.63e-09	0.364418	7	1.11685
FvH4_4g26500	Protein kinase superfamily protein	0.842	0.593	3.2e-27	6.4e-24	1.62534	7	1.4199
FvH4_4g27340		0.724	0.62	2.01e-07	0.000402765	0.290098	7	1.16774
FvH4_4g27410	Homocysteine S-methyltransferase family protein	0.944	0.475	3.3e-91	6.59e-88	0.611243	7	1.98737
FvH4_4g27420	3-ketoacyl-CoA synthase 6	0.821	0.39	1.03e-40	2.06e-37	0.733847	7	2.10513
FvH4_4g28360	ABC-2 type transporter family protein	0.903	0.078	2.37e-179	4.75e-176	0.578871	7	11.5769
FvH4_4g29200		0.949	0.65	8.71e-96	1.74e-92	1.79675	7	1.46
FvH4_4g29210		0.852	0.413	1.09e-74	2.18e-71	0.674222	7	2.06295
FvH4_4g32140		0.969	0.789	1.04e-62	2.08e-59	0.409618	7	1.22814
FvH4_4g32180		0.811	0.855	6.85e-17	1.37e-13	0.53627	7	0.948538
FvH4_4g32190		0.724	0.719	1.15e-09	2.31e-06	0.611551	7	1.00695
FvH4_4g32390	NHL domain-containing protein	0.898	0.734	6.71e-63	1.34e-59	1.69358	7	1.22343
FvH4_4g32520	xylose isomerase family protein	0.842	0.721	3.99e-37	7.98e-34	1.42817	7	1.16782
FvH4_4g33940	glycosyl hydrolase 9B1	0.566	0.36	1.5e-10	3e-07	1.48426	7	1.57222
FvH4_4g33970	Plant invertase/pectin methylesterase inhibitor superfamily	0.423	0.124	8.93e-06	0.017851	1.13751	7	3.41129
FvH4_4g34350	similar to RCD one 2	0.939	0.777	4.58e-49	9.16e-46	1.35893	7	1.20849
FvH4_4g34660	aldehyde dehydrogenase 2B7	0.934	0.783	5.85e-81	1.17e-77	0.513663	7	1.19285
FvH4_4g36960		0.98	0.651	3.35e-110	6.7e-107	0.984723	7	1.50538
FvH4_5g00090	Lactate/malate dehydrogenase family protein	0.99	0.956	2.38e-19	4.76e-16	0.798315	7	1.03556
FvH4_5g00270	Haloacid dehalogenase-like hydrolase (HAD) superfamily protein	0.801	0.423	2.74e-50	5.49e-47	0.662439	7	1.89362
FvH4_5g01690	myo-inositol oxygenase 1	0.98	0.852	5.92e-78	1.18e-74	0.995736	7	1.15023
FvH4_5g01930	NAD(P)-binding Rossmann-fold superfamily protein	0.903	0.773	1.74e-71	3.47e-68	1.84265	7	1.16818
FvH4_5g02050	S-adenosyl-L-methionine-dependent methyltransferases superfamily protein	0.995	0.924	2.6e-57	5.21e-54	0.346335	7	1.07684
FvH4_5g02710	BTB/POZ domain with WD40/YVTN repeat-like protein	0.985	0.898	9.25e-28	1.85e-24	0.688199	7	1.09688
FvH4_5g03140	Heavy metal transport/detoxification superfamily protein	0.908	0.842	6.51e-67	1.3e-63	1.47859	7	1.07838
FvH4_5g03160	ACC synthase 1	0.842	0.821	1.24e-15	2.49e-12	0.331819	7	1.02558
FvH4_5g03210	WRKY family transcription factor	0.872	0.913	0.00266763	1	0.416965	7	0.955093
FvH4_5g03320	Late embryogenesis abundant (LEA) hydroxyproline-rich glycoprotein family	1	0.992	0.00219092	1	0.571393	7	1.00806
FvH4_5g03340	Late embryogenesis abundant (LEA) hydroxyproline-rich glycoprotein family	0.969	0.59	2.74e-65	5.48e-62	0.797483	7	1.64237
FvH4_5g03430	Late embryogenesis abundant (LEA) hydroxyproline-rich glycoprotein family	0.786	0.651	2.08e-17	4.15e-14	1.01626	7	1.20737
FvH4_5g03440	Myzus persicae-induced lipase 1	1	0.932	9.4e-06	0.0188029	0.813287	7	1.07296
FvH4_5g03920	cytokinin response factor 2	0.653	0.291	4.36e-14	8.71e-11	0.401155	7	2.24399
FvH4_5g04150		0.842	0.408	1.82e-62	3.63e-59	1.02917	7	2.06373
FvH4_5g06180	Octicosapeptide/Phox/Bem1p family protein	0.908	0.899	4.58e-09	9.15e-06	0.35783	7	1.01001
FvH4_5g08060	calmodulin-like 38	0.923	0.65	8.77e-65	1.75e-61	0.608908	7	1.42
FvH4_5g10200	cinnamyl-alcohol dehydrogenase	0.985	0.865	1.49e-60	2.99e-57	1.46153	7	1.13873
FvH4_5g10430	2-oxoglutarate (2OG) and Fe(II)-dependent oxygenase superfamily protein	0.98	0.812	1.4e-13	2.8e-10	0.618106	7	1.2069
FvH4_5g10920	Protein of unknown function, DUF538	0.755	0.271	5.64e-41	1.13e-37	0.453037	7	2.78598
FvH4_5g12490	Uncharacterised conserved protein UCP015417, vWA	0.888	0.648	2.93e-59	5.86e-56	0.962539	7	1.37037
FvH4_5g12520	Eukaryotic aspartyl protease family protein	0.653	0.213	1.87e-15	3.73e-12	0.815463	7	3.06573
FvH4_5g13660	SPIRAL1-like2	0.908	0.573	1e-50	2.01e-47	0.917321	7	1.58464
FvH4_5g13870	Mitochondrial substrate carrier family protein	0.98	0.485	4.31e-98	8.62e-95	1.3387	7	2.02062
FvH4_5g14010	Cytochrome P450 superfamily protein	0.923	0.584	1.14e-89	2.27e-86	1.03898	7	1.58048
FvH4_5g15000	glutathione S-transferase tau 9	0.735	0.663	1.16e-11	2.32e-08	0.693566	7	1.1086
FvH4_5g15010	glutathione S-transferase tau 9	0.872	0.343	3.06e-76	6.12e-73	1.20666	7	2.54227
FvH4_5g15020	glutathione S-transferase tau 9	0.99	0.84	1.33e-109	2.65e-106	0.918485	7	1.17857
FvH4_5g15120	glutathione S-transferase TAU 10	0.857	0.665	1.39e-49	2.77e-46	0.62534	7	1.28872
FvH4_5g15850	catalytics	0.811	0.634	6.26e-37	1.25e-33	0.482308	7	1.27918
FvH4_5g16370		0.969	0.846	2.52e-58	5.04e-55	0.820177	7	1.14539
FvH4_5g17660	NF-X-like 1	0.995	0.757	5.09e-54	1.02e-50	0.994114	7	1.3144
FvH4_5g17700	STELAR K+ outward rectifier	0.745	0.196	7.68e-47	1.54e-43	0.432766	7	3.80102
FvH4_5g17900	NAD(P)-linked oxidoreductase superfamily protein	1	0.998	6.82e-38	1.36e-34	1.39802	7	1.002
FvH4_5g18420	YELLOW STRIPE like 7	0.679	0.761	8.75e-06	0.0175084	0.398226	7	0.892247
FvH4_5g18540	Endosomal targeting BRO1-like domain-containing protein	0.964	0.562	1.7e-102	3.41e-99	0.943767	7	1.7153
FvH4_5g18720	mitochondrion-localized small heat shock protein 23.6	0.964	0.806	2.86e-30	5.72e-27	1.13372	7	1.19603
FvH4_5g19980	alpha/beta-Hydrolases superfamily protein	0.99	0.845	5.92e-98	1.18e-94	1.55629	7	1.1716
FvH4_5g20090	HXXXD-type acyl-transferase family protein	0.827	0.347	5.45e-61	1.09e-57	0.543186	7	2.38329
FvH4_5g21090	Mannose-6-phosphate isomerase, type I	0.765	0.437	1.01e-31	2.02e-28	0.682092	7	1.75057
FvH4_5g21690	aluminum-activated, malate transporter 12	0.939	0.668	1.31e-84	2.63e-81	2.63578	7	1.40569
FvH4_5g22420	NAD(P)-binding Rossmann-fold superfamily protein	0.913	0.587	1.04e-64	2.08e-61	0.692915	7	1.55537
FvH4_5g24160	alternative oxidase 1A	0.709	0.531	5.38e-18	1.08e-14	0.775886	7	1.33522
FvH4_5g24950	Uncharacterised protein family (UPF0497)	0.862	0.361	3.31e-62	6.62e-59	0.906934	7	2.38781
FvH4_5g25150	cytochrome P450, family 707, subfamily A, polypeptide 1	0.73	0.412	4.47e-24	8.95e-21	0.656763	7	1.77184
FvH4_5g26420	GCK domain-containing protein	0.944	0.81	2.21e-61	4.41e-58	1.3312	7	1.16543
FvH4_5g26470	CP12 domain-containing protein 3	0.949	0.782	3.63e-68	7.25e-65	1.33332	7	1.21355
FvH4_5g26660	Protein of unknown function, DUF538	0.964	0.516	1.99e-89	3.99e-86	1.90313	7	1.86822
FvH4_5g32180	serine-type endopeptidase inhibitors	1	0.997	2.64e-35	5.28e-32	1.00695	7	1.00301
FvH4_5g32320	myb domain protein 3	0.837	0.703	7.17e-12	1.43e-08	0.319946	7	1.19061
FvH4_5g32640	12-oxophytodienoate reductase 1	1	0.969	9.96e-57	1.99e-53	0.60375	7	1.03199
FvH4_5g32690	12-oxophytodienoate reductase 2	1	0.992	6.56e-26	1.31e-22	0.504046	7	1.00806
FvH4_5g32810	Disease resistance protein (CC-NBS-LRR class) family	0.969	0.756	1.97e-69	3.94e-66	0.343632	7	1.28175
FvH4_5g32900	GDSL-like Lipase/Acylhydrolase superfamily protein	0.974	0.733	2.55e-103	5.1e-100	4.47823	7	1.32879
FvH4_5g33180	Integrase-type DNA-binding superfamily protein	0.633	0.706	0.00727199	1	0.497035	7	0.896601
FvH4_5g33740	phosphoenolpyruvate carboxykinase 1	0.918	0.376	6.98e-75	1.4e-71	0.722063	7	2.44149
FvH4_5g34170		0.398	0.055	5.69e-19	1.14e-15	0.385983	7	7.23636
FvH4_5g36900	Phosphate-responsive 1 family protein	0.969	0.821	2.77e-73	5.53e-70	2.64727	7	1.18027
FvH4_5g36910	Phosphate-responsive 1 family protein	0.791	0.635	5.61e-29	1.12e-25	1.52608	7	1.24567
FvH4_5g36920	Phosphate-responsive 1 family protein	0.883	0.843	1.59e-12	3.17e-09	0.48469	7	1.04745
FvH4_5g36930	Phosphate-responsive 1 family protein	0.893	0.549	1.94e-62	3.88e-59	1.67967	7	1.62659
FvH4_5g38070	sulfate transporter 1;3	0.872	0.729	5.42e-35	1.08e-31	0.426213	7	1.19616
FvH4_5g38240		0.75	0.292	8.1e-46	1.62e-42	0.433002	7	2.56849
FvH4_5g38250		0.969	0.983	5.62e-55	1.12e-51	1.44361	7	0.985758
FvH4_5g38260	AGD2-like defense response protein 1	0.816	0.341	4.3e-66	8.6e-63	0.310615	7	2.39296
FvH4_5g38680	disease resistance protein (TIR-NBS-LRR class), putative	0.801	0.542	1.66e-15	3.32e-12	0.40827	7	1.47786
FvH4_6g01010	VPS54	0.985	0.686	1.79e-64	3.58e-61	0.960214	7	1.43586
FvH4_6g01370	GDSL-like Lipase/Acylhydrolase superfamily protein	0.622	0.15	5.14e-12	1.03e-08	1.72759	7	4.14667
FvH4_6g02090	phosphoenolpyruvate carboxylase kinase 1	0.745	0.826	2.38e-13	4.75e-10	0.305904	7	0.901937
FvH4_6g02480		0.679	0.786	0.000398648	0.797297	0.488446	7	0.863868
FvH4_6g02630	winged-helix DNA-binding transcription factor family protein	0.781	0.787	0.00187844	1	0.373341	7	0.992376
FvH4_6g03050	NAD(P)-linked oxidoreductase superfamily protein	0.872	0.827	1.09e-32	2.17e-29	0.679499	7	1.05441
FvH4_6g03070	NAD(P)-linked oxidoreductase superfamily protein	0.898	0.658	1.81e-70	3.62e-67	1.61192	7	1.36474
FvH4_6g03090		0.796	0.847	1.57e-14	3.13e-11	0.711826	7	0.939787
FvH4_6g03110	NAD(P)-linked oxidoreductase superfamily protein	1	0.888	4.55e-92	9.11e-89	1.80272	7	1.12613
FvH4_6g03180		1	0.994	2.94e-33	5.89e-30	1.09731	7	1.00604
FvH4_6g04950	Histone superfamily protein	0.765	0.675	5.17e-09	1.03e-05	0.48385	7	1.13333
FvH4_6g05920		0.622	0.826	0.000275082	0.550163	0.874975	7	0.753027
FvH4_6g06890	phloem protein 2-B15	0.811	0.235	5.35e-92	1.07e-88	0.263658	7	3.45106
FvH4_6g06950	white-brown complex homolog protein 11	0.765	0.324	1.47e-35	2.94e-32	0.91094	7	2.36111
FvH4_6g07360	calreticulin 1a	0.832	0.902	5.26e-08	0.000105279	0.638588	7	0.922395
FvH4_6g07630	basic helix-loop-helix (bHLH) DNA-binding superfamily protein	0.974	0.924	1.86e-71	3.71e-68	0.797984	7	1.05411
FvH4_6g07790	VQ motif-containing protein	0.842	0.716	5.19e-14	1.04e-10	0.51107	7	1.17598
FvH4_6g07810	P-loop containing nucleoside triphosphate hydrolases superfamily protein	0.949	0.706	2.53e-43	5.06e-40	0.439791	7	1.34419
FvH4_6g07820	Protein of unknown function, DUF538	0.811	0.414	4.32e-46	8.64e-43	0.99054	7	1.95894
FvH4_6g07830	Protein of unknown function, DUF538	0.821	0.417	2.75e-47	5.51e-44	0.761571	7	1.96882
FvH4_6g07930	galactinol synthase 2	0.362	0.319	8.97e-09	1.79e-05	0.824389	7	1.1348
FvH4_6g08000	NOD26-like intrinsic protein 1;2	1	0.624	4.19e-128	8.38e-125	2.69236	7	1.60256
FvH4_6g08600		0.842	0.626	2.47e-33	4.94e-30	0.916212	7	1.34505
FvH4_6g09280	Late embryogenesis abundant (LEA) hydroxyproline-rich glycoprotein family	0.888	0.586	1.17e-41	2.33e-38	0.59371	7	1.51536
FvH4_6g09300	calmodulin like 42	1	0.986	6.87e-62	1.37e-58	0.473038	7	1.0142
FvH4_6g09970	lipid transfer protein 4	0.857	0.537	2.49e-61	4.97e-58	2.09046	7	1.5959
FvH4_6g10200		0.944	0.718	1.36e-72	2.73e-69	0.481752	7	1.31476
FvH4_6g10500	RNI-like superfamily protein	0.76	0.574	5.78e-26	1.16e-22	0.31586	7	1.32404
FvH4_6g10510	WRKY DNA-binding protein 33	0.974	0.888	7.01e-51	1.4e-47	1.19941	7	1.09685
FvH4_6g10770	ferretin 1	0.964	0.919	1.17e-30	2.33e-27	1.56085	7	1.04897
FvH4_6g11270	transcription factor-related	0.679	0.461	1.72e-15	3.44e-12	0.522078	7	1.47289
FvH4_6g11360	2-oxoglutarate (2OG) and Fe(II)-dependent oxygenase superfamily protein	0.99	0.9	1.05e-60	2.09e-57	1.37132	7	1.1
FvH4_6g11850	glycerol-3-phosphate acyltransferase 6	0.837	0.299	2.53e-66	5.06e-63	1.29367	7	2.79933
FvH4_6g12270	fructokinase-like 1	0.959	0.681	1.12e-53	2.23e-50	1.86522	7	1.40822
FvH4_6g12290	tubulin beta 8	0.679	0.587	6.63e-05	0.132657	0.250937	7	1.15673
FvH4_6g12680	glutathione S-transferase TAU 8	0.995	0.91	3.37e-104	6.74e-101	2.12136	7	1.09341
FvH4_6g13610	expansin A4	0.551	0.383	0.00522376	1	0.975056	7	1.43864
FvH4_6g13710		0.995	0.921	4.54e-27	9.09e-24	0.257873	7	1.08035
FvH4_6g14140	Histone superfamily protein	0.949	0.718	2.52e-33	5.05e-30	0.894053	7	1.32173
FvH4_6g14170	NAD(P)-binding Rossmann-fold superfamily protein	0.755	0.312	3.73e-34	7.46e-31	0.803166	7	2.41987
FvH4_6g14650	exocyst subunit exo70 family protein H4	0.811	0.648	2.94e-43	5.89e-40	0.572943	7	1.25154
FvH4_6g14680	Pectin lyase-like superfamily protein	0.658	0.57	1.54e-09	3.08e-06	0.325896	7	1.15439
FvH4_6g14970	Glutathione S-transferase family protein	1	0.977	7.34e-72	1.47e-68	1.51307	7	1.02354
FvH4_6g15530		0.689	0.401	4.25e-20	8.49e-17	0.842048	7	1.7182
FvH4_6g16770	gamma tonoplast intrinsic protein	0.939	0.894	2.08e-10	4.16e-07	0.623987	7	1.05034
FvH4_6g17870	silencing defective 5	0.658	0.427	9.33e-13	1.87e-09	0.278295	7	1.54098
FvH4_6g17890	heat shock transcription factor A3	0.821	0.439	4.62e-32	9.24e-29	0.515138	7	1.87016
FvH4_6g17980	Aldolase superfamily protein	1	0.967	6.1e-94	1.22e-90	2.19497	7	1.03413
FvH4_6g19800		0.587	0.111	1.61e-07	0.000322539	0.281007	7	5.28829
FvH4_6g20390	plant U-box 24	0.878	0.848	2.83e-23	5.66e-20	0.4287	7	1.03538
FvH4_6g20470	syntaxin of plants 121	0.934	0.981	6.14e-09	1.23e-05	0.484749	7	0.95209
FvH4_6g20840	calmodulin-domain protein kinase cdpk isoform 2	0.923	0.475	5.39e-86	1.08e-82	0.46903	7	1.94316
FvH4_6g21670		0.801	0.681	3.01e-10	6.02e-07	0.981671	7	1.17621
FvH4_6g22410	Late Embryogenesis Abundant 4-5	0.755	0.513	1.16e-13	2.33e-10	0.271837	7	1.47173
FvH4_6g22790	polygalacturonase inhibiting protein 1	0.954	0.979	4.97e-07	0.000994052	0.765438	7	0.974464
FvH4_6g24810	F-box family protein	0.617	0.444	5.27e-07	0.00105324	0.28292	7	1.38964
FvH4_6g27390	phosphoenolpyruvate carboxylase 3	0.796	0.586	1.4e-31	2.8e-28	1.17491	7	1.35836
FvH4_6g28000		0.857	0.645	2.53e-43	5.07e-40	0.409243	7	1.32868
FvH4_6g28420	RING/U-box superfamily protein	0.801	0.157	7.31e-128	1.46e-124	0.326151	7	5.10191
FvH4_6g29330	Actin-like ATPase superfamily protein	0.99	0.595	1.54e-109	3.08e-106	1.37067	7	1.66387
FvH4_6g29770	blue-copper-binding protein	0.969	0.938	1.68e-24	3.37e-21	1.16798	7	1.03305
FvH4_6g29800	blue-copper-binding protein	0.995	0.967	1.44e-25	2.88e-22	0.598306	7	1.02896
FvH4_6g29880	HSP20-like chaperones superfamily protein	0.551	0.165	4.79e-19	9.59e-16	0.390541	7	3.33939
FvH4_6g31970	delta tonoplast integral protein	0.98	0.904	8.27e-15	1.65e-11	0.484648	7	1.08407
FvH4_6g32180		0.571	0.229	1.11e-11	2.22e-08	0.46782	7	2.49345
FvH4_6g32610	phosphofructokinase 3	0.985	0.887	2.22e-98	4.44e-95	0.67858	7	1.11048
FvH4_6g32640	GDSL-like Lipase/Acylhydrolase superfamily protein	0.969	0.571	9.51e-99	1.9e-95	2.29778	7	1.69702
FvH4_6g33360	Glucose-methanol-choline (GMC) oxidoreductase family protein	0.673	0.191	3.79e-19	7.59e-16	0.790555	7	3.52356
FvH4_6g34110	eukaryotic translation initiation factor 4A1	0.964	0.611	6.86e-95	1.37e-91	0.799708	7	1.57774
FvH4_6g34740	germin-like protein 1	0.673	0.323	3.41e-13	6.81e-10	0.627968	7	2.08359
FvH4_6g37070		0.602	0.327	4.92e-05	0.0983273	0.293254	7	1.84098
FvH4_6g38620	Eukaryotic aspartyl protease family protein	0.949	0.853	9.33e-49	1.87e-45	0.342695	7	1.11254
FvH4_6g38870	helicase in vascular tissue and tapetum	0.903	0.658	6.66e-31	1.33e-27	0.867158	7	1.37234
FvH4_6g39070		0.913	0.238	5.19e-102	1.04e-98	1.57089	7	3.83613
FvH4_6g40280	Heavy metal transport/detoxification superfamily protein	0.888	0.906	0.00103246	1	0.316321	7	0.980132
FvH4_6g40670	Tetratricopeptide repeat (TPR)-like superfamily protein	0.903	0.38	6.44e-84	1.29e-80	0.550293	7	2.37632
FvH4_6g41240	Protein kinase superfamily protein	0.663	0.588	1.25e-13	2.49e-10	0.405978	7	1.12755
FvH4_6g41660	Glycine-rich protein family	0.974	0.57	8.87e-93	1.77e-89	1.72126	7	1.70877
FvH4_6g41730	gamete expressed protein 1	0.735	0.109	3.02e-123	6.04e-120	0.318486	7	6.74312
FvH4_6g41880		0.791	0.152	3.56e-69	7.11e-66	1.26639	7	5.20395
FvH4_6g42620		0.974	0.56	1.03e-72	2.06e-69	0.641472	7	1.73929
FvH4_6g42650	RNAse II-like 1	0.939	0.834	5.96e-70	1.19e-66	1.25967	7	1.1259
FvH4_6g43020	Aquaporin-like superfamily protein	0.98	0.597	5.29e-91	1.06e-87	1.14429	7	1.64154
FvH4_6g43030	Aquaporin-like superfamily protein	0.862	0.26	8.41e-84	1.68e-80	0.774477	7	3.31538
FvH4_6g43860	xyloglucan endotransglucosylase/hydrolase 9	0.536	0.252	9.93e-09	1.99e-05	0.473303	7	2.12698
FvH4_6g43890		0.878	0.308	1.47e-75	2.94e-72	0.696464	7	2.85065
FvH4_6g44750	cytochrome P450, family 71, subfamily B, polypeptide 14	0.934	0.64	1.38e-29	2.76e-26	0.292631	7	1.45938
FvH4_6g45730	Methylenetetrahydrofolate reductase family protein	0.969	0.79	1.7e-74	3.4e-71	0.699044	7	1.22658
FvH4_6g45830		0.781	0.143	1.15e-57	2.29e-54	1.16032	7	5.46154
FvH4_6g45940	glutamine dumper 1	0.658	0.063	1.61e-48	3.22e-45	0.40116	7	10.4444
FvH4_6g46330	Pollen Ole e 1 allergen and extensin family protein	0.607	0.252	4.66e-14	9.33e-11	0.752292	7	2.40873
FvH4_6g46340	Pollen Ole e 1 allergen and extensin family protein	0.638	0.327	3.28e-17	6.57e-14	2.0114	7	1.95107
FvH4_6g48590	GAST1 protein homolog 4	0.959	0.487	5.15e-66	1.03e-62	1.78728	7	1.9692
FvH4_6g48630	myb domain protein 30	0.755	0.344	1.39e-31	2.79e-28	0.958201	7	2.19477
FvH4_6g48940	tubulin alpha-2 chain	0.765	0.507	1.54e-27	3.08e-24	0.536216	7	1.50888
FvH4_6g49300		0.745	0.099	1.08e-96	2.16e-93	0.389576	7	7.52525
FvH4_6g49760	ABC transporter family protein	0.643	0.262	2.36e-32	4.72e-29	0.720265	7	2.4542
FvH4_6g50080	zinc finger (AN1-like) family protein	0.995	0.89	7.81e-36	1.56e-32	1.20911	7	1.11798
FvH4_6g50260	Gibberellin-regulated family protein	0.679	0.185	1.06e-27	2.12e-24	0.406991	7	3.67027
FvH4_6g50480		0.995	0.961	2.47e-75	4.93e-72	1.59467	7	1.03538
FvH4_6g50630	formate dehydrogenase	0.832	0.592	5.46e-19	1.09e-15	0.378152	7	1.40541
FvH4_6g50800	Protein of unknown function (DUF1645)	0.883	0.784	1.04e-40	2.07e-37	0.766042	7	1.12628
FvH4_6g51860	Aluminium activated malate transporter family protein	0.413	0.054	8.92e-50	1.78e-46	0.311545	7	7.64815
FvH4_6g52330		0.878	0.564	6.08e-70	1.22e-66	0.705738	7	1.55674
FvH4_6g53030	beta glucosidase 32	0.934	0.882	1.89e-49	3.77e-46	0.374497	7	1.05896
FvH4_6g53990	senescence-related gene 3	0.98	0.915	1.29e-43	2.58e-40	1.54743	7	1.07104
FvH4_7g00250	beta glucosidase 17	0.724	0.558	3.98e-14	7.96e-11	0.283592	7	1.29749
FvH4_7g00720	Leucine-rich repeat (LRR) family protein	0.633	0.298	1.53e-12	3.05e-09	0.831376	7	2.12416
FvH4_7g01160	Chalcone and stilbene synthase family protein	0.75	0.265	4.03e-42	8.07e-39	0.700738	7	2.83019
FvH4_7g01400		1	0.972	8.85e-19	1.77e-15	0.332597	7	1.02881
FvH4_7g01560	NAD(P)-binding Rossmann-fold superfamily protein	0.755	0.768	1.62e-24	3.23e-21	1.02843	7	0.983073
FvH4_7g01570		0.908	0.507	2.54e-83	5.09e-80	0.788948	7	1.79093
FvH4_7g02540		0.673	0.449	1.01e-34	2.02e-31	1.88409	7	1.49889
FvH4_7g02560	Eukaryotic aspartyl protease family protein	0.99	0.895	2.55e-59	5.1e-56	0.405232	7	1.10615
FvH4_7g03920	Chaperone DnaJ-domain superfamily protein	0.837	0.134	7.11e-158	1.42e-154	0.256168	7	6.24627
FvH4_7g04140	cystatin B	0.918	0.799	7.39e-24	1.48e-20	0.855562	7	1.14894
FvH4_7g05960	cytochrome P450, family 77, subfamily A, polypeptide 4	0.684	0.08	1.07e-35	2.14e-32	0.728187	7	8.55
FvH4_7g07240	elicitor-activated gene 3-2	0.898	0.64	1e-48	2e-45	1.42554	7	1.40312
FvH4_7g08000	plant U-box 23	0.811	0.145	3.42e-108	6.85e-105	0.375202	7	5.5931
FvH4_7g09060		0.745	0.476	3.58e-24	7.16e-21	0.604791	7	1.56513
FvH4_7g10710		0.653	0.207	9.14e-17	1.83e-13	0.279564	7	3.15459
FvH4_7g12720	Class I glutamine amidotransferase-like superfamily protein	0.791	0.59	2.99e-24	5.99e-21	0.373221	7	1.34068
FvH4_7g13310	Transcription elongation factor (TFIIS) family protein	0.867	0.337	7.34e-74	1.47e-70	0.889573	7	2.5727
FvH4_7g13490	Calcium-dependent lipid-binding (CaLB domain) family protein	0.898	0.904	3.64e-30	7.28e-27	0.604224	7	0.993363
FvH4_7g14430	plasma membrane intrinsic protein 1;4	0.893	0.696	1.49e-22	2.97e-19	0.561635	7	1.28305
FvH4_7g14440	glycerol-3-phosphate acyltransferase 8	0.832	0.157	4.44e-65	8.89e-62	1.10141	7	5.29936
FvH4_7g15460	Late embryogenesis abundant protein	0.929	0.803	6.18e-17	1.24e-13	0.340752	7	1.15691
FvH4_7g15490	Late embryogenesis abundant (LEA) hydroxyproline-rich glycoprotein family	0.796	0.576	2.93e-41	5.87e-38	1.20678	7	1.38194
FvH4_7g15550	Fatty acid/sphingolipid desaturase	0.791	0.429	2.66e-20	5.31e-17	0.283063	7	1.84382
FvH4_7g16020		0.969	0.66	1.28e-86	2.56e-83	1.17306	7	1.46818
FvH4_7g16270	Nucleic acid-binding, OB-fold-like protein	0.888	0.649	9.23e-69	1.85e-65	1.83551	7	1.36826
FvH4_7g16320	Bifunctional inhibitor/lipid-transfer protein/seed storage 2S albumin superfamily protein	0.796	0.102	7.88e-167	1.58e-163	0.385669	7	7.80392
[truncated: 147 more rows]

## Sheet: S6
Table S5-2. List of enriched genes for each cluster of S6
gene	annotation	pct.1	pct.2	p_val	p_val_adj	avg_logFC	cluster	gene diff
FvH4_1g00150		0.681	0.218	0	0	0.615533	0	3.12385
FvH4_1g02880	blue-copper-binding protein	0.703	0.269	0	0	0.454013	0	2.61338
FvH4_1g03550		0.734	0.454	3.12e-242	6.24e-239	0.321219	0	1.61674
FvH4_1g05080	aldehyde dehydrogenase 2C4	0.633	0.207	0	0	0.563111	0	3.05797
FvH4_1g05090	aldehyde dehydrogenase 2C4	0.619	0.211	0	0	0.624862	0	2.93365
FvH4_1g05100	aldehyde dehydrogenase 2C4	0.741	0.395	0	0	1.03732	0	1.87595
FvH4_1g06030	RING/U-box superfamily protein	0.653	0.263	0	0	0.597658	0	2.48289
FvH4_1g06610	gamma-glutamyl transpeptidase 4	0.677	0.317	0	0	0.37564	0	2.13565
FvH4_1g07830	calmodulin-binding family protein	0.659	0.293	0	0	0.357718	0	2.24915
FvH4_1g08370	myb domain protein 5	0.787	0.428	0	0	0.440208	0	1.83879
FvH4_1g08470		0.683	0.271	0	0	0.695689	0	2.5203
FvH4_1g08770	Protein kinase superfamily protein	0.379	0.105	0	0	0.280298	0	3.60952
FvH4_1g10530	phosphoserine aminotransferase	0.722	0.351	0	0	0.422871	0	2.05698
FvH4_1g10910	SEC14 cytosolic factor family protein / phosphoglyceride transfer family protein	0.841	0.604	1.34e-272	2.68e-269	0.515231	0	1.39238
FvH4_1g12460	alpha/beta-Hydrolases superfamily protein	0.491	0.134	0	0	0.280327	0	3.66418
FvH4_1g13550		0.364	0.137	1.59e-266	3.18e-263	0.289564	0	2.65693
FvH4_1g15600		0.489	0.096	0	0	0.937292	0	5.09375
FvH4_1g16030	heat shock factor 4	0.602	0.196	0	0	0.539449	0	3.07143
FvH4_1g16920	Cytochrome P450 superfamily protein	0.696	0.383	0	0	0.385356	0	1.81723
FvH4_1g18020	VQ motif-containing protein	0.802	0.402	0	0	0.856649	0	1.99502
FvH4_1g18170	germin 3	0.639	0.391	3.83e-274	7.65e-271	0.387013	0	1.63427
FvH4_1g20180		0.382	0.078	0	0	0.428481	0	4.89744
FvH4_1g23740	FAD/NAD(P)-binding oxidoreductase family protein	0.973	0.716	0	0	0.759516	0	1.35894
FvH4_1g23750	FAD/NAD(P)-binding oxidoreductase family protein	0.675	0.415	2.8e-195	5.59e-192	0.262775	0	1.62651
FvH4_1g26980	WRKY DNA-binding protein 23	0.658	0.325	0	0	0.397182	0	2.02462
FvH4_2g01480	Major facilitator superfamily protein	0.499	0.23	2.37e-278	4.74e-275	0.251157	0	2.16957
FvH4_2g03510	F-box/RNI-like superfamily protein	0.521	0.148	0	0	0.409909	0	3.52027
FvH4_2g05780	S-adenosyl-L-methionine-dependent methyltransferases superfamily protein	0.631	0.191	0	0	0.301421	0	3.30366
FvH4_2g07430		0.703	0.267	0	0	0.685214	0	2.63296
FvH4_2g13110	Peroxidase superfamily protein	0.915	0.554	0	0	0.897835	0	1.65162
FvH4_2g17090	hydroxy methylglutaryl CoA reductase 1	0.792	0.285	0	0	0.596726	0	2.77895
FvH4_2g18340	Oxidoreductase, zinc-binding dehydrogenase family protein	0.392	0.119	0	0	0.346506	0	3.29412
FvH4_2g20060	glutathione S-transferase tau 7	0.852	0.495	0	0	0.693207	0	1.72121
FvH4_2g20070	glutathione S-transferase TAU 8	0.574	0.211	0	0	0.306977	0	2.72038
FvH4_2g20090	glutathione S-transferase TAU 8	0.95	0.728	8.37e-276	1.67e-272	0.278663	0	1.30495
FvH4_2g22500	alpha/beta-Hydrolases superfamily protein	0.544	0.206	0	0	0.342043	0	2.64078
FvH4_2g22870	calmodulin 8	0.479	0.115	0	0	0.44973	0	4.16522
FvH4_2g23780	Eukaryotic aspartyl protease family protein	0.826	0.355	0	0	0.515695	0	2.32676
FvH4_2g25200		0.952	0.743	0	0	0.397479	0	1.28129
FvH4_2g25960	Plant invertase/pectin methylesterase inhibitor superfamily	0.449	0.135	0	0	0.728372	0	3.32593
FvH4_2g26160	P-loop nucleoside triphosphate hydrolases superfamily protein with CH (Calponin Homology) domain	0.627	0.205	0	0	0.810717	0	3.05854
FvH4_2g29860		0.841	0.524	0	0	0.492393	0	1.60496
FvH4_2g31570	homolog of carrot EP3-3 chitinase	0.853	0.378	0	0	0.696603	0	2.25661
FvH4_2g32230	arabinogalactan protein 15	0.718	0.349	0	0	0.355802	0	2.05731
FvH4_2g33680		0.574	0.213	0	0	0.578317	0	2.69484
FvH4_2g33710		0.69	0.383	0	0	0.608926	0	1.80157
FvH4_2g39140		0.368	0.12	0	0	0.368821	0	3.06667
FvH4_3g01040	NAD(P)-binding Rossmann-fold superfamily protein	0.635	0.203	0	0	0.718211	0	3.12808
FvH4_3g02220		0.667	0.181	0	0	0.725204	0	3.68508
FvH4_3g04380		0.521	0.272	3.32e-236	6.65e-233	0.31555	0	1.91544
FvH4_3g05950	pathogenesis-related 4	0.557	0.141	0	0	0.755697	0	3.95035
FvH4_3g09930	amino acid transporter 1	0.701	0.299	0	0	0.544014	0	2.34448
FvH4_3g12720	VQ motif-containing protein	0.382	0.106	0	0	0.262169	0	3.60377
FvH4_3g16360	glutathione S-transferase TAU 19	0.63	0.207	0	0	0.418629	0	3.04348
FvH4_3g17480	Kunitz family trypsin and protease inhibitor protein	0.449	0.267	1.89e-167	3.77e-164	0.632204	0	1.68165
FvH4_3g17500		0.353	0.113	0	0	0.398887	0	3.12389
FvH4_3g18050		0.407	0.16	1.91e-282	3.82e-279	0.26107	0	2.54375
FvH4_3g20030	metallothionein 3	0.967	0.848	0	0	0.698312	0	1.14033
FvH4_3g20550	CBS domain-containing protein	0.888	0.522	0	0	0.810639	0	1.70115
FvH4_3g20560	Aluminium induced protein with YGL and LRDR motifs	0.911	0.578	0	0	0.726654	0	1.57612
FvH4_3g20710		0.443	0.16	0	0	0.367213	0	2.76875
FvH4_3g22640		0.744	0.39	0	0	0.41797	0	1.90769
FvH4_3g23080	F-box family protein with a domain of unknown function (DUF295)	0.307	0.073	0	0	0.379171	0	4.20548
FvH4_3g23340	RNA-binding (RRM/RBD/RNP motifs) family protein	0.398	0.194	2.18e-200	4.37e-197	0.328494	0	2.05155
FvH4_3g30140	Transmembrane amino acid transporter family protein	0.802	0.404	0	0	0.552444	0	1.98515
FvH4_3g34940	gamma tonoplast intrinsic protein	0.593	0.413	1.86e-106	3.73e-103	0.284145	0	1.43584
FvH4_3g40570	cinnamate-4-hydroxylase	0.601	0.177	0	0	0.351062	0	3.39548
FvH4_3g43310		0.413	0.115	0	0	0.272719	0	3.5913
FvH4_3g44360	peroxidase 2	0.391	0.106	0	0	0.783818	0	3.68868
FvH4_4g03610	myb domain protein 14	0.407	0.114	0	0	0.336826	0	3.57018
FvH4_4g04180	cyclic nucleotide gated channel 1	0.307	0.046	0	0	0.418979	0	6.67391
FvH4_4g07810	H(+)-ATPase 1	0.768	0.393	0	0	0.330921	0	1.9542
FvH4_4g12490	NAD(P)-linked oxidoreductase superfamily protein	0.882	0.631	1.66e-307	3.32e-304	0.404395	0	1.39778
FvH4_4g13260	NAD(P)-binding Rossmann-fold superfamily protein	0.834	0.586	2.02e-190	4.04e-187	0.25985	0	1.42321
FvH4_4g18830	MLP-like protein 423	0.709	0.368	0	0	0.79737	0	1.92663
FvH4_4g18850	MLP-like protein 423	0.89	0.64	0	0	1.2309	0	1.39062
FvH4_4g18860		0.488	0.223	3.6e-285	7.21e-282	0.359703	0	2.18834
FvH4_4g19010	MLP-like protein 423	0.584	0.22	0	0	0.686834	0	2.65455
FvH4_4g19040	MLP-like protein 423	0.93	0.631	0	0	0.613161	0	1.47385
FvH4_4g19060	MLP-like protein 423	0.97	0.761	0	0	0.776097	0	1.27464
FvH4_4g19070		0.987	0.912	0	0	0.805581	0	1.08224
FvH4_4g19080	MLP-like protein 423	0.991	0.928	0	0	0.910385	0	1.06789
FvH4_4g19120	MLP-like protein 423	0.795	0.554	0	0	1.01931	0	1.43502
FvH4_4g19700	MLP-like protein 423	0.741	0.344	0	0	0.964087	0	2.15407
FvH4_4g19710	MLP-like protein 423	0.932	0.732	0	0	0.884569	0	1.27322
FvH4_4g21990	ARM repeat superfamily protein	0.748	0.418	0	0	0.315279	0	1.78947
FvH4_4g22650	Integrase-type DNA-binding superfamily protein	0.573	0.227	0	0	0.270885	0	2.52423
FvH4_4g23480	WRKY DNA-binding protein 75	0.903	0.42	0	0	1.07192	0	2.15
FvH4_4g24790	HXXXD-type acyl-transferase family protein	0.791	0.329	0	0	0.704799	0	2.40426
FvH4_4g25370	Copine (Calcium-dependent phospholipid-binding protein) family	0.601	0.158	0	0	0.463145	0	3.8038
FvH4_4g27220	VQ motif-containing protein	0.599	0.179	0	0	0.44872	0	3.34637
FvH4_4g31070	NAC-like, activated by AP3/PI	0.589	0.214	0	0	0.480966	0	2.75234
FvH4_4g33930	PLANT CADMIUM RESISTANCE 2	0.677	0.3	0	0	0.409976	0	2.25667
FvH4_4g35190		0.874	0.486	0	0	0.285256	0	1.79835
FvH4_5g00090	Lactate/malate dehydrogenase family protein	0.874	0.584	0	0	0.409949	0	1.49658
FvH4_5g02050	S-adenosyl-L-methionine-dependent methyltransferases superfamily protein	0.379	0.121	0	0	0.344062	0	3.13223
FvH4_5g03210	WRKY family transcription factor	0.443	0.202	4.49e-252	8.98e-249	0.323666	0	2.19307
FvH4_5g03320	Late embryogenesis abundant (LEA) hydroxyproline-rich glycoprotein family	0.841	0.502	0	0	0.375895	0	1.6753
FvH4_5g07040	Aldolase-type TIM barrel family protein	0.686	0.327	0	0	0.469682	0	2.09786
FvH4_5g08780	SAUR-like auxin-responsive protein family	0.531	0.126	0	0	0.725486	0	4.21429
FvH4_5g08790	SAUR-like auxin-responsive protein family	0.314	0.06	0	0	0.398942	0	5.23333
FvH4_5g10850	Basic helix-loop-helix (bHLH) DNA-binding family protein	0.47	0.204	5.33e-307	1.07e-303	0.376169	0	2.30392
FvH4_5g10890	methionine gamma-lyase	0.851	0.51	0	0	0.716416	0	1.66863
FvH4_5g11930	myb domain protein 62	0.721	0.284	0	0	0.828911	0	2.53873
FvH4_5g16920	glutathione S-transferase tau 7	0.792	0.394	0	0	1.20741	0	2.01015
FvH4_5g17730	ARM repeat superfamily protein	0.765	0.388	0	0	0.638831	0	1.97165
FvH4_5g17900	NAD(P)-linked oxidoreductase superfamily protein	0.905	0.493	0	0	0.535271	0	1.8357
FvH4_5g20800	chloroplast beta-amylase	0.909	0.639	0	0	0.497275	0	1.42254
FvH4_5g26430	Protein of unknown function (DUF679)	0.719	0.26	0	0	0.5635	0	2.76538
FvH4_5g32180	serine-type endopeptidase inhibitors	0.472	0.251	1.04e-201	2.08e-198	0.283202	0	1.88048
FvH4_5g32640	12-oxophytodienoate reductase 1	0.491	0.15	0	0	0.412817	0	3.27333
FvH4_5g32690	12-oxophytodienoate reductase 2	0.741	0.251	0	0	0.938953	0	2.95219
FvH4_5g32710	12-oxophytodienoate reductase 1	0.952	0.669	0	0	0.930622	0	1.42302
FvH4_5g36280		0.868	0.305	0	0	0.861884	0	2.8459
FvH4_5g36590		0.629	0.21	0	0	0.468596	0	2.99524
FvH4_5g37950		0.625	0.232	0	0	0.54741	0	2.69397
FvH4_5g38040	2-oxoglutarate (2OG) and Fe(II)-dependent oxygenase superfamily protein	0.931	0.59	0	0	0.364769	0	1.57797
FvH4_5g38250		0.766	0.438	0	0	0.426661	0	1.74886
FvH4_6g02270	ethylene response factor 1	0.26	0.063	9.56e-292	1.91e-288	0.29553	0	4.12698
FvH4_6g06090	lipoxygenase 1	0.964	0.579	0	0	1.05449	0	1.66494
FvH4_6g07360	calreticulin 1a	0.858	0.577	0	0	0.441687	0	1.487
FvH4_6g08700		0.984	0.859	0	0	0.515903	0	1.14552
FvH4_6g09300	calmodulin like 42	0.637	0.178	0	0	0.640779	0	3.57865
FvH4_6g10350	Protein of unknown function (DUF567)	0.475	0.147	0	0	0.633995	0	3.23129
FvH4_6g10770	ferretin 1	0.714	0.515	1.06e-154	2.11e-151	0.437384	0	1.38641
FvH4_6g11100	pyruvate decarboxylase-2	0.839	0.427	0	0	0.729145	0	1.96487
FvH4_6g11330	Homeodomain-like superfamily protein	0.658	0.359	0	0	0.273446	0	1.83287
FvH4_6g11440	terpene synthase 21	0.919	0.645	0	0	0.744275	0	1.42481
FvH4_6g12390	PAR1 protein	0.264	0.082	2.54e-234	5.08e-231	0.397398	0	3.21951
FvH4_6g14410	C2H2-type zinc finger family protein	0.846	0.539	0	0	0.633964	0	1.56957
FvH4_6g17470	sequence-specific DNA binding transcription factors	0.506	0.239	5.4e-285	1.08e-281	0.264867	0	2.11715
FvH4_6g19430	NAC domain containing protein 90	0.4	0.108	0	0	0.544883	0	3.7037
FvH4_6g20470	syntaxin of plants 121	0.672	0.216	0	0	0.407874	0	3.11111
FvH4_6g27610	Peroxidase superfamily protein	0.41	0.185	3.83e-223	7.66e-220	0.267206	0	2.21622
FvH4_6g28680	cinnamoyl coa reductase 1	0.694	0.252	0	0	0.745016	0	2.75397
FvH4_6g29800	blue-copper-binding protein	0.547	0.368	3.54e-119	7.08e-116	0.385327	0	1.48641
FvH4_6g31020	structural molecules	0.647	0.325	0	0	1.2579	0	1.99077
FvH4_6g32710		0.878	0.49	0	0	0.646128	0	1.79184
FvH4_6g38760	glutathione S-transferase PHI 9	0.734	0.475	0	0	1.15752	0	1.54526
FvH4_6g39820		0.323	0.122	2.1e-233	4.2e-230	0.252794	0	2.64754
FvH4_6g39840	UDP-Glycosyltransferase superfamily protein	0.865	0.485	0	0	0.533757	0	1.78351
FvH4_6g46480	B12D protein	0.434	0.17	0	0	1.00049	0	2.55294
FvH4_6g50700	Oxidoreductase, zinc-binding dehydrogenase family protein	0.78	0.629	2.21e-77	4.41e-74	0.329412	0	1.24006
FvH4_6g53770	WRKY DNA-binding protein 75	0.465	0.124	0	0	0.396035	0	3.75
FvH4_7g01400		0.748	0.428	0	0	0.404594	0	1.74766
FvH4_7g02560	Eukaryotic aspartyl protease family protein	0.465	0.134	0	0	0.29297	0	3.47015
FvH4_7g08920	Protein of unknown function (DUF581)	0.501	0.203	0	0	0.288204	0	2.46798
FvH4_7g10340	uclacyanin 2	0.299	0.073	0	0	0.340158	0	4.09589
FvH4_7g11620	Protein of unknown function (DUF1442)	0.418	0.148	0	0	0.779168	0	2.82432
FvH4_7g16550	Polyketide cyclase/dehydrase and lipid transport superfamily protein	0.725	0.473	3.71e-219	7.43e-216	0.366405	0	1.53277
FvH4_7g23590		0.837	0.582	1.1e-198	2.2e-195	0.311823	0	1.43814
FvH4_7g31470	2-oxoglutarate (2OG) and Fe(II)-dependent oxygenase superfamily protein	0.45	0.145	0	0	0.71528	0	3.10345
FvH4_7g31480	Disease resistance-responsive (dirigent-like protein) family protein	0.559	0.144	0	0	0.619363	0	3.88194
FvH4_7g32500	P-loop containing nucleoside triphosphate hydrolases superfamily protein	0.778	0.343	0	0	0.382098	0	2.26822
FvH4_7g34120		0.475	0.175	0	0	0.37998	0	2.71429
FvH4_1g02570	Bifunctional inhibitor/lipid-transfer protein/seed storage 2S albumin superfamily protein	0.752	0.253	0	0	0.635061	1	2.97233
FvH4_1g10930	Rhodanese/Cell cycle control phosphatase superfamily protein	0.942	0.676	0	0	0.449294	1	1.39349
FvH4_1g17080	arabinogalactan protein 18	0.808	0.443	0	0	0.322718	1	1.82393
FvH4_1g17140	Late embryogenesis abundant protein, group 6	0.86	0.609	0	0	0.500149	1	1.41215
FvH4_1g19210	elicitor-activated gene 3-1	0.84	0.601	1.82e-228	3.64e-225	0.299942	1	1.39767
FvH4_1g21450	myo-inositol-1-phosphate synthase 2	0.74	0.363	0	0	0.404788	1	2.03857
FvH4_2g01600	Chaperone DnaJ-domain superfamily protein	0.473	0.214	3.84e-283	7.68e-280	0.523792	1	2.21028
FvH4_2g04580	NAD(P)-binding Rossmann-fold superfamily protein	0.397	0.164	1.18e-280	2.36e-277	0.697806	1	2.42073
FvH4_2g17830	Bifunctional inhibitor/lipid-transfer protein/seed storage 2S albumin superfamily protein	0.571	0.158	0	0	0.604907	1	3.61392
FvH4_2g22280	winged-helix DNA-binding transcription factor family protein	0.779	0.581	2.16e-194	4.31e-191	0.498261	1	1.34079
FvH4_2g22770	Protein of unknown function (DUF506)	0.722	0.48	9.74e-228	1.95e-224	0.412102	1	1.50417
FvH4_2g31370	17.6 kDa class II heat shock protein	0.871	0.559	0	0	0.347373	1	1.55814
FvH4_2g33310	Uncharacterised protein family SERF	0.573	0.316	6.78e-272	1.36e-268	0.34528	1	1.81329
FvH4_2g33780		0.883	0.683	6.16e-226	1.23e-222	0.261043	1	1.29283
FvH4_2g37890	Cupredoxin superfamily protein	0.909	0.537	0	0	0.607898	1	1.69274
FvH4_2g40510	allene oxide synthase	0.895	0.764	1.95e-307	3.91e-304	0.76809	1	1.17147
FvH4_3g05370	jasmonate-zim-domain protein 8	0.622	0.512	1.17e-51	2.34e-48	0.30595	1	1.21484
FvH4_3g06110	photosystem II light harvesting complex gene B1B2	0.75	0.362	0	0	0.576556	1	2.07182
FvH4_3g06120	light-harvesting chlorophyll-protein complex II subunit B1	0.902	0.544	0	0	0.810937	1	1.65809
FvH4_3g08950	Late embryogenesis abundant protein (LEA) family protein	0.336	0.174	1.36e-128	2.72e-125	0.263476	1	1.93103
FvH4_3g09070	Protein of unknown function (DUF506)	0.778	0.574	1.24e-180	2.47e-177	0.339083	1	1.3554
FvH4_3g09780	UDP-glucosyl transferase 73B3	0.385	0.246	2.09e-87	4.19e-84	0.251778	1	1.56504
FvH4_3g20600	protochlorophyllide oxidoreductase A	0.969	0.574	0	0	0.935666	1	1.68815
FvH4_3g21020	light-harvesting chlorophyll B-binding protein 3	0.914	0.548	0	0	0.691389	1	1.66788
FvH4_3g28710	Photosystem II 5 kD protein	0.945	0.528	0	0	0.964102	1	1.78977
FvH4_3g34560	Histone superfamily protein	0.806	0.604	1.37e-245	2.73e-242	0.572301	1	1.33444
FvH4_3g35190		0.828	0.688	1.76e-106	3.52e-103	0.263614	1	1.20349
FvH4_3g35380	Histone superfamily protein	0.712	0.538	4.38e-142	8.76e-139	0.293654	1	1.32342
FvH4_3g35440	Histone superfamily protein	0.846	0.687	8.55e-177	1.71e-173	0.313275	1	1.23144
FvH4_3g35500		0.756	0.594	1.06e-144	2.12e-141	0.370897	1	1.27273
FvH4_3g37660	chlorophyll A/B binding protein 1	0.906	0.541	0	0	0.729954	1	1.67468
FvH4_3g38260		0.738	0.337	0	0	0.416005	1	2.18991
FvH4_3g41620	photosystem I subunit G	0.982	0.709	0	0	1.09647	1	1.38505
FvH4_3g45300	Galactose oxidase/kelch repeat superfamily protein	0.621	0.318	0	0	0.516104	1	1.95283
FvH4_4g02370		0.669	0.347	0	0	0.523444	1	1.92795
FvH4_4g02460		0.265	0.068	5.68e-293	1.14e-289	0.520454	1	3.89706
FvH4_4g12720	glutathione S-transferase TAU 8	0.707	0.545	1.26e-110	2.52e-107	0.309025	1	1.29725
FvH4_4g24850	heat shock protein 21	0.465	0.225	7.4e-222	1.48e-218	0.335686	1	2.06667
FvH4_4g34160	galactinol synthase 4	0.685	0.462	7.07e-182	1.41e-178	0.351524	1	1.48268
FvH4_5g02630	plasma membrane intrinsic protein 1;4	0.808	0.404	0	0	0.434948	1	2
FvH4_5g08170	cytochrome P450, family 94, subfamily B, polypeptide 3	0.356	0.127	5e-286	1e-282	0.549219	1	2.80315
FvH4_5g30940	light harvesting complex photosystem II subunit 6	0.894	0.454	0	0	0.75951	1	1.96916
FvH4_6g02630	winged-helix DNA-binding transcription factor family protein	0.706	0.555	7.57e-132	1.51e-128	0.403411	1	1.27207
FvH4_6g06430	histone H2A 7	0.553	0.381	2.46e-126	4.92e-123	0.330012	1	1.45144
FvH4_6g08720		0.986	0.818	0	0	0.744965	1	1.20538
FvH4_6g14140	Histone superfamily protein	0.68	0.476	1.44e-174	2.89e-171	0.43859	1	1.42857
FvH4_6g15850		0.84	0.615	5.67e-257	1.13e-253	0.484542	1	1.36585
FvH4_6g31970	delta tonoplast integral protein	0.961	0.679	0	0	0.943312	1	1.41532
FvH4_6g32440	chlorophyll A/B binding protein 1	0.374	0.133	3.45e-306	6.89e-303	0.54172	1	2.81203
FvH4_6g38460	chlorophyll A/B binding protein 1	0.983	0.799	0	0	0.821862	1	1.23029
FvH4_6g39710	UDP-Glycosyltransferase superfamily protein	0.668	0.568	2.56e-65	5.12e-62	0.434888	1	1.17606
FvH4_6g40150	photosystem I light harvesting complex gene 3	0.969	0.667	0	0	0.616741	1	1.45277
FvH4_6g45800	Late embryogenesis abundant protein (LEA) family protein	0.593	0.254	0	0	0.368752	1	2.33465
FvH4_6g46740	HXXXD-type acyl-transferase family protein	0.715	0.44	0	0	0.581962	1	1.625
FvH4_7g01370	Protein of unknown function, DUF642	0.361	0.158	2.79e-195	5.58e-192	0.251829	1	2.28481
FvH4_7g16040	Auxin-responsive GH3 family protein	0.551	0.213	0	0	0.663541	1	2.58685
FvH4_7g19490	plasma membrane intrinsic protein 2;5	0.794	0.394	0	0	0.483746	1	2.01523
FvH4_7g23590		0.843	0.65	1.1e-129	2.2e-126	0.315981	1	1.29692
FvH4_7g24350	light harvesting complex photosystem II	0.555	0.295	1.56e-298	3.11e-295	0.457044	1	1.88136
FvH4_7g27820		0.739	0.538	7.05e-161	1.41e-157	0.282494	1	1.37361
FvH4_1g02570	Bifunctional inhibitor/lipid-transfer protein/seed storage 2S albumin superfamily protein	0.273	0.391	0.0020715	1	0.614476	2	0.69821
FvH4_1g21450	myo-inositol-1-phosphate synthase 2	0.295	0.476	5.96e-09	1.19e-05	0.551581	2	0.619748
FvH4_2g15440	plasma membrane intrinsic protein 3	0.476	0.804	7.31e-07	0.00146145	0.423502	2	0.59204
FvH4_2g17830	Bifunctional inhibitor/lipid-transfer protein/seed storage 2S albumin superfamily protein	0.159	0.274	7.39e-14	1.48e-10	0.359144	2	0.580292
FvH4_2g23780	Eukaryotic aspartyl protease family protein	0.264	0.606	1.56e-80	3.12e-77	0.353899	2	0.435644
FvH4_2g25960	Plant invertase/pectin methylesterase inhibitor superfamily	0.118	0.297	3.26e-44	6.52e-41	0.360185	2	0.397306
FvH4_2g27660	amino acid permease 2	0.248	0.398	5.39e-11	1.08e-07	0.340536	2	0.623116
FvH4_2g37890	Cupredoxin superfamily protein	0.348	0.662	1.23e-29	2.45e-26	0.414226	2	0.52568
FvH4_3g06110	photosystem II light harvesting complex gene B1B2	0.229	0.485	3.03e-42	6.05e-39	0.29935	2	0.472165
FvH4_3g06120	light-harvesting chlorophyll-protein complex II subunit B1	0.347	0.667	3.59e-41	7.18e-38	0.276631	2	0.52024
FvH4_3g12190		0.21	0.509	6.82e-63	1.36e-59	0.302289	2	0.412574
FvH4_3g17480	Kunitz family trypsin and protease inhibitor protein	0.171	0.371	3.14e-48	6.27e-45	0.295801	2	0.460916
FvH4_3g20600	protochlorophyllide oxidoreductase A	0.455	0.698	2.55e-05	0.0509274	0.403901	2	0.651862
FvH4_3g21020	light-harvesting chlorophyll B-binding protein 3	0.4	0.667	2.04e-10	4.07e-07	0.510471	2	0.5997
FvH4_3g28710	Photosystem II 5 kD protein	0.382	0.661	3.15e-15	6.3e-12	0.430953	2	0.577912
FvH4_3g36030	metallothionein 2A	0.295	0.464	1.76e-12	3.51e-09	0.658993	2	0.635776
FvH4_3g37660	chlorophyll A/B binding protein 1	0.414	0.658	3.6e-06	0.00720071	0.55884	2	0.629179
FvH4_3g38260		0.221	0.462	8.81e-34	1.76e-30	0.390934	2	0.478355
FvH4_3g41620	photosystem I subunit G	0.529	0.805	0.00973812	1	0.405607	2	0.657143
FvH4_3g44360	peroxidase 2	0.092	0.253	3.18e-43	6.37e-40	0.41752	2	0.363636
FvH4_4g10640	homolog of carrot EP3-3 chitinase	0.365	0.751	1.77e-66	3.53e-63	0.257728	2	0.486019
FvH4_4g26500	Protein kinase superfamily protein	0.159	0.319	7.68e-26	1.54e-22	0.313471	2	0.498433
FvH4_4g34160	galactinol synthase 4	0.302	0.542	1.01e-26	2.03e-23	0.252783	2	0.557196
FvH4_4g37040		0.136	0.261	1.34e-18	2.67e-15	0.273492	2	0.521073
FvH4_5g02630	plasma membrane intrinsic protein 1;4	0.277	0.532	2.05e-26	4.1e-23	0.308886	2	0.520677
FvH4_5g03320	Late embryogenesis abundant (LEA) hydroxyproline-rich glycoprotein family	0.36	0.691	1.02e-45	2.05e-42	0.276186	2	0.520984
FvH4_5g03330	Late embryogenesis abundant (LEA) hydroxyproline-rich glycoprotein family	0.217	0.41	1.15e-25	2.3e-22	0.381976	2	0.529268
FvH4_5g14770	light-harvesting chlorophyll-protein complex I subunit A4	0.212	0.433	5.84e-31	1.17e-27	0.535452	2	0.489607
FvH4_5g30940	light harvesting complex photosystem II subunit 6	0.337	0.59	8.51e-18	1.7e-14	0.503227	2	0.571186
FvH4_5g37950		0.176	0.439	7.24e-63	1.45e-59	0.449873	2	0.400911
FvH4_6g03180		0.294	0.605	1.13e-59	2.26e-56	0.354807	2	0.48595
FvH4_6g08700		0.831	0.926	0.00287816	1	0.30801	2	0.897408
FvH4_6g08720		0.685	0.88	6.2e-09	1.24e-05	0.265732	2	0.778409
FvH4_6g40150	photosystem I light harvesting complex gene 3	0.457	0.775	1.04e-08	2.08e-05	0.473024	2	0.589677
FvH4_6g40280	Heavy metal transport/detoxification superfamily protein	0.168	0.28	1.3e-11	2.6e-08	0.369459	2	0.6
FvH4_7g19490	plasma membrane intrinsic protein 2;5	0.3	0.517	4.99e-20	9.98e-17	0.270683	2	0.580271
FvH4_1g00150		0.549	0.423	8.28e-32	1.66e-28	0.45764	3	1.29787
FvH4_1g00730	multipolar spindle 1	0.328	0.145	6e-69	1.2e-65	0.59779	3	2.26207
FvH4_1g01070	SOS3-interacting protein 3	0.28	0.153	6.95e-34	1.39e-30	0.473752	3	1.83007
FvH4_1g01610		0.281	0.09	2.83e-98	5.66e-95	0.642641	3	3.12222
FvH4_1g02500	heptahelical transmembrane protein1	0.615	0.073	0	0	1.00789	3	8.42466
FvH4_1g03550		0.469	0.59	6.32e-05	0.126472	0.385849	3	0.794915
FvH4_1g05090	aldehyde dehydrogenase 2C4	0.41	0.398	0.00562606	1	0.334508	3	1.03015
FvH4_1g05100	aldehyde dehydrogenase 2C4	0.64	0.548	2.41e-30	4.82e-27	0.601949	3	1.16788
FvH4_1g05320	alpha/beta-Hydrolases superfamily protein	0.704	0.119	0	0	2.53255	3	5.91597
FvH4_1g06090	Senescence/dehydration-associated protein-related	0.514	0.248	1.59e-132	3.18e-129	1.08791	3	2.07258
FvH4_1g06610	gamma-glutamyl transpeptidase 4	0.489	0.482	0.000196625	0.39325	0.328372	3	1.01452
FvH4_1g08470		0.587	0.452	7.51e-41	1.5e-37	0.645625	3	1.29867
FvH4_1g08580	Mob1/phocein family protein	0.384	0.153	1.64e-108	3.28e-105	0.445936	3	2.5098
FvH4_1g09360	sucrose synthase 4	0.602	0.271	1.47e-158	2.94e-155	0.828057	3	2.2214
FvH4_1g09610	pectin methylesterase 44	0.426	0.028	0	0	0.923292	3	15.2143
FvH4_1g10180	Auxin efflux carrier family protein	0.282	0.278	0.00760567	1	0.689272	3	1.01439
FvH4_1g10600		0.365	0.022	0	0	1.36769	3	16.5909
FvH4_1g10650	basic chitinase	0.503	0.207	1.43e-165	2.86e-162	1.27435	3	2.42995
FvH4_1g11720	Pathogenesis-related thaumatin superfamily protein	0.387	0.177	5.18e-73	1.04e-69	0.374535	3	2.18644
FvH4_1g11760	Chaperone DnaJ-domain superfamily protein	0.521	0.167	2.79e-245	5.58e-242	0.869246	3	3.11976
FvH4_1g12210	ferulic acid 5-hydroxylase 1	0.45	0.15	1.69e-185	3.38e-182	1.36006	3	3
FvH4_1g12590		0.562	0.297	1.37e-125	2.75e-122	0.984257	3	1.89226
FvH4_1g12620	basic leucine-zipper 44	0.398	0.3	7e-17	1.4e-13	0.294434	3	1.32667
FvH4_1g13960	S-adenosyl-L-methionine-dependent methyltransferases superfamily protein	0.534	0.056	0	0	2.46286	3	9.53571
FvH4_1g14950	methyl esterase 10	0.558	0.254	1.71e-159	3.42e-156	1.29094	3	2.19685
FvH4_1g16050	Protein of unknown function (DUF1685)	0.566	0.281	6.4e-149	1.28e-145	0.892301	3	2.01423
FvH4_1g16310		0.359	0.124	3.8e-123	7.61e-120	0.451805	3	2.89516
FvH4_1g16530	Granulin repeat cysteine protease family protein	0.576	0.074	0	0	1.5054	3	7.78378
FvH4_1g17140	Late embryogenesis abundant protein, group 6	0.68	0.672	5.06e-16	1.01e-12	0.474483	3	1.0119
FvH4_1g17510	BTB and TAZ domain protein 4	0.373	0.025	0	0	1.15417	3	14.92
FvH4_1g18170	germin 3	0.739	0.49	9.91e-165	1.98e-161	1.45568	3	1.50816
FvH4_1g18550	xyloglucan endotransglucosylase/hydrolase 6	0.265	0.011	0	0	1.3369	3	24.0909
FvH4_1g18630	germin 3	0.671	0.212	0	0	1.22263	3	3.16509
FvH4_1g20450	3-deoxy-D-arabino-heptulosonate 7-phosphate synthase 1	0.577	0.108	0	0	1.80404	3	5.34259
FvH4_1g20930	annexin 1	0.667	0.262	9.64e-222	1.93e-218	0.964953	3	2.5458
FvH4_1g20940		0.332	0.044	0	0	0.555071	3	7.54545
FvH4_1g21200	Haloacid dehalogenase-like hydrolase (HAD) superfamily protein	0.358	0.084	7.88e-208	1.58e-204	0.92491	3	4.2619
FvH4_1g23250		0.323	0.022	0	0	1.32104	3	14.6818
FvH4_1g23790	cinnamyl alcohol dehydrogenase 9	0.533	0.07	0	0	1.14001	3	7.61429
FvH4_1g26530		0.298	0.026	0	0	0.555247	3	11.4615
FvH4_1g28360	ankyrin repeat family protein / regulator of chromosome condensation (RCC1) family protein	0.444	0.352	3.89e-23	7.77e-20	0.390135	3	1.26136
FvH4_1g28690	Calcium-dependent lipid-binding (CaLB domain) family protein	0.323	0.236	1.66e-12	3.33e-09	0.253988	3	1.36864
FvH4_1g29930	ARM repeat superfamily protein	0.267	0.229	0.00015735	0.314701	0.284935	3	1.16594
FvH4_2g01160	farnesylated protein 6	0.494	0.463	8.22e-09	1.64e-05	0.368414	3	1.06695
FvH4_2g01250	RAC-like 3	0.511	0.321	2.31e-68	4.62e-65	0.549727	3	1.5919
FvH4_2g01340	Senescence/dehydration-associated protein-related	0.818	0.705	1.66e-130	3.32e-127	0.967561	3	1.16028
FvH4_2g01430	actin depolymerizing factor 5	0.465	0.482	0.0018795	1	0.307918	3	0.96473
FvH4_2g01480	Major facilitator superfamily protein	0.436	0.348	2.36e-14	4.72e-11	0.377505	3	1.25287
FvH4_2g02190	plasma membrane intrinsic protein 1;4	0.257	0.008	0	0	0.714123	3	32.125
FvH4_2g03340	phytosulfokine 4 precursor	0.888	0.829	6.76e-70	1.35e-66	0.497166	3	1.07117
FvH4_2g03370	phytosulfokine 4 precursor	0.419	0.393	0.00034105	0.6821	0.289677	3	1.06616
FvH4_2g03540		0.278	0.009	0	0	0.883264	3	30.8889
FvH4_2g03550	serine carboxypeptidase-like 6	0.3	0.012	0	0	1.11905	3	25
FvH4_2g05090	UDP-Glycosyltransferase superfamily protein	0.336	0.021	0	0	1.09811	3	16
FvH4_2g06450	alpha/beta-Hydrolases superfamily protein	0.489	0.248	5.73e-98	1.15e-94	0.534175	3	1.97177
FvH4_2g06670	Protein of unknown function (DUF1645)	0.494	0.275	1.01e-74	2.01e-71	0.510182	3	1.79636
FvH4_2g08100	Protein of unknown function (DUF677)	0.533	0.362	2.17e-51	4.33e-48	0.643889	3	1.47238
FvH4_2g08510	unknown seed protein like 1	0.269	0.098	3.26e-79	6.52e-76	0.402595	3	2.7449
FvH4_2g12320	sucrose-proton symporter 2	0.28	0.215	2.63e-11	5.27e-08	0.336414	3	1.30233
FvH4_2g13410		0.588	0.237	1.87e-213	3.74e-210	1.54455	3	2.48101
FvH4_2g14570	pathogenesis-related family protein	0.381	0.07	3.19e-297	6.38e-294	1.07031	3	5.44286
FvH4_2g14860	Nodulin MtN3 family protein	0.43	0.405	3.07e-19	6.13e-16	1.61291	3	1.06173
FvH4_2g15070		0.499	0.294	7.03e-72	1.41e-68	0.614704	3	1.69728
FvH4_2g15440	plasma membrane intrinsic protein 3	0.728	0.774	0.000188165	0.37633	0.287227	3	0.940568
FvH4_2g16840	RING/U-box superfamily protein	0.27	0.189	1.52e-13	3.04e-10	0.297799	3	1.42857
FvH4_2g17080	hydroxy methylglutaryl CoA reductase 1	0.311	0.245	1.85e-09	3.7e-06	0.376638	3	1.26939
FvH4_2g17620	ARF-GAP domain 11	0.632	0.524	1.23e-38	2.46e-35	0.550349	3	1.20611
FvH4_2g18070	plant U-box 9	0.391	0.204	4.37e-61	8.74e-58	0.305183	3	1.91667
FvH4_2g18340	Oxidoreductase, zinc-binding dehydrogenase family protein	0.293	0.242	3.95e-06	0.00789407	0.316722	3	1.21074
FvH4_2g18770	small ubiquitin-like modifier 2	0.638	0.547	4.53e-38	9.06e-35	0.659925	3	1.16636
FvH4_2g22520	indoleacetic acid-induced protein 16	0.624	0.105	0	0	1.25492	3	5.94286
FvH4_2g22530	AUX/IAA transcriptional regulator family protein	0.287	0.249	0.000105513	0.211027	0.285859	3	1.15261
FvH4_2g23780	Eukaryotic aspartyl protease family protein	0.745	0.56	5.33e-103	1.07e-99	1.00877	3	1.33036
FvH4_2g23930	EID1-like 3	0.305	0.105	9.14e-98	1.83e-94	0.307766	3	2.90476
FvH4_2g23960	alpha/beta-Hydrolases superfamily protein	0.554	0.323	2.03e-85	4.06e-82	0.561145	3	1.71517
FvH4_2g24610		0.287	0.139	5.73e-48	1.15e-44	0.269633	3	2.06475
FvH4_2g25200		0.848	0.838	1.85e-65	3.69e-62	0.518553	3	1.01193
FvH4_2g25400	TSPO(outer membrane tryptophan-rich sensory protein)-related	0.692	0.644	1.78e-33	3.56e-30	0.544671	3	1.07453
FvH4_2g32230	arabinogalactan protein 15	0.623	0.512	6.19e-34	1.24e-30	0.424534	3	1.2168
FvH4_2g33680		0.4	0.377	0.00637941	1	0.253495	3	1.06101
FvH4_2g33780		0.711	0.735	4.68e-29	9.37e-26	0.778482	3	0.967347
FvH4_2g34780	phospholipase A 2A	0.312	0.01	0	0	1.19444	3	31.2
FvH4_2g36640	UDP-glycosyltransferase 73B4	0.352	0.014	0	0	0.985687	3	25.1429
FvH4_2g36880	H(+)-ATPase 5	0.678	0.628	5.21e-42	1.04e-38	0.620972	3	1.07962
FvH4_2g36950	myb domain protein 3	0.354	0.025	0	0	1.26903	3	14.16
FvH4_2g36990	3-ketoacyl-CoA synthase 10	0.267	0.018	0	0	0.705887	3	14.8333
FvH4_2g37690	cold-regulated 47	0.992	0.95	0	0	1.55975	3	1.04421
FvH4_2g38320	Pathogenesis-related thaumatin superfamily protein	0.678	0.586	2.84e-59	5.68e-56	0.77123	3	1.157
FvH4_2g39140		0.287	0.231	3.34e-07	0.000668838	0.253799	3	1.24242
FvH4_2g40880	Glycosyl hydrolase family protein with chitinase insertion domain	0.452	0.206	1.41e-98	2.82e-95	0.778871	3	2.19417
FvH4_2g41100	chorismate mutase 2	0.543	0.342	3.75e-63	7.5e-60	0.506512	3	1.58772
FvH4_3g00510		0.508	0.052	0	0	1.88863	3	9.76923
FvH4_3g01920	glyoxalase I homolog	0.681	0.71	8.61e-20	1.72e-16	0.655405	3	0.959155
FvH4_3g02090	Peroxidase superfamily protein	0.331	0.115	2.04e-110	4.07e-107	1.0473	3	2.87826
FvH4_3g03900	sugar transporter 1	0.78	0.527	1.33e-225	2.65e-222	1.55135	3	1.48008
FvH4_3g04160	Protein of unknown function (DUF761)	0.487	0.401	2.83e-23	5.67e-20	0.719553	3	1.21446
FvH4_3g04980	Early-responsive to dehydration stress protein (ERD4)	0.817	0.538	3.25e-251	6.51e-248	1.37168	3	1.51859
FvH4_3g06170	purine permease 10	0.383	0.209	8.14e-50	1.63e-46	0.37574	3	1.83254
FvH4_3g06610	GDSL-like Lipase/Acylhydrolase superfamily protein	0.409	0.02	0	0	1.37728	3	20.45
FvH4_3g07700	Granulin repeat cysteine protease family protein	0.37	0.015	0	0	1.00791	3	24.6667
FvH4_3g08830	dormancy-associated protein-like 1	0.71	0.709	9.26e-26	1.85e-22	0.620597	3	1.00141
FvH4_3g09070	Protein of unknown function (DUF506)	0.572	0.629	0.00294597	1	0.443359	3	0.90938
FvH4_3g10950		0.45	0.223	1.55e-82	3.1e-79	0.550399	3	2.01794
FvH4_3g10960	FAD-binding Berberine family protein	0.684	0.535	5.94e-54	1.19e-50	0.489385	3	1.2785
FvH4_3g11300	FAD-binding Berberine family protein	0.544	0.38	7.41e-58	1.48e-54	0.76099	3	1.43158
FvH4_3g12190		0.388	0.485	7.87e-05	0.157393	0.252353	3	0.8
FvH4_3g13530	CTP synthase family protein	0.289	0.194	4.07e-19	8.14e-16	0.365169	3	1.48969
FvH4_3g16390		0.595	0.247	1.82e-215	3.64e-212	1.20336	3	2.40891
FvH4_3g17480	Kunitz family trypsin and protease inhibitor protein	0.401	0.347	8.38e-07	0.00167693	0.421091	3	1.15562
FvH4_3g18370	Curculin-like (mannose-binding) lectin family protein	0.346	0.157	7.13e-70	1.43e-66	0.513125	3	2.20382
FvH4_3g18380	D-mannose binding lectin protein with Apple-like carbohydrate-binding domain	0.81	0.709	2.43e-122	4.85e-119	1.18626	3	1.14245
FvH4_3g20120	RING membrane-anchor 3	0.654	0.646	7.49e-20	1.5e-16	0.571394	3	1.01238
FvH4_3g20620	Protein of unknown function (DUF1218)	0.279	0.199	1.29e-13	2.58e-10	0.325519	3	1.40201
FvH4_3g20710		0.383	0.284	1.39e-15	2.79e-12	0.278778	3	1.34859
FvH4_3g22740	Translation initiation factor SUI1 family protein	0.738	0.674	5.3e-39	1.06e-35	0.778026	3	1.09496
FvH4_3g23680		0.966	0.776	0	0	2.36213	3	1.24485
FvH4_3g24520	cytochrome P450, family 94, subfamily C, polypeptide 1	0.437	0.356	1.05e-14	2.11e-11	0.251688	3	1.22753
FvH4_3g25370	Pollen Ole e 1 allergen and extensin family protein	0.258	0.01	0	0	1.33486	3	25.8
FvH4_3g27100	Bifunctional inhibitor/lipid-transfer protein/seed storage 2S albumin superfamily protein	0.351	0.193	8.98e-49	1.8e-45	0.61006	3	1.81865
FvH4_3g27940		0.405	0.174	2.95e-99	5.9e-96	0.550226	3	2.32759
FvH4_3g29980	cellulose synthase-like A02	0.275	0.111	6.09e-68	1.22e-64	0.460395	3	2.47748
FvH4_3g32260	plasma membrane intrinsic protein 2	0.33	0.193	2.38e-34	4.76e-31	0.524191	3	1.70984
FvH4_3g33630	tetraspanin3	0.302	0.077	1.29e-153	2.58e-150	0.650093	3	3.92208
FvH4_3g34720	exocyst subunit exo70 family protein H2	0.612	0.391	2.9e-85	5.8e-82	0.762452	3	1.56522
FvH4_3g35020	C2H2-type zinc finger family protein	0.397	0.125	1.16e-154	2.32e-151	0.821426	3	3.176
FvH4_3g35330	histone H2A 12	0.481	0.446	1.36e-08	2.72e-05	0.467183	3	1.07848
FvH4_3g36530	2-oxoglutarate (2OG) and Fe(II)-dependent oxygenase superfamily protein	0.608	0.4	7.94e-88	1.59e-84	0.998294	3	1.52
FvH4_3g36780	Haloacid dehalogenase-like hydrolase (HAD) superfamily protein	0.756	0.527	2.9e-154	5.8e-151	0.90804	3	1.43454
FvH4_3g38970	glutamine-dependent asparagine synthase 1	0.29	0.242	3.17e-08	6.34e-05	0.670773	3	1.19835
FvH4_3g41930	seed imbibition 1	0.302	0.12	6.6e-75	1.32e-71	0.346116	3	2.51667
FvH4_3g42750	cellulose synthase like E1	0.402	0.189	2.16e-77	4.32e-74	0.403249	3	2.12698
FvH4_4g01690	ATPase E1-E2 type family protein / haloacid dehalogenase-like hydrolase family protein	0.563	0.254	1.15e-156	2.31e-153	1.15739	3	2.21654
FvH4_4g01980	3-ketoacyl-CoA synthase 2	0.369	0.028	0	0	1.12087	3	13.1786
FvH4_4g04160	RNA-binding (RRM/RBD/RNP motifs) family protein	0.595	0.084	0	0	1.08043	3	7.08333
FvH4_4g10190	Fatty acid hydroxylase superfamily	0.517	0.02	0	0	1.05543	3	25.85
FvH4_4g10640	homolog of carrot EP3-3 chitinase	0.757	0.709	9.48e-29	1.9e-25	0.390935	3	1.0677
FvH4_4g10860	pfkB-like carbohydrate kinase family protein	0.391	0.18	1.64e-77	3.28e-74	0.475214	3	2.17222
FvH4_4g12490	NAD(P)-linked oxidoreductase superfamily protein	0.751	0.746	1.65e-20	3.3e-17	0.306353	3	1.0067
FvH4_4g13260	NAD(P)-binding Rossmann-fold superfamily protein	0.713	0.699	5.78e-17	1.16e-13	0.305862	3	1.02003
FvH4_4g14320		0.657	0.501	6.98e-93	1.4e-89	0.827285	3	1.31138
FvH4_4g17180	beta-amylase 3	0.534	0.549	1.24e-05	0.0248005	0.353016	3	0.972678
FvH4_4g17290	Uncharacterised protein family (UPF0497)	0.87	0.815	6.58e-127	1.32e-123	0.930375	3	1.06748
FvH4_4g18850	MLP-like protein 423	0.844	0.749	2.11e-42	4.23e-39	0.403588	3	1.12684
FvH4_4g18990	MLP-like protein 423	0.905	0.621	0	0	1.87417	3	1.45733
FvH4_4g19010	MLP-like protein 423	0.509	0.38	1.7e-29	3.41e-26	0.555012	3	1.33947
FvH4_4g19040	MLP-like protein 423	0.825	0.765	1.99e-87	3.98e-84	0.839873	3	1.07843
FvH4_4g19060	MLP-like protein 423	0.916	0.853	1.42e-30	2.84e-27	0.331684	3	1.07386
FvH4_4g19070		0.962	0.945	5.93e-154	1.19e-150	0.915362	3	1.01799
FvH4_4g19080	MLP-like protein 423	0.978	0.955	2.17e-133	4.34e-130	0.778087	3	1.02408
FvH4_4g19120	MLP-like protein 423	0.767	0.658	1.53e-38	3.07e-35	0.415778	3	1.16565
FvH4_4g19700	MLP-like protein 423	0.616	0.52	3.39e-19	6.78e-16	0.436032	3	1.18462
FvH4_4g19710	MLP-like protein 423	0.904	0.818	1.41e-38	2.83e-35	0.311667	3	1.10513
FvH4_4g23040	GRAM domain family protein	0.46	0.149	2.58e-191	5.16e-188	0.880394	3	3.08725
FvH4_4g24790	HXXXD-type acyl-transferase family protein	0.598	0.537	4.48e-19	8.96e-16	0.481179	3	1.11359
FvH4_4g26070	cysteine-rich RLK (RECEPTOR-like protein kinase) 3	0.436	0.416	2.52e-06	0.0050379	0.378113	3	1.04808
FvH4_4g26500	Protein kinase superfamily protein	0.366	0.299	5.38e-11	1.08e-07	0.511779	3	1.22408
FvH4_4g26730		0.392	0.155	9.13e-107	1.83e-103	0.560992	3	2.52903
FvH4_4g27180	Adenine nucleotide alpha hydrolases-like superfamily protein	0.455	0.247	4.98e-79	9.96e-76	0.847217	3	1.84211
FvH4_4g27340		0.268	0.157	5.31e-25	1.06e-21	0.312129	3	1.70701
FvH4_4g27420	3-ketoacyl-CoA synthase 6	0.481	0.025	0	0	1.57677	3	19.24
FvH4_4g32180		0.441	0.161	1.99e-149	3.99e-146	1.02861	3	2.73913
FvH4_4g32750	MLP-like protein 28	0.325	0.011	0	0	1.03572	3	29.5455
FvH4_4g34200	PLANT CADMIUM RESISTANCE 2	0.268	0.102	9.06e-72	1.81e-68	0.543086	3	2.62745
FvH4_4g34260	DC1 domain-containing protein	0.683	0.624	4.23e-38	8.47e-35	0.572805	3	1.09455
FvH4_4g34350	similar to RCD one 2	0.384	0.175	4.95e-83	9.9e-80	0.634531	3	2.19429
FvH4_4g34890	MLP-like protein 423	0.445	0.025	0	0	2.13585	3	17.8
FvH4_5g00780	MLP-like protein 423	0.353	0.175	1.55e-60	3.1e-57	0.807762	3	2.01714
FvH4_5g00820		0.399	0.112	6.37e-185	1.27e-181	0.403683	3	3.5625
FvH4_5g01690	myo-inositol oxygenase 1	0.341	0.238	3.13e-21	6.27e-18	0.364305	3	1.43277
FvH4_5g03140	Heavy metal transport/detoxification superfamily protein	0.44	0.204	1.51e-95	3.03e-92	0.716564	3	2.15686
FvH4_5g03210	WRKY family transcription factor	0.358	0.31	0.000272485	0.544969	0.274492	3	1.15484
FvH4_5g03330	Late embryogenesis abundant (LEA) hydroxyproline-rich glycoprotein family	0.486	0.385	7.96e-25	1.59e-21	0.767787	3	1.26234
FvH4_5g15020	glutathione S-transferase tau 9	0.255	0.168	9.66e-16	1.93e-12	0.255294	3	1.51786
FvH4_5g17620	nudix hydrolase homolog 4	0.622	0.655	0.00699638	1	0.258412	3	0.949618
FvH4_5g17900	NAD(P)-linked oxidoreductase superfamily protein	0.697	0.681	1.19e-09	2.39e-06	0.323302	3	1.02349
FvH4_5g19040	Nodulin MtN21 /EamA-like transporter family protein	0.302	0.01	0	0	0.581582	3	30.2
FvH4_5g23770	UDP-glucosyl transferase 73D1	0.653	0.435	6.54e-85	1.31e-81	0.71471	3	1.50115
FvH4_5g24950	Uncharacterised protein family (UPF0497)	0.428	0.02	0	0	0.690033	3	21.4
FvH4_5g26470	CP12 domain-containing protein 3	0.636	0.356	7.21e-151	1.44e-147	0.774317	3	1.78652
FvH4_5g26660	Protein of unknown function, DUF538	0.305	0.102	4.09e-106	8.17e-103	0.873884	3	2.9902
FvH4_5g27250	Chitinase family protein	0.526	0.3	1.04e-82	2.08e-79	0.764192	3	1.75333
FvH4_5g32180	serine-type endopeptidase inhibitors	0.466	0.345	3.52e-33	7.04e-30	0.987215	3	1.35072
FvH4_5g32320	myb domain protein 3	0.653	0.351	3.94e-184	7.87e-181	0.90527	3	1.8604
FvH4_5g35590	Plant invertase/pectin methylesterase inhibitor superfamily	0.626	0.307	4.48e-181	8.96e-178	1.27457	3	2.03909
FvH4_5g35620	dicarboxylate carrier 2	0.486	0.366	5.43e-26	1.09e-22	0.477597	3	1.32787
FvH4_5g36980	UDP-glucosyl transferase 85A2	0.515	0.37	6.16e-39	1.23e-35	0.611665	3	1.39189
FvH4_5g37830	Transducin/WD40 repeat-like superfamily protein	0.617	0.446	1.94e-79	3.88e-76	0.70612	3	1.38341
FvH4_5g38040	2-oxoglutarate (2OG) and Fe(II)-dependent oxygenase superfamily protein	0.778	0.745	1.32e-32	2.63e-29	0.554071	3	1.0443
FvH4_5g38250		0.72	0.58	1.61e-35	3.21e-32	0.40266	3	1.24138
FvH4_5g38280	glycerol-3-phosphate acyltransferase 3	0.335	0.006	0	0	0.767373	3	55.8333
FvH4_6g01010	VPS54	0.336	0.242	5.79e-17	1.16e-13	0.254219	3	1.38843
FvH4_6g02870	AUX/IAA transcriptional regulator family protein	0.749	0.539	1.85e-149	3.7e-146	1.18645	3	1.38961
FvH4_6g03050	NAD(P)-linked oxidoreductase superfamily protein	0.427	0.212	5.68e-72	1.14e-68	0.466602	3	2.01415
FvH4_6g03070	NAD(P)-linked oxidoreductase superfamily protein	0.284	0.126	7.55e-55	1.51e-51	0.294178	3	2.25397
FvH4_6g03090		0.432	0.22	1.35e-76	2.69e-73	0.782272	3	1.96364
FvH4_6g03110	NAD(P)-linked oxidoreductase superfamily protein	0.745	0.607	3.99e-62	7.98e-59	0.624877	3	1.22735
FvH4_6g03180		0.765	0.561	1.82e-133	3.64e-130	1.02023	3	1.36364
FvH4_6g04120		0.35	0.021	0	0	1.06794	3	16.6667
FvH4_6g04150		0.497	0.092	0	0	2.1946	3	5.40217
FvH4_6g04660	dehydroquinate dehydratase, putative / shikimate dehydrogenase, putative	0.377	0.021	0	0	1.51015	3	17.9524
FvH4_6g04670	dehydroquinate dehydratase, putative / shikimate dehydrogenase, putative	0.371	0.049	0	0	1.32606	3	7.57143
FvH4_6g06090	lipoxygenase 1	0.84	0.751	1.45e-64	2.89e-61	0.51838	3	1.11851
FvH4_6g06950	white-brown complex homolog protein 11	0.331	0.016	0	0	0.502856	3	20.6875
FvH4_6g07370	Inorganic H pyrophosphatase family protein	0.554	0.203	4.63e-220	9.25e-217	1.1324	3	2.72906
FvH4_6g07630	basic helix-loop-helix (bHLH) DNA-binding superfamily protein	0.547	0.327	1.76e-82	3.52e-79	0.636164	3	1.67278
FvH4_6g08040	non-intrinsic ABC protein 9	0.302	0.22	2.46e-15	4.91e-12	0.331273	3	1.37273
FvH4_6g08600		0.4	0.171	3.92e-99	7.84e-96	0.828183	3	2.33918
FvH4_6g08740	germin-like protein 5	0.74	0.47	2.81e-181	5.63e-178	1.07307	3	1.57447
FvH4_6g09160	Protein of unknown function (DUF567)	0.288	0.079	7.02e-129	1.4e-125	0.309047	3	3.64557
FvH4_6g09280	Late embryogenesis abundant (LEA) hydroxyproline-rich glycoprotein family	0.393	0.14	8.62e-140	1.72e-136	0.661311	3	2.80714
FvH4_6g09970	lipid transfer protein 4	0.253	0.031	4.08e-272	8.16e-269	0.898754	3	8.16129
FvH4_6g09980	lipid transfer protein 3	0.737	0.072	0	0	3.51009	3	10.2361
FvH4_6g10770	ferretin 1	0.593	0.607	0.000487722	0.975445	0.373998	3	0.976936
FvH4_6g11360	2-oxoglutarate (2OG) and Fe(II)-dependent oxygenase superfamily protein	0.683	0.447	1.79e-144	3.58e-141	1.55115	3	1.52796
FvH4_6g12670	Adenine nucleotide alpha hydrolases-like superfamily protein	0.362	0.185	5.16e-54	1.03e-50	0.438648	3	1.95676
FvH4_6g13120	NAD-dependent epimerase/dehydratase family protein	0.494	0.151	4.13e-238	8.25e-235	1.55131	3	3.27152
FvH4_6g14970	Glutathione S-transferase family protein	0.87	0.872	2.08e-102	4.17e-99	0.904368	3	0.997706
FvH4_6g15850		0.565	0.679	0.00318268	1	0.364128	3	0.832106
FvH4_6g16770	gamma tonoplast intrinsic protein	0.748	0.629	4.51e-78	9.01e-75	1.16584	3	1.18919
FvH4_6g17980	Aldolase superfamily protein	0.774	0.628	1.29e-63	2.58e-60	0.460852	3	1.23248
FvH4_6g19280	2-oxoglutarate (2OG) and Fe(II)-dependent oxygenase superfamily protein	0.347	0.093	4.1e-159	8.2e-156	0.557709	3	3.73118
FvH4_6g20160		0.599	0.342	4.25e-115	8.49e-112	1.02547	3	1.75146
FvH4_6g20390	plant U-box 24	0.403	0.215	4.34e-62	8.68e-59	0.473967	3	1.87442
FvH4_6g21670		0.375	0.208	1.43e-53	2.86e-50	1.1321	3	1.80288
FvH4_6g22790	polygalacturonase inhibiting protein 1	0.802	0.707	1.27e-86	2.54e-83	0.926693	3	1.13437
FvH4_6g26140	CAAX amino terminal protease family protein	0.62	0.33	2.72e-146	5.45e-143	0.728947	3	1.87879
FvH4_6g26180	thioredoxin M-type 4	0.685	0.492	1.59e-119	3.19e-116	1.47248	3	1.39228
FvH4_6g29760	Protein of unknown function (DUF567)	0.517	0.305	1.85e-72	3.7e-69	0.526292	3	1.69508
FvH4_6g29770	blue-copper-binding protein	0.604	0.367	1.48e-108	2.96e-105	1.1765	3	1.64578
FvH4_6g29800	blue-copper-binding protein	0.571	0.442	3.56e-40	7.12e-37	0.691412	3	1.29186
FvH4_6g30850	AUX/IAA transcriptional regulator family protein	0.725	0.628	1.65e-71	3.3e-68	0.878031	3	1.15446
FvH4_6g30860	indole-3-acetic acid inducible 19	0.444	0.041	0	0	0.840028	3	10.8293
FvH4_6g30930	Galactose oxidase/kelch repeat superfamily protein	0.403	0.168	1.05e-108	2.1e-105	0.595164	3	2.39881
FvH4_6g30950	Galactose oxidase/kelch repeat superfamily protein	0.606	0.454	2.5e-48	5e-45	0.51755	3	1.3348
FvH4_6g32640	GDSL-like Lipase/Acylhydrolase superfamily protein	0.511	0.039	0	0	1.14687	3	13.1026
FvH4_6g32710		0.8	0.659	1.12e-116	2.25e-113	1.09407	3	1.21396
FvH4_6g35330	Dormancy/auxin associated family protein	0.371	0.071	2.22e-274	4.43e-271	0.690906	3	5.22535
FvH4_6g36240		0.263	0.009	0	0	0.664945	3	29.2222
FvH4_6g38870	helicase in vascular tissue and tapetum	0.514	0.378	5.61e-48	1.12e-44	0.552597	3	1.35979
FvH4_6g39640		0.515	0.253	1.9e-97	3.79e-94	0.610921	3	2.03557
FvH4_6g39660		0.588	0.386	2.04e-74	4.08e-71	0.888048	3	1.52332
FvH4_6g39680		0.592	0.397	1.22e-71	2.45e-68	0.889189	3	1.49118
FvH4_6g40280	Heavy metal transport/detoxification superfamily protein	0.228	0.272	0.00861412	1	0.317862	3	0.838235
FvH4_6g41660	Glycine-rich protein family	0.586	0.108	0	0	2.64085	3	5.42593
FvH4_6g45800	Late embryogenesis abundant protein (LEA) family protein	0.35	0.339	0.000773498	1	0.398434	3	1.03245
FvH4_6g48030		0.782	0.618	3.33e-201	6.67e-198	1.31355	3	1.26537
FvH4_6g48590	GAST1 protein homolog 4	0.548	0.136	0	0	1.48373	3	4.02941
FvH4_6g50080	zinc finger (AN1-like) family protein	0.692	0.657	5.01e-17	1e-13	0.25588	3	1.05327
FvH4_6g51200	RNI-like superfamily protein	0.41	0.116	7.76e-193	1.55e-189	0.442939	3	3.53448
FvH4_6g54120	GRAM domain family protein	0.674	0.451	1.69e-99	3.37e-96	0.75927	3	1.49446
FvH4_7g00120	Cysteine/Histidine-rich C1 domain family protein	0.281	0.199	1.58e-13	3.16e-10	0.305687	3	1.41206
FvH4_7g00250	beta glucosidase 17	0.538	0.075	0	0	1.07479	3	7.17333
FvH4_7g04140	cystatin B	0.667	0.665	2.67e-15	5.34e-12	0.272264	3	1.00301
FvH4_7g13490	Calcium-dependent lipid-binding (CaLB domain) family protein	0.775	0.331	0	0	1.40761	3	2.34139
FvH4_7g15450		0.909	0.772	6.69e-233	1.34e-229	1.21077	3	1.17746
FvH4_7g15460	Late embryogenesis abundant protein	0.684	0.47	1.28e-81	2.56e-78	0.593368	3	1.45532
FvH4_7g15950		0.252	0.009	0	0	0.545926	3	28
FvH4_7g18510	Major facilitator superfamily protein	0.295	0.078	1.94e-144	3.88e-141	0.630276	3	3.78205
FvH4_7g18950	Protein kinase superfamily protein	0.33	0.072	1.41e-193	2.82e-190	0.337502	3	4.58333
FvH4_7g19940	dehydroascorbate reductase 2	0.609	0.573	3.01e-30	6.02e-27	0.571342	3	1.06283
FvH4_7g20870	Chalcone-flavanone isomerase family protein	0.607	0.379	1.76e-88	3.52e-85	0.694638	3	1.60158
FvH4_7g23060	protein phosphatase 2CA	0.522	0.387	7.87e-33	1.57e-29	0.402134	3	1.34884
FvH4_7g24120	plasma membrane intrinsic protein 1;4	0.748	0.575	4.59e-107	9.19e-104	1.25657	3	1.30087
FvH4_7g24410	SGNH hydrolase-type esterase superfamily protein	0.375	0.074	1.17e-265	2.34e-262	0.467699	3	5.06757
FvH4_7g24550	2-oxoglutarate (2OG) and Fe(II)-dependent oxygenase superfamily protein	0.519	0.47	4.23e-22	8.47e-19	0.627029	3	1.10426
FvH4_7g25200	Integrase-type DNA-binding superfamily protein	0.367	0.078	1.16e-232	2.32e-229	0.48355	3	4.70513
FvH4_7g25890	Chalcone-flavanone isomerase family protein	0.265	0.029	0	0	0.615293	3	9.13793
FvH4_7g26920	ethylene responsive element binding factor 1	0.676	0.425	1.27e-132	2.54e-129	0.955794	3	1.59059
FvH4_7g27730	SKU5 similar 1	0.332	0.089	2e-153	4e-150	0.35268	3	3.73034
FvH4_7g27820		0.692	0.582	1.17e-75	2.34e-72	1.32463	3	1.189
FvH4_7g27850	Plant invertase/pectin methylesterase inhibitor superfamily protein	0.831	0.464	0	0	1.69406	3	1.79095
FvH4_7g28960	Integrase-type DNA-binding superfamily protein	0.424	0.279	4.59e-33	9.17e-30	0.481377	3	1.51971
FvH4_7g29480		0.517	0.23	1.38e-137	2.76e-134	1.16419	3	2.24783
FvH4_7g30050		0.555	0.082	0	0	1.44845	3	6.76829
FvH4_7g30550	Late embryogenesis abundant (LEA) hydroxyproline-rich glycoprotein family	0.343	0.109	8.57e-126	1.71e-122	0.4422	3	3.14679
FvH4_7g31480	Disease resistance-responsive (dirigent-like protein) family protein	0.399	0.33	1.7e-11	3.4e-08	0.379663	3	1.20909
FvH4_7g32500	P-loop containing nucleoside triphosphate hydrolases superfamily protein	0.553	0.542	3.63e-06	0.00726222	0.376636	3	1.0203
FvH4_7g33590	scramblase-related	0.412	0.288	9.58e-25	1.92e-21	0.328636	3	1.43056
FvH4_7g33600		0.578	0.305	7.07e-135	1.41e-131	0.852635	3	1.89508
FvH4_7g34120		0.426	0.305	4.96e-27	9.93e-24	0.591583	3	1.39672
FvH4_7g34200	GroES-like zinc-binding dehydrogenase family protein	0.541	0.218	1.01e-175	2.02e-172	0.792178	3	2.48165
FvH4_1g01610		0.37	0.088	7.7e-174	1.54e-170	0.824232	4	4.20455
FvH4_1g02190	Inorganic H pyrophosphatase family protein	0.313	0.039	2.55e-297	5.11e-294	0.721944	4	8.02564
FvH4_1g06090	Senescence/dehydration-associated protein-related	0.343	0.261	6.01e-16	1.2e-12	0.552861	4	1.31418
FvH4_1g08580	Mob1/phocein family protein	0.268	0.162	1.91e-23	3.83e-20	0.374779	4	1.65432
FvH4_1g09360	sucrose synthase 4	0.452	0.284	8.56e-45	1.71e-41	0.771067	4	1.59155
FvH4_1g11720	Pathogenesis-related thaumatin superfamily protein	0.27	0.186	1.35e-15	2.69e-12	0.575982	4	1.45161
FvH4_1g12030	histone H1-3	0.568	0.352	6.92e-86	1.38e-82	1.14656	4	1.61364
FvH4_1g12210	ferulic acid 5-hydroxylase 1	0.308	0.162	1.4e-43	2.81e-40	1.07344	4	1.90123
FvH4_1g12590		0.315	0.313	0.0013289	1	0.627024	4	1.00639
FvH4_1g14950	methyl esterase 10	0.388	0.267	2.04e-26	4.08e-23	0.77457	4	1.45318
FvH4_1g16050	Protein of unknown function (DUF1685)	0.342	0.297	2.35e-09	4.69e-06	0.475824	4	1.15152
FvH4_1g16530	Granulin repeat cysteine protease family protein	0.416	0.089	5.42e-220	1.08e-216	0.982858	4	4.67416
FvH4_1g17130		0.371	0.068	7.17e-254	1.43e-250	1.45482	4	5.45588
FvH4_1g17140	Late embryogenesis abundant protein, group 6	0.643	0.674	7.31e-18	1.46e-14	0.937551	4	0.954006
FvH4_1g18910	hydroxyproline-rich glycoprotein family protein	0.36	0.02	0	0	1.52495	4	18
FvH4_1g19270		0.67	0.757	4.17e-12	8.33e-09	0.760151	4	0.885073
FvH4_1g20930	annexin 1	0.685	0.267	1.69e-240	3.39e-237	1.66316	4	2.56554
FvH4_1g20940		0.262	0.051	4.31e-153	8.63e-150	0.655087	4	5.13725
FvH4_1g21820		0.256	0.178	4.46e-14	8.93e-11	0.557921	4	1.4382
FvH4_1g28690	Calcium-dependent lipid-binding (CaLB domain) family protein	0.393	0.234	5.49e-45	1.1e-41	0.803823	4	1.67949
FvH4_2g01160	farnesylated protein 6	0.574	0.459	1.22e-55	2.45e-52	1.8225	4	1.25054
FvH4_2g01240	ubiquitin-conjugating enzyme 28	0.266	0.032	3e-260	6e-257	2.6099	4	8.3125
FvH4_2g01340	Senescence/dehydration-associated protein-related	0.707	0.712	1.62e-35	3.24e-32	0.775071	4	0.992978
FvH4_2g01430	actin depolymerizing factor 5	0.482	0.481	1.38e-09	2.76e-06	0.467669	4	1.00208
FvH4_2g05150		0.229	0.307	0.00348551	1	0.80297	4	0.745928
FvH4_2g05780	S-adenosyl-L-methionine-dependent methyltransferases superfamily protein	0.415	0.392	1.55e-06	0.00310073	1.15543	4	1.05867
FvH4_2g08510	unknown seed protein like 1	0.274	0.1	4.42e-72	8.83e-69	0.706612	4	2.74
FvH4_2g08520		0.257	0.073	2.37e-97	4.74e-94	1.13844	4	3.52055
FvH4_2g09120	NmrA-like negative transcriptional regulator family protein	0.368	0.22	1.57e-37	3.14e-34	1.21346	4	1.67273
FvH4_2g12510	HXXXD-type acyl-transferase family protein	0.306	0.022	0	0	1.14094	4	13.9091
FvH4_2g13410		0.525	0.245	5.05e-125	1.01e-121	1.80668	4	2.14286
FvH4_2g14220		0.302	0.165	6.4e-34	1.28e-30	0.702391	4	1.8303
FvH4_2g15440	plasma membrane intrinsic protein 3	0.645	0.777	0.00120774	1	0.547525	4	0.830116
FvH4_2g16110	expansin-like A1	0.37	0.073	4.95e-231	9.91e-228	1.90641	4	5.06849
FvH4_2g17970	receptor-like protein kinase-related family protein	0.3	0.186	1.45e-28	2.91e-25	1.12433	4	1.6129
FvH4_2g18770	small ubiquitin-like modifier 2	0.546	0.553	0.000218434	0.436868	0.250977	4	0.987342
FvH4_2g19500	peroxisomal 3-ketoacyl-CoA thiolase 3	0.379	0.357	4.69e-07	0.000937712	0.588376	4	1.06162
FvH4_2g21490		0.263	0.04	7.09e-204	1.42e-200	1.84628	4	6.575
FvH4_2g23960	alpha/beta-Hydrolases superfamily protein	0.557	0.326	1.27e-97	2.55e-94	1.22107	4	1.70859
FvH4_2g25200		0.843	0.839	5.65e-66	1.13e-62	0.820113	4	1.00477
FvH4_2g26860		0.446	0.142	2.9e-170	5.81e-167	0.931268	4	3.14085
FvH4_2g31370	17.6 kDa class II heat shock protein	0.661	0.636	1.08e-20	2.16e-17	0.612683	4	1.03931
FvH4_2g33780		0.528	0.744	4.67e-06	0.00934287	0.354343	4	0.709677
FvH4_2g35280	phytochrome-associated protein 1	0.433	0.018	0	0	1.49026	4	24.0556
FvH4_2g37690	cold-regulated 47	0.988	0.951	0	0	1.96132	4	1.03891
FvH4_2g37780	SKU5 similar 5	0.364	0.127	3.23e-99	6.46e-96	0.654157	4	2.86614
FvH4_2g41100	chorismate mutase 2	0.518	0.346	5.06e-59	1.01e-55	1.03775	4	1.49711
FvH4_3g01710	aspartic proteinase A1	0.303	0.036	8.16e-300	1.63e-296	0.963361	4	8.41667
FvH4_3g01720	mitogen-activated protein kinase kinase kinase 16	0.268	0.064	5.17e-125	1.03e-121	1.05455	4	4.1875
FvH4_3g01920	glyoxalase I homolog	0.753	0.706	1.9e-97	3.81e-94	1.46846	4	1.06657
FvH4_3g02090	Peroxidase superfamily protein	0.343	0.117	1.84e-103	3.69e-100	1.19561	4	2.93162
FvH4_3g03210	flavodoxin-like quinone reductase 1	0.518	0.427	3.73e-28	7.46e-25	0.606962	4	1.21311
FvH4_3g04020	F-box family protein	0.332	0.268	1.87e-12	3.75e-09	0.592137	4	1.23881
FvH4_3g04380		0.304	0.39	0.00988277	1	0.460902	4	0.779487
FvH4_3g04980	Early-responsive to dehydration stress protein (ERD4)	0.695	0.548	3.84e-79	7.68e-76	1.11183	4	1.26825
FvH4_3g10960	FAD-binding Berberine family protein	0.392	0.552	0.000168896	0.337792	0.318443	4	0.710145
FvH4_3g12160	phloem protein 2-A10	0.316	0.033	0	0	3.10658	4	9.57576
FvH4_3g13940	Ca(2)-dependent phospholipid-binding protein (Copine) family	0.324	0.035	0	0	0.991606	4	9.25714
FvH4_3g14050	Homeodomain-like superfamily protein	0.266	0.004	0	0	1.01782	4	66.5
FvH4_3g21680	HSP20-like chaperones superfamily protein	0.315	0.004	0	0	0.903202	4	78.75
FvH4_3g22740	Translation initiation factor SUI1 family protein	0.688	0.678	9.2e-29	1.84e-25	0.694558	4	1.01475
FvH4_3g32260	plasma membrane intrinsic protein 2	0.438	0.189	4.88e-97	9.76e-94	1.26373	4	2.31746
FvH4_3g33660	Dof-type zinc finger DNA-binding family protein	0.289	0.014	0	0	0.995497	4	20.6429
FvH4_3g35550	UDP-XYL synthase 6	0.368	0.15	3.56e-92	7.12e-89	0.961406	4	2.45333
FvH4_3g36020	metallothionein 2B	0.335	0.173	1.92e-48	3.83e-45	2.52519	4	1.93642
FvH4_3g36780	Haloacid dehalogenase-like hydrolase (HAD) superfamily protein	0.544	0.541	6.55e-09	1.31e-05	0.43522	4	1.00555
FvH4_3g37460	tubulin beta chain 3	0.636	0.606	4.37e-40	8.74e-37	0.772158	4	1.0495
FvH4_3g38620	HSP20-like chaperones superfamily protein	0.392	0.355	9.3e-08	0.000185942	0.508297	4	1.10423
FvH4_3g40570	cinnamate-4-hydroxylase	0.263	0.377	3.55e-05	0.0709599	0.319007	4	0.697613
FvH4_3g42750	cellulose synthase like E1	0.275	0.198	2.7e-14	5.39e-11	0.438241	4	1.38889
FvH4_4g00550	myosin heavy chain-related	0.38	0.016	0	0	0.965497	4	23.75
FvH4_4g01660	ATP sulfurylase 1	0.565	0.572	2.29e-07	0.000458982	0.55693	4	0.987762
FvH4_4g01690	ATPase E1-E2 type family protein / haloacid dehalogenase-like hydrolase family protein	0.373	0.268	6.83e-20	1.37e-16	0.580798	4	1.39179
FvH4_4g10360	IQ-domain 13	0.638	0.156	0	0	1.41005	4	4.08974
FvH4_4g10860	pfkB-like carbohydrate kinase family protein	0.531	0.176	3.4e-210	6.79e-207	1.25755	4	3.01705
FvH4_4g13190	ralf-like 32	0.327	0.046	8.58e-280	1.72e-276	1.2964	4	7.1087
FvH4_4g22650	Integrase-type DNA-binding superfamily protein	0.454	0.383	1.33e-26	2.66e-23	0.76457	4	1.18538
FvH4_4g23040	GRAM domain family protein	0.311	0.161	1.34e-40	2.68e-37	0.63438	4	1.93168
FvH4_4g26730		0.263	0.165	3.26e-20	6.51e-17	0.490163	4	1.59394
FvH4_4g28380		0.269	0.054	2.76e-160	5.51e-157	3.65755	4	4.98148
FvH4_4g28650	Adenosylmethionine decarboxylase family protein	0.231	0.307	0.00873063	1	0.365208	4	0.752443
FvH4_4g31140	expansin A1	0.316	0.313	0.00349036	1	0.989024	4	1.00958
FvH4_4g32140		0.362	0.174	6.72e-62	1.34e-58	0.809124	4	2.08046
FvH4_4g32760	Polyketide cyclase/dehydrase and lipid transport superfamily protein	0.294	0.037	4.11e-278	8.22e-275	3.47282	4	7.94595
FvH4_4g33340	vacuolar iron transporter 1	0.373	0.218	6.16e-45	1.23e-41	1.59031	4	1.71101
FvH4_4g33760	Caleosin-related family protein	0.402	0.04	0	0	1.168	4	10.05
FvH4_4g33930	PLANT CADMIUM RESISTANCE 2	0.429	0.475	0.00221585	1	0.705236	4	0.903158
FvH4_4g33960	Plant invertase/pectin methylesterase inhibitor superfamily protein	0.283	0.03	3.58e-304	7.16e-301	0.93912	4	9.43333
FvH4_4g34260	DC1 domain-containing protein	0.595	0.63	1.38e-16	2.76e-13	0.725589	4	0.944444
FvH4_4g34940	Xanthine/uracil permease family protein	0.263	0.023	0	0	0.767549	4	11.4348
FvH4_4g36120		0.66	0.058	0	0	3.32163	4	11.3793
FvH4_5g00820		0.298	0.121	1.49e-65	2.97e-62	0.445361	4	2.46281
FvH4_5g01840	osmotin 34	0.268	0.024	0	0	1.27913	4	11.1667
FvH4_5g08670	HVA22 homologue D	0.4	0.286	2.97e-33	5.93e-30	1.33492	4	1.3986
FvH4_5g10680		0.312	0.108	2.81e-91	5.62e-88	1.33971	4	2.88889
FvH4_5g11540	proline-rich family protein	0.462	0.167	3.57e-152	7.14e-149	1.96049	4	2.76647
FvH4_5g13660	SPIRAL1-like2	0.426	0.279	7.97e-44	1.59e-40	0.851043	4	1.52688
FvH4_5g17690	MAP kinase kinase 9	0.27	0.398	2.07e-07	0.000413387	0.280374	4	0.678392
FvH4_5g18720	mitochondrion-localized small heat shock protein 23.6	0.556	0.617	1.65e-06	0.00329801	0.673507	4	0.901135
FvH4_5g19980	alpha/beta-Hydrolases superfamily protein	0.27	0.179	5.95e-17	1.19e-13	0.385066	4	1.50838
FvH4_5g23770	UDP-glucosyl transferase 73D1	0.598	0.441	4.43e-46	8.86e-43	0.92217	4	1.35601
FvH4_5g26470	CP12 domain-containing protein 3	0.369	0.374	0.000947193	1	0.253006	4	0.986631
FvH4_5g27250	Chitinase family protein	0.406	0.309	1.26e-22	2.52e-19	1.03595	4	1.31392
FvH4_5g32320	myb domain protein 3	0.374	0.37	0.000503489	1	0.286725	4	1.01081
FvH4_5g36930	Phosphate-responsive 1 family protein	0.254	0.179	2.78e-12	5.56e-09	0.424135	4	1.41899
FvH4_5g36980	UDP-glucosyl transferase 85A2	0.439	0.376	1.47e-09	2.94e-06	0.413944	4	1.16755
FvH4_5g37630		0.267	0.154	7.3e-28	1.46e-24	0.680969	4	1.73377
FvH4_5g37830	Transducin/WD40 repeat-like superfamily protein	0.507	0.454	2.29e-25	4.58e-22	0.808087	4	1.11674
FvH4_6g02870	AUX/IAA transcriptional regulator family protein	0.398	0.56	2.56e-06	0.00511163	0.286287	4	0.710714
FvH4_6g04950	Histone superfamily protein	0.379	0.395	0.0053645	1	0.5435	4	0.959494
FvH4_6g05540	nuclear factor Y, subunit C9	0.326	0.087	4.84e-143	9.68e-140	0.764693	4	3.74713
FvH4_6g06320	soybean gene regulated by cold-2	0.565	0.587	5e-10	1e-06	0.516297	4	0.962521
FvH4_6g07810	P-loop containing nucleoside triphosphate hydrolases superfamily protein	0.521	0.349	3.01e-74	6.02e-71	1.17034	4	1.49284
FvH4_6g08600		0.373	0.175	6.88e-70	1.38e-66	1.37343	4	2.13143
FvH4_6g08740	germin-like protein 5	0.584	0.481	1.85e-32	3.7e-29	0.895419	4	1.21414
FvH4_6g10790		0.308	0.238	1.35e-15	2.69e-12	0.814084	4	1.29412
FvH4_6g11040	ammonium transporter 2	0.411	0.432	0.00142591	1	0.361606	4	0.951389
FvH4_6g11330	Homeodomain-like superfamily protein	0.372	0.503	4.43e-05	0.0886857	0.250202	4	0.739563
FvH4_6g11350	Fes1A	0.333	0.315	8.23e-06	0.0164594	0.425497	4	1.05714
FvH4_6g11360	2-oxoglutarate (2OG) and Fe(II)-dependent oxygenase superfamily protein	0.533	0.459	4.26e-25	8.52e-22	1.07567	4	1.16122
FvH4_6g11840	Transmembrane amino acid transporter family protein	0.299	0.03	0	0	0.959371	4	9.96667
FvH4_6g12220	plant uncoupling mitochondrial protein 1	0.496	0.255	1.43e-103	2.85e-100	1.08536	4	1.9451
FvH4_6g12650		0.278	0.031	1.04e-284	2.08e-281	0.663734	4	8.96774
FvH4_6g12670	Adenine nucleotide alpha hydrolases-like superfamily protein	0.482	0.181	1.13e-148	2.26e-145	1.35797	4	2.66298
FvH4_6g12680	glutathione S-transferase TAU 8	0.254	0.185	6.21e-12	1.24e-08	0.998416	4	1.37297
FvH4_6g13710		0.74	0.802	2.11e-44	4.22e-41	2.3129	4	0.922693
FvH4_6g14970	Glutathione S-transferase family protein	0.827	0.875	1.08e-17	2.17e-14	0.494956	4	0.945143
FvH4_6g15850		0.64	0.674	1.23e-05	0.0245868	0.443696	4	0.949555
FvH4_6g16770	gamma tonoplast intrinsic protein	0.631	0.637	5.72e-24	1.14e-20	1.42042	4	0.990581
FvH4_6g17980	Aldolase superfamily protein	0.739	0.632	7.22e-59	1.44e-55	0.68892	4	1.1693
FvH4_6g18810		0.278	0.008	0	0	1.27278	4	34.75
FvH4_6g19280	2-oxoglutarate (2OG) and Fe(II)-dependent oxygenase superfamily protein	0.341	0.097	1.06e-137	2.12e-134	1.34731	4	3.51546
FvH4_6g22300	actin-11	0.49	0.086	0	0	1.27196	4	5.69767
FvH4_6g26140	CAAX amino terminal protease family protein	0.637	0.333	4.86e-162	9.72e-159	1.30238	4	1.91291
FvH4_6g30160	Lactoylglutathione lyase / glyoxalase I family protein	0.604	0.509	4.01e-43	8.03e-40	1.21298	4	1.18664
FvH4_6g30950	Galactose oxidase/kelch repeat superfamily protein	0.438	0.465	0.00164969	1	0.623329	4	0.941935
FvH4_6g32450	phytochrome-associated protein 1	0.503	0.057	0	0	1.23528	4	8.82456
FvH4_6g39640		0.312	0.268	4.46e-06	0.00892581	0.316416	4	1.16418
FvH4_6g46730	plastid transcription factor 1	0.38	0.217	4.11e-48	8.23e-45	0.789395	4	1.75115
FvH4_6g48030		0.692	0.625	4.8e-51	9.6e-48	0.738515	4	1.1072
FvH4_6g48590	GAST1 protein homolog 4	0.472	0.145	6.59e-179	1.32e-175	1.72636	4	3.25517
FvH4_6g50160	senescence-associated gene 101	0.289	0.218	4.84e-14	9.67e-11	0.519441	4	1.32569
FvH4_7g00880		0.57	0.292	8e-126	1.6e-122	1.64656	4	1.95205
FvH4_7g01400		0.526	0.578	0.000103397	0.206794	0.548179	4	0.910035
FvH4_7g04140	cystatin B	0.655	0.665	3.16e-33	6.33e-30	0.982435	4	0.984962
FvH4_7g13490	Calcium-dependent lipid-binding (CaLB domain) family protein	0.555	0.349	7.71e-60	1.54e-56	0.842189	4	1.59026
FvH4_7g14290	Protein of unknown function (DUF3741)	0.438	0.024	0	0	0.910154	4	18.25
FvH4_7g14430	plasma membrane intrinsic protein 1;4	0.724	0.334	1.95e-249	3.9e-246	1.91572	4	2.16766
FvH4_7g15450		0.841	0.778	3.8e-96	7.61e-93	1.2185	4	1.08098
FvH4_7g15460	Late embryogenesis abundant protein	0.568	0.479	9.1e-33	1.82e-29	0.778292	4	1.1858
FvH4_7g18950	Protein kinase superfamily protein	0.254	0.079	3.38e-79	6.77e-76	0.384172	4	3.21519
FvH4_7g19490	plasma membrane intrinsic protein 2;5	0.357	0.502	3.75e-06	0.00750516	0.256702	4	0.711155
FvH4_7g19940	dehydroascorbate reductase 2	0.704	0.568	5.31e-114	1.06e-110	2.25389	4	1.23944
FvH4_7g22480	O-Glycosyl hydrolases family 17 protein	0.654	0.503	4.77e-85	9.55e-82	1.112	4	1.3002
FvH4_7g23060	protein phosphatase 2CA	0.407	0.395	1.55e-07	0.000309865	0.508192	4	1.03038
FvH4_7g23650	HSP20-like chaperones superfamily protein	0.43	0.062	0	0	1.27873	4	6.93548
FvH4_7g24120	plasma membrane intrinsic protein 1;4	0.683	0.581	2.81e-49	5.62e-46	0.974601	4	1.17556
FvH4_7g27730	SKU5 similar 1	0.262	0.096	6.06e-65	1.21e-61	0.437695	4	2.72917
FvH4_7g27850	Plant invertase/pectin methylesterase inhibitor superfamily protein	0.594	0.481	3.03e-56	6.06e-53	1.28405	4	1.23493
FvH4_7g29480		0.472	0.237	1.2e-89	2.39e-86	1.72826	4	1.99156
FvH4_7g30260	heat shock protein 90.1	0.527	0.481	9.12e-18	1.82e-14	0.705959	4	1.09563
FvH4_7g30310	Copper transport protein family	0.648	0.725	4.59e-07	0.000918019	0.669696	4	0.893793
FvH4_7g30550	Late embryogenesis abundant (LEA) hydroxyproline-rich glycoprotein family	0.253	0.117	3.83e-42	7.66e-39	0.997724	4	2.16239
FvH4_7g33600		0.379	0.319	7.63e-14	1.53e-10	0.50724	4	1.18809
FvH4_1g00420	UDP-Glycosyltransferase superfamily protein	0.339	0.163	6.25e-25	1.25e-21	0.572436	5	2.07975
FvH4_1g01610		0.381	0.096	2.78e-82	5.55e-79	0.60463	5	3.96875
FvH4_1g06000	NADP-malic enzyme 3	0.334	0.1	4.84e-56	9.67e-53	0.343842	5	3.34
FvH4_1g06030	RING/U-box superfamily protein	0.494	0.441	0.00190653	1	0.290824	5	1.12018
FvH4_1g06090	Senescence/dehydration-associated protein-related	0.486	0.26	4.74e-28	9.48e-25	0.40433	5	1.86923
FvH4_1g10930	Rhodanese/Cell cycle control phosphatase superfamily protein	0.747	0.743	1.76e-05	0.0352321	0.460587	5	1.00538
FvH4_1g11720	Pathogenesis-related thaumatin superfamily protein	0.418	0.185	1.06e-36	2.13e-33	0.445483	5	2.25946
FvH4_1g12590		0.617	0.306	1.82e-61	3.63e-58	1.16994	5	2.01634
FvH4_1g12610		0.781	0.681	1.53e-22	3.05e-19	0.891639	5	1.14684
FvH4_1g12620	basic leucine-zipper 44	0.624	0.299	1.79e-61	3.58e-58	0.769278	5	2.08696
FvH4_1g12700	P-loop containing nucleoside triphosphate hydrolases superfamily protein	0.275	0.042	4.25e-108	8.5e-105	0.814998	5	6.54762
FvH4_1g13960	S-adenosyl-L-methionine-dependent methyltransferases superfamily protein	0.386	0.079	1.57e-115	3.15e-112	2.04111	5	4.88608
FvH4_1g14950	methyl esterase 10	0.565	0.266	1.17e-53	2.34e-50	0.972427	5	2.12406
FvH4_1g16530	Granulin repeat cysteine protease family protein	0.437	0.098	1.52e-112	3.03e-109	0.891465	5	4.45918
FvH4_1g17130		0.332	0.078	7.87e-78	1.57e-74	0.383601	5	4.25641
FvH4_1g17140	Late embryogenesis abundant protein, group 6	0.71	0.671	3.06e-06	0.00611345	0.297563	5	1.05812
FvH4_1g17340	root hair specific 19	0.388	0.111	4.04e-71	8.07e-68	0.480405	5	3.4955
FvH4_1g19270		0.781	0.752	3.77e-06	0.00754758	0.41297	5	1.03856
FvH4_1g20450	3-deoxy-D-arabino-heptulosonate 7-phosphate synthase 1	0.369	0.132	5.58e-51	1.12e-47	1.07233	5	2.79545
FvH4_1g20930	annexin 1	0.843	0.275	2.81e-184	5.62e-181	1.33549	5	3.06545
FvH4_1g21450	myo-inositol-1-phosphate synthase 2	0.577	0.456	1.12e-08	2.24e-05	0.261159	5	1.26535
FvH4_1g21820		0.511	0.175	3.4e-82	6.79e-79	0.872081	5	2.92
FvH4_1g23740	FAD/NAD(P)-binding oxidoreductase family protein	0.904	0.832	5.49e-10	1.1e-06	0.253996	5	1.08654
FvH4_1g26530		0.263	0.038	9.43e-112	1.89e-108	0.614899	5	6.92105
FvH4_1g28360	ankyrin repeat family protein / regulator of chromosome condensation (RCC1) family protein	0.624	0.352	6.93e-54	1.39e-50	0.629289	5	1.77273
FvH4_1g28690	Calcium-dependent lipid-binding (CaLB domain) family protein	0.543	0.235	1.18e-56	2.36e-53	0.648954	5	2.31064
FvH4_2g01160	farnesylated protein 6	0.641	0.461	1.95e-25	3.9e-22	0.625722	5	1.39046
FvH4_2g01340	Senescence/dehydration-associated protein-related	0.843	0.709	5.55e-31	1.11e-27	0.500383	5	1.189
FvH4_2g01430	actin depolymerizing factor 5	0.585	0.479	1.67e-12	3.34e-09	0.53833	5	1.22129
FvH4_2g01600	Chaperone DnaJ-domain superfamily protein	0.415	0.277	2e-12	4.01e-09	0.452016	5	1.49819
FvH4_2g03300	UDP-Glycosyltransferase superfamily protein	0.425	0.258	5.84e-18	1.17e-14	0.472432	5	1.64729
FvH4_2g03340	phytosulfokine 4 precursor	0.924	0.83	9.18e-21	1.84e-17	0.442797	5	1.11325
FvH4_2g03370	phytosulfokine 4 precursor	0.477	0.393	7.16e-06	0.0143267	0.475015	5	1.21374
FvH4_2g07110	maternal effect embryo arrest 14	0.577	0.378	8.18e-30	1.64e-26	0.614597	5	1.52646
FvH4_2g08100	Protein of unknown function (DUF677)	0.506	0.369	3.48e-10	6.97e-07	0.310303	5	1.37127
FvH4_2g09120	NmrA-like negative transcriptional regulator family protein	0.521	0.221	1.14e-59	2.29e-56	1.09759	5	2.35747
FvH4_2g13410		0.57	0.251	6.42e-63	1.28e-59	1.51119	5	2.27092
FvH4_2g14190	carbonic anhydrase 2	0.287	0.029	1.22e-179	2.45e-176	1.69403	5	9.89655
FvH4_2g14220		0.592	0.162	7.57e-124	1.51e-120	0.780809	5	3.65432
FvH4_2g16110	expansin-like A1	0.332	0.082	1.53e-74	3.06e-71	0.951446	5	4.04878
FvH4_2g18770	small ubiquitin-like modifier 2	0.867	0.545	1.1e-91	2.2e-88	1.0799	5	1.59083
FvH4_2g19500	peroxisomal 3-ketoacyl-CoA thiolase 3	0.71	0.35	2.17e-65	4.34e-62	0.668655	5	2.02857
FvH4_2g20710		0.258	0.04	1.28e-100	2.57e-97	0.660086	5	6.45
FvH4_2g22500	alpha/beta-Hydrolases superfamily protein	0.474	0.359	3.24e-09	6.47e-06	0.339171	5	1.32033
FvH4_2g23100	sulfate transporter 3;1	0.83	0.624	3.17e-52	6.35e-49	1.0781	5	1.33013
FvH4_2g23960	alpha/beta-Hydrolases superfamily protein	0.624	0.331	3.66e-48	7.33e-45	0.664023	5	1.8852
FvH4_2g25200		0.919	0.837	2.88e-29	5.76e-26	0.598954	5	1.09797
FvH4_2g25400	TSPO(outer membrane tryptophan-rich sensory protein)-related	0.774	0.644	2.17e-22	4.34e-19	0.62795	5	1.20186
FvH4_2g26860		0.572	0.148	8.11e-142	1.62e-138	0.764971	5	3.86486
FvH4_2g27660	amino acid permease 2	0.612	0.378	9.63e-32	1.93e-28	0.613299	5	1.61905
FvH4_2g31370	17.6 kDa class II heat shock protein	0.806	0.634	1.24e-16	2.48e-13	0.33941	5	1.27129
FvH4_2g32230	arabinogalactan protein 15	0.604	0.517	1.54e-06	0.0030766	0.286125	5	1.16828
FvH4_2g33310	Uncharacterised protein family SERF	0.482	0.379	7.1e-07	0.00142093	0.255212	5	1.27177
FvH4_2g33770	N-terminal nucleophile aminohydrolases (Ntn hydrolases) superfamily protein	0.568	0.307	6.39e-38	1.28e-34	0.624859	5	1.85016
FvH4_2g33780		0.808	0.732	1.75e-15	3.49e-12	0.558062	5	1.10383
FvH4_2g36950	myb domain protein 3	0.329	0.039	1.9e-175	3.81e-172	1.37598	5	8.4359
FvH4_2g37690	cold-regulated 47	0.995	0.952	4.7e-125	9.4e-122	1.28127	5	1.04517
FvH4_2g37780	SKU5 similar 5	0.629	0.127	4e-201	8.01e-198	1.06225	5	4.95276
FvH4_2g40510	allene oxide synthase	0.907	0.794	5.1e-29	1.02e-25	0.649625	5	1.14232
FvH4_3g01720	mitogen-activated protein kinase kinase kinase 16	0.354	0.068	7.61e-110	1.52e-106	0.772169	5	5.20588
FvH4_3g01920	glyoxalase I homolog	0.939	0.703	5.49e-128	1.1e-124	1.71455	5	1.3357
FvH4_3g03210	flavodoxin-like quinone reductase 1	0.823	0.423	8.43e-98	1.69e-94	0.733718	5	1.94563
FvH4_3g04160	Protein of unknown function (DUF761)	0.514	0.404	5.92e-11	1.18e-07	0.528874	5	1.27228
FvH4_3g04980	Early-responsive to dehydration stress protein (ERD4)	0.813	0.549	8.27e-54	1.65e-50	0.579052	5	1.48087
FvH4_3g07700	Granulin repeat cysteine protease family protein	0.26	0.032	2e-128	4e-125	0.604707	5	8.125
FvH4_3g09070	Protein of unknown function (DUF506)	0.725	0.624	8.68e-22	1.74e-18	0.795233	5	1.16186
FvH4_3g10950		0.369	0.234	5.23e-12	1.05e-08	0.270797	5	1.57692
FvH4_3g11300	FAD-binding Berberine family protein	0.464	0.389	1.49e-05	0.0298568	0.370567	5	1.1928
FvH4_3g18050		0.428	0.27	5.74e-14	1.15e-10	0.650161	5	1.58519
FvH4_3g18370	Curculin-like (mannose-binding) lectin family protein	0.275	0.167	1.13e-10	2.26e-07	0.297878	5	1.64671
FvH4_3g22740	Translation initiation factor SUI1 family protein	0.826	0.675	1.56e-28	3.11e-25	0.752363	5	1.2237
FvH4_3g23680		0.833	0.787	7.22e-07	0.00144476	0.300161	5	1.05845
FvH4_3g32260	plasma membrane intrinsic protein 2	0.612	0.192	9.7e-114	1.94e-110	1.08155	5	3.1875
FvH4_3g33630	tetraspanin3	0.29	0.086	1.72e-47	3.44e-44	0.419353	5	3.37209
FvH4_3g34720	exocyst subunit exo70 family protein H2	0.592	0.401	2.96e-21	5.93e-18	0.567218	5	1.47631
FvH4_3g34940	gamma tonoplast intrinsic protein	0.553	0.495	0.00140042	1	0.320937	5	1.11717
FvH4_3g34960	myb domain protein 59	0.258	0.018	4.01e-225	8.01e-222	0.306366	5	14.3333
FvH4_3g35020	C2H2-type zinc finger family protein	0.31	0.138	6.47e-25	1.29e-21	0.526388	5	2.24638
FvH4_3g36020	metallothionein 2B	0.371	0.176	1.9e-26	3.79e-23	0.701622	5	2.10795
FvH4_3g36030	metallothionein 2A	0.636	0.442	6.51e-31	1.3e-27	1.47712	5	1.43891
FvH4_3g36040		0.803	0.649	1.83e-32	3.67e-29	0.697902	5	1.23729
FvH4_3g36530	2-oxoglutarate (2OG) and Fe(II)-dependent oxygenase superfamily protein	0.526	0.411	1.62e-10	3.25e-07	0.5223	5	1.27981
FvH4_3g37280	UDP-glucosyl transferase 76E2	0.256	0.042	6.22e-93	1.24e-89	0.336091	5	6.09524
FvH4_3g38620	HSP20-like chaperones superfamily protein	0.528	0.353	2.9e-16	5.8e-13	0.473157	5	1.49575
FvH4_3g41970	Chaperone DnaJ-domain superfamily protein	0.354	0.291	0.000136904	0.273807	0.29873	5	1.21649
FvH4_4g01290	Chlorophyll A-B binding family protein	0.415	0.233	2.18e-22	4.37e-19	0.699347	5	1.78112
FvH4_4g01690	ATPase E1-E2 type family protein / haloacid dehalogenase-like hydrolase family protein	0.548	0.267	4.34e-48	8.68e-45	0.718839	5	2.05243
FvH4_4g01760	calmodulin-like 11	0.577	0.145	4.14e-144	8.28e-141	0.965899	5	3.97931
FvH4_4g02480		0.285	0.019	3.53e-261	7.06e-258	0.406229	5	15
FvH4_4g04220	cyanase	0.435	0.298	2.76e-13	5.51e-10	0.336413	5	1.45973
FvH4_4g07090	basic helix-loop-helix (bHLH) DNA-binding superfamily protein	0.509	0.215	3.13e-52	6.25e-49	0.897851	5	2.36744
FvH4_4g12490	NAD(P)-linked oxidoreductase superfamily protein	0.889	0.743	1.81e-51	3.62e-48	0.713435	5	1.1965
FvH4_4g12720	glutathione S-transferase TAU 8	0.698	0.584	1.3e-11	2.59e-08	0.526623	5	1.19521
FvH4_4g13190	ralf-like 32	0.283	0.055	6.95e-83	1.39e-79	0.351081	5	5.14545
FvH4_4g14740	Aluminium induced protein with YGL and LRDR motifs	0.553	0.396	6.41e-12	1.28e-08	0.255545	5	1.39646
FvH4_4g17180	beta-amylase 3	0.661	0.546	4.37e-15	8.75e-12	0.478737	5	1.21062
FvH4_4g17290	Uncharacterised protein family (UPF0497)	0.821	0.818	2.82e-10	5.64e-07	0.568253	5	1.00367
FvH4_4g17500	Thioredoxin superfamily protein	0.371	0.105	6.77e-72	1.35e-68	0.899967	5	3.53333
FvH4_4g18870	Protein phosphatase 2C family protein	0.329	0.044	4.16e-152	8.31e-149	0.44269	5	7.47727
FvH4_4g18990	MLP-like protein 423	0.703	0.637	6.98e-07	0.00139556	0.424062	5	1.10361
FvH4_4g23040	GRAM domain family protein	0.302	0.165	5.84e-15	1.17e-11	0.342154	5	1.8303
FvH4_4g26070	cysteine-rich RLK (RECEPTOR-like protein kinase) 3	0.514	0.415	7.56e-09	1.51e-05	0.28772	5	1.23855
FvH4_4g26730		0.393	0.165	2.19e-40	4.38e-37	0.56906	5	2.38182
FvH4_4g27180	Adenine nucleotide alpha hydrolases-like superfamily protein	0.408	0.256	6.23e-17	1.25e-13	0.558137	5	1.59375
FvH4_4g27340		0.337	0.16	5.87e-24	1.17e-20	0.419781	5	2.10625
FvH4_4g32600	sulfate transporter 91	0.27	0.012	0	0	0.388988	5	22.5
FvH4_4g33020		0.278	0.079	8.74e-49	1.75e-45	0.308476	5	3.51899
FvH4_4g33760	Caleosin-related family protein	0.332	0.052	1.01e-126	2.02e-123	0.459963	5	6.38462
FvH4_4g34260	DC1 domain-containing protein	0.779	0.625	2.05e-19	4.09e-16	0.384623	5	1.2464
FvH4_4g36120		0.501	0.078	5.26e-199	1.05e-195	0.93148	5	6.42308
FvH4_5g00820		0.295	0.126	5.44e-26	1.09e-22	0.254338	5	2.34127
FvH4_5g04470	Integrase-type DNA-binding superfamily protein	0.445	0.254	3.85e-21	7.71e-18	0.34657	5	1.75197
FvH4_5g11540	proline-rich family protein	0.649	0.171	4e-168	7.99e-165	1.65709	5	3.79532
FvH4_5g17690	MAP kinase kinase 9	0.479	0.389	3.81e-06	0.00761296	0.36623	5	1.23136
FvH4_5g17730	ARM repeat superfamily protein	0.619	0.56	6.31e-05	0.126112	0.290733	5	1.10536
FvH4_5g19980	alpha/beta-Hydrolases superfamily protein	0.354	0.18	3.71e-22	7.42e-19	0.489791	5	1.96667
FvH4_5g21310	myo-inositol polyphosphate 5-phosphatase 2	0.452	0.044	2.45e-297	4.9e-294	0.759388	5	10.2727
FvH4_5g23770	UDP-glucosyl transferase 73D1	0.754	0.441	6.89e-57	1.38e-53	1.03162	5	1.70975
FvH4_5g27250	Chitinase family protein	0.442	0.311	3.62e-11	7.25e-08	0.33206	5	1.42122
FvH4_5g30920	Bifunctional inhibitor/lipid-transfer protein/seed storage 2S albumin superfamily protein	0.44	0.206	2.48e-35	4.96e-32	0.476764	5	2.13592
FvH4_5g31510	allene oxide cyclase 4	0.511	0.024	0	0	0.775135	5	21.2917
FvH4_5g32320	myb domain protein 3	0.565	0.365	1.89e-22	3.78e-19	0.294853	5	1.54795
FvH4_5g33530	amino acid permease 6	0.686	0.235	4.72e-129	9.43e-126	1.00813	5	2.91915
FvH4_5g36920	Phosphate-responsive 1 family protein	0.742	0.566	5.85e-26	1.17e-22	0.59249	5	1.31095
FvH4_5g36980	UDP-glucosyl transferase 85A2	0.678	0.372	4.01e-55	8.03e-52	1.01296	5	1.82258
FvH4_5g37780	Haloacid dehalogenase-like hydrolase (HAD) superfamily protein	0.3	0.061	1.9e-85	3.8e-82	0.509787	5	4.91803
FvH4_5g38040	2-oxoglutarate (2OG) and Fe(II)-dependent oxygenase superfamily protein	0.821	0.745	5.69e-13	1.14e-09	0.667688	5	1.10201
FvH4_6g01010	VPS54	0.403	0.244	6.31e-19	1.26e-15	0.475418	5	1.65164
FvH4_6g02870	AUX/IAA transcriptional regulator family protein	0.671	0.55	4.37e-19	8.74e-16	0.829008	5	1.22
FvH4_6g03110	NAD(P)-linked oxidoreductase superfamily protein	0.794	0.611	2.89e-23	5.78e-20	0.457582	5	1.29951
FvH4_6g04150		0.346	0.112	6.94e-52	1.39e-48	0.924882	5	3.08929
FvH4_6g04660	dehydroquinate dehydratase, putative / shikimate dehydrogenase, putative	0.337	0.036	2.73e-197	5.46e-194	1.75909	5	9.36111
FvH4_6g04670	dehydroquinate dehydratase, putative / shikimate dehydrogenase, putative	0.312	0.064	4.05e-92	8.11e-89	1.32615	5	4.875
FvH4_6g07370	Inorganic H pyrophosphatase family protein	0.344	0.223	8.31e-11	1.66e-07	0.444885	5	1.5426
FvH4_6g08740	germin-like protein 5	0.771	0.48	1.16e-42	2.31e-39	0.50087	5	1.60625
FvH4_6g09160	Protein of unknown function (DUF567)	0.29	0.087	4.11e-46	8.22e-43	0.251599	5	3.33333
FvH4_6g10610	Tautomerase/MIF superfamily protein	0.275	0.207	0.000278096	0.556192	0.253328	5	1.3285
FvH4_6g10790		0.327	0.24	6.42e-08	0.000128472	0.299686	5	1.3625
FvH4_6g11040	ammonium transporter 2	0.658	0.426	2.05e-38	4.11e-35	0.613359	5	1.5446
FvH4_6g11350	Fes1A	0.437	0.313	6.64e-11	1.33e-07	0.368463	5	1.39617
FvH4_6g11360	2-oxoglutarate (2OG) and Fe(II)-dependent oxygenase superfamily protein	0.857	0.453	6.61e-126	1.32e-122	1.84651	5	1.89183
FvH4_6g13710		0.892	0.797	2.9e-29	5.8e-26	1.10356	5	1.1192
FvH4_6g15850		0.801	0.669	2.66e-27	5.31e-24	0.928305	5	1.19731
FvH4_6g16770	gamma tonoplast intrinsic protein	0.823	0.632	4.32e-51	8.64e-48	1.1297	5	1.30222
FvH4_6g18830	alpha carbonic anhydrase 1	0.378	0.052	6.94e-169	1.39e-165	0.336501	5	7.26923
FvH4_6g19530	F-box family protein	0.283	0.116	3.77e-27	7.55e-24	0.51482	5	2.43966
FvH4_6g20160		0.486	0.355	6.27e-11	1.25e-07	0.42657	5	1.36901
FvH4_6g20390	plant U-box 24	0.435	0.222	2.51e-30	5.03e-27	0.396211	5	1.95946
FvH4_6g21670		0.423	0.213	2.07e-30	4.14e-27	0.979097	5	1.98592
FvH4_6g22300	actin-11	0.413	0.099	4.85e-96	9.7e-93	0.352856	5	4.17172
FvH4_6g22790	polygalacturonase inhibiting protein 1	0.926	0.708	4.97e-75	9.94e-72	1.00883	5	1.30791
FvH4_6g26140	CAAX amino terminal protease family protein	0.725	0.339	3.67e-80	7.35e-77	0.688966	5	2.13864
FvH4_6g26180	thioredoxin M-type 4	0.725	0.499	2.01e-45	4.02e-42	1.63708	5	1.45291
FvH4_6g27610	Peroxidase superfamily protein	0.514	0.284	1.63e-32	3.26e-29	0.830916	5	1.80986
FvH4_6g29760	Protein of unknown function (DUF567)	0.489	0.314	2.95e-19	5.9e-16	0.369513	5	1.55732
FvH4_6g29770	blue-copper-binding protein	0.452	0.38	2.71e-05	0.0541429	0.522919	5	1.18947
FvH4_6g29800	blue-copper-binding protein	0.56	0.448	2.62e-12	5.24e-09	0.786791	5	1.25
FvH4_6g30160	Lactoylglutathione lyase / glyoxalase I family protein	0.73	0.509	8.89e-47	1.78e-43	1.05315	5	1.43418
FvH4_6g30880	catalytic LigB subunit of aromatic ring-opening dioxygenase family	0.334	0.011	0	0	0.979849	5	30.3636
FvH4_6g30930	Galactose oxidase/kelch repeat superfamily protein	0.361	0.178	8.29e-24	1.66e-20	0.337865	5	2.02809
FvH4_6g30950	Galactose oxidase/kelch repeat superfamily protein	0.762	0.457	8.45e-62	1.69e-58	0.911892	5	1.6674
FvH4_6g31970	delta tonoplast integral protein	0.717	0.751	0.000294373	0.588746	0.595106	5	0.954727
FvH4_6g32450	phytochrome-associated protein 1	0.509	0.069	2.09e-236	4.17e-233	0.528496	5	7.37681
FvH4_6g39640		0.459	0.265	1.64e-21	3.27e-18	0.451019	5	1.73208
FvH4_6g39660		0.504	0.396	1.58e-06	0.00316212	0.253164	5	1.27273
FvH4_6g39680		0.509	0.407	6.03e-07	0.0012059	0.300027	5	1.25061
FvH4_6g39710	UDP-Glycosyltransferase superfamily protein	0.776	0.589	1.01e-46	2.02e-43	0.903151	5	1.31749
FvH4_6g40400	RING/U-box superfamily protein	0.744	0.643	1.07e-14	2.14e-11	0.540611	5	1.15708
FvH4_6g42450	Major facilitator superfamily protein	0.344	0.072	7.41e-98	1.48e-94	0.813251	5	4.77778
FvH4_6g43450	Homeodomain-like superfamily protein	0.437	0.374	0.000165719	0.331438	0.341073	5	1.16845
FvH4_6g45650		0.597	0.454	9.96e-15	1.99e-11	0.476725	5	1.31498
FvH4_6g46730	plastid transcription factor 1	0.617	0.216	9.74e-101	1.95e-97	0.93938	5	2.85648
FvH4_6g46740	HXXXD-type acyl-transferase family protein	0.572	0.508	2.55e-06	0.00509635	0.327355	5	1.12598
FvH4_6g48030		0.84	0.624	1.31e-47	2.63e-44	0.646981	5	1.34615
FvH4_6g48590	GAST1 protein homolog 4	0.396	0.156	1.72e-40	3.44e-37	0.269198	5	2.53846
FvH4_6g50160	senescence-associated gene 101	0.452	0.216	1.06e-35	2.13e-32	0.377879	5	2.09259
FvH4_6g51200	RNI-like superfamily protein	0.442	0.127	1.51e-83	3.02e-80	0.450199	5	3.48031
FvH4_6g51240		0.329	0.023	2.29e-287	4.59e-284	0.453169	5	14.3043
FvH4_6g53030	beta glucosidase 32	0.509	0.203	6.81e-66	1.36e-62	0.752279	5	2.50739
FvH4_6g54120	GRAM domain family protein	0.627	0.461	2.61e-16	5.21e-13	0.322472	5	1.36009
FvH4_7g00250	beta glucosidase 17	0.383	0.098	2.24e-82	4.47e-79	0.545887	5	3.90816
FvH4_7g00270	beta glucosidase 17	0.398	0.102	4.35e-88	8.69e-85	0.575553	5	3.90196
FvH4_7g00880		0.764	0.295	4.62e-128	9.25e-125	1.22613	5	2.58983
FvH4_7g13490	Calcium-dependent lipid-binding (CaLB domain) family protein	0.752	0.35	3.53e-89	7.05e-86	0.91357	5	2.14857
FvH4_7g14430	plasma membrane intrinsic protein 1;4	0.803	0.342	5.78e-115	1.16e-111	0.675418	5	2.34795
FvH4_7g14640		0.391	0.015	0	0	0.962861	5	26.0667
FvH4_7g15450		0.904	0.778	9.56e-45	1.91e-41	0.906995	5	1.16195
FvH4_7g15460	Late embryogenesis abundant protein	0.658	0.479	6.08e-19	1.22e-15	0.391132	5	1.3737
FvH4_7g18950	Protein kinase superfamily protein	0.366	0.082	5.22e-90	1.04e-86	0.286964	5	4.46341
FvH4_7g19490	plasma membrane intrinsic protein 2;5	0.717	0.49	2.57e-31	5.15e-28	0.591202	5	1.46327
FvH4_7g19940	dehydroascorbate reductase 2	0.867	0.568	3.35e-87	6.7e-84	0.911438	5	1.52641
FvH4_7g20870	Chalcone-flavanone isomerase family protein	0.516	0.391	5.75e-10	1.15e-06	0.295517	5	1.31969
FvH4_7g22480	O-Glycosyl hydrolases family 17 protein	0.786	0.504	2.15e-61	4.31e-58	0.521706	5	1.55952
FvH4_7g23060	protein phosphatase 2CA	0.585	0.391	1.21e-20	2.41e-17	0.317226	5	1.49616
FvH4_7g23650	HSP20-like chaperones superfamily protein	0.366	0.073	6.23e-103	1.25e-99	0.507087	5	5.0137
FvH4_7g24120	plasma membrane intrinsic protein 1;4	0.919	0.578	1.89e-108	3.77e-105	1.46668	5	1.58997
FvH4_7g24750	RING/U-box superfamily protein	0.253	0.058	2.16e-60	4.32e-57	0.318727	5	4.36207
FvH4_7g27820		0.764	0.585	5.95e-46	1.19e-42	1.23592	5	1.30598
FvH4_7g27850	Plant invertase/pectin methylesterase inhibitor superfamily protein	0.811	0.479	9.77e-80	1.95e-76	0.997834	5	1.69311
FvH4_7g28950	C-repeat-binding factor 4	0.278	0.142	4.99e-16	9.98e-13	0.279538	5	1.95775
FvH4_7g28960	Integrase-type DNA-binding superfamily protein	0.509	0.283	1.06e-27	2.12e-24	0.415688	5	1.79859
FvH4_7g29480		0.413	0.244	3.09e-20	6.19e-17	0.821315	5	1.69262
FvH4_7g30050		0.258	0.108	2.23e-23	4.45e-20	0.374985	5	2.38889
FvH4_7g30310	Copper transport protein family	0.744	0.721	0.00149773	1	0.419577	5	1.0319
FvH4_7g32520	YELLOW STRIPE like 3	0.516	0.327	2.08e-18	4.17e-15	0.265934	5	1.57798
FvH4_7g32980	2-oxoglutarate (2OG) and Fe(II)-dependent oxygenase superfamily protein	0.744	0.472	6.22e-58	1.24e-54	0.863485	5	1.57627
FvH4_7g32990	O-methyltransferase 1	0.41	0.204	4.63e-28	9.26e-25	0.35165	5	2.0098
FvH4_7g33600		0.511	0.318	5.11e-23	1.02e-19	0.366006	5	1.60692
FvH4_1g00710	heat shock protein 70	0.416	0.025	0	0	1.33766	6	16.64
FvH4_1g01070	SOS3-interacting protein 3	0.656	0.148	2.08e-230	4.16e-227	1.55779	6	4.43243
FvH4_1g01260	temperature-induced lipocalin	0.7	0.607	1.28e-24	2.56e-21	0.461632	6	1.15321
FvH4_1g02570	Bifunctional inhibitor/lipid-transfer protein/seed storage 2S albumin superfamily protein	0.402	0.379	0.00028834	0.576679	0.738728	6	1.06069
FvH4_1g11120	RING/U-box superfamily protein	0.778	0.664	1.06e-54	2.11e-51	1.37041	6	1.17169
FvH4_1g12030	histone H1-3	0.516	0.359	3.31e-23	6.61e-20	0.844989	6	1.43733
FvH4_1g19210	elicitor-activated gene 3-1	0.731	0.66	1.1e-26	2.21e-23	0.805154	6	1.10758
FvH4_1g21040		0.251	0.084	1.05e-38	2.11e-35	0.833458	6	2.9881
FvH4_1g23500	Rubber elongation factor protein (REF)	0.564	0.134	6.67e-180	1.33e-176	1.98174	6	4.20896
FvH4_1g28690	Calcium-dependent lipid-binding (CaLB domain) family protein	0.376	0.238	1.37e-16	2.74e-13	0.502404	6	1.57983
FvH4_1g28870	calmodulin like 23	0.567	0.401	2.72e-28	5.45e-25	0.663282	6	1.41397
FvH4_1g29930	ARM repeat superfamily protein	0.362	0.228	6.84e-15	1.37e-11	0.620448	6	1.58772
FvH4_2g01340	Senescence/dehydration-associated protein-related	0.889	0.708	1.76e-123	3.51e-120	1.85875	6	1.25565
FvH4_2g02590	FAD/NAD(P)-binding oxidoreductase family protein	0.293	0.107	4.47e-41	8.93e-38	0.670875	6	2.73832
FvH4_2g03950	Peroxisomal membrane 22 kDa (Mpv17/PMP22) family protein	0.4	0.36	4.23e-07	0.000846322	0.68186	6	1.11111
FvH4_2g06050	redox responsive transcription factor 1	0.358	0.1	9.76e-78	1.95e-74	0.70152	6	3.58
FvH4_2g06060	redox responsive transcription factor 1	0.389	0.078	4.98e-129	9.95e-126	0.894222	6	4.98718
FvH4_2g08100	Protein of unknown function (DUF677)	0.6	0.367	1.29e-48	2.59e-45	1.12683	6	1.63488
FvH4_2g09640	poly(A) polymerase 1	0.262	0.124	1.55e-21	3.11e-18	0.352391	6	2.1129
FvH4_2g10040		0.48	0.498	0.00350247	1	0.257986	6	0.963855
FvH4_2g15440	plasma membrane intrinsic protein 3	0.882	0.768	8.83e-78	1.77e-74	0.915437	6	1.14844
FvH4_2g17060	hydroxy methylglutaryl CoA reductase 1	0.72	0.358	4.16e-111	8.33e-108	1.48138	6	2.01117
FvH4_2g17620	ARF-GAP domain 11	0.516	0.532	0.00297482	1	0.444728	6	0.969925
FvH4_2g18040	AGC (cAMP-dependent, cGMP-dependent and protein kinase C) kinase family protein	0.578	0.187	9.39e-126	1.88e-122	1.30938	6	3.09091
FvH4_2g19310	Tetratricopeptide repeat (TPR)-like superfamily protein	0.342	0.205	3.25e-16	6.5e-13	0.38193	6	1.66829
FvH4_2g20480	Haem oxygenase-like, multi-helical	0.311	0.248	6.13e-06	0.0122562	0.307952	6	1.25403
FvH4_2g22530	AUX/IAA transcriptional regulator family protein	0.413	0.247	1.26e-21	2.53e-18	0.434675	6	1.67206
FvH4_2g23930	EID1-like 3	0.307	0.113	9.18e-43	1.84e-39	0.592694	6	2.71681
FvH4_2g25400	TSPO(outer membrane tryptophan-rich sensory protein)-related	0.844	0.642	8.27e-82	1.65e-78	1.3227	6	1.31464
FvH4_2g25450	Rubber elongation factor protein (REF)	0.627	0.555	2.22e-20	4.44e-17	0.664375	6	1.12973
FvH4_2g27660	amino acid permease 2	0.42	0.382	0.00126886	1	0.287608	6	1.09948
FvH4_2g28380		0.28	0.234	0.000536635	1	0.277623	6	1.19658
FvH4_2g28920	Bifunctional inhibitor/lipid-transfer protein/seed storage 2S albumin superfamily protein	0.367	0.109	7.85e-75	1.57e-71	0.675655	6	3.36697
FvH4_2g30690		0.287	0.067	1.41e-76	2.83e-73	0.501656	6	4.28358
FvH4_2g31370	17.6 kDa class II heat shock protein	0.887	0.631	5.28e-138	1.06e-134	2.01872	6	1.40571
FvH4_2g33050	ZCF37	0.298	0.262	0.000316427	0.632854	0.497507	6	1.1374
FvH4_2g33770	N-terminal nucleophile aminohydrolases (Ntn hydrolases) superfamily protein	0.396	0.311	8.68e-10	1.74e-06	0.750822	6	1.27331
FvH4_2g34060	HXXXD-type acyl-transferase family protein	0.262	0.16	7.6e-12	1.52e-08	0.315775	6	1.6375
FvH4_2g36690		0.822	0.365	1.33e-184	2.67e-181	1.90331	6	2.25205
FvH4_2g37690	cold-regulated 47	0.982	0.952	8.88e-52	1.78e-48	0.585605	6	1.03151
FvH4_2g37890	Cupredoxin superfamily protein	0.724	0.628	1.87e-32	3.74e-29	1.12538	6	1.15287
FvH4_2g40480	Uncharacterised protein family (UPF0114)	0.367	0.201	6.6e-24	1.32e-20	0.566671	6	1.82587
FvH4_2g41100	chorismate mutase 2	0.764	0.344	6.4e-136	1.28e-132	1.66637	6	2.22093
FvH4_3g01900	APS reductase 3	0.516	0.248	9.1e-56	1.82e-52	0.868364	6	2.08065
FvH4_3g02940	histone H2A 2	0.271	0.085	5.25e-48	1.05e-44	0.733302	6	3.18824
FvH4_3g02960	Aldolase-type TIM barrel family protein	0.476	0.117	6.23e-138	1.25e-134	1.0768	6	4.06838
FvH4_3g03960	NAD(P)H dehydrogenase B2	0.658	0.404	2.66e-66	5.31e-63	1.15378	6	1.62871
FvH4_3g04020	F-box family protein	0.542	0.264	2.16e-60	4.33e-57	0.922475	6	2.05303
FvH4_3g04160	Protein of unknown function (DUF761)	0.642	0.401	8.79e-44	1.76e-40	0.797743	6	1.601
FvH4_3g04900	CBS domain-containing protein	0.604	0.283	1.06e-80	2.11e-77	0.923636	6	2.13428
FvH4_3g04980	Early-responsive to dehydration stress protein (ERD4)	0.647	0.553	1.71e-10	3.42e-07	0.272567	6	1.16998
FvH4_3g05900		0.491	0.26	2.33e-44	4.66e-41	0.644483	6	1.88846
FvH4_3g06110	photosystem II light harvesting complex gene B1B2	0.604	0.456	2.58e-29	5.17e-26	0.933851	6	1.32456
FvH4_3g06120	light-harvesting chlorophyll-protein complex II subunit B1	0.769	0.631	3.9e-49	7.79e-46	1.18111	6	1.2187
FvH4_3g08630	DNAJ heat shock family protein	0.662	0.208	4.33e-173	8.66e-170	1.73727	6	3.18269
FvH4_3g08950	Late embryogenesis abundant protein (LEA) family protein	0.338	0.212	9.67e-16	1.93e-12	0.766791	6	1.59434
FvH4_3g16620	VQ motif-containing protein	0.369	0.314	3.17e-05	0.0633893	0.415393	6	1.17516
FvH4_3g20120	RING membrane-anchor 3	0.756	0.644	5.84e-33	1.17e-29	0.665069	6	1.17391
FvH4_3g20550	CBS domain-containing protein	0.742	0.689	2.93e-12	5.86e-09	0.541153	6	1.07692
FvH4_3g20600	protochlorophyllide oxidoreductase A	0.676	0.674	1.41e-05	0.0282765	0.433133	6	1.00297
FvH4_3g21020	light-harvesting chlorophyll B-binding protein 3	0.744	0.637	9.52e-41	1.9e-37	1.19024	6	1.16797
FvH4_3g21340	Calcium-binding EF-hand family protein	0.58	0.125	4.6e-202	9.2e-199	1.15827	6	4.64
FvH4_3g22740	Translation initiation factor SUI1 family protein	0.804	0.675	4.92e-59	9.83e-56	1.05614	6	1.19111
FvH4_3g24520	cytochrome P450, family 94, subfamily C, polypeptide 1	0.442	0.359	5.57e-08	0.00011143	0.542141	6	1.2312
FvH4_3g25960	Polynucleotidyl transferase, ribonuclease H-like superfamily protein	0.384	0.239	1.68e-16	3.36e-13	0.612576	6	1.60669
FvH4_3g34720	exocyst subunit exo70 family protein H2	0.518	0.402	5.38e-14	1.08e-10	0.690595	6	1.28856
FvH4_3g35020	C2H2-type zinc finger family protein	0.398	0.135	1.62e-63	3.23e-60	1.14733	6	2.94815
FvH4_3g35050	C2H2-type zinc finger family protein	0.811	0.648	1.74e-56	3.47e-53	1.18827	6	1.25154
FvH4_3g35190		0.753	0.723	8.62e-20	1.72e-16	0.839261	6	1.04149
FvH4_3g35270	HSP20-like chaperones superfamily protein	0.396	0.033	0	0	1.69814	6	12
FvH4_3g35280	HSP20-like chaperones superfamily protein	0.376	0.03	0	0	0.979716	6	12.5333
FvH4_3g35380	Histone superfamily protein	0.624	0.581	7.47e-13	1.49e-09	0.703331	6	1.07401
FvH4_3g35390	Histone superfamily protein	0.489	0.469	3.38e-06	0.00675834	0.359043	6	1.04264
FvH4_3g35440	Histone superfamily protein	0.724	0.727	8.08e-16	1.62e-12	0.726715	6	0.995873
FvH4_3g35520		0.731	0.708	5.84e-16	1.17e-12	0.772658	6	1.03249
FvH4_3g37330	HSP20-like chaperones superfamily protein	0.322	0.044	1.46e-164	2.92e-161	0.99261	6	7.31818
FvH4_3g37660	chlorophyll A/B binding protein 1	0.667	0.633	3.72e-12	7.45e-09	0.818251	6	1.05371
FvH4_3g38260		0.54	0.436	2.23e-19	4.46e-16	0.697615	6	1.23853
FvH4_3g38620	HSP20-like chaperones superfamily protein	0.747	0.347	1.22e-132	2.44e-129	2.01443	6	2.15274
FvH4_3g38990	Protein phosphatase 2C family protein	0.836	0.394	1.4e-169	2.81e-166	1.75506	6	2.12183
FvH4_3g41970	Chaperone DnaJ-domain superfamily protein	0.411	0.29	5.13e-16	1.03e-12	0.51834	6	1.41724
FvH4_4g12830	FKBP-type peptidyl-prolyl cis-trans isomerase family protein	0.371	0.104	2.47e-84	4.93e-81	1.18175	6	3.56731
FvH4_4g13670	GC-rich sequence DNA-binding factor-like protein with Tuftelin interacting domain	0.322	0.178	1.9e-20	3.79e-17	0.488946	6	1.80899
FvH4_4g17180	beta-amylase 3	0.631	0.546	4.33e-13	8.67e-10	0.478552	6	1.15568
FvH4_4g18340		0.296	0.072	1.51e-74	3.02e-71	0.556156	6	4.11111
FvH4_4g21600	ATP binding cassette subfamily B4	0.304	0.254	0.000168808	0.337616	0.440164	6	1.19685
FvH4_4g23260	BCL-2-associated athanogene 5	0.716	0.189	2.65e-229	5.3e-226	2.23027	6	3.78836
FvH4_4g24850	heat shock protein 21	0.771	0.274	7.52e-188	1.5e-184	2.14359	6	2.81387
FvH4_4g25460		0.702	0.545	3.37e-33	6.74e-30	0.6076	6	1.28807
FvH4_4g25570	Octicosapeptide/Phox/Bem1p family protein	0.676	0.589	1.22e-21	2.43e-18	0.823548	6	1.14771
FvH4_4g25620	NAD(P)-linked oxidoreductase superfamily protein	0.513	0.508	0.0012745	1	0.363523	6	1.00984
FvH4_4g26500	Protein kinase superfamily protein	0.611	0.295	6.29e-71	1.26e-67	0.828603	6	2.07119
FvH4_4g26730		0.358	0.165	8.52e-34	1.7e-30	0.711539	6	2.1697
FvH4_4g28650	Adenosylmethionine decarboxylase family protein	0.531	0.297	1.57e-45	3.15e-42	0.551994	6	1.78788
FvH4_4g32160	ribose-5-phosphate isomerase 2	0.84	0.679	2.09e-82	4.18e-79	1.03142	6	1.23711
FvH4_4g32180		0.44	0.171	5.24e-61	1.05e-57	1.22173	6	2.5731
FvH4_4g32190		0.331	0.062	9.74e-119	1.95e-115	1.16309	6	5.33871
FvH4_4g34260	DC1 domain-containing protein	0.807	0.623	3.24e-86	6.49e-83	1.38698	6	1.29535
FvH4_4g34350	similar to RCD one 2	0.362	0.183	8.35e-29	1.67e-25	0.828945	6	1.97814
FvH4_4g35190		0.862	0.659	5.72e-114	1.14e-110	1.74549	6	1.30804
FvH4_4g37040		0.589	0.24	1.92e-102	3.83e-99	1.05344	6	2.45417
FvH4_5g01440	Integrase-type DNA-binding superfamily protein	0.576	0.084	7.9e-298	1.58e-294	1.50743	6	6.85714
FvH4_5g01460	Integrase-type DNA-binding superfamily protein	0.267	0.097	3.84e-36	7.67e-33	0.646545	6	2.75258
FvH4_5g02710	BTB/POZ domain with WD40/YVTN repeat-like protein	0.638	0.422	6.21e-48	1.24e-44	0.796926	6	1.51185
FvH4_5g03320	Late embryogenesis abundant (LEA) hydroxyproline-rich glycoprotein family	0.756	0.655	1.12e-31	2.23e-28	0.95667	6	1.1542
FvH4_5g03330	Late embryogenesis abundant (LEA) hydroxyproline-rich glycoprotein family	0.602	0.385	1.7e-40	3.4e-37	1.16056	6	1.56364
FvH4_5g03340	Late embryogenesis abundant (LEA) hydroxyproline-rich glycoprotein family	0.289	0.024	3.06e-233	6.11e-230	1.24653	6	12.0417
FvH4_5g03430	Late embryogenesis abundant (LEA) hydroxyproline-rich glycoprotein family	0.642	0.201	6.42e-150	1.28e-146	1.55452	6	3.19403
FvH4_5g03440	Myzus persicae-induced lipase 1	0.933	0.631	4.14e-142	8.29e-139	1.89315	6	1.47861
FvH4_5g04160	UDP-Glycosyltransferase superfamily protein	0.322	0.086	1.33e-73	2.67e-70	0.726601	6	3.74419
FvH4_5g04370	WRKY family transcription factor	0.513	0.319	1.43e-30	2.86e-27	0.778446	6	1.60815
FvH4_5g06180	Octicosapeptide/Phox/Bem1p family protein	0.62	0.319	2.89e-72	5.79e-69	0.94215	6	1.94357
FvH4_5g07030	tetratricopeptide repeat (TPR)-containing protein	0.38	0.215	1.96e-26	3.92e-23	0.718606	6	1.76744
FvH4_5g08060	calmodulin-like 38	0.304	0.046	4.29e-137	8.59e-134	0.904953	6	6.6087
FvH4_5g14020	heat shock protein 101	0.631	0.118	8.8e-272	1.76e-268	1.90717	6	5.34746
FvH4_5g14770	light-harvesting chlorophyll-protein complex I subunit A4	0.604	0.406	3.23e-45	6.47e-42	1.27356	6	1.48768
FvH4_5g17620	nudix hydrolase homolog 4	0.844	0.648	5.77e-65	1.15e-61	1.26883	6	1.30247
FvH4_5g17660	NF-X-like 1	0.551	0.262	1.6e-67	3.21e-64	0.876391	6	2.10305
FvH4_5g17690	MAP kinase kinase 9	0.429	0.39	0.000148975	0.297951	0.558627	6	1.1
FvH4_5g18490	GRAM domain-containing protein / ABA-responsive protein-related	0.413	0.114	5.4e-98	1.08e-94	0.838243	6	3.62281
FvH4_5g18720	mitochondrion-localized small heat shock protein 23.6	0.804	0.609	1.7e-81	3.39e-78	1.53992	6	1.3202
FvH4_5g23770	UDP-glucosyl transferase 73D1	0.738	0.441	1.54e-82	3.08e-79	1.51276	6	1.67347
FvH4_5g26430	Protein of unknown function (DUF679)	0.516	0.47	1.53e-05	0.030582	0.34703	6	1.09787
FvH4_5g30940	light harvesting complex photosystem II subunit 6	0.756	0.56	9.48e-58	1.9e-54	1.1973	6	1.35
FvH4_5g35620	dicarboxylate carrier 2	0.8	0.363	5.17e-141	1.03e-137	1.6901	6	2.20386
FvH4_5g36220	ENTH/ANTH/VHS superfamily protein	0.342	0.122	5.48e-54	1.1e-50	0.696733	6	2.80328
FvH4_5g36590		0.473	0.401	1.57e-07	0.000314049	0.464064	6	1.17955
FvH4_5g36780	heat shock cognate protein 70-1	0.651	0.501	6.72e-31	1.34e-27	0.710903	6	1.2994
FvH4_5g36900	Phosphate-responsive 1 family protein	0.584	0.286	1.29e-53	2.58e-50	0.658571	6	2.04196
FvH4_5g38250		0.576	0.589	7.3e-05	0.145914	0.573084	6	0.977929
FvH4_5g39680		0.32	0.044	4.34e-161	8.67e-158	1.03587	6	7.27273
FvH4_6g02870	AUX/IAA transcriptional regulator family protein	0.698	0.549	3.93e-25	7.86e-22	0.538001	6	1.2714
FvH4_6g06320	soybean gene regulated by cold-2	0.873	0.579	1.57e-141	3.15e-138	1.44439	6	1.50777
FvH4_6g06430	histone H2A 7	0.58	0.421	8.05e-27	1.61e-23	0.918694	6	1.37767
FvH4_6g07630	basic helix-loop-helix (bHLH) DNA-binding superfamily protein	0.376	0.34	0.000316696	0.633392	0.406234	6	1.10588
FvH4_6g07790	VQ motif-containing protein	0.72	0.432	5.19e-72	1.04e-68	1.07807	6	1.66667
FvH4_6g10510	WRKY DNA-binding protein 33	0.687	0.39	9.12e-75	1.82e-71	0.977259	6	1.76154
FvH4_6g11270	transcription factor-related	0.409	0.045	1.37e-259	2.73e-256	1.1231	6	9.08889
FvH4_6g11330	Homeodomain-like superfamily protein	0.489	0.497	0.00351471	1	0.397958	6	0.983903
FvH4_6g11350	Fes1A	0.647	0.308	3.34e-98	6.68e-95	1.22213	6	2.10065
FvH4_6g12270	fructokinase-like 1	0.507	0.318	5.97e-29	1.19e-25	0.530181	6	1.59434
FvH4_6g13490	Haloacid dehalogenase-like hydrolase (HAD) superfamily protein	0.478	0.397	2.09e-09	4.17e-06	0.405936	6	1.20403
FvH4_6g14140	Histone superfamily protein	0.573	0.526	1.47e-05	0.0293688	0.381826	6	1.08935
FvH4_6g14410	C2H2-type zinc finger family protein	0.94	0.674	3.9e-118	7.79e-115	1.66254	6	1.39466
FvH4_6g17890	heat shock transcription factor A3	0.3	0.065	2.32e-87	4.65e-84	0.404355	6	4.61538
FvH4_6g23390	cleavage stimulating factor 64	0.549	0.478	1.37e-09	2.74e-06	0.336212	6	1.14854
FvH4_6g26140	CAAX amino terminal protease family protein	0.416	0.346	3.2e-06	0.00639762	0.256861	6	1.20231
FvH4_6g34740	germin-like protein 1	0.289	0.046	2.72e-122	5.44e-119	0.796865	6	6.28261
FvH4_6g34990	Tetratricopeptide repeat (TPR)-like superfamily protein	0.362	0.196	6.52e-25	1.3e-21	0.430456	6	1.84694
FvH4_6g35450	HSP20-like chaperones superfamily protein	0.511	0.089	7.61e-223	1.52e-219	2.45355	6	5.74157
FvH4_6g38450	chlorophyll A/B binding protein 1	0.293	0.075	5.01e-70	1e-66	0.696621	6	3.90667
FvH4_6g38460	chlorophyll A/B binding protein 1	0.824	0.846	3.91e-08	7.81e-05	0.484571	6	0.973995
FvH4_6g39640		0.729	0.258	4.1e-170	8.2e-167	1.59888	6	2.82558
FvH4_6g39660		0.758	0.389	7.8e-117	1.56e-113	1.54553	6	1.94859
FvH4_6g39680		0.691	0.402	9.71e-79	1.94e-75	1.37131	6	1.71891
FvH4_6g40150	photosystem I light harvesting complex gene 3	0.749	0.743	4.84e-09	9.67e-06	0.618071	6	1.00808
FvH4_6g40280	Heavy metal transport/detoxification superfamily protein	0.491	0.263	1.27e-43	2.55e-40	0.893593	6	1.86692
FvH4_6g48240	Calcium-binding EF-hand family protein	0.364	0.116	2.15e-62	4.31e-59	0.816827	6	3.13793
FvH4_6g50080	zinc finger (AN1-like) family protein	0.889	0.653	1.04e-138	2.07e-135	1.85391	6	1.36141
FvH4_6g50480		0.336	0.293	0.000706765	1	0.462074	6	1.14676
FvH4_6g53990	senescence-related gene 3	0.616	0.62	1.48e-05	0.0295224	0.400615	6	0.993548
FvH4_6g54120	GRAM domain family protein	0.869	0.455	5.77e-183	1.15e-179	2.03995	6	1.90989
FvH4_7g00880		0.376	0.304	6.55e-06	0.0130936	0.349094	6	1.23684
FvH4_7g01080	Expressed protein	0.342	0.113	1.14e-56	2.28e-53	0.78476	6	3.02655
FvH4_7g04140	cystatin B	0.776	0.662	1.92e-63	3.83e-60	1.64644	6	1.17221
FvH4_7g08920	Protein of unknown function (DUF581)	0.431	0.338	3.56e-10	7.13e-07	0.462934	6	1.27515
FvH4_7g09000	heat shock protein 70	0.673	0.311	2.22e-117	4.43e-114	1.83388	6	2.16399
FvH4_7g13400	BON association protein 1	0.564	0.266	5.69e-68	1.14e-64	1.41919	6	2.1203
FvH4_7g14900	brassinosteroid-responsive RING-H2	0.349	0.035	5.53e-242	1.11e-238	1.1519	6	9.97143
FvH4_7g15460	Late embryogenesis abundant protein	0.496	0.483	0.00725219	1	0.266058	6	1.02692
FvH4_7g15550	Fatty acid/sphingolipid desaturase	0.362	0.098	1.24e-80	2.47e-77	0.511742	6	3.69388
FvH4_7g20000		0.607	0.407	6.26e-48	1.25e-44	1.19788	6	1.4914
FvH4_7g20010		0.291	0.185	8.16e-14	1.63e-10	0.946353	6	1.57297
FvH4_7g22480	O-Glycosyl hydrolases family 17 protein	0.564	0.509	3.28e-09	6.56e-06	0.406558	6	1.10806
FvH4_7g23060	protein phosphatase 2CA	0.576	0.391	2.19e-31	4.38e-28	0.675881	6	1.47315
FvH4_7g23650	HSP20-like chaperones superfamily protein	0.489	0.07	4.49e-246	8.97e-243	1.6893	6	6.98571
FvH4_7g23710	HSP20-like chaperones superfamily protein	0.867	0.396	1.68e-204	3.36e-201	2.82746	6	2.18939
FvH4_7g25200	Integrase-type DNA-binding superfamily protein	0.451	0.087	5.47e-164	1.09e-160	1.24381	6	5.18391
FvH4_7g25910		0.642	0.259	3.49e-111	6.98e-108	1.02148	6	2.47876
FvH4_7g27540	mitochondrion-localized small heat shock protein 23.6	0.602	0.136	3.44e-206	6.88e-203	1.69599	6	4.42647
FvH4_7g28950	C-repeat-binding factor 4	0.411	0.138	1.52e-72	3.03e-69	1.08254	6	2.97826
FvH4_7g29480		0.371	0.245	4.94e-11	9.88e-08	0.31245	6	1.51429
FvH4_7g30260	heat shock protein 90.1	0.884	0.473	7.65e-182	1.53e-178	1.97543	6	1.86892
FvH4_7g30310	Copper transport protein family	0.907	0.717	2.43e-110	4.86e-107	1.2199	6	1.26499
FvH4_7g32600	SAUR-like auxin-responsive protein family	0.513	0.389	3.16e-24	6.33e-21	1.16906	6	1.31877
FvH4_7g32800	heat shock protein 21	0.256	0.025	1.91e-180	3.81e-177	1.44285	6	10.24
FvH4_1g00730	multipolar spindle 1	0.496	0.15	4.38e-81	8.76e-78	0.716974	7	3.30667
FvH4_1g01050	Reticulon family protein	0.38	0.03	3.77e-269	7.55e-266	0.629482	7	12.6667
FvH4_1g01260	temperature-induced lipocalin	0.881	0.604	4.05e-126	8.1e-123	2.24847	7	1.45861
FvH4_1g01370		0.289	0.07	3.49e-59	6.98e-56	0.965745	7	4.12857
FvH4_1g01610		0.589	0.092	2.09e-226	4.18e-223	1.63258	7	6.40217
FvH4_1g02190	Inorganic H pyrophosphatase family protein	0.278	0.048	2.23e-82	4.45e-79	0.28991	7	5.79167
FvH4_1g02500	heptahelical transmembrane protein1	0.567	0.098	2.46e-186	4.93e-183	0.659577	7	5.78571
FvH4_1g02700	indole-3-acetic acid inducible 29	0.433	0.171	6.83e-45	1.37e-41	0.546698	7	2.53216
FvH4_1g02870	blue-copper-binding protein	0.258	0.116	3.06e-18	6.12e-15	0.404298	7	2.22414
FvH4_1g02900	early nodulin-like protein 14	0.323	0.072	3.86e-74	7.71e-71	1.47771	7	4.48611
FvH4_1g03200	SPX domain gene 1	0.431	0.142	3.39e-60	6.78e-57	0.653245	7	3.03521
FvH4_1g03770	AGC (cAMP-dependent, cGMP-dependent and protein kinase C) kinase family protein	0.374	0.007	0	0	0.941867	7	53.4286
FvH4_1g04190	UDP-glucosyl transferase 78D2	0.289	0.027	2.23e-172	4.46e-169	0.46234	7	10.7037
FvH4_1g05320	alpha/beta-Hydrolases superfamily protein	0.504	0.149	1.24e-78	2.47e-75	0.535841	7	3.38255
FvH4_1g07830	calmodulin-binding family protein	0.567	0.459	2.68e-08	5.36e-05	0.302705	7	1.23529
FvH4_1g09230		0.754	0.241	1.83e-151	3.67e-148	1.80442	7	3.12863
FvH4_1g09360	sucrose synthase 4	0.609	0.286	5.33e-45	1.07e-41	0.528237	7	2.12937
FvH4_1g09610	pectin methylesterase 44	0.388	0.046	1.33e-178	2.67e-175	0.727784	7	8.43478
FvH4_1g10140	RING/U-box superfamily protein	0.283	0.219	0.000813198	1	0.261815	7	1.29224
FvH4_1g10380	Ankyrin repeat family protein	0.275	0.014	7.33e-278	1.47e-274	0.512917	7	19.6429
FvH4_1g10400	Ankyrin repeat family protein	0.365	0.059	1.08e-118	2.16e-115	0.335058	7	6.18644
FvH4_1g10500	Disease resistance-responsive (dirigent-like protein) family protein	0.343	0.012	0	0	0.738179	7	28.5833
FvH4_1g10650	basic chitinase	0.275	0.225	0.00313882	1	0.331552	7	1.22222
FvH4_1g10910	SEC14 cytosolic factor family protein / phosphoglyceride transfer family protein	0.853	0.71	8.94e-32	1.79e-28	0.832189	7	1.20141
FvH4_1g11120	RING/U-box superfamily protein	0.963	0.661	1.35e-127	2.7e-124	1.47301	7	1.45688
FvH4_1g11760	Chaperone DnaJ-domain superfamily protein	0.411	0.184	6.75e-31	1.35e-27	0.334546	7	2.2337
FvH4_1g11810	flavanone 3-hydroxylase	0.47	0.118	6.64e-97	1.33e-93	0.477308	7	3.98305
FvH4_1g12030	histone H1-3	0.714	0.356	8.71e-78	1.74e-74	1.33656	7	2.00562
FvH4_1g12590		0.572	0.308	5.31e-35	1.06e-31	0.814597	7	1.85714
FvH4_1g12700	P-loop containing nucleoside triphosphate hydrolases superfamily protein	0.326	0.042	1.66e-137	3.32e-134	0.693501	7	7.7619
FvH4_1g12720	P-loop containing nucleoside triphosphate hydrolases superfamily protein	0.371	0.043	1.89e-182	3.78e-179	0.758162	7	8.62791
FvH4_1g12900		0.87	0.288	5.57e-207	1.11e-203	1.44517	7	3.02083
FvH4_1g14170	calmodulin-like 41	0.813	0.033	0	0	1.96953	7	24.6364
FvH4_1g14400		0.337	0.009	0	0	0.380809	7	37.4444
FvH4_1g15820	KIP-related protein 2	0.266	0.036	7.23e-108	1.45e-104	0.372788	7	7.38889
FvH4_1g15830	Class I glutamine amidotransferase-like superfamily protein	0.722	0.072	0	0	1.65487	7	10.0278
FvH4_1g16050	Protein of unknown function (DUF1685)	0.414	0.297	8.91e-11	1.78e-07	0.321827	7	1.39394
FvH4_1g16310		0.351	0.134	3.5e-35	7.01e-32	0.332595	7	2.6194
FvH4_1g17080	arabinogalactan protein 18	0.83	0.529	5.86e-69	1.17e-65	1.04675	7	1.569
FvH4_1g17420	Acyl-CoA N-acyltransferases (NAT) superfamily protein	0.286	0.002	0	0	0.450791	7	143
FvH4_1g18100	phytosulfokine 4 precursor	0.331	0.053	3.24e-111	6.49e-108	0.791841	7	6.24528
FvH4_1g19270		0.858	0.751	3.21e-41	6.43e-38	0.851424	7	1.14248
FvH4_1g20110	RING/U-box superfamily protein	0.921	0.599	2.68e-88	5.35e-85	1.1869	7	1.53756
FvH4_1g20660		0.295	0.009	0	0	0.448349	7	32.7778
FvH4_1g20940		0.326	0.056	1.91e-96	3.82e-93	0.327327	7	5.82143
FvH4_1g21540	Cupredoxin superfamily protein	0.433	0.149	1.8e-57	3.6e-54	0.981218	7	2.90604
FvH4_1g22870	RAB GTPase homolog G3A	0.411	0.002	0	0	0.494354	7	205.5
FvH4_1g23290	basic helix-loop-helix (bHLH) DNA-binding superfamily protein	0.419	0.002	0	0	0.519337	7	209.5
FvH4_1g26280	ATP binding cassette subfamily B4	0.504	0.038	0	0	1.24974	7	13.2632
FvH4_1g26560	galactinol synthase 1	0.272	0.041	3.47e-98	6.93e-95	0.459681	7	6.63415
FvH4_1g26810	AMP-dependent synthetase and ligase family protein	0.371	0.025	4.12e-295	8.24e-292	0.335629	7	14.84
FvH4_1g28360	ankyrin repeat family protein / regulator of chromosome condensation (RCC1) family protein	0.462	0.356	9.49e-08	0.000189834	0.721996	7	1.29775
FvH4_1g28600	Oxidoreductase family protein	0.853	0.38	5.35e-169	1.07e-165	2.01318	7	2.24474
FvH4_1g28690	Calcium-dependent lipid-binding (CaLB domain) family protein	0.705	0.232	5.19e-123	1.04e-119	1.17432	7	3.03879
FvH4_1g28870	calmodulin like 23	0.756	0.398	4.15e-83	8.29e-80	1.21329	7	1.8995
FvH4_1g29110		0.385	0.003	0	0	1.02242	7	128.333
FvH4_1g29790	Histone superfamily protein	0.513	0.187	7.24e-68	1.45e-64	0.687998	7	2.74332
FvH4_1g29930	ARM repeat superfamily protein	0.538	0.225	2.11e-53	4.22e-50	0.813562	7	2.39111
FvH4_1g30150	Eukaryotic aspartyl protease family protein	0.45	0.044	1.21e-267	2.41e-264	0.948461	7	10.2273
FvH4_2g01250	RAC-like 3	0.55	0.328	5.1e-24	1.02e-20	0.328747	7	1.67683
FvH4_2g01340	Senescence/dehydration-associated protein-related	0.751	0.711	5.43e-08	0.000108566	0.298474	7	1.05626
FvH4_2g01430	actin depolymerizing factor 5	0.705	0.477	2.66e-46	5.33e-43	1.03837	7	1.47799
FvH4_2g01740	Pollen Ole e 1 allergen and extensin family protein	0.365	0.006	0	0	0.75365	7	60.8333
FvH4_2g01970	proline-rich protein 4	0.807	0.013	0	0	1.93746	7	62.0769
FvH4_2g03300	UDP-Glycosyltransferase superfamily protein	0.36	0.26	2.78e-07	0.000556982	0.381483	7	1.38462
FvH4_2g03340	phytosulfokine 4 precursor	0.946	0.83	1.59e-63	3.18e-60	1.16611	7	1.13976
FvH4_2g03360	Homeodomain-like superfamily protein	0.331	0.006	0	0	0.504631	7	55.1667
FvH4_2g03370	phytosulfokine 4 precursor	0.813	0.386	2.9e-106	5.79e-103	1.65851	7	2.10622
FvH4_2g04120	salt tolerance zinc finger	0.346	0.1	3.97e-56	7.95e-53	0.876271	7	3.46
FvH4_2g06050	redox responsive transcription factor 1	0.439	0.1	1.45e-108	2.89e-105	1.21808	7	4.39
FvH4_2g06060	redox responsive transcription factor 1	0.388	0.08	1.46e-101	2.92e-98	1.08488	7	4.85
FvH4_2g06450	alpha/beta-Hydrolases superfamily protein	0.694	0.255	4.73e-113	9.46e-110	0.831278	7	2.72157
FvH4_2g06670	Protein of unknown function (DUF1645)	0.524	0.284	3.05e-29	6.1e-26	0.465916	7	1.84507
FvH4_2g07450	long-chain acyl-CoA synthetase 2	0.595	0.027	0	0	1.32454	7	22.037
FvH4_2g08100	Protein of unknown function (DUF677)	0.482	0.37	1.78e-07	0.000355303	0.27548	7	1.3027
FvH4_2g08520		0.334	0.077	2.36e-75	4.71e-72	1.03438	7	4.33766
FvH4_2g08560		0.334	0.01	0	0	1.22465	7	33.4
FvH4_2g08920		0.833	0.73	1.59e-51	3.18e-48	1.403	7	1.1411
FvH4_2g10040		0.728	0.493	1.64e-66	3.27e-63	1.39196	7	1.47667
FvH4_2g11410	aldehyde dehydrogenase 6B2	0.467	0.174	2.85e-55	5.7e-52	0.545462	7	2.68391
FvH4_2g13410		0.751	0.249	1.75e-139	3.5e-136	1.49916	7	3.01606
FvH4_2g14750	alcohol dehydrogenase 1	0.303	0.129	2.95e-24	5.9e-21	0.679399	7	2.34884
FvH4_2g14860	Nodulin MtN3 family protein	0.51	0.404	1.32e-06	0.00264832	0.426914	7	1.26238
FvH4_2g15290		0.521	0.025	0	0	1.17062	7	20.84
FvH4_2g16000	SKU5 similar 5	0.955	0.237	0	0	3.22714	7	4.02954
FvH4_2g17060	hydroxy methylglutaryl CoA reductase 1	0.533	0.363	2.47e-15	4.94e-12	0.416023	7	1.46832
FvH4_2g17620	ARF-GAP domain 11	0.691	0.528	8.7e-24	1.74e-20	0.594974	7	1.30871
FvH4_2g17820	Bifunctional inhibitor/lipid-transfer protein/seed storage 2S albumin superfamily protein	0.578	0.109	3.73e-180	7.45e-177	1.15269	7	5.30275
FvH4_2g18000	Auxin-responsive family protein	0.51	0.083	1.37e-189	2.74e-186	1.46688	7	6.14458
FvH4_2g18040	AGC (cAMP-dependent, cGMP-dependent and protein kinase C) kinase family protein	0.844	0.184	1.92e-287	3.84e-284	1.79421	7	4.58696
FvH4_2g18070	plant U-box 9	0.669	0.207	6.68e-130	1.34e-126	0.817551	7	3.23188
FvH4_2g18090	Protein of unknown function (DUF506)	0.343	0.05	4.3e-129	8.6e-126	0.549138	7	6.86
FvH4_2g19680		0.581	0.013	0	0	2.00633	7	44.6923
FvH4_2g20070	glutathione S-transferase TAU 8	0.535	0.375	3.34e-18	6.69e-15	0.726484	7	1.42667
FvH4_2g20080	glutathione S-transferase tau 7	0.32	0.09	1.29e-53	2.59e-50	0.484412	7	3.55556
FvH4_2g20090	glutathione S-transferase TAU 8	0.901	0.829	3.13e-40	6.26e-37	1.17238	7	1.08685
FvH4_2g20300	pleiotropic drug resistance 12	0.972	0.54	2.67e-200	5.34e-197	2.10766	7	1.8
FvH4_2g20480	Haem oxygenase-like, multi-helical	0.544	0.244	9.12e-57	1.82e-53	1.08965	7	2.22951
FvH4_2g22140		0.278	0.048	1.15e-87	2.3e-84	1.2383	7	5.79167
FvH4_2g22170	cytochrome P450, family 94, subfamily B, polypeptide 1	0.595	0.047	0	0	1.82377	7	12.6596
FvH4_2g22280	winged-helix DNA-binding transcription factor family protein	0.816	0.628	9.72e-51	1.94e-47	0.966343	7	1.29936
FvH4_2g23960	alpha/beta-Hydrolases superfamily protein	0.501	0.334	7.07e-14	1.41e-10	0.250589	7	1.5
FvH4_2g24030	Eukaryotic aspartyl protease family protein	0.615	0.086	5.55e-270	1.11e-266	1.02602	7	7.15116
FvH4_2g24330	Leucine-rich repeat (LRR) family protein	0.331	0.001	0	0	0.754395	7	331
FvH4_2g24800	sodium hydrogen exchanger 2	0.592	0.411	2.34e-22	4.67e-19	0.685861	7	1.44039
FvH4_2g25710	Plant invertase/pectin methylesterase inhibitor superfamily protein	0.643	0.006	0	0	1.86327	7	107.167
FvH4_2g26080	Integrase-type DNA-binding superfamily protein	0.708	0.582	3.36e-29	6.72e-26	0.942355	7	1.21649
FvH4_2g26440	flavonol synthase 1	0.408	0.025	0	0	0.553167	7	16.32
FvH4_2g28260		0.36	0.059	1.25e-123	2.5e-120	0.664113	7	6.10169
FvH4_2g29820	pleiotropic drug resistance 12	0.779	0.026	0	0	2.63197	7	29.9615
FvH4_2g32040	PYR1-like 2	0.34	0.003	0	0	0.454322	7	113.333
FvH4_2g32070	Pyridoxal phosphate phosphatase-related protein	0.306	0.008	0	0	0.443252	7	38.25
FvH4_2g32230	arabinogalactan protein 15	0.771	0.514	5.77e-43	1.15e-39	0.74728	7	1.5
FvH4_2g33050	ZCF37	0.694	0.254	7.03e-116	1.41e-112	1.38092	7	2.73228
FvH4_2g33140	voltage dependent anion channel 2	0.272	0.013	6.96e-283	1.39e-279	0.390457	7	20.9231
FvH4_2g33280	Glycosyl hydrolase family 35 protein	0.329	0.013	0	0	1.0124	7	25.3077
FvH4_2g33310	Uncharacterised protein family SERF	0.584	0.377	2.5e-23	4.99e-20	0.488531	7	1.54907
FvH4_2g33990	SPla/RYanodine receptor (SPRY) domain-containing protein	0.263	0.126	8.28e-16	1.66e-12	0.258402	7	2.0873
FvH4_2g34070	poly(A) binding protein 8	0.312	0.094	8.93e-47	1.79e-43	0.787329	7	3.31915
FvH4_2g36250	BURP domain-containing protein	0.552	0.018	0	0	2.83228	7	30.6667
FvH4_2g36290	hemoglobin 3	0.45	0.398	0.0010349	1	0.333182	7	1.13065
FvH4_2g36880	H(+)-ATPase 5	0.958	0.625	2.42e-108	4.84e-105	1.7946	7	1.5328
FvH4_2g36990	3-ketoacyl-CoA synthase 10	0.603	0.022	0	0	1.11661	7	27.4091
FvH4_2g37780	SKU5 similar 5	0.348	0.134	1.08e-35	2.15e-32	0.809939	7	2.59701
FvH4_2g38020	DC1 domain-containing protein	0.408	0.02	0	0	0.471922	7	20.4
FvH4_2g38230	Leucine-rich receptor-like protein kinase family protein	0.513	0.013	0	0	0.593147	7	39.4615
FvH4_2g38480	GAST1 protein homolog 1	0.431	0.044	1.56e-244	3.13e-241	1.60374	7	9.79545
FvH4_2g38500	Gibberellin-regulated family protein	0.45	0.003	0	0	1.22173	7	150
FvH4_2g39930	Protein of unknown function (DUF1195)	0.3	0.067	1.48e-67	2.96e-64	0.537408	7	4.47761
FvH4_2g40480	Uncharacterised protein family (UPF0114)	0.567	0.198	8.36e-90	1.67e-86	1.75096	7	2.86364
FvH4_2g41100	chorismate mutase 2	0.714	0.347	5.61e-71	1.12e-67	0.783196	7	2.05764
FvH4_3g00840	xyloglucan endotransglycosylase 6	0.669	0.043	0	0	2.8444	7	15.5581
FvH4_3g00850	xyloglucan endotransglycosylase 6	0.436	0.028	0	0	2.16144	7	15.5714
FvH4_3g00990	acyl-CoA sterol acyl transferase 1	0.346	0.052	1.84e-128	3.68e-125	0.729406	7	6.65385
FvH4_3g01140	Protein kinase superfamily protein	0.51	0.006	0	0	0.764449	7	85
FvH4_3g01710	aspartic proteinase A1	0.261	0.045	1.97e-79	3.94e-76	0.365272	7	5.8
FvH4_3g01760	S-adenosyl-L-methionine-dependent methyltransferases superfamily protein	0.275	0.091	5.12e-33	1.02e-29	0.304605	7	3.02198
FvH4_3g02090	Peroxidase superfamily protein	0.3	0.125	3.31e-25	6.62e-22	0.43247	7	2.4
FvH4_3g02960	Aldolase-type TIM barrel family protein	0.394	0.121	4.88e-54	9.75e-51	0.298938	7	3.2562
FvH4_3g03610	Calcium-binding EF-hand family protein	0.278	0.01	0	0	0.460806	7	27.8
FvH4_3g03780	MYB-like 102	0.541	0.161	8.45e-92	1.69e-88	0.651453	7	3.36025
FvH4_3g03810	Wound-responsive family protein	0.351	0.093	9.83e-64	1.97e-60	0.53077	7	3.77419
FvH4_3g03900	sugar transporter 1	0.943	0.535	4.1e-126	8.21e-123	1.67645	7	1.76262
FvH4_3g03960	NAD(P)H dehydrogenase B2	0.83	0.402	1.95e-134	3.9e-131	1.55063	7	2.06468
FvH4_3g04450		0.762	0.036	0	0	1.71506	7	21.1667
FvH4_3g04900	CBS domain-containing protein	0.771	0.282	1.46e-138	2.91e-135	1.14865	7	2.73404
FvH4_3g04980	Early-responsive to dehydration stress protein (ERD4)	0.813	0.55	2.56e-39	5.12e-36	0.703406	7	1.47818
FvH4_3g05650	potassium channel in Arabidopsis thaliana 1	0.708	0.092	0	0	1.49678	7	7.69565
FvH4_3g05900		0.756	0.256	3.36e-158	6.72e-155	1.19899	7	2.95312
FvH4_3g05910	Ankyrin repeat family protein	0.346	0.007	0	0	0.569922	7	49.4286
FvH4_3g05950	pathogenesis-related 4	0.399	0.331	0.00125671	1	0.83816	7	1.20544
FvH4_3g06610	GDSL-like Lipase/Acylhydrolase superfamily protein	0.606	0.033	0	0	1.17324	7	18.3636
FvH4_3g07080		0.89	0.066	0	0	2.53379	7	13.4848
FvH4_3g08400	Optic atrophy 3 protein (OPA3)	0.567	0.364	7.91e-28	1.58e-24	0.588988	7	1.55769
FvH4_3g10950		0.578	0.23	4.1e-67	8.21e-64	1.1311	7	2.51304
FvH4_3g10960	FAD-binding Berberine family protein	0.799	0.539	9.4e-37	1.88e-33	1.01672	7	1.48237
FvH4_3g14640	glyceraldehyde-3-phosphate dehydrogenase of plastid 1	0.7	0.126	9.34e-250	1.87e-246	0.997407	7	5.55556
FvH4_3g16360	glutathione S-transferase TAU 19	0.606	0.397	1.39e-21	2.77e-18	0.338813	7	1.52645
FvH4_3g16620	VQ motif-containing protein	0.739	0.307	1.15e-116	2.3e-113	1.64778	7	2.40717
FvH4_3g17500		0.405	0.22	1.09e-20	2.19e-17	1.41307	7	1.84091
FvH4_3g18380	D-mannose binding lectin protein with Apple-like carbohydrate-binding domain	0.771	0.714	0.000301777	0.603554	0.418318	7	1.07983
FvH4_3g18430	phosphoenolpyruvate carboxylase 1	0.428	0.187	3.03e-34	6.07e-31	0.288464	7	2.28877
FvH4_3g20620	Protein of unknown function (DUF1218)	0.487	0.198	3.9e-50	7.8e-47	0.319663	7	2.4596
FvH4_3g23040		0.836	0.019	0	0	2.61107	7	44
FvH4_3g23750	RmlC-like cupins superfamily protein	0.252	0.024	3.27e-147	6.54e-144	0.582094	7	10.5
FvH4_3g26280		0.487	0.022	0	0	1.60641	7	22.1364
FvH4_3g27100	Bifunctional inhibitor/lipid-transfer protein/seed storage 2S albumin superfamily protein	0.754	0.192	6.71e-197	1.34e-193	1.42726	7	3.92708
FvH4_3g28460	ABC-2 type transporter family protein	0.419	0.018	0	0	0.526142	7	23.2778
FvH4_3g29900	PHYTOSULFOKINE 3 PRECURSOR	0.38	0.004	0	0	0.787655	7	95
FvH4_3g29980	cellulose synthase-like A02	0.456	0.115	9.17e-94	1.83e-90	0.482842	7	3.96522
FvH4_3g30320	Bifunctional inhibitor/lipid-transfer protein/seed storage 2S albumin superfamily protein	0.561	0.027	0	0	2.71895	7	20.7778
FvH4_3g32260	plasma membrane intrinsic protein 2	0.586	0.194	1.13e-89	2.26e-86	1.10693	7	3.02062
FvH4_3g33630	tetraspanin3	0.323	0.086	2.58e-54	5.15e-51	0.321076	7	3.75581
FvH4_3g34560	Histone superfamily protein	0.782	0.653	1.57e-27	3.13e-24	0.727614	7	1.19755
FvH4_3g34690	3-ketoacyl-CoA synthase 12	0.416	0.006	0	0	0.885049	7	69.3333
FvH4_3g35020	C2H2-type zinc finger family protein	0.303	0.139	5.02e-19	1e-15	0.434765	7	2.17986
FvH4_3g35140		0.802	0.737	1.3e-32	2.6e-29	0.77927	7	1.0882
FvH4_3g35180	Histone superfamily protein	0.68	0.426	1.76e-43	3.51e-40	0.874502	7	1.59624
FvH4_3g35190		0.776	0.723	1.26e-11	2.52e-08	0.395687	7	1.07331
FvH4_3g35220	Histone superfamily protein	0.541	0.364	8.96e-16	1.79e-12	0.255944	7	1.48626
FvH4_3g35330	histone H2A 12	0.748	0.442	1.03e-69	2.06e-66	1.10962	7	1.69231
FvH4_3g35380	Histone superfamily protein	0.697	0.58	5.97e-14	1.19e-10	0.455879	7	1.20172
FvH4_3g35440	Histone superfamily protein	0.788	0.726	3.62e-25	7.24e-22	0.618569	7	1.0854
FvH4_3g35450		0.368	0.084	4.96e-78	9.92e-75	0.392248	7	4.38095
FvH4_3g35500		0.734	0.633	2.87e-19	5.74e-16	0.723965	7	1.15956
FvH4_3g35520		0.813	0.706	3.82e-33	7.64e-30	0.919608	7	1.15156
FvH4_3g35610	dessication-induced 1VOC superfamily protein	0.428	0.01	0	0	0.664589	7	42.8
FvH4_3g35930	XB3 ortholog 1 in Arabidopsis thaliana	0.524	0.122	5.97e-127	1.19e-123	0.63135	7	4.29508
FvH4_3g35980	ENTH/VHS family protein	0.414	0.024	0	0	0.584685	7	17.25
FvH4_3g36780	Haloacid dehalogenase-like hydrolase (HAD) superfamily protein	0.788	0.537	5.18e-41	1.04e-37	0.530246	7	1.46741
FvH4_3g37460	tubulin beta chain 3	0.632	0.607	3.11e-11	6.21e-08	0.686081	7	1.04119
FvH4_3g40570	cinnamate-4-hydroxylase	0.518	0.369	1.06e-10	2.13e-07	0.379266	7	1.40379
FvH4_3g41040	Insulinase (Peptidase family M16) family protein	0.329	0.012	0	0	0.738742	7	27.4167
FvH4_3g41930	seed imbibition 1	0.703	0.12	2.63e-268	5.26e-265	1.67113	7	5.85833
FvH4_3g43500	beta glucosidase 12	0.252	0.141	6.7e-11	1.34e-07	0.716436	7	1.78723
FvH4_3g44810	Family of unknown function (DUF716)	0.751	0.224	8.27e-158	1.65e-154	1.66336	7	3.35268
FvH4_3g44850	Bifunctional inhibitor/lipid-transfer protein/seed storage 2S albumin superfamily protein	0.521	0.016	0	0	1.12571	7	32.5625
FvH4_3g46010	cinnamyl alcohol dehydrogenase 9	0.357	0.031	7.56e-232	1.51e-228	1.52212	7	11.5161
FvH4_4g01290	Chlorophyll A-B binding family protein	0.776	0.227	1.5e-172	3e-169	1.71357	7	3.4185
FvH4_4g01980	3-ketoacyl-CoA synthase 2	0.731	0.036	0	0	1.90603	7	20.3056
FvH4_4g02010	CBL-interacting protein kinase 4	0.637	0.085	4.41e-302	8.83e-299	1.31796	7	7.49412
FvH4_4g02990	cellulose synthase like G2	0.518	0.379	1.03e-14	2.07e-11	0.818212	7	1.36675
FvH4_4g03000	Protein kinase superfamily protein	0.507	0.005	0	0	0.741706	7	101.4
FvH4_4g03540	phosphate transporter 1;7	0.283	0.022	3.6e-197	7.2e-194	0.831865	7	12.8636
FvH4_4g05760	Pectin lyase-like superfamily protein	0.261	0.047	1.93e-76	3.86e-73	0.523674	7	5.55319
FvH4_4g05930	alternative oxidase 2	0.722	0.536	1.6e-42	3.2e-39	1.23745	7	1.34701
FvH4_4g09160	xyloglucan endotransglycosylase 6	0.317	0.002	0	0	0.810771	7	158.5
FvH4_4g09300	Uncharacterised protein family (UPF0497)	0.513	0.013	0	0	0.908257	7	39.4615
FvH4_4g10190	Fatty acid hydroxylase superfamily	0.618	0.04	0	0	0.9976	7	15.45
FvH4_4g10360	IQ-domain 13	0.558	0.172	2.64e-85	5.27e-82	0.385825	7	3.24419
FvH4_4g10640	homolog of carrot EP3-3 chitinase	0.878	0.709	2.86e-33	5.73e-30	1.45339	7	1.23836
FvH4_4g10780	multidrug resistance-associated protein 3	0.822	0.251	6.22e-199	1.24e-195	1.61627	7	3.2749
FvH4_4g10860	pfkB-like carbohydrate kinase family protein	0.589	0.186	4.02e-91	8.03e-88	0.456268	7	3.16667
FvH4_4g11920	Bifunctional inhibitor/lipid-transfer protein/seed storage 2S albumin superfamily protein	0.87	0.123	0	0	2.66738	7	7.07317
FvH4_4g12830	FKBP-type peptidyl-prolyl cis-trans isomerase family protein	0.261	0.108	1.64e-20	3.29e-17	0.382338	7	2.41667
FvH4_4g12960	xyloglucan endotransglucosylase/hydrolase 16	0.363	0.012	0	0	1.20947	7	30.25
FvH4_4g13260	NAD(P)-binding Rossmann-fold superfamily protein	0.85	0.697	8.21e-39	1.64e-35	0.730545	7	1.21951
FvH4_4g14530	basic helix-loop-helix (bHLH) DNA-binding superfamily protein	0.317	0.002	0	0	0.404893	7	158.5
FvH4_4g15850	basic helix-loop-helix (bHLH) DNA-binding superfamily protein	0.516	0.006	0	0	0.73342	7	86
FvH4_4g18620		0.28	0.005	0	0	0.648291	7	56
FvH4_4g20640		0.674	0.492	9.9e-23	1.98e-19	1.01746	7	1.36992
FvH4_4g21380	P-glycoprotein 11	0.861	0.203	8.53e-280	1.71e-276	2.42301	7	4.24138
FvH4_4g21530	CBL-interacting protein kinase 1	0.793	0.155	1.02e-284	2.05e-281	1.28426	7	5.11613
FvH4_4g21600	ATP binding cassette subfamily B4	0.663	0.248	4.32e-105	8.64e-102	1.93367	7	2.67339
FvH4_4g23000	jasmonate-zim-domain protein 10	0.836	0.443	1.32e-83	2.64e-80	0.972105	7	1.88713
FvH4_4g23010	Uncharacterised conserved protein UCP015417, vWA	0.3	0.019	6.88e-251	1.38e-247	0.633702	7	15.7895
FvH4_4g23040	GRAM domain family protein	0.623	0.159	1.01e-129	2.02e-126	0.939518	7	3.91824
FvH4_4g23200	Pollen Ole e 1 allergen and extensin family protein	0.482	0.005	0	0	1.03264	7	96.4
FvH4_4g23670	glycosylphosphatidylinositol-anchored lipid protein transfer 1	0.609	0.028	0	0	1.10279	7	21.75
FvH4_4g25050	beta-ketoacyl reductase 1	0.552	0.267	1.82e-42	3.64e-39	0.757506	7	2.06742
FvH4_4g25610	NAD(P)-linked oxidoreductase superfamily protein	0.465	0.063	9.8e-200	1.96e-196	0.782023	7	7.38095
FvH4_4g25640		0.482	0.01	0	0	1.1202	7	48.2
FvH4_4g26500	Protein kinase superfamily protein	0.717	0.295	3.59e-109	7.18e-106	1.96848	7	2.43051
FvH4_4g27340		0.331	0.161	1.92e-18	3.84e-15	0.443654	7	2.0559
FvH4_4g27410	Homocysteine S-methyltransferase family protein	0.337	0.028	4.3e-224	8.6e-221	0.463865	7	12.0357
FvH4_4g27420	3-ketoacyl-CoA synthase 6	0.552	0.043	0	0	0.900608	7	12.8372
FvH4_4g28360	ABC-2 type transporter family protein	0.382	0.002	0	0	0.519193	7	191
FvH4_4g29200		0.626	0.061	0	0	1.83334	7	10.2623
FvH4_4g29210		0.365	0.01	0	0	0.720812	7	36.5
FvH4_4g32140		0.499	0.177	1.59e-56	3.18e-53	0.543959	7	2.81921
FvH4_4g32180		0.527	0.171	3.37e-74	6.75e-71	0.884504	7	3.08187
FvH4_4g32190		0.323	0.064	2.13e-85	4.27e-82	0.905589	7	5.04688
FvH4_4g32310		0.314	0.173	1.95e-14	3.91e-11	0.37008	7	1.81503
FvH4_4g32390	NHL domain-containing protein	0.589	0.203	6.82e-100	1.36e-96	1.70622	7	2.90148
FvH4_4g32520	xylose isomerase family protein	0.714	0.42	4.6e-71	9.19e-68	1.3928	7	1.7
FvH4_4g33940	glycosyl hydrolase 9B1	0.329	0.067	2.09e-90	4.17e-87	1.60967	7	4.91045
FvH4_4g33970	Plant invertase/pectin methylesterase inhibitor superfamily	0.354	0.002	0	0	1.25358	7	177
FvH4_4g34350	similar to RCD one 2	0.564	0.18	1.08e-96	2.16e-93	1.34975	7	3.13333
FvH4_4g34660	aldehyde dehydrogenase 2B7	0.518	0.101	3.04e-147	6.09e-144	0.511204	7	5.12871
FvH4_4g34890	MLP-like protein 423	0.326	0.045	2.29e-125	4.57e-122	0.433359	7	7.24444
FvH4_4g36960		0.643	0.08	0	0	0.962879	7	8.0375
FvH4_5g00090	Lactate/malate dehydrogenase family protein	0.773	0.716	4.18e-18	8.37e-15	0.605293	7	1.07961
FvH4_5g00270	Haloacid dehalogenase-like hydrolase (HAD) superfamily protein	0.416	0.013	0	0	0.598873	7	32
FvH4_5g01690	myo-inositol oxygenase 1	0.476	0.239	6.73e-35	1.35e-31	0.872688	7	1.99163
FvH4_5g01930	NAD(P)-binding Rossmann-fold superfamily protein	0.674	0.052	0	0	1.88204	7	12.9615
FvH4_5g02050	S-adenosyl-L-methionine-dependent methyltransferases superfamily protein	0.357	0.237	1.47e-08	2.95e-05	0.283725	7	1.50633
FvH4_5g02710	BTB/POZ domain with WD40/YVTN repeat-like protein	0.609	0.424	4.13e-30	8.26e-27	0.871433	7	1.43632
FvH4_5g03140	Heavy metal transport/detoxification superfamily protein	0.626	0.21	5.2e-107	1.04e-103	1.35105	7	2.98095
FvH4_5g03210	WRKY family transcription factor	0.405	0.311	2.4e-07	0.000480339	0.503113	7	1.30225
FvH4_5g03320	Late embryogenesis abundant (LEA) hydroxyproline-rich glycoprotein family	0.748	0.656	2.57e-08	5.14e-05	0.506542	7	1.14024
FvH4_5g03340	Late embryogenesis abundant (LEA) hydroxyproline-rich glycoprotein family	0.286	0.025	6.25e-178	1.25e-174	0.939141	7	11.44
FvH4_5g03430	Late embryogenesis abundant (LEA) hydroxyproline-rich glycoprotein family	0.507	0.206	1.46e-56	2.91e-53	1.40192	7	2.46117
FvH4_5g03440	Myzus persicae-induced lipase 1	0.759	0.636	2.19e-20	4.39e-17	1.10628	7	1.1934
FvH4_5g03630	disease resistance protein (TIR-NBS-LRR class), putative	0.275	0.074	8.5e-46	1.7e-42	0.279469	7	3.71622
FvH4_5g04150		0.578	0.024	0	0	1.19507	7	24.0833
FvH4_5g04370	WRKY family transcription factor	0.399	0.322	1.43e-05	0.0285625	0.487609	7	1.23913
FvH4_5g05180	basic helix-loop-helix (bHLH) DNA-binding superfamily protein	0.283	0.207	1.86e-05	0.037119	0.288551	7	1.36715
FvH4_5g06180	Octicosapeptide/Phox/Bem1p family protein	0.448	0.324	3.5e-10	7.01e-07	0.364587	7	1.38272
FvH4_5g08060	calmodulin-like 38	0.34	0.047	1.75e-135	3.5e-132	0.65376	7	7.23404
FvH4_5g10200	cinnamyl-alcohol dehydrogenase	0.839	0.614	3.26e-72	6.52e-69	1.20066	7	1.36645
FvH4_5g10430	2-oxoglutarate (2OG) and Fe(II)-dependent oxygenase superfamily protein	0.314	0.188	6.56e-13	1.31e-09	0.833995	7	1.67021
FvH4_5g10920	Protein of unknown function, DUF538	0.303	0.005	0	0	0.407834	7	60.6
FvH4_5g12490	Uncharacterised conserved protein UCP015417, vWA	0.589	0.095	6.98e-221	1.4e-217	0.992484	7	6.2
FvH4_5g12520	Eukaryotic aspartyl protease family protein	0.414	0.005	0	0	0.730452	7	82.8
FvH4_5g13660	SPIRAL1-like2	0.68	0.278	8.92e-95	1.78e-91	0.924164	7	2.44604
FvH4_5g13870	Mitochondrial substrate carrier family protein	0.561	0.07	9.68e-274	1.94e-270	1.19235	7	8.01429
FvH4_5g14010	Cytochrome P450 superfamily protein	0.482	0.019	0	0	0.911351	7	25.3684
FvH4_5g15010	glutathione S-transferase tau 9	0.377	0.008	0	0	1.05352	7	47.125
FvH4_5g15020	glutathione S-transferase tau 9	0.439	0.168	2.52e-49	5.03e-46	0.830392	7	2.6131
FvH4_5g15120	glutathione S-transferase TAU 10	0.295	0.072	1.27e-59	2.55e-56	0.527181	7	4.09722
FvH4_5g15850	catalytics	0.425	0.101	1.37e-93	2.75e-90	0.5463	7	4.20792
FvH4_5g16370		0.561	0.172	3.77e-102	7.54e-99	0.934103	7	3.26163
FvH4_5g17620	nudix hydrolase homolog 4	0.756	0.651	3.67e-11	7.33e-08	0.297822	7	1.16129
FvH4_5g17660	NF-X-like 1	0.632	0.262	2.13e-81	4.26e-78	1.03377	7	2.41221
FvH4_5g17700	STELAR K+ outward rectifier	0.3	0.002	0	0	0.51754	7	150
FvH4_5g17900	NAD(P)-linked oxidoreductase superfamily protein	0.796	0.68	2e-28	3.99e-25	1.024	7	1.17059
FvH4_5g18420	YELLOW STRIPE like 7	0.487	0.233	1.48e-30	2.95e-27	0.410444	7	2.09013
FvH4_5g18540	Endosomal targeting BRO1-like domain-containing protein	0.598	0.053	0	0	0.802457	7	11.283
FvH4_5g18720	mitochondrion-localized small heat shock protein 23.6	0.813	0.61	6.94e-64	1.39e-60	1.20458	7	1.33279
FvH4_5g19980	alpha/beta-Hydrolases superfamily protein	0.771	0.172	1.03e-231	2.06e-228	1.41328	7	4.48256
FvH4_5g20090	HXXXD-type acyl-transferase family protein	0.36	0.008	0	0	0.737645	7	45
FvH4_5g21090	Mannose-6-phosphate isomerase, type I	0.283	0.017	8.65e-253	1.73e-249	0.628223	7	16.6471
FvH4_5g21690	aluminum-activated, malate transporter 12	0.799	0.026	0	0	2.66765	7	30.7308
FvH4_5g22420	NAD(P)-binding Rossmann-fold superfamily protein	0.45	0.043	1.62e-271	3.24e-268	0.760133	7	10.4651
FvH4_5g24160	alternative oxidase 1A	0.28	0.021	2.77e-209	5.54e-206	0.92321	7	13.3333
FvH4_5g24950	Uncharacterised protein family (UPF0497)	0.629	0.034	0	0	0.970613	7	18.5
FvH4_5g25150	cytochrome P450, family 707, subfamily A, polypeptide 1	0.303	0.01	0	0	0.755241	7	30.3
FvH4_5g26420	GCK domain-containing protein	0.663	0.279	3.57e-94	7.14e-91	1.28769	7	2.37634
FvH4_5g26470	CP12 domain-containing protein 3	0.773	0.366	7.5e-115	1.5e-111	1.29474	7	2.11202
FvH4_5g26660	Protein of unknown function, DUF538	0.674	0.103	1.2e-280	2.39e-277	2.2119	7	6.54369
FvH4_5g27250	Chitinase family protein	0.487	0.31	8.94e-15	1.79e-11	0.700186	7	1.57097
FvH4_5g32180	serine-type endopeptidase inhibitors	0.504	0.349	2.85e-13	5.7e-10	0.820385	7	1.44413
FvH4_5g32320	myb domain protein 3	0.487	0.368	3.09e-09	6.19e-06	0.261752	7	1.32337
FvH4_5g32640	12-oxophytodienoate reductase 1	0.484	0.303	1.72e-18	3.44e-15	0.519163	7	1.59736
FvH4_5g32810	Disease resistance protein (CC-NBS-LRR class) family	0.385	0.137	2.11e-44	4.21e-41	0.372859	7	2.81022
FvH4_5g32900	GDSL-like Lipase/Acylhydrolase superfamily protein	0.847	0.059	0	0	4.39429	7	14.3559
FvH4_5g33180	Integrase-type DNA-binding superfamily protein	0.436	0.358	1.6e-08	3.19e-05	0.785935	7	1.21788
FvH4_5g33740	phosphoenolpyruvate carboxykinase 1	0.456	0.034	0	0	0.726848	7	13.4118
FvH4_5g35620	dicarboxylate carrier 2	0.476	0.372	4.99e-08	9.98e-05	0.437915	7	1.27957
FvH4_5g36900	Phosphate-responsive 1 family protein	0.796	0.283	1.09e-154	2.18e-151	2.75344	7	2.81272
FvH4_5g36910	Phosphate-responsive 1 family protein	0.493	0.057	1.64e-249	3.28e-246	1.81621	7	8.64912
FvH4_5g36920	Phosphate-responsive 1 family protein	0.72	0.567	2.87e-14	5.74e-11	0.364544	7	1.26984
FvH4_5g36930	Phosphate-responsive 1 family protein	0.788	0.17	2.03e-243	4.06e-240	2.03026	7	4.63529
FvH4_5g38070	sulfate transporter 1;3	0.36	0.068	3.04e-103	6.08e-100	0.64685	7	5.29412
FvH4_5g38250		0.839	0.584	4.76e-65	9.52e-62	1.03959	7	1.43664
FvH4_6g01010	VPS54	0.671	0.239	1.67e-109	3.34e-106	0.937054	7	2.80753
FvH4_6g01370	GDSL-like Lipase/Acylhydrolase superfamily protein	0.365	0.003	0	0	1.57534	7	121.667
FvH4_6g02090	phosphoenolpyruvate carboxylase kinase 1	0.312	0.128	6.15e-27	1.23e-23	0.325995	7	2.4375
FvH4_6g02630	winged-helix DNA-binding transcription factor family protein	0.68	0.591	1.18e-12	2.37e-09	0.594659	7	1.15059
FvH4_6g03050	NAD(P)-linked oxidoreductase superfamily protein	0.476	0.22	1.51e-35	3.02e-32	0.618429	7	2.16364
FvH4_6g03070	NAD(P)-linked oxidoreductase superfamily protein	0.748	0.124	8.21e-304	1.64e-300	1.61786	7	6.03226
FvH4_6g03090		0.482	0.228	1.16e-29	2.33e-26	0.406129	7	2.11404
FvH4_6g03110	NAD(P)-linked oxidoreductase superfamily protein	0.924	0.609	9.55e-135	1.91e-131	1.73456	7	1.51724
FvH4_6g03180		0.734	0.571	1.21e-21	2.41e-18	1.42998	7	1.28546
FvH4_6g04950	Histone superfamily protein	0.643	0.389	6.72e-39	1.34e-35	0.581082	7	1.65296
FvH4_6g05920		0.408	0.104	2.76e-81	5.51e-78	0.60004	7	3.92308
FvH4_6g06430	histone H2A 7	0.501	0.423	0.000585652	1	0.313364	7	1.1844
FvH4_6g06950	white-brown complex homolog protein 11	0.507	0.026	0	0	0.829652	7	19.5
FvH4_6g07630	basic helix-loop-helix (bHLH) DNA-binding superfamily protein	0.725	0.333	6.47e-80	1.29e-76	0.668622	7	2.17718
FvH4_6g07790	VQ motif-containing protein	0.731	0.433	2.68e-44	5.37e-41	0.66934	7	1.68822
FvH4_6g07810	P-loop containing nucleoside triphosphate hydrolases superfamily protein	0.649	0.352	1.38e-54	2.77e-51	0.435046	7	1.84375
FvH4_6g07820	Protein of unknown function, DUF538	0.53	0.023	0	0	1.00893	7	23.0435
FvH4_6g07830	Protein of unknown function, DUF538	0.473	0.022	0	0	1.06791	7	21.5
FvH4_6g08000	NOD26-like intrinsic protein 1;2	0.884	0.025	0	0	2.94351	7	35.36
FvH4_6g08500	aspartic proteinase A1	0.28	0.074	1.33e-49	2.66e-46	0.399849	7	3.78378
FvH4_6g08600		0.657	0.176	1.92e-146	3.84e-143	1.27626	7	3.73295
FvH4_6g09280	Late embryogenesis abundant (LEA) hydroxyproline-rich glycoprotein family	0.431	0.15	8.34e-53	1.67e-49	0.516172	7	2.87333
FvH4_6g09970	lipid transfer protein 4	0.626	0.033	0	0	2.7111	7	18.9697
FvH4_6g10200		0.371	0.092	1.31e-73	2.62e-70	0.54656	7	4.03261
FvH4_6g10500	RNI-like superfamily protein	0.303	0.044	1.39e-112	2.78e-109	0.354374	7	6.88636
FvH4_6g10510	WRKY DNA-binding protein 33	0.751	0.391	5.47e-89	1.09e-85	1.21042	7	1.92072
FvH4_6g10770	ferretin 1	0.762	0.603	3.49e-23	6.98e-20	0.763253	7	1.26368
FvH4_6g11270	transcription factor-related	0.365	0.048	3.05e-152	6.11e-149	0.70382	7	7.60417
FvH4_6g11360	2-oxoglutarate (2OG) and Fe(II)-dependent oxygenase superfamily protein	0.779	0.456	3.86e-57	7.73e-54	0.933528	7	1.70833
FvH4_6g11780		0.258	0.009	0	0	0.272907	7	28.6667
FvH4_6g11850	glycerol-3-phosphate acyltransferase 6	0.643	0.009	0	0	1.46565	7	71.4444
FvH4_6g12270	fructokinase-like 1	0.722	0.315	4.78e-104	9.56e-101	1.5168	7	2.29206
FvH4_6g12680	glutathione S-transferase TAU 8	0.626	0.18	3.31e-128	6.63e-125	1.59738	7	3.47778
FvH4_6g13120	NAD-dependent epimerase/dehydratase family protein	0.363	0.169	3.21e-23	6.41e-20	0.357363	7	2.14793
FvH4_6g13610	expansin A4	0.331	0.051	1.46e-119	2.93e-116	1.16591	7	6.4902
FvH4_6g13710		0.839	0.798	5.29e-31	1.06e-27	0.321916	7	1.05138
FvH4_6g14140	Histone superfamily protein	0.779	0.522	4.43e-57	8.86e-54	1.08181	7	1.49234
FvH4_6g14170	NAD(P)-binding Rossmann-fold superfamily protein	0.45	0.018	0	0	0.826016	7	25
FvH4_6g14650	exocyst subunit exo70 family protein H4	0.425	0.094	1.02e-101	2.04e-98	0.457071	7	4.52128
FvH4_6g14970	Glutathione S-transferase family protein	0.969	0.87	9.24e-92	1.85e-88	1.25868	7	1.11379
FvH4_6g15530		0.38	0.019	0	0	0.821822	7	20
FvH4_6g16770	gamma tonoplast intrinsic protein	0.81	0.633	6.22e-27	1.24e-23	0.801736	7	1.27962
FvH4_6g17870	silencing defective 5	0.357	0.065	8.67e-104	1.73e-100	0.518271	7	5.49231
FvH4_6g17890	heat shock transcription factor A3	0.365	0.065	2.43e-111	4.86e-108	0.549553	7	5.61538
FvH4_6g17980	Aldolase superfamily protein	0.904	0.632	8.86e-116	1.77e-112	1.56794	7	1.43038
FvH4_6g20390	plant U-box 24	0.465	0.222	3.97e-33	7.93e-30	0.433632	7	2.09459
FvH4_6g20470	syntaxin of plants 121	0.47	0.424	0.000287129	0.574257	0.402415	7	1.10849
FvH4_6g20840	calmodulin-domain protein kinase cdpk isoform 2	0.348	0.056	6.32e-121	1.26e-117	0.440811	7	6.21429
FvH4_6g21670		0.388	0.215	9.7e-19	1.94e-15	1.59424	7	1.80465
FvH4_6g22790	polygalacturonase inhibiting protein 1	0.813	0.711	1.81e-15	3.62e-12	0.830366	7	1.14346
FvH4_6g27390	phosphoenolpyruvate carboxylase 3	0.66	0.215	3.55e-126	7.09e-123	1.46426	7	3.06977
FvH4_6g28000		0.269	0.052	1.54e-69	3.07e-66	0.290155	7	5.17308
FvH4_6g28420	RING/U-box superfamily protein	0.275	0.002	0	0	0.471574	7	137.5
FvH4_6g29330	Actin-like ATPase superfamily protein	0.81	0.171	2.27e-284	4.54e-281	1.36028	7	4.73684
FvH4_6g29770	blue-copper-binding protein	0.465	0.38	0.000158476	0.316951	0.329826	7	1.22368
FvH4_6g31970	delta tonoplast integral protein	0.898	0.747	3.61e-36	7.22e-33	0.747747	7	1.20214
FvH4_6g32610	phosphofructokinase 3	0.595	0.19	7.21e-99	1.44e-95	0.688749	7	3.13158
FvH4_6g32640	GDSL-like Lipase/Acylhydrolase superfamily protein	0.873	0.053	0	0	2.67723	7	16.4717
FvH4_6g33360	Glucose-methanol-choline (GMC) oxidoreductase family protein	0.439	0.01	0	0	0.821224	7	43.9
FvH4_6g34110	eukaryotic translation initiation factor 4A1	0.442	0.04	7.76e-280	1.55e-276	0.744195	7	11.05
FvH4_6g38620	Eukaryotic aspartyl protease family protein	0.445	0.235	1.48e-20	2.95e-17	0.29531	7	1.89362
FvH4_6g38870	helicase in vascular tissue and tapetum	0.55	0.384	7.01e-24	1.4e-20	0.683675	7	1.43229
FvH4_6g39070		0.7	0.008	0	0	1.61106	7	87.5
FvH4_6g40280	Heavy metal transport/detoxification superfamily protein	0.391	0.267	1.34e-11	2.69e-08	0.460137	7	1.46442
FvH4_6g40670	Tetratricopeptide repeat (TPR)-like superfamily protein	0.453	0.005	0	0	0.517119	7	90.6
FvH4_6g41240	Protein kinase superfamily protein	0.258	0.056	6.73e-61	1.35e-57	0.470417	7	4.60714
FvH4_6g41660	Glycine-rich protein family	0.839	0.124	0	0	2.40465	7	6.76613
FvH4_6g41880		0.473	0.01	0	0	1.40462	7	47.3
FvH4_6g42190	O-Glycosyl hydrolases family 17 protein	0.283	0.073	5.85e-49	1.17e-45	0.263929	7	3.87671
FvH4_6g42620		0.544	0.144	5.15e-115	1.03e-111	0.840239	7	3.77778
FvH4_6g42650	RNAse II-like 1	0.64	0.166	1.66e-154	3.32e-151	1.15183	7	3.85542
FvH4_6g43020	Aquaporin-like superfamily protein	0.572	0.046	0	0	1.16594	7	12.4348
FvH4_6g43030	Aquaporin-like superfamily protein	0.414	0.004	0	0	0.943053	7	103.5
FvH4_6g45730	Methylenetetrahydrofolate reductase family protein	0.558	0.15	3.05e-110	6.11e-107	0.619998	7	3.72
FvH4_6g45830		0.479	0.004	0	0	1.2913	7	119.75
FvH4_6g46330	Pollen Ole e 1 allergen and extensin family protein	0.289	0.01	0	0	0.668005	7	28.9
FvH4_6g46340	Pollen Ole e 1 allergen and extensin family protein	0.309	0.03	1.88e-179	3.77e-176	2.20697	7	10.3
FvH4_6g48030		0.765	0.626	6.16e-24	1.23e-20	0.330146	7	1.22204
FvH4_6g48590	GAST1 protein homolog 4	0.606	0.153	1.76e-136	3.51e-133	1.66234	7	3.96078
FvH4_6g48630	myb domain protein 30	0.459	0.02	0	0	0.963993	7	22.95
FvH4_6g48940	tubulin alpha-2 chain	0.405	0.074	5.58e-118	1.12e-114	0.62346	7	5.47297
FvH4_6g49760	ABC transporter family protein	0.283	0.002	0	0	0.921862	7	141.5
FvH4_6g50080	zinc finger (AN1-like) family protein	0.788	0.656	5.72e-52	1.14e-48	1.28413	7	1.20122
FvH4_6g50480		0.652	0.287	8.53e-75	1.71e-71	1.36232	7	2.27178
FvH4_6g50630	formate dehydrogenase	0.456	0.2	2.61e-37	5.21e-34	0.340218	7	2.28
FvH4_6g50800	Protein of unknown function (DUF1645)	0.547	0.138	8.03e-115	1.61e-111	0.886633	7	3.96377
FvH4_6g52330		0.394	0.019	0	0	0.740631	7	20.7368
FvH4_6g53030	beta glucosidase 32	0.516	0.203	2.91e-51	5.81e-48	0.355453	7	2.54187
FvH4_6g53990	senescence-related gene 3	0.904	0.614	7.67e-93	1.53e-89	1.63019	7	1.47231
FvH4_6g54120	GRAM domain family protein	0.663	0.461	9.14e-22	1.83e-18	0.382819	7	1.43818
FvH4_7g00720	Leucine-rich repeat (LRR) family protein	0.377	0.015	0	0	0.720104	7	25.1333
FvH4_7g01160	Chalcone and stilbene synthase family protein	0.286	0.007	0	0	0.498173	7	40.8571
FvH4_7g01560	NAD(P)-binding Rossmann-fold superfamily protein	0.569	0.182	1.28e-102	2.56e-99	1.03255	7	3.12637
FvH4_7g01570		0.405	0.012	0	0	0.657781	7	33.75
FvH4_7g02540		0.439	0.029	0	0	2.00949	7	15.1379
FvH4_7g02560	Eukaryotic aspartyl protease family protein	0.391	0.284	4.55e-07	0.00091094	0.549443	7	1.37676
FvH4_7g04140	cystatin B	0.929	0.66	3.79e-84	7.58e-81	1.09387	7	1.40758
FvH4_7g05960	cytochrome P450, family 77, subfamily A, polypeptide 4	0.303	0.003	0	0	0.684238	7	101
FvH4_7g07240	elicitor-activated gene 3-2	0.711	0.332	5.86e-83	1.17e-79	1.52547	7	2.14157
FvH4_7g08000	plant U-box 23	0.269	0.003	0	0	0.313485	7	89.6667
FvH4_7g09060		0.388	0.076	1.16e-107	2.32e-104	0.551155	7	5.10526
FvH4_7g12120	FASCICLIN-like arabinogalactan-protein 10	0.337	0.113	6.37e-40	1.27e-36	0.389205	7	2.9823
FvH4_7g13490	Calcium-dependent lipid-binding (CaLB domain) family protein	0.762	0.351	4.19e-74	8.37e-71	0.778056	7	2.17094
FvH4_7g14430	plasma membrane intrinsic protein 1;4	0.754	0.345	6.87e-81	1.37e-77	0.990956	7	2.18551
FvH4_7g14440	glycerol-3-phosphate acyltransferase 8	0.637	0.018	0	0	1.00495	7	35.3889
FvH4_7g15460	Late embryogenesis abundant protein	0.62	0.481	3.3e-11	6.61e-08	0.253544	7	1.28898
FvH4_7g15490	Late embryogenesis abundant (LEA) hydroxyproline-rich glycoprotein family	0.462	0.041	1.58e-302	3.16e-299	1.193	7	11.2683
FvH4_7g15550	Fatty acid/sphingolipid desaturase	0.331	0.1	3.54e-46	7.08e-43	0.27232	7	3.31
FvH4_7g16020		0.482	0.03	0	0	1.32439	7	16.0667
FvH4_7g16270	Nucleic acid-binding, OB-fold-like protein	0.584	0.077	1.97e-282	3.93e-279	1.87105	7	7.58442
FvH4_7g16450	Acid phosphatase/vanadium-dependent haloperoxidase-related protein	0.388	0.124	9.59e-59	1.92e-55	1.06065	7	3.12903
FvH4_7g16800	basic helix-loop-helix (bHLH) DNA-binding superfamily protein	0.388	0.142	5.78e-48	1.16e-44	0.712595	7	2.73239
FvH4_7g18950	Protein kinase superfamily protein	0.49	0.08	1.65e-168	3.3e-165	0.644599	7	6.125
FvH4_7g20410		0.408	0.049	6.72e-200	1.34e-196	0.789885	7	8.32653
FvH4_7g20780	Histone superfamily protein	0.552	0.474	1.27e-05	0.0253222	0.291473	7	1.16456
FvH4_7g22400	3-oxo-5-alpha-steroid 4-dehydrogenase family protein	0.479	0.072	2.33e-182	4.65e-179	0.645256	7	6.65278
FvH4_7g22480	O-Glycosyl hydrolases family 17 protein	0.776	0.505	8.5e-78	1.7e-74	1.84238	7	1.53663
FvH4_7g24410	SGNH hydrolase-type esterase superfamily protein	0.572	0.083	8.85e-240	1.77e-236	0.725789	7	6.89157
FvH4_7g24880	Homeodomain-like superfamily protein	0.405	0.003	0	0	0.556615	7	135
FvH4_7g25180	PYR1-like 6	0.572	0.161	2.87e-121	5.75e-118	0.974367	7	3.5528
FvH4_7g25200	Integrase-type DNA-binding superfamily protein	0.462	0.089	3.59e-124	7.17e-121	0.433815	7	5.19101
FvH4_7g25800		0.606	0.027	0	0	2.68145	7	22.4444
FvH4_7g25910		0.51	0.264	1.88e-29	3.75e-26	0.348752	7	1.93182
FvH4_7g27550	phosphate starvation-induced gene 3	0.507	0.256	2.4e-33	4.8e-30	0.559752	7	1.98047
FvH4_7g27730	SKU5 similar 1	0.343	0.099	1.22e-52	2.43e-49	0.44878	7	3.46465
FvH4_7g28150	Enolase	0.728	0.09	0	0	1.4624	7	8.08889
FvH4_7g28950	C-repeat-binding factor 4	0.331	0.141	6.36e-27	1.27e-23	0.557871	7	2.34752
FvH4_7g28960	Integrase-type DNA-binding superfamily protein	0.564	0.283	6.04e-47	1.21e-43	0.884045	7	1.99293
FvH4_7g30000	HXXXD-type acyl-transferase family protein	0.643	0.025	0	0	1.50459	7	25.72
FvH4_7g30260	heat shock protein 90.1	0.748	0.478	2.76e-36	5.52e-33	0.54571	7	1.56485
FvH4_7g30550	Late embryogenesis abundant (LEA) hydroxyproline-rich glycoprotein family	0.609	0.114	9.29e-192	1.86e-188	1.01316	7	5.34211
FvH4_7g31490	IQ-domain 21	0.612	0.01	0	0	0.748625	7	61.2
FvH4_7g32040		0.323	0.008	0	0	0.641674	7	40.375
FvH4_7g32500	P-loop containing nucleoside triphosphate hydrolases superfamily protein	0.677	0.54	3.41e-10	6.81e-07	0.428335	7	1.2537
FvH4_7g32860	MATE efflux family protein	0.314	0.198	3.68e-10	7.36e-07	0.39091	7	1.58586
FvH4_1g00970	chromomethylase 3	0.794	0.071	0	0	0.836276	8	11.1831
FvH4_1g02570	Bifunctional inhibitor/lipid-transfer protein/seed storage 2S albumin superfamily protein	0.529	0.378	7.96e-07	0.00159272	0.44247	8	1.39947
FvH4_1g05470	RHO-related protein from plants 9	0.328	0.01	0	0	0.364946	8	32.8
FvH4_1g08840	Subtilase family protein	0.423	0.061	4.23e-90	8.45e-87	0.388958	8	6.93443
FvH4_1g10740	Regulator of Vps4 activity in the MVB pathway protein	0.497	0.06	3.64e-141	7.27e-138	1.13282	8	8.28333
FvH4_1g12030	histone H1-3	0.603	0.36	1.33e-14	2.66e-11	0.577129	8	1.675
FvH4_1g16740	end binding protein 1C	0.55	0.006	0	0	0.646077	8	91.6667
FvH4_1g17080	arabinogalactan protein 18	0.974	0.53	3.27e-87	6.55e-84	2.01869	8	1.83774
FvH4_2g01250	RAC-like 3	0.72	0.328	7.83e-37	1.57e-33	0.413471	8	2.19512
FvH4_2g04990	Cyclin family protein	0.317	0.003	0	0	0.717104	8	105.667
FvH4_2g15440	plasma membrane intrinsic protein 3	0.968	0.769	2.34e-54	4.69e-51	1.67178	8	1.25878
FvH4_2g16010	chloroplast signal recognition particle component (CAO)	0.344	0.044	7.33e-85	1.47e-81	0.483745	8	7.81818
FvH4_2g16590	CYCLIN B2;4	0.487	0.007	0	0	0.987975	8	69.5714
FvH4_2g22280	winged-helix DNA-binding transcription factor family protein	0.783	0.63	9.43e-08	0.000188692	0.460243	8	1.24286
FvH4_2g24780	Kinase interacting (KIP1-like) family protein	0.513	0.016	0	0	0.755559	8	32.0625
FvH4_2g25450	Rubber elongation factor protein (REF)	0.762	0.554	3.44e-11	6.87e-08	0.284411	8	1.37545
FvH4_2g25990	glycosyl hydrolase 9B13	0.265	0.006	0	0	0.433727	8	44.1667
FvH4_2g28920	Bifunctional inhibitor/lipid-transfer protein/seed storage 2S albumin superfamily protein	0.471	0.112	2.78e-56	5.57e-53	0.464881	8	4.20536
FvH4_2g30100	mitotic-like cyclin 3B from Arabidopsis	0.317	0.003	0	0	0.317123	8	105.667
FvH4_2g31650	IQ-domain 6	0.323	0.002	0	0	0.327024	8	161.5
FvH4_2g35180	ataurora1	0.73	0.031	0	0	1.38253	8	23.5484
FvH4_2g36690		0.635	0.374	1.91e-14	3.83e-11	0.25267	8	1.69786
FvH4_2g37430		0.349	0.002	0	0	0.545848	8	174.5
FvH4_2g37780	SKU5 similar 5	0.333	0.136	1.19e-14	2.38e-11	0.329541	8	2.44853
FvH4_2g37890	Cupredoxin superfamily protein	0.91	0.628	3.1e-45	6.2e-42	1.17964	8	1.44904
FvH4_2g40160	DNA glycosylase superfamily protein	0.291	0.018	9.03e-156	1.81e-152	0.558657	8	16.1667
FvH4_2g41150	early nodulin-like protein 14	0.386	0.109	2.68e-37	5.35e-34	2.39309	8	3.54128
FvH4_3g02090	Peroxidase superfamily protein	0.608	0.123	1.59e-86	3.19e-83	0.720599	8	4.94309
FvH4_3g02940	histone H2A 2	0.46	0.086	8.85e-75	1.77e-71	1.40455	8	5.34884
FvH4_3g04020	F-box family protein	0.651	0.267	1.41e-36	2.83e-33	0.554724	8	2.4382
FvH4_3g04980	Early-responsive to dehydration stress protein (ERD4)	0.847	0.552	1.03e-18	2.07e-15	0.345418	8	1.53442
FvH4_3g06110	photosystem II light harvesting complex gene B1B2	0.804	0.456	1.66e-32	3.32e-29	0.833864	8	1.76316
FvH4_3g06120	light-harvesting chlorophyll-protein complex II subunit B1	0.862	0.632	6.59e-27	1.32e-23	0.889044	8	1.36392
FvH4_3g11240	Sec14p-like phosphatidylinositol transfer family protein	0.376	0.006	0	0	2.10304	8	62.6667
FvH4_3g11550	Subtilase family protein	0.254	0.013	5.11e-158	1.02e-154	0.411314	8	19.5385
FvH4_3g11600	SNF7 family protein	0.64	0.075	8.24e-194	1.65e-190	1.24707	8	8.53333
FvH4_3g13530	CTP synthase family protein	0.577	0.196	1.34e-40	2.69e-37	0.424184	8	2.94388
FvH4_3g20600	protochlorophyllide oxidoreductase A	0.905	0.671	2.86e-38	5.73e-35	0.932986	8	1.34873
FvH4_3g21020	light-harvesting chlorophyll B-binding protein 3	0.873	0.638	2.02e-28	4.03e-25	1.01537	8	1.36834
FvH4_3g23930	Kinesin motor family protein	0.45	0.003	0	0	0.600848	8	150
FvH4_3g26820	P-loop containing nucleoside triphosphate hydrolases superfamily protein	0.566	0.013	0	0	0.589846	8	43.5385
FvH4_3g28320	ubiquitin-conjugating enzyme19	0.497	0.031	2.29e-265	4.57e-262	0.948201	8	16.0323
FvH4_3g28710	Photosystem II 5 kD protein	0.884	0.63	8.37e-32	1.67e-28	0.963446	8	1.40317
FvH4_3g32260	plasma membrane intrinsic protein 2	0.508	0.198	4.24e-29	8.48e-26	0.930414	8	2.56566
FvH4_3g34560	Histone superfamily protein	0.772	0.654	0.000197545	0.39509	0.404675	8	1.18043
FvH4_3g35140		0.847	0.737	0.000673588	1	0.60961	8	1.14925
FvH4_3g35180	Histone superfamily protein	0.672	0.428	1.91e-13	3.82e-10	0.835311	8	1.57009
FvH4_3g35190		0.825	0.723	0.0076722	1	0.873402	8	1.14108
FvH4_3g35220	Histone superfamily protein	0.672	0.365	3.62e-23	7.24e-20	0.715684	8	1.8411
FvH4_3g35330	histone H2A 12	0.677	0.445	5.64e-14	1.13e-10	1.38291	8	1.52135
FvH4_3g35380	Histone superfamily protein	0.751	0.58	4.09e-09	8.19e-06	1.0771	8	1.29483
FvH4_3g35390	Histone superfamily protein	0.624	0.468	3.71e-05	0.0742364	0.415381	8	1.33333
FvH4_3g35440	Histone superfamily protein	0.857	0.726	2.57e-08	5.14e-05	0.989978	8	1.18044
FvH4_3g37460	tubulin beta chain 3	0.979	0.603	2.2e-93	4.41e-90	1.53622	8	1.62355
FvH4_3g37660	chlorophyll A/B binding protein 1	0.82	0.632	6.99e-24	1.4e-20	1.34832	8	1.29747
FvH4_3g38260		0.735	0.435	5.71e-21	1.14e-17	0.554903	8	1.68966
FvH4_3g41620	photosystem I subunit G	0.905	0.776	6.6e-27	1.32e-23	0.896805	8	1.16624
FvH4_3g43290		0.392	0.009	0	0	0.387283	8	43.5556
FvH4_4g02460		0.455	0.114	6.46e-49	1.29e-45	0.919685	8	3.99123
FvH4_4g04000	P-loop containing nucleoside triphosphate hydrolases superfamily protein	0.312	0.008	0	0	0.499577	8	39
FvH4_4g05760	Pectin lyase-like superfamily protein	0.413	0.047	3.76e-117	7.52e-114	0.680786	8	8.78723
FvH4_4g15630	2Fe-2S ferredoxin-like superfamily protein	0.323	0.048	1.93e-65	3.86e-62	0.293302	8	6.72917
FvH4_4g18340		0.317	0.075	1.63e-35	3.26e-32	0.273353	8	4.22667
FvH4_4g24620	DNA-binding HORMA family protein	0.492	0.03	6.93e-269	1.39e-265	1.09443	8	16.4
FvH4_4g31600	basic helix-loop-helix (bHLH) DNA-binding family protein	0.328	0.092	1.01e-27	2.01e-24	0.251106	8	3.56522
FvH4_4g33940	glycosyl hydrolase 9B1	0.444	0.068	2.63e-93	5.26e-90	0.650639	8	6.52941
FvH4_4g34030	high mobility group A	0.519	0.048	5.27e-184	1.05e-180	0.809627	8	10.8125
FvH4_4g35980	Homeodomain-like superfamily protein	0.466	0.154	1.19e-33	2.39e-30	0.372836	8	3.02597
FvH4_5g00300	Cupredoxin superfamily protein	0.429	0.03	2.53e-206	5.06e-203	0.630514	8	14.3
FvH4_5g00990	Cell cycle regulated microtubule associated protein	0.434	0.062	1.26e-97	2.53e-94	0.417986	8	7
FvH4_5g02630	plasma membrane intrinsic protein 1;4	0.915	0.502	7.92e-77	1.58e-73	1.36934	8	1.82271
FvH4_5g04120	HMG (high mobility group) box protein	0.386	0.004	0	0	0.945085	8	96.5
FvH4_5g04490	glycosyl hydrolase 9C2	0.704	0.185	2.89e-78	5.79e-75	0.699169	8	3.80541
FvH4_5g08670	HVA22 homologue D	0.72	0.287	4.75e-42	9.5e-39	0.374912	8	2.50871
FvH4_5g12880	ATP binding microtubule motor family protein	0.312	0.004	0	0	0.313855	8	78
FvH4_5g13660	SPIRAL1-like2	0.968	0.279	1.39e-156	2.78e-153	1.41338	8	3.46953
FvH4_5g14770	light-harvesting chlorophyll-protein complex I subunit A4	0.81	0.407	1.74e-44	3.48e-41	1.29438	8	1.99017
FvH4_5g15300		0.831	0.027	0	0	1.12197	8	30.7778
FvH4_5g17690	MAP kinase kinase 9	0.693	0.388	2.5e-18	5e-15	0.479748	8	1.78608
FvH4_5g18880	Pectin lyase-like superfamily protein	0.45	0.005	0	0	1.26585	8	90
FvH4_5g23160	cellulose synthase-like D3	0.354	0.001	0	0	0.614151	8	354
FvH4_5g26360	cyclin-dependent kinase B2;1	0.529	0.055	1.75e-179	3.51e-176	1.4927	8	9.61818
FvH4_5g29070	Plant L-ascorbate oxidase	0.317	0.044	1.17e-70	2.33e-67	0.374187	8	7.20455
FvH4_5g30920	Bifunctional inhibitor/lipid-transfer protein/seed storage 2S albumin superfamily protein	0.677	0.206	1.03e-57	2.05e-54	0.518814	8	3.28641
FvH4_5g30940	light harvesting complex photosystem II subunit 6	0.889	0.561	4.56e-42	9.11e-39	0.915445	8	1.58467
FvH4_5g33530	amino acid permease 6	0.54	0.242	9.44e-23	1.89e-19	0.284982	8	2.2314
FvH4_5g35240	chromosome-associated kinesin-related	0.386	0.004	0	0	0.425872	8	96.5
FvH4_5g35340	P-loop containing nucleoside triphosphate hydrolases superfamily protein	0.513	0.008	0	0	0.558589	8	64.125
FvH4_5g35620	dicarboxylate carrier 2	0.571	0.372	3.08e-08	6.16e-05	0.357366	8	1.53495
FvH4_5g36780	heat shock cognate protein 70-1	0.714	0.502	9.24e-12	1.85e-08	0.356975	8	1.42231
FvH4_5g36930	Phosphate-responsive 1 family protein	0.524	0.179	3.67e-33	7.34e-30	0.349424	8	2.92737
FvH4_5g37630		0.81	0.153	2.01e-162	4.02e-159	1.00039	8	5.29412
FvH4_6g02630	winged-helix DNA-binding transcription factor family protein	0.757	0.591	1.93e-08	3.86e-05	0.918827	8	1.28088
FvH4_6g04950	Histone superfamily protein	0.545	0.392	4.86e-06	0.00972652	0.985159	8	1.39031
FvH4_6g05830	P-loop containing nucleoside triphosphate hydrolases superfamily protein	0.466	0.016	0	0	0.468471	8	29.125
FvH4_6g06430	histone H2A 7	0.566	0.423	4.01e-05	0.0802266	1.14693	8	1.33806
FvH4_6g07790	VQ motif-containing protein	0.741	0.436	3.63e-21	7.27e-18	0.579415	8	1.69954
FvH4_6g10230	Plant protein of unknown function (DUF827)	0.296	0.017	1.09e-167	2.18e-164	0.469655	8	17.4118
FvH4_6g10580	SEC14 cytosolic factor family protein / phosphoglyceride transfer family protein	0.307	0.026	2.61e-115	5.23e-112	0.318494	8	11.8077
FvH4_6g12290	tubulin beta 8	0.82	0.301	8.02e-99	1.6e-95	1.53309	8	2.72425
FvH4_6g14140	Histone superfamily protein	0.704	0.525	1.49e-06	0.0029748	0.594679	8	1.34095
FvH4_6g15850		0.788	0.671	4.79e-05	0.0957485	0.515407	8	1.17437
FvH4_6g16770	gamma tonoplast intrinsic protein	0.905	0.634	3.41e-16	6.82e-13	0.358759	8	1.42744
FvH4_6g19220	P-loop containing nucleoside triphosphate hydrolases superfamily protein	0.587	0.016	0	0	0.5396	8	36.6875
FvH4_6g26550	targeting protein for XKLP2	0.291	0.012	2.55e-222	5.11e-219	0.382695	8	24.25
FvH4_6g38450	chlorophyll A/B binding protein 1	0.307	0.078	4.25e-32	8.5e-29	0.710782	8	3.9359
FvH4_6g38460	chlorophyll A/B binding protein 1	0.952	0.845	1.11e-25	2.21e-22	1.0436	8	1.12663
FvH4_6g40150	photosystem I light harvesting complex gene 3	0.91	0.742	5.7e-27	1.14e-23	0.701644	8	1.22642
FvH4_6g42190	O-Glycosyl hydrolases family 17 protein	0.418	0.073	4.92e-73	9.84e-70	0.580321	8	5.72603
FvH4_6g43860	xyloglucan endotransglucosylase/hydrolase 9	0.365	0.019	1.13e-224	2.27e-221	0.564536	8	19.2105
FvH4_6g48940	tubulin alpha-2 chain	0.857	0.072	0	0	1.7738	8	11.9028
FvH4_6g53560	Ferritin/ribonucleotide reductase-like family protein	0.312	0.137	2.95e-12	5.9e-09	0.450503	8	2.27737
FvH4_6g53930	Pollen Ole e 1 allergen and extensin family protein	0.36	0.046	3.59e-89	7.18e-86	0.592052	8	7.82609
FvH4_7g00880		0.481	0.304	7.53e-07	0.0015066	0.323412	8	1.58224
FvH4_7g01280	topoisomerase II	0.603	0.006	0	0	1.03429	8	100.5
FvH4_7g01370	Protein of unknown function, DUF642	0.751	0.204	1.16e-82	2.31e-79	0.583883	8	3.68137
FvH4_7g09000	heat shock protein 70	0.704	0.315	1.07e-31	2.14e-28	0.289094	8	2.23492
FvH4_7g11190	Bifunctional inhibitor/lipid-transfer protein/seed storage 2S albumin superfamily protein	0.312	0.125	1.13e-14	2.26e-11	0.310186	8	2.496
FvH4_7g12120	FASCICLIN-like arabinogalactan-protein 10	0.672	0.112	8.78e-132	1.76e-128	0.936538	8	6
FvH4_7g13400	BON association protein 1	0.466	0.271	3.19e-09	6.39e-06	0.375232	8	1.71956
FvH4_7g14430	plasma membrane intrinsic protein 1;4	0.82	0.348	6.57e-63	1.31e-59	1.4232	8	2.35632
FvH4_7g15550	Fatty acid/sphingolipid desaturase	0.45	0.101	6.2e-54	1.24e-50	0.366534	8	4.45545
FvH4_7g15910	arabinogalactan protein 22	0.407	0.072	1.42e-68	2.84e-65	0.608638	8	5.65278
FvH4_7g19490	plasma membrane intrinsic protein 2;5	0.852	0.491	2.74e-47	5.48e-44	1.13464	8	1.73523
FvH4_7g23590		0.804	0.698	2.51e-05	0.0502285	0.265088	8	1.15186
FvH4_7g23610	ROP guanine nucleotide exchange factor 5	0.254	0.005	0	0	0.294628	8	50.8
FvH4_7g28190	Microtubule associated protein (MAP65/ASE1) family protein	0.651	0.128	1.4e-121	2.81e-118	1.02019	8	5.08594
FvH4_7g29550	tubulin beta 8	0.593	0.124	6.02e-87	1.2e-83	0.497947	8	4.78226
FvH4_7g30310	Copper transport protein family	0.937	0.719	4.75e-16	9.49e-13	0.500882	8	1.3032
FvH4_7g30550	Late embryogenesis abundant (LEA) hydroxyproline-rich glycoprotein family	0.339	0.121	1.72e-20	3.43e-17	0.609444	8	2.80165

## Sheet: S12
Table S5-3. List of enriched genes for each cluster of S12
gene	annotation	pct.1	pct.2	p_val	p_val_adj	avg_logFC	cluster	gene diff
FvH4_1g00150		0.929	0.482	0	0	0.403947	0	1.92739
FvH4_1g05080	aldehyde dehydrogenase 2C4	0.845	0.429	0	0	0.459994	0	1.9697
FvH4_1g05090	aldehyde dehydrogenase 2C4	0.845	0.532	0	0	0.398971	0	1.58835
FvH4_1g05100	aldehyde dehydrogenase 2C4	0.887	0.72	0	0	0.732755	0	1.23194
FvH4_1g06030	RING/U-box superfamily protein	0.846	0.472	0	0	0.392178	0	1.79237
FvH4_1g08370	myb domain protein 5	0.938	0.566	0	0	0.467103	0	1.65724
FvH4_1g08470		0.875	0.623	6.44e-291	1.29e-287	0.388721	0	1.40449
FvH4_1g10530	phosphoserine aminotransferase	0.917	0.536	0	0	0.345877	0	1.71082
FvH4_1g10910	SEC14 cytosolic factor family protein / phosphoglyceride transfer family protein	0.999	0.909	0	0	0.335411	0	1.09901
FvH4_1g15600		0.759	0.487	0	0	0.559889	0	1.55852
FvH4_1g16030	heat shock factor 4	0.843	0.445	0	0	0.341922	0	1.89438
FvH4_1g16920	Cytochrome P450 superfamily protein	0.92	0.608	0	0	0.400663	0	1.51316
FvH4_1g18020	VQ motif-containing protein	0.912	0.599	0	0	0.547215	0	1.52254
FvH4_1g23740	FAD/NAD(P)-binding oxidoreductase family protein	0.995	0.812	0	0	0.65979	0	1.22537
FvH4_1g26980	WRKY DNA-binding protein 23	0.903	0.719	0	0	0.396408	0	1.25591
FvH4_2g03510	F-box/RNI-like superfamily protein	0.751	0.383	0	0	0.321087	0	1.96084
FvH4_2g07430		0.861	0.495	0	0	0.415248	0	1.73939
FvH4_2g13110	Peroxidase superfamily protein	0.974	0.875	0	0	0.464427	0	1.11314
FvH4_2g17090	hydroxy methylglutaryl CoA reductase 1	0.933	0.61	0	0	0.289344	0	1.52951
FvH4_2g20060	glutathione S-transferase tau 7	0.973	0.751	0	0	0.82299	0	1.29561
FvH4_2g20090	glutathione S-transferase TAU 8	0.991	0.792	1.3e-220	2.6e-217	0.264868	0	1.25126
FvH4_2g22500	alpha/beta-Hydrolases superfamily protein	0.738	0.409	0	0	0.305912	0	1.8044
FvH4_2g25200		0.992	0.864	1.02e-179	2.04e-176	0.28861	0	1.14815
FvH4_2g26160	P-loop nucleoside triphosphate hydrolases superfamily protein with CH (Calponin Homology) domain	0.832	0.56	0	0	0.481241	0	1.48571
FvH4_2g29860		0.941	0.696	0	0	0.366752	0	1.35201
FvH4_2g31570	homolog of carrot EP3-3 chitinase	0.958	0.598	0	0	0.284033	0	1.60201
FvH4_2g33710		0.868	0.512	0	0	0.509109	0	1.69531
FvH4_3g01040	NAD(P)-binding Rossmann-fold superfamily protein	0.838	0.442	0	0	0.416752	0	1.89593
FvH4_3g02220		0.951	0.706	0	0	0.547266	0	1.34703
FvH4_3g04380		0.854	0.764	7.13e-299	1.43e-295	0.315008	0	1.1178
FvH4_3g05950	pathogenesis-related 4	0.785	0.46	0	0	0.333961	0	1.70652
FvH4_3g17480	Kunitz family trypsin and protease inhibitor protein	0.748	0.627	5.27e-127	1.05e-123	0.297889	0	1.19298
FvH4_3g20030	metallothionein 3	0.993	0.921	0	0	0.704765	0	1.07818
FvH4_3g20550	CBS domain-containing protein	0.957	0.667	0	0	0.603857	0	1.43478
FvH4_3g20560	Aluminium induced protein with YGL and LRDR motifs	0.989	0.796	0	0	0.554998	0	1.24246
FvH4_3g22640		0.956	0.775	0	0	0.37196	0	1.23355
FvH4_3g23340	RNA-binding (RRM/RBD/RNP motifs) family protein	0.808	0.712	0	0	0.269814	0	1.13483
FvH4_3g30140	Transmembrane amino acid transporter family protein	0.935	0.671	0	0	0.267865	0	1.39344
FvH4_3g44360	peroxidase 2	0.646	0.371	2.03e-227	4.06e-224	0.280101	0	1.74124
FvH4_4g03610	myb domain protein 14	0.813	0.591	0	0	0.261229	0	1.37563
FvH4_4g18830	MLP-like protein 423	0.877	0.564	0	0	0.636152	0	1.55496
FvH4_4g18850	MLP-like protein 423	0.96	0.894	0	0	0.939799	0	1.07383
FvH4_4g18860		0.808	0.501	0	0	0.255523	0	1.61277
FvH4_4g19010	MLP-like protein 423	0.817	0.591	1.15e-208	2.31e-205	0.264749	0	1.3824
FvH4_4g19040	MLP-like protein 423	0.987	0.802	9.52e-304	1.9e-300	0.409986	0	1.23067
FvH4_4g19060	MLP-like protein 423	0.994	0.925	0	0	0.385148	0	1.07459
FvH4_4g19070		0.999	0.991	0	0	0.63082	0	1.00807
FvH4_4g19080	MLP-like protein 423	0.999	0.991	0	0	0.802519	0	1.00807
FvH4_4g19120	MLP-like protein 423	0.906	0.806	1.89e-305	3.78e-302	0.791745	0	1.12407
FvH4_4g19700	MLP-like protein 423	0.921	0.659	0	0	0.622203	0	1.39757
FvH4_4g19710	MLP-like protein 423	0.99	0.904	0	0	0.834745	0	1.09513
FvH4_4g21990	ARM repeat superfamily protein	0.987	0.862	0	0	0.271231	0	1.14501
FvH4_4g23480	WRKY DNA-binding protein 75	0.958	0.614	0	0	0.698803	0	1.56026
FvH4_4g24790	HXXXD-type acyl-transferase family protein	0.953	0.612	0	0	0.407897	0	1.55719
FvH4_4g25570	Octicosapeptide/Phox/Bem1p family protein	0.947	0.667	0	0	0.261652	0	1.41979
FvH4_4g27220	VQ motif-containing protein	0.799	0.361	0	0	0.304736	0	2.2133
FvH4_4g31070	NAC-like, activated by AP3/PI	0.967	0.713	0	0	0.321941	0	1.35624
FvH4_5g00090	Lactate/malate dehydrogenase family protein	0.992	0.945	0	0	0.267926	0	1.04974
FvH4_5g08780	SAUR-like auxin-responsive protein family	0.746	0.412	0	0	0.376922	0	1.81068
FvH4_5g08790	SAUR-like auxin-responsive protein family	0.55	0.3	4.25e-76	8.51e-73	0.341345	0	1.83333
FvH4_5g10850	Basic helix-loop-helix (bHLH) DNA-binding family protein	0.633	0.428	1.45e-135	2.91e-132	0.273229	0	1.47897
FvH4_5g10890	methionine gamma-lyase	0.933	0.665	0	0	0.654202	0	1.40301
FvH4_5g11930	myb domain protein 62	0.893	0.435	0	0	0.842121	0	2.05287
FvH4_5g16920	glutathione S-transferase tau 7	0.901	0.664	0	0	0.977631	0	1.35693
FvH4_5g17730	ARM repeat superfamily protein	0.914	0.618	0	0	0.319228	0	1.47896
FvH4_5g20800	chloroplast beta-amylase	0.964	0.69	0	0	0.535383	0	1.3971
FvH4_5g32640	12-oxophytodienoate reductase 1	0.723	0.344	0	0	0.329646	0	2.10174
FvH4_5g32690	12-oxophytodienoate reductase 2	0.908	0.634	0	0	0.415965	0	1.43218
FvH4_5g32710	12-oxophytodienoate reductase 1	0.986	0.786	0	0	0.797574	0	1.25445
FvH4_5g36280		0.959	0.583	0	0	0.519015	0	1.64494
FvH4_5g36590		0.813	0.507	0	0	0.322256	0	1.60355
FvH4_5g38250		0.901	0.687	2.33e-227	4.66e-224	0.324934	0	1.3115
FvH4_6g02270	ethylene response factor 1	0.528	0.34	7.44e-62	1.49e-58	0.283908	0	1.55294
FvH4_6g06090	lipoxygenase 1	0.995	0.789	0	0	0.71246	0	1.26109
FvH4_6g07360	calreticulin 1a	0.963	0.819	0	0	0.267405	0	1.17582
FvH4_6g08700		0.997	0.877	0	0	0.575942	0	1.13683
FvH4_6g09300	calmodulin like 42	0.828	0.436	0	0	0.426617	0	1.89908
FvH4_6g10770	ferretin 1	0.885	0.678	7.11e-136	1.42e-132	0.414128	0	1.30531
FvH4_6g11100	pyruvate decarboxylase-2	0.952	0.568	0	0	0.481736	0	1.67606
FvH4_6g11440	terpene synthase 21	0.981	0.894	1.32e-217	2.64e-214	0.342767	0	1.09732
FvH4_6g14410	C2H2-type zinc finger family protein	0.943	0.727	0	0	0.623936	0	1.29711
FvH4_6g17470	sequence-specific DNA binding transcription factors	0.945	0.746	0	0	0.294872	0	1.26676
FvH4_6g19430	NAC domain containing protein 90	0.647	0.411	4.5e-207	9.01e-204	0.310012	0	1.57421
FvH4_6g28680	cinnamoyl coa reductase 1	0.975	0.812	0	0	0.582778	0	1.20074
FvH4_6g31020	structural molecules	0.872	0.584	0	0	0.943372	0	1.49315
FvH4_6g38760	glutathione S-transferase PHI 9	0.854	0.8	8.21e-219	1.64e-215	0.947637	0	1.0675
FvH4_6g39710	UDP-Glycosyltransferase superfamily protein	0.903	0.701	2e-299	4.01e-296	0.257568	0	1.28816
FvH4_6g39820		0.698	0.444	0	0	0.3021	0	1.57207
FvH4_6g39840	UDP-Glycosyltransferase superfamily protein	0.957	0.588	0	0	0.657519	0	1.62755
FvH4_6g45100		0.808	0.641	0	0	0.305167	0	1.26053
FvH4_6g46480	B12D protein	0.937	0.785	0	0	0.703418	0	1.19363
FvH4_6g50700	Oxidoreductase, zinc-binding dehydrogenase family protein	0.917	0.756	3.39e-165	6.78e-162	0.359606	0	1.21296
FvH4_7g01400		0.886	0.564	0	0	0.272001	0	1.57092
FvH4_7g11620	Protein of unknown function (DUF1442)	0.828	0.636	0	0	0.706009	0	1.30189
FvH4_7g16550	Polyketide cyclase/dehydrase and lipid transport superfamily protein	0.909	0.658	0	0	0.456724	0	1.38146
FvH4_7g23590		0.995	0.887	0	0	0.564346	0	1.12176
FvH4_7g31470	2-oxoglutarate (2OG) and Fe(II)-dependent oxygenase superfamily protein	0.681	0.421	1.87e-204	3.73e-201	0.335715	0	1.61758
FvH4_1g02570	Bifunctional inhibitor/lipid-transfer protein/seed storage 2S albumin superfamily protein	0.996	0.949	0	0	0.807768	1	1.04953
FvH4_1g10930	Rhodanese/Cell cycle control phosphatase superfamily protein	1	0.993	0	0	0.710538	1	1.00705
FvH4_1g17080	arabinogalactan protein 18	0.998	0.983	0	0	0.434703	1	1.01526
FvH4_1g17140	Late embryogenesis abundant protein, group 6	1	1	0	0	0.537786	1	1
FvH4_1g19210	elicitor-activated gene 3-1	0.952	0.786	5.4e-182	1.08e-178	0.339467	1	1.2112
FvH4_1g21450	myo-inositol-1-phosphate synthase 2	0.954	0.864	0	0	0.475329	1	1.10417
FvH4_2g01600	Chaperone DnaJ-domain superfamily protein	0.965	0.871	0	0	0.52445	1	1.10792
FvH4_2g04580	NAD(P)-binding Rossmann-fold superfamily protein	0.928	0.886	0	0	0.847996	1	1.0474
FvH4_2g17830	Bifunctional inhibitor/lipid-transfer protein/seed storage 2S albumin superfamily protein	0.981	0.913	0	0	0.692054	1	1.07448
FvH4_2g22280	winged-helix DNA-binding transcription factor family protein	0.983	0.926	1.53e-199	3.07e-196	0.564044	1	1.06156
FvH4_2g22770	Protein of unknown function (DUF506)	0.957	0.941	2.01e-209	4.02e-206	0.44219	1	1.017
FvH4_2g27180	response regulator 9	0.871	0.848	1.33e-105	2.65e-102	0.259069	1	1.02712
FvH4_2g31370	17.6 kDa class II heat shock protein	0.981	0.897	0	0	0.565489	1	1.09365
FvH4_2g33310	Uncharacterised protein family SERF	0.899	0.698	7.35e-219	1.47e-215	0.346038	1	1.28797
FvH4_2g35770	tocopherol cyclase, chloroplast / vitamin E deficient 1 (VTE1) / sucrose export defective 1 (SXD1)	0.861	0.778	7.8e-215	1.56e-211	0.308358	1	1.10668
FvH4_2g37890	Cupredoxin superfamily protein	0.999	0.896	0	0	0.986547	1	1.11496
FvH4_2g40510	allene oxide synthase	0.979	0.834	1.21e-242	2.43e-239	0.857603	1	1.17386
FvH4_3g06110	photosystem II light harvesting complex gene B1B2	0.977	0.89	0	0	0.702256	1	1.09775
FvH4_3g06120	light-harvesting chlorophyll-protein complex II subunit B1	0.998	0.981	0	0	1.03985	1	1.01733
FvH4_3g09070	Protein of unknown function (DUF506)	0.991	0.97	3.25e-199	6.5e-196	0.437545	1	1.02165
FvH4_3g20600	protochlorophyllide oxidoreductase A	1	0.957	0	0	1.18164	1	1.04493
FvH4_3g21020	light-harvesting chlorophyll B-binding protein 3	0.999	0.953	0	0	0.899669	1	1.04827
FvH4_3g28710	Photosystem II 5 kD protein	1	0.991	0	0	1.2345	1	1.00908
FvH4_3g34560	Histone superfamily protein	0.973	0.788	1.59e-219	3.19e-216	0.678064	1	1.23477
FvH4_3g35190		0.959	0.891	1.27e-77	2.54e-74	0.298684	1	1.07632
FvH4_3g35380	Histone superfamily protein	0.919	0.755	4.24e-123	8.47e-120	0.372222	1	1.21722
FvH4_3g35440	Histone superfamily protein	0.978	0.845	1.78e-171	3.56e-168	0.370178	1	1.1574
FvH4_3g35500		0.93	0.705	4.96e-126	9.93e-123	0.408687	1	1.31915
FvH4_3g36030	metallothionein 2A	0.993	0.971	6.93e-121	1.39e-117	0.368962	1	1.02266
FvH4_3g37660	chlorophyll A/B binding protein 1	0.995	0.903	0	0	1.05952	1	1.10188
FvH4_3g38260		0.999	0.898	0	0	0.587094	1	1.11247
FvH4_3g38620	HSP20-like chaperones superfamily protein	0.95	0.888	2.64e-241	5.27e-238	0.39216	1	1.06982
FvH4_3g41620	photosystem I subunit G	1	0.985	0	0	1.40329	1	1.01523
FvH4_3g43540	lipoxygenase 2	0.634	0.686	2.02e-26	4.04e-23	0.288261	1	0.924198
FvH4_3g45300	Galactose oxidase/kelch repeat superfamily protein	0.995	0.967	0	0	0.520948	1	1.02896
FvH4_4g02370		0.875	0.517	3.44e-240	6.87e-237	0.611696	1	1.69246
FvH4_4g02460		0.91	0.826	0	0	0.614854	1	1.10169
FvH4_4g12720	glutathione S-transferase TAU 8	0.956	0.884	1.17e-106	2.34e-103	0.341025	1	1.08145
FvH4_4g24850	heat shock protein 21	0.912	0.697	0	0	0.621174	1	1.30846
FvH4_4g34160	galactinol synthase 4	0.907	0.714	4.74e-154	9.48e-151	0.413923	1	1.27031
FvH4_5g02630	plasma membrane intrinsic protein 1;4	0.979	0.855	0	0	0.496703	1	1.14503
FvH4_5g04470	Integrase-type DNA-binding superfamily protein	0.793	0.697	4.01e-81	8.02e-78	0.308367	1	1.13773
FvH4_5g08170	cytochrome P450, family 94, subfamily B, polypeptide 3	0.901	0.619	0	0	0.565851	1	1.45557
FvH4_5g10360		0.978	0.946	0	0	0.267305	1	1.03383
FvH4_5g14770	light-harvesting chlorophyll-protein complex I subunit A4	0.992	0.892	0	0	0.429589	1	1.11211
FvH4_5g30920	Bifunctional inhibitor/lipid-transfer protein/seed storage 2S albumin superfamily protein	0.87	0.832	3.24e-135	6.47e-132	0.25197	1	1.04567
FvH4_5g30940	light harvesting complex photosystem II subunit 6	1	0.975	0	0	0.986972	1	1.02564
FvH4_5g36920	Phosphate-responsive 1 family protein	0.927	0.783	1.84e-82	3.69e-79	0.329236	1	1.18391
FvH4_6g02630	winged-helix DNA-binding transcription factor family protein	0.953	0.84	9.87e-131	1.97e-127	0.473023	1	1.13452
FvH4_6g06430	histone H2A 7	0.964	0.876	2.34e-163	4.67e-160	0.449136	1	1.10046
FvH4_6g08720		0.999	0.93	0	0	0.951066	1	1.07419
FvH4_6g14140	Histone superfamily protein	0.992	0.909	1.31e-255	2.61e-252	0.596097	1	1.09131
FvH4_6g15850		0.993	0.908	9.97e-206	1.99e-202	0.493475	1	1.09361
FvH4_6g31970	delta tonoplast integral protein	0.987	0.894	0	0	1.12029	1	1.10403
FvH4_6g32440	chlorophyll A/B binding protein 1	0.988	0.894	0	0	0.637059	1	1.10515
FvH4_6g38460	chlorophyll A/B binding protein 1	1	0.961	0	0	1.09804	1	1.04058
FvH4_6g39710	UDP-Glycosyltransferase superfamily protein	0.873	0.789	4.54e-84	9.09e-81	0.563043	1	1.10646
FvH4_6g40150	photosystem I light harvesting complex gene 3	0.999	0.964	0	0	0.79351	1	1.03631
FvH4_6g40400	RING/U-box superfamily protein	0.938	0.904	2.54e-139	5.08e-136	0.35495	1	1.03761
FvH4_6g45800	Late embryogenesis abundant protein (LEA) family protein	0.995	0.902	0	0	0.321682	1	1.1031
FvH4_6g46740	HXXXD-type acyl-transferase family protein	0.97	0.906	9.99e-304	2e-300	0.66901	1	1.07064
FvH4_7g16040	Auxin-responsive GH3 family protein	0.833	0.692	1.06e-261	2.12e-258	0.765443	1	1.20376
FvH4_7g19490	plasma membrane intrinsic protein 2;5	0.936	0.646	0	0	0.525302	1	1.44892
FvH4_7g23590		0.981	0.934	3.46e-169	6.92e-166	0.413366	1	1.05032
FvH4_7g23710	HSP20-like chaperones superfamily protein	0.994	0.962	0	0	0.418774	1	1.03326
FvH4_7g24350	light harvesting complex photosystem II	0.899	0.889	6.2e-162	1.24e-158	0.521718	1	1.01125
FvH4_1g01260	temperature-induced lipocalin	0.384	0.832	9.58e-235	1.92e-231	0.267047	2	0.461538
FvH4_1g02570	Bifunctional inhibitor/lipid-transfer protein/seed storage 2S albumin superfamily protein	0.99	0.946	8.16e-244	1.63e-240	0.304735	2	1.04651
FvH4_1g02880	blue-copper-binding protein	0.685	0.788	7.65e-65	1.53e-61	0.461835	2	0.869289
FvH4_1g02900	early nodulin-like protein 14	0.238	0.325	5.48e-127	1.1e-123	0.778744	2	0.732308
FvH4_1g05530	Phosphorylase superfamily protein	0.278	0.427	1.86e-118	3.72e-115	0.681569	2	0.651054
FvH4_1g06610	gamma-glutamyl transpeptidase 4	0.404	0.724	4.34e-58	8.68e-55	0.392004	2	0.558011
FvH4_1g07620	cytokinin oxidase 3	0.563	0.462	4.46e-09	8.92e-06	0.271044	2	1.21861
FvH4_1g10180	Auxin efflux carrier family protein	0.327	0.575	8.61e-39	1.72e-35	0.427373	2	0.568696
FvH4_1g18170	germin 3	0.558	0.755	3.05e-10	6.09e-07	0.266962	2	0.739073
FvH4_1g21450	myo-inositol-1-phosphate synthase 2	0.939	0.859	2.13e-35	4.26e-32	0.489656	2	1.09313
FvH4_1g21540	Cupredoxin superfamily protein	0.773	0.624	3.33e-40	6.66e-37	0.391236	2	1.23878
FvH4_2g03370	phytosulfokine 4 precursor	0.706	0.77	1.03e-41	2.06e-38	0.253343	2	0.916883
FvH4_2g05780	S-adenosyl-L-methionine-dependent methyltransferases superfamily protein	0.98	0.918	1.3e-17	2.61e-14	0.251981	2	1.06754
FvH4_2g06190	PLANT CADMIUM RESISTANCE 2	0.733	0.518	3.69e-77	7.39e-74	0.343889	2	1.41506
FvH4_2g13110	Peroxidase superfamily protein	0.91	0.925	4.58e-22	9.16e-19	0.436442	2	0.983784
FvH4_2g14190	carbonic anhydrase 2	0.106	0.347	0	0	0.262528	2	0.305476
FvH4_2g17080	hydroxy methylglutaryl CoA reductase 1	0.271	0.624	7.99e-207	1.6e-203	0.278291	2	0.434295
FvH4_2g18040	AGC (cAMP-dependent, cGMP-dependent and protein kinase C) kinase family protein	0.437	0.575	1.32e-83	2.63e-80	0.31507	2	0.76
FvH4_2g20070	glutathione S-transferase TAU 8	0.601	0.696	8.22e-65	1.64e-61	0.26202	2	0.863506
FvH4_2g20300	pleiotropic drug resistance 12	0.529	0.845	3.63e-187	7.26e-184	0.303553	2	0.626036
FvH4_2g22140		0.132	0.376	3.54e-75	7.08e-72	0.311562	2	0.351064
FvH4_2g23780	Eukaryotic aspartyl protease family protein	0.569	0.861	4.58e-16	9.16e-13	0.565283	2	0.660859
FvH4_2g25960	Plant invertase/pectin methylesterase inhibitor superfamily	0.303	0.607	4.04e-185	8.09e-182	0.658199	2	0.499176
FvH4_2g31570	homolog of carrot EP3-3 chitinase	0.488	0.836	3.06e-28	6.12e-25	0.426549	2	0.583732
FvH4_2g33680		0.33	0.679	2.28e-121	4.55e-118	0.329123	2	0.486009
FvH4_2g33780		0.98	0.978	7.43e-18	1.49e-14	0.285409	2	1.00204
FvH4_2g40880	Glycosyl hydrolase family protein with chitinase insertion domain	0.583	0.615	4.76e-09	9.53e-06	0.518725	2	0.947967
FvH4_3g03960	NAD(P)H dehydrogenase B2	0.581	0.748	9.56e-94	1.91e-90	0.411718	2	0.776738
FvH4_3g05950	pathogenesis-related 4	0.379	0.671	2.15e-80	4.3e-77	0.473069	2	0.564829
FvH4_3g06110	photosystem II light harvesting complex gene B1B2	0.838	0.913	1.45e-10	2.89e-07	0.324685	2	0.917853
FvH4_3g06120	light-harvesting chlorophyll-protein complex II subunit B1	0.979	0.983	2.68e-11	5.36e-08	0.418786	2	0.995931
FvH4_3g09930	amino acid transporter 1	0.424	0.782	3.01e-94	6.01e-91	0.3276	2	0.542199
FvH4_3g10950		0.883	0.686	1.76e-29	3.52e-26	0.32492	2	1.28717
FvH4_3g10960	FAD-binding Berberine family protein	0.804	0.892	1.61e-87	3.22e-84	0.427298	2	0.901345
FvH4_3g11860	NAC domain containing protein 42	0.17	0.445	3.06e-124	6.13e-121	0.279308	2	0.382022
FvH4_3g12190		0.388	0.743	4.19e-78	8.37e-75	0.402828	2	0.522207
FvH4_3g17480	Kunitz family trypsin and protease inhibitor protein	0.54	0.718	2.35e-51	4.7e-48	0.382766	2	0.752089
FvH4_3g17500		0.332	0.615	2.19e-87	4.38e-84	0.464978	2	0.539837
FvH4_3g18380	D-mannose binding lectin protein with Apple-like carbohydrate-binding domain	0.983	0.958	3.33e-22	6.67e-19	0.375693	2	1.0261
FvH4_3g19750	GDSL-like Lipase/Acylhydrolase superfamily protein	0.681	0.671	1.13e-29	2.26e-26	0.253981	2	1.0149
FvH4_3g21020	light-harvesting chlorophyll B-binding protein 3	0.909	0.969	5.27e-71	1.05e-67	0.504834	2	0.93808
FvH4_3g28710	Photosystem II 5 kD protein	1	0.99	3.83e-42	7.67e-39	0.255467	2	1.0101
FvH4_3g30140	Transmembrane amino acid transporter family protein	0.536	0.858	7.58e-94	1.52e-90	0.325297	2	0.624709
FvH4_3g34940	gamma tonoplast intrinsic protein	0.509	0.728	5.36e-22	1.07e-18	0.361466	2	0.699176
FvH4_3g36030	metallothionein 2A	0.997	0.968	3.58e-14	7.16e-11	0.550799	2	1.02996
FvH4_3g38260		0.892	0.912	1.28e-15	2.55e-12	0.272515	2	0.97807
FvH4_3g40570	cinnamate-4-hydroxylase	0.958	0.918	3.61e-26	7.22e-23	0.254533	2	1.04357
FvH4_3g42900	cellulose synthase like E1	0.167	0.331	1.08e-150	2.17e-147	0.368358	2	0.504532
FvH4_3g43500	beta glucosidase 12	0.416	0.62	1.1e-91	2.21e-88	0.265643	2	0.670968
FvH4_3g44360	peroxidase 2	0.355	0.536	1.66e-87	3.32e-84	0.521234	2	0.662313
FvH4_3g44810	Family of unknown function (DUF716)	0.331	0.6	5.5e-93	1.1e-89	0.25775	2	0.551667
FvH4_4g01690	ATPase E1-E2 type family protein / haloacid dehalogenase-like hydrolase family protein	0.362	0.647	8.67e-93	1.73e-89	0.369489	2	0.559505
FvH4_4g02860	Serine protease inhibitor, potato inhibitor I-type family protein	0.237	0.364	1.38e-121	2.76e-118	0.435148	2	0.651099
FvH4_4g02870	Serine protease inhibitor, potato inhibitor I-type family protein	0.188	0.353	1.45e-199	2.9e-196	0.358908	2	0.532578
FvH4_4g02990	cellulose synthase like G2	0.758	0.745	4.41e-08	8.82e-05	0.263615	2	1.01745
FvH4_4g04180	cyclic nucleotide gated channel 1	0.322	0.503	9.13e-46	1.83e-42	0.53782	2	0.640159
FvH4_4g05930	alternative oxidase 2	0.596	0.862	4.05e-138	8.11e-135	0.341947	2	0.691415
FvH4_4g07810	H(+)-ATPase 1	0.573	0.815	3.25e-76	6.49e-73	0.367441	2	0.703067
FvH4_4g10600	homolog of carrot EP3-3 chitinase	0.236	0.459	1.7e-14	3.39e-11	0.332855	2	0.514161
FvH4_4g10610	homolog of carrot EP3-3 chitinase	0.212	0.467	1.36e-55	2.72e-52	0.518878	2	0.453961
FvH4_4g10640	homolog of carrot EP3-3 chitinase	0.899	0.937	1.88e-30	3.77e-27	0.484545	2	0.959445
FvH4_4g20640		0.727	0.786	1.45e-65	2.89e-62	0.290081	2	0.924936
FvH4_4g21600	ATP binding cassette subfamily B4	0.708	0.697	2.24e-26	4.48e-23	0.324187	2	1.01578
FvH4_4g33930	PLANT CADMIUM RESISTANCE 2	0.452	0.758	6.4e-49	1.28e-45	0.337569	2	0.596306
FvH4_5g03320	Late embryogenesis abundant (LEA) hydroxyproline-rich glycoprotein family	0.508	0.875	2.23e-67	4.46e-64	0.48981	2	0.580571
FvH4_5g03330	Late embryogenesis abundant (LEA) hydroxyproline-rich glycoprotein family	0.438	0.683	3.93e-29	7.85e-26	0.591348	2	0.641288
FvH4_5g03440	Myzus persicae-induced lipase 1	0.894	0.896	1.67e-13	3.35e-10	0.379682	2	0.997768
FvH4_5g14770	light-harvesting chlorophyll-protein complex I subunit A4	0.911	0.901	4.52e-08	9.05e-05	0.35904	2	1.0111
FvH4_5g17900	NAD(P)-linked oxidoreductase superfamily protein	0.786	0.916	8.42e-95	1.68e-91	0.287187	2	0.858079
FvH4_5g26430	Protein of unknown function (DUF679)	0.806	0.806	4.9e-62	9.8e-59	0.311335	2	1
FvH4_5g30940	light harvesting complex photosystem II subunit 6	0.953	0.983	1.08e-10	2.16e-07	0.454414	2	0.969481
FvH4_5g32180	serine-type endopeptidase inhibitors	0.53	0.668	3.22e-07	0.000644988	0.473515	2	0.793413
FvH4_5g32690	12-oxophytodienoate reductase 2	0.781	0.762	1.25e-10	2.49e-07	0.352843	2	1.02493
FvH4_5g37950		0.416	0.71	4.19e-44	8.37e-41	0.63973	2	0.585915
FvH4_6g03170		0.203	0.472	3.11e-91	6.21e-88	0.699558	2	0.430085
FvH4_6g05200	Protein of unknown function (DUF679)	0.14	0.407	4.15e-86	8.3e-83	0.397424	2	0.34398
FvH4_6g07360	calreticulin 1a	0.722	0.926	1.28e-191	2.56e-188	0.299291	2	0.779698
FvH4_6g08740	germin-like protein 5	0.94	0.933	1.78e-15	3.56e-12	0.275453	2	1.0075
FvH4_6g10350	Protein of unknown function (DUF567)	0.403	0.627	1.37e-70	2.73e-67	0.351342	2	0.642743
FvH4_6g11440	terpene synthase 21	0.889	0.947	3.53e-49	7.05e-46	0.254021	2	0.938754
FvH4_6g12390	PAR1 protein	0.294	0.465	6.93e-85	1.39e-81	0.606079	2	0.632258
FvH4_6g17390	Exostosin family protein	0.406	0.564	9.85e-26	1.97e-22	0.312584	2	0.719858
FvH4_6g27390	phosphoenolpyruvate carboxylase 3	0.698	0.566	1.08e-11	2.16e-08	0.335234	2	1.23322
FvH4_6g29330	Actin-like ATPase superfamily protein	0.585	0.765	4.26e-86	8.53e-83	0.265457	2	0.764706
FvH4_6g29770	blue-copper-binding protein	0.438	0.794	3.33e-160	6.65e-157	0.263797	2	0.551637
FvH4_6g29800	blue-copper-binding protein	0.67	0.78	1.11e-08	2.22e-05	0.415894	2	0.858974
FvH4_6g32710		0.782	0.912	4.49e-19	8.98e-16	0.332312	2	0.857456
FvH4_6g38460	chlorophyll A/B binding protein 1	0.959	0.966	3.53e-36	7.06e-33	0.368973	2	0.992754
FvH4_6g40150	photosystem I light harvesting complex gene 3	0.992	0.963	3.05e-05	0.0609627	0.497555	2	1.03011
FvH4_6g40280	Heavy metal transport/detoxification superfamily protein	0.937	0.707	2.43e-304	4.86e-301	0.446108	2	1.32532
FvH4_6g48240	Calcium-binding EF-hand family protein	0.39	0.62	4.62e-84	9.24e-81	0.345503	2	0.629032
FvH4_6g50480		0.292	0.619	3.55e-110	7.09e-107	0.406009	2	0.471729
FvH4_6g53990	senescence-related gene 3	0.736	0.912	1.62e-188	3.25e-185	0.257137	2	0.807018
FvH4_7g02560	Eukaryotic aspartyl protease family protein	0.303	0.619	2.94e-117	5.88e-114	0.404548	2	0.489499
FvH4_7g14640		0.576	0.537	1.14e-12	2.29e-09	0.276501	2	1.07263
FvH4_7g16270	Nucleic acid-binding, OB-fold-like protein	0.172	0.566	0	0	0.256609	2	0.303887
FvH4_7g29620	cytochrome P450, family 715, subfamily A, polypeptide 1	0.613	0.328	9.35e-92	1.87e-88	0.382876	2	1.8689
FvH4_7g31480	Disease resistance-responsive (dirigent-like protein) family protein	0.366	0.652	1.34e-50	2.68e-47	0.564781	2	0.56135
FvH4_7g32500	P-loop containing nucleoside triphosphate hydrolases superfamily protein	0.465	0.855	1.22e-132	2.43e-129	0.290074	2	0.54386
FvH4_7g32520	YELLOW STRIPE like 3	0.845	0.794	6.88e-12	1.38e-08	0.298299	2	1.06423
FvH4_1g00150		0.699	0.696	9.83e-16	1.97e-12	0.353051	3	1.00431
FvH4_1g00730	multipolar spindle 1	0.874	0.611	1.31e-275	2.62e-272	0.341456	3	1.43044
FvH4_1g01070	SOS3-interacting protein 3	0.736	0.672	1.69e-53	3.38e-50	0.482915	3	1.09524
FvH4_1g01610		0.962	0.783	0	0	0.38063	3	1.22861
FvH4_1g02500	heptahelical transmembrane protein1	0.908	0.627	0	0	0.975714	3	1.44817
FvH4_1g02700	indole-3-acetic acid inducible 29	0.789	0.486	1.65e-146	3.29e-143	0.29249	3	1.62346
FvH4_1g03550		0.934	0.867	0.000154931	0.309863	0.252942	3	1.07728
FvH4_1g03680	Lactoylglutathione lyase / glyoxalase I family protein	0.779	0.384	0	0	0.329933	3	2.02865
FvH4_1g05320	alpha/beta-Hydrolases superfamily protein	0.884	0.37	0	0	1.99749	3	2.38919
FvH4_1g06090	Senescence/dehydration-associated protein-related	0.699	0.62	6.03e-75	1.21e-71	0.799876	3	1.12742
FvH4_1g06630	myo-inositol oxygenase 4	0.878	0.492	0	0	0.473873	3	1.78455
FvH4_1g08470		0.765	0.741	7.52e-27	1.5e-23	0.332669	3	1.03239
FvH4_1g08580	Mob1/phocein family protein	0.8	0.676	2.01e-121	4.03e-118	0.362607	3	1.18343
FvH4_1g09360	sucrose synthase 4	0.901	0.676	1.11e-223	2.23e-220	0.747003	3	1.33284
FvH4_1g09610	pectin methylesterase 44	0.881	0.642	0	0	0.728583	3	1.37227
FvH4_1g10600		0.948	0.615	0	0	1.26991	3	1.54146
FvH4_1g10650	basic chitinase	0.913	0.623	0	0	1.05099	3	1.46549
FvH4_1g11720	Pathogenesis-related thaumatin superfamily protein	0.815	0.815	9.31e-89	1.86e-85	0.568187	3	1
FvH4_1g11760	Chaperone DnaJ-domain superfamily protein	0.816	0.835	3.18e-229	6.35e-226	0.845379	3	0.977246
FvH4_1g11810	flavanone 3-hydroxylase	0.717	0.781	2.23e-44	4.47e-41	0.418977	3	0.918054
FvH4_1g12210	ferulic acid 5-hydroxylase 1	0.843	0.742	2.85e-260	5.7e-257	1.1811	3	1.13612
FvH4_1g12550	dehydrin xero 1	0.842	0.71	0	0	0.436044	3	1.18592
FvH4_1g12590		0.856	0.861	2.43e-226	4.86e-223	1.07218	3	0.994193
FvH4_1g12610		0.892	0.956	1.83e-14	3.66e-11	0.498376	3	0.933054
FvH4_1g13960	S-adenosyl-L-methionine-dependent methyltransferases superfamily protein	0.708	0.362	8.19e-231	1.64e-227	2.00966	3	1.9558
FvH4_1g13970	UDP-Glycosyltransferase superfamily protein	0.693	0.385	8.66e-169	1.73e-165	0.421483	3	1.8
FvH4_1g14930	methyl esterase 10	0.798	0.713	2.29e-75	4.58e-72	0.384075	3	1.11921
FvH4_1g14950	methyl esterase 10	0.714	0.616	6.46e-125	1.29e-121	1.15541	3	1.15909
FvH4_1g16050	Protein of unknown function (DUF1685)	0.785	0.679	1.74e-131	3.48e-128	0.797196	3	1.15611
FvH4_1g16310		0.739	0.439	4.13e-159	8.26e-156	0.519901	3	1.68337
FvH4_1g16530	Granulin repeat cysteine protease family protein	0.891	0.475	0	0	1.62859	3	1.87579
FvH4_1g16840	UDP-glucosyl transferase 84B2	0.638	0.627	3e-38	6e-35	0.269401	3	1.01754
FvH4_1g17140	Late embryogenesis abundant protein, group 6	1	1	2.72e-245	5.45e-242	0.762637	3	1
FvH4_1g17510	BTB and TAZ domain protein 4	0.821	0.481	0	0	1.01924	3	1.70686
FvH4_1g18170	germin 3	0.828	0.703	6.29e-175	1.26e-171	1.13882	3	1.17781
FvH4_1g18550	xyloglucan endotransglucosylase/hydrolase 6	0.762	0.456	5.22e-291	1.04e-287	1.05523	3	1.67105
FvH4_1g18630	germin 3	0.875	0.617	0	0	1.02351	3	1.41815
FvH4_1g20390	white-brown complex homolog protein 11	0.64	0.367	6.39e-96	1.28e-92	0.285114	3	1.74387
FvH4_1g20450	3-deoxy-D-arabino-heptulosonate 7-phosphate synthase 1	0.799	0.424	0	0	1.55803	3	1.88443
FvH4_1g20930	annexin 1	0.988	0.899	0	0	1.04691	3	1.099
FvH4_1g20940		0.662	0.489	1.13e-86	2.26e-83	0.451498	3	1.35378
FvH4_1g21200	Haloacid dehalogenase-like hydrolase (HAD) superfamily protein	0.856	0.692	0	0	1.13714	3	1.23699
FvH4_1g23250		0.785	0.455	0	0	1.21662	3	1.72527
FvH4_1g23500	Rubber elongation factor protein (REF)	0.802	0.718	1.37e-76	2.74e-73	0.328376	3	1.11699
FvH4_1g23790	cinnamyl alcohol dehydrogenase 9	0.866	0.519	0	0	0.805995	3	1.66859
FvH4_1g26530		0.822	0.412	0	0	0.570164	3	1.99515
FvH4_1g27460	glutathione S-transferase F11	0.603	0.465	2.25e-65	4.5e-62	0.530902	3	1.29677
FvH4_1g28360	ankyrin repeat family protein / regulator of chromosome condensation (RCC1) family protein	0.718	0.613	1.38e-25	2.77e-22	0.251877	3	1.17129
FvH4_2g01160	farnesylated protein 6	0.826	0.945	1.39e-26	2.79e-23	0.669874	3	0.874074
FvH4_2g01250	RAC-like 3	0.767	0.679	4.31e-56	8.62e-53	0.385227	3	1.1296
FvH4_2g01340	Senescence/dehydration-associated protein-related	0.953	0.908	1.87e-234	3.74e-231	0.997037	3	1.04956
FvH4_2g01480	Major facilitator superfamily protein	0.842	0.772	8.34e-30	1.67e-26	0.344028	3	1.09067
FvH4_2g01600	Chaperone DnaJ-domain superfamily protein	0.9	0.878	1.13e-80	2.25e-77	0.311858	3	1.02506
FvH4_2g02190	plasma membrane intrinsic protein 1;4	0.784	0.433	0	0	0.6172	3	1.81062
FvH4_2g03260	UDP-Glycosyltransferase superfamily protein	0.849	0.569	0	0	0.26319	3	1.49209
FvH4_2g03530		0.793	0.554	3.37e-294	6.75e-291	0.404937	3	1.43141
FvH4_2g03540		0.82	0.387	0	0	0.785333	3	2.11886
FvH4_2g03550	serine carboxypeptidase-like 6	0.743	0.364	0	0	1.03383	3	2.04121
FvH4_2g03570	serine carboxypeptidase-like 1	0.774	0.247	0	0	0.399783	3	3.1336
FvH4_2g05090	UDP-Glycosyltransferase superfamily protein	0.77	0.527	2.28e-276	4.57e-273	0.875287	3	1.4611
FvH4_2g06450	alpha/beta-Hydrolases superfamily protein	0.943	0.626	1.25e-269	2.5e-266	0.439955	3	1.50639
FvH4_2g06670	Protein of unknown function (DUF1645)	0.87	0.591	3.18e-122	6.36e-119	0.502944	3	1.47208
FvH4_2g07450	long-chain acyl-CoA synthetase 2	0.857	0.583	0	0	0.351869	3	1.46998
FvH4_2g08100	Protein of unknown function (DUF677)	0.745	0.58	6.65e-74	1.33e-70	0.599056	3	1.28448
FvH4_2g08510	unknown seed protein like 1	0.891	0.824	4.55e-200	9.09e-197	0.268637	3	1.08131
FvH4_2g12620	laccase 14	0.884	0.377	0	0	0.33784	3	2.34483
FvH4_2g13410		0.942	0.73	0	0	1.41308	3	1.29041
FvH4_2g14570	pathogenesis-related family protein	0.923	0.596	0	0	0.812873	3	1.54866
FvH4_2g14860	Nodulin MtN3 family protein	0.89	0.659	1.75e-133	3.51e-130	1.30705	3	1.35053
FvH4_2g15070		0.86	0.62	6.17e-165	1.23e-161	0.676698	3	1.3871
FvH4_2g15440	plasma membrane intrinsic protein 3	0.945	0.973	5.88e-35	1.18e-31	0.495019	3	0.971223
FvH4_2g16110	expansin-like A1	0.881	0.725	0	0	0.691676	3	1.21517
FvH4_2g17060	hydroxy methylglutaryl CoA reductase 1	0.777	0.629	1.96e-33	3.92e-30	0.340023	3	1.23529
FvH4_2g17620	ARF-GAP domain 11	0.815	0.726	1.98e-47	3.97e-44	0.489405	3	1.12259
FvH4_2g18100	basic helix-loop-helix (bHLH) DNA-binding superfamily protein	0.611	0.349	2.51e-101	5.02e-98	0.251047	3	1.75072
FvH4_2g18770	small ubiquitin-like modifier 2	0.768	0.759	7.03e-53	1.41e-49	0.533894	3	1.01186
FvH4_2g22520	indoleacetic acid-induced protein 16	0.897	0.577	0	0	1.20728	3	1.55459
FvH4_2g23780	Eukaryotic aspartyl protease family protein	0.876	0.797	5.62e-66	1.12e-62	0.577165	3	1.09912
FvH4_2g23930	EID1-like 3	0.801	0.701	1.35e-163	2.69e-160	0.349645	3	1.14265
FvH4_2g23960	alpha/beta-Hydrolases superfamily protein	0.892	0.823	2.73e-132	5.46e-129	0.499837	3	1.08384
FvH4_2g25200		0.91	0.927	2.87e-56	5.73e-53	0.317793	3	0.981661
FvH4_2g25400	TSPO(outer membrane tryptophan-rich sensory protein)-related	0.959	0.987	1.23e-141	2.45e-138	0.943564	3	0.971631
FvH4_2g25450	Rubber elongation factor protein (REF)	0.841	0.905	2.02e-11	4.05e-08	0.568441	3	0.929282
FvH4_2g28070		0.982	0.849	0	0	0.261984	3	1.15665
FvH4_2g29680	Protein of unknown function, DUF642	0.739	0.58	1.42e-191	2.84e-188	0.650225	3	1.27414
FvH4_2g33410	Gibberellin-regulated family protein	0.622	0.548	4.63e-23	9.27e-20	0.390373	3	1.13504
FvH4_2g33660	cytochrome P450, family 81, subfamily D, polypeptide 5	0.801	0.586	1.91e-220	3.81e-217	0.433587	3	1.36689
FvH4_2g33780		0.95	0.983	2.81e-81	5.61e-78	0.842372	3	0.966429
FvH4_2g34770	phospholipase A 2A	0.814	0.49	0	0	0.344309	3	1.66122
FvH4_2g34780	phospholipase A 2A	0.761	0.442	0	0	1.01092	3	1.72172
FvH4_2g36640	UDP-glycosyltransferase 73B4	0.619	0.394	2.1e-85	4.2e-82	0.788065	3	1.57107
FvH4_2g36880	H(+)-ATPase 5	0.752	0.798	5.1e-18	1.02e-14	0.317227	3	0.942356
FvH4_2g36950	myb domain protein 3	0.719	0.448	2.37e-218	4.74e-215	0.946144	3	1.60491
FvH4_2g36990	3-ketoacyl-CoA synthase 10	0.703	0.574	1.98e-146	3.97e-143	0.576882	3	1.22474
FvH4_2g37690	cold-regulated 47	0.997	0.994	0	0	1.69863	3	1.00302
FvH4_2g38320	Pathogenesis-related thaumatin superfamily protein	0.77	0.75	2.02e-53	4.05e-50	0.557862	3	1.02667
FvH4_2g39520	dihydroflavonol 4-reductase	0.543	0.508	1.21e-10	2.41e-07	0.364202	3	1.0689
FvH4_2g40880	Glycosyl hydrolase family protein with chitinase insertion domain	0.684	0.598	9.83e-39	1.97e-35	0.515681	3	1.14381
FvH4_2g41100	chorismate mutase 2	0.731	0.723	3.31e-28	6.61e-25	0.344597	3	1.01107
FvH4_3g00510		0.74	0.502	1.99e-242	3.98e-239	1.41667	3	1.4741
FvH4_3g00580	Uncharacterised protein family (UPF0497)	0.928	0.317	0	0	0.261471	3	2.92744
FvH4_3g01920	glyoxalase I homolog	0.844	0.89	4.52e-37	9.04e-34	0.675073	3	0.948315
FvH4_3g02090	Peroxidase superfamily protein	0.949	0.775	0	0	1.05376	3	1.22452
FvH4_3g03900	sugar transporter 1	0.988	0.898	3.2e-296	6.41e-293	1.33929	3	1.10022
FvH4_3g04020	F-box family protein	0.771	0.749	2.99e-53	5.99e-50	0.286553	3	1.02937
FvH4_3g04160	Protein of unknown function (DUF761)	0.742	0.875	3.29e-19	6.57e-16	0.73824	3	0.848
FvH4_3g04900	CBS domain-containing protein	0.74	0.72	3.88e-17	7.76e-14	0.287831	3	1.02778
FvH4_3g04980	Early-responsive to dehydration stress protein (ERD4)	0.997	0.956	0	0	1.445	3	1.04289
FvH4_3g06170	purine permease 10	0.627	0.528	6.39e-22	1.28e-18	0.259843	3	1.1875
FvH4_3g06610	GDSL-like Lipase/Acylhydrolase superfamily protein	0.926	0.559	0	0	1.06608	3	1.65653
FvH4_3g06650	hydroxycinnamoyl-CoA shikimate/quinate hydroxycinnamoyl transferase	0.444	0.447	3.55e-12	7.09e-09	0.332753	3	0.993289
FvH4_3g07700	Granulin repeat cysteine protease family protein	0.731	0.403	1.94e-257	3.88e-254	0.888559	3	1.8139
FvH4_3g08830	dormancy-associated protein-like 1	0.998	0.991	2.22e-104	4.44e-101	0.598452	3	1.00706
FvH4_3g09070	Protein of unknown function (DUF506)	0.964	0.974	1.66e-67	3.33e-64	0.616769	3	0.989733
FvH4_3g10950		0.84	0.706	8.06e-79	1.61e-75	0.35129	3	1.1898
FvH4_3g10960	FAD-binding Berberine family protein	0.887	0.874	7.2e-36	1.44e-32	0.322409	3	1.01487
FvH4_3g11300	FAD-binding Berberine family protein	0.676	0.653	4.3e-21	8.6e-18	0.680904	3	1.03522
FvH4_3g13370	plasma-membrane associated cation-binding protein 1	0.777	0.523	3.78e-270	7.56e-267	0.540421	3	1.48566
FvH4_3g13530	CTP synthase family protein	0.864	0.718	5.18e-154	1.04e-150	0.316471	3	1.20334
FvH4_3g16390		0.842	0.602	6.81e-235	1.36e-231	0.954957	3	1.39867
FvH4_3g16760	Arabidopsis thaliana gibberellin 2-oxidase 1	0.66	0.425	3.49e-149	6.98e-146	0.424274	3	1.55294
FvH4_3g18040		0.61	0.451	2.81e-72	5.61e-69	0.493507	3	1.35255
FvH4_3g18370	Curculin-like (mannose-binding) lectin family protein	0.965	0.749	0	0	0.366931	3	1.28838
FvH4_3g18380	D-mannose binding lectin protein with Apple-like carbohydrate-binding domain	1	0.957	1.54e-124	3.07e-121	0.856517	3	1.04493
FvH4_3g20120	RING membrane-anchor 3	0.895	0.851	9.81e-57	1.96e-53	0.630097	3	1.0517
FvH4_3g20620	Protein of unknown function (DUF1218)	0.717	0.672	1.79e-25	3.57e-22	0.536427	3	1.06696
FvH4_3g21490	terpene synthase 21	0.451	0.387	2.15e-05	0.0430192	0.254909	3	1.16537
FvH4_3g22740	Translation initiation factor SUI1 family protein	0.823	0.805	3.75e-79	7.51e-76	0.804106	3	1.02236
FvH4_3g23410	O-Glycosyl hydrolases family 17 protein	0.96	0.816	0	0	0.60722	3	1.17647
FvH4_3g23680		1	0.999	0	0	2.64148	3	1.001
FvH4_3g24520	cytochrome P450, family 94, subfamily C, polypeptide 1	0.846	0.664	6.53e-47	1.31e-43	0.313227	3	1.2741
FvH4_3g25370	Pollen Ole e 1 allergen and extensin family protein	0.881	0.541	0	0	0.880024	3	1.62847
FvH4_3g27100	Bifunctional inhibitor/lipid-transfer protein/seed storage 2S albumin superfamily protein	0.872	0.886	3.14e-101	6.27e-98	0.318538	3	0.984199
FvH4_3g27940		0.713	0.461	2.06e-93	4.13e-90	0.342733	3	1.54664
FvH4_3g29980	cellulose synthase-like A02	0.932	0.791	0	0	0.267294	3	1.17826
FvH4_3g33630	tetraspanin3	0.809	0.686	3.49e-270	6.99e-267	0.653838	3	1.1793
FvH4_3g34720	exocyst subunit exo70 family protein H2	0.84	0.63	8.3e-171	1.66e-167	0.846745	3	1.33333
FvH4_3g35020	C2H2-type zinc finger family protein	0.768	0.402	2.85e-224	5.71e-221	0.667974	3	1.91045
FvH4_3g35330	histone H2A 12	0.831	0.846	1.34e-17	2.68e-14	0.475779	3	0.98227
FvH4_3g36530	2-oxoglutarate (2OG) and Fe(II)-dependent oxygenase superfamily protein	0.936	0.822	8.53e-214	1.71e-210	0.905766	3	1.13869
FvH4_3g36780	Haloacid dehalogenase-like hydrolase (HAD) superfamily protein	0.793	0.7	1.55e-139	3.1e-136	0.809051	3	1.13286
FvH4_3g38970	glutamine-dependent asparagine synthase 1	0.772	0.785	3.71e-16	7.42e-13	0.662439	3	0.983439
FvH4_3g38990	Protein phosphatase 2C family protein	0.691	0.685	4.32e-07	0.000863201	0.342389	3	1.00876
FvH4_3g40360	expansin A8	0.755	0.471	1.07e-289	2.14e-286	0.988533	3	1.60297
FvH4_3g42750	cellulose synthase like E1	0.676	0.592	3.43e-31	6.86e-28	0.434699	3	1.14189
FvH4_3g44890		0.704	0.682	1.58e-51	3.16e-48	0.480515	3	1.03226
FvH4_4g01690	ATPase E1-E2 type family protein / haloacid dehalogenase-like hydrolase family protein	0.863	0.556	2.54e-187	5.08e-184	0.819335	3	1.55216
FvH4_4g01980	3-ketoacyl-CoA synthase 2	0.904	0.549	0	0	0.879758	3	1.64663
FvH4_4g02260	AUX/IAA transcriptional regulator family protein	0.795	0.557	0	0	0.26217	3	1.42729
FvH4_4g02280	indole-3-acetic acid inducible 14	0.903	0.479	0	0	0.56788	3	1.88518
FvH4_4g02860	Serine protease inhibitor, potato inhibitor I-type family protein	0.47	0.322	6.91e-13	1.38e-09	0.554714	3	1.45963
FvH4_4g02870	Serine protease inhibitor, potato inhibitor I-type family protein	0.446	0.305	4.91e-06	0.00981388	0.684733	3	1.4623
FvH4_4g04120		0.918	0.565	0	0	0.545627	3	1.62478
FvH4_4g04160	RNA-binding (RRM/RBD/RNP motifs) family protein	0.821	0.663	0	0	0.921538	3	1.23831
FvH4_4g05760	Pectin lyase-like superfamily protein	0.717	0.676	5.5e-60	1.1e-56	0.251307	3	1.06065
FvH4_4g06500		0.87	0.278	0	0	0.509453	3	3.1295
FvH4_4g07930	serine carboxypeptidase-like 18	0.605	0.4	1.33e-44	2.67e-41	0.306393	3	1.5125
FvH4_4g10190	Fatty acid hydroxylase superfamily	0.929	0.436	0	0	1.0267	3	2.13073
FvH4_4g10860	pfkB-like carbohydrate kinase family protein	0.832	0.503	2.12e-195	4.23e-192	0.422683	3	1.65408
FvH4_4g13360	HXXXD-type acyl-transferase family protein	0.632	0.213	6.19e-100	1.24e-96	0.45074	3	2.96714
FvH4_4g14320		0.819	0.685	9.48e-107	1.9e-103	0.687381	3	1.19562
FvH4_4g15270	Haloacid dehalogenase-like hydrolase (HAD) superfamily protein	0.669	0.742	8.45e-05	0.168929	0.250985	3	0.901617
FvH4_4g17180	beta-amylase 3	0.72	0.808	0.000289421	0.578842	0.361466	3	0.891089
FvH4_4g17290	Uncharacterised protein family (UPF0497)	0.934	0.907	3.86e-118	7.72e-115	0.582638	3	1.02977
FvH4_4g18990	MLP-like protein 423	0.972	0.886	0	0	1.57439	3	1.09707
FvH4_4g19040	MLP-like protein 423	0.907	0.888	5.43e-52	1.09e-48	0.415643	3	1.0214
FvH4_4g19060	MLP-like protein 423	0.985	0.955	1.33e-34	2.67e-31	0.320511	3	1.03141
FvH4_4g19070		0.996	0.995	1.43e-131	2.85e-128	0.547067	3	1.00101
FvH4_4g19080	MLP-like protein 423	0.998	0.995	2.85e-88	5.7e-85	0.407314	3	1.00302
FvH4_4g22090	xyloglucan endotransglucosylase/hydrolase 4	0.83	0.515	0	0	0.408003	3	1.61165
FvH4_4g23040	GRAM domain family protein	0.759	0.663	3.56e-174	7.13e-171	0.951884	3	1.1448
FvH4_4g23050		0.813	0.518	0	0	0.36976	3	1.5695
FvH4_4g23670	glycosylphosphatidylinositol-anchored lipid protein transfer 1	0.878	0.55	0	0	0.404191	3	1.59636
FvH4_4g25050	beta-ketoacyl reductase 1	0.803	0.796	5.82e-22	1.16e-18	0.400137	3	1.00879
FvH4_4g26070	cysteine-rich RLK (RECEPTOR-like protein kinase) 3	0.789	0.829	0.0022907	1	0.423002	3	0.951749
FvH4_4g26500	Protein kinase superfamily protein	0.846	0.847	1.09e-39	2.18e-36	0.333375	3	0.998819
FvH4_4g26730		0.914	0.787	0	0	0.476823	3	1.16137
FvH4_4g27180	Adenine nucleotide alpha hydrolases-like superfamily protein	0.885	0.81	2.11e-202	4.22e-199	0.768571	3	1.09259
FvH4_4g27340		0.781	0.787	1.31e-50	2.62e-47	0.263298	3	0.992376
FvH4_4g27420	3-ketoacyl-CoA synthase 6	0.933	0.58	0	0	1.50334	3	1.60862
FvH4_4g28310	nudix hydrolase 1	0.833	0.708	1e-205	2e-202	0.329532	3	1.17655
FvH4_4g28630	Calcium-dependent phosphotriesterase superfamily protein	0.569	0.393	1.16e-23	2.33e-20	0.259165	3	1.44784
FvH4_4g32180		0.714	0.416	2.81e-170	5.61e-167	0.862305	3	1.71635
FvH4_4g32720	Polyketide cyclase/dehydrase and lipid transport superfamily protein	0.663	0.479	4.98e-130	9.97e-127	0.343263	3	1.38413
FvH4_4g32750	MLP-like protein 28	0.806	0.454	0	0	0.722467	3	1.77533
FvH4_4g34260	DC1 domain-containing protein	0.983	0.941	5.88e-100	1.18e-96	0.425186	3	1.04463
FvH4_4g34350	similar to RCD one 2	0.786	0.644	8.08e-113	1.62e-109	0.564893	3	1.2205
FvH4_4g34890	MLP-like protein 423	0.946	0.689	0	0	1.53645	3	1.373
FvH4_5g00780	MLP-like protein 423	0.577	0.454	3.13e-14	6.26e-11	0.517485	3	1.27093
FvH4_5g00820		0.764	0.634	2.9e-154	5.8e-151	0.483991	3	1.20505
FvH4_5g03140	Heavy metal transport/detoxification superfamily protein	0.692	0.569	3.47e-46	6.94e-43	0.410734	3	1.21617
FvH4_5g03330	Late embryogenesis abundant (LEA) hydroxyproline-rich glycoprotein family	0.709	0.628	4.8e-21	9.6e-18	0.428901	3	1.12898
FvH4_5g03960		0.679	0.274	6.94e-157	1.39e-153	0.771748	3	2.4781
FvH4_5g19040	Nodulin MtN21 /EamA-like transporter family protein	0.877	0.528	0	0	0.524119	3	1.66098
FvH4_5g22420	NAD(P)-binding Rossmann-fold superfamily protein	0.691	0.444	2.68e-103	5.35e-100	0.261141	3	1.55631
FvH4_5g23770	UDP-glucosyl transferase 73D1	0.961	0.792	2.21e-237	4.42e-234	0.894554	3	1.21338
FvH4_5g24950	Uncharacterised protein family (UPF0497)	0.87	0.527	0	0	0.564373	3	1.65085
FvH4_5g26470	CP12 domain-containing protein 3	0.972	0.846	0	0	0.603753	3	1.14894
FvH4_5g26660	Protein of unknown function, DUF538	0.67	0.587	1.73e-74	3.45e-71	0.624153	3	1.1414
FvH4_5g27250	Chitinase family protein	0.717	0.622	7.45e-37	1.49e-33	0.467304	3	1.15273
FvH4_5g32180	serine-type endopeptidase inhibitors	0.68	0.637	5.84e-16	1.17e-12	0.443011	3	1.0675
FvH4_5g32320	myb domain protein 3	0.894	0.894	3.97e-194	7.95e-191	0.809825	3	1
FvH4_5g35590	Plant invertase/pectin methylesterase inhibitor superfamily	0.745	0.6	5.58e-128	1.12e-124	0.947133	3	1.24167
FvH4_5g35620	dicarboxylate carrier 2	0.744	0.628	2.25e-27	4.51e-24	0.30333	3	1.18471
FvH4_5g36980	UDP-glucosyl transferase 85A2	0.719	0.612	1.31e-50	2.61e-47	0.485919	3	1.17484
FvH4_5g37830	Transducin/WD40 repeat-like superfamily protein	0.906	0.808	4.05e-177	8.11e-174	0.86092	3	1.12129
FvH4_5g38040	2-oxoglutarate (2OG) and Fe(II)-dependent oxygenase superfamily protein	0.881	0.897	3.3e-20	6.59e-17	0.327685	3	0.982163
FvH4_5g38280	glycerol-3-phosphate acyltransferase 3	0.698	0.378	1.59e-185	3.19e-182	0.723172	3	1.84656
FvH4_6g01380	GDSL-like Lipase/Acylhydrolase superfamily protein	0.898	0.409	0	0	0.468263	3	2.1956
FvH4_6g02870	AUX/IAA transcriptional regulator family protein	0.963	0.806	3.79e-282	7.59e-279	1.21711	3	1.19479
FvH4_6g03050	NAD(P)-linked oxidoreductase superfamily protein	0.672	0.493	3.42e-51	6.84e-48	0.354547	3	1.36308
FvH4_6g03090		0.737	0.603	1.26e-58	2.53e-55	0.508873	3	1.22222
FvH4_6g03110	NAD(P)-linked oxidoreductase superfamily protein	0.874	0.798	2.32e-82	4.63e-79	0.526963	3	1.09524
FvH4_6g03180		0.879	0.788	1.15e-135	2.29e-132	0.725629	3	1.11548
FvH4_6g04120		0.722	0.488	6.08e-256	1.22e-252	0.858777	3	1.47951
FvH4_6g04150		0.929	0.659	0	0	1.83985	3	1.40971
FvH4_6g04660	dehydroquinate dehydratase, putative / shikimate dehydrogenase, putative	0.744	0.455	7.49e-267	1.5e-263	1.18084	3	1.63516
FvH4_6g04670	dehydroquinate dehydratase, putative / shikimate dehydrogenase, putative	0.651	0.421	1.52e-126	3.04e-123	0.985081	3	1.54632
FvH4_6g06950	white-brown complex homolog protein 11	0.903	0.561	0	0	0.439414	3	1.60963
FvH4_6g07370	Inorganic H pyrophosphatase family protein	0.765	0.509	4.8e-204	9.59e-201	0.923962	3	1.50295
FvH4_6g07630	basic helix-loop-helix (bHLH) DNA-binding superfamily protein	0.728	0.665	3.05e-28	6.09e-25	0.32866	3	1.09474
FvH4_6g07830	Protein of unknown function, DUF538	0.654	0.468	1.31e-95	2.62e-92	0.984071	3	1.39744
FvH4_6g07930	galactinol synthase 2	0.694	0.355	2.1e-166	4.19e-163	0.489327	3	1.95493
FvH4_6g08040	non-intrinsic ABC protein 9	0.696	0.694	2.69e-23	5.39e-20	0.466761	3	1.00288
FvH4_6g08600		0.55	0.461	0.000558663	1	0.550225	3	1.19306
FvH4_6g08740	germin-like protein 5	0.971	0.93	3.75e-251	7.51e-248	0.823099	3	1.04409
FvH4_6g09160	Protein of unknown function (DUF567)	0.748	0.597	2.17e-120	4.34e-117	0.263821	3	1.25293
FvH4_6g09280	Late embryogenesis abundant (LEA) hydroxyproline-rich glycoprotein family	0.698	0.596	4.65e-114	9.3e-111	0.694907	3	1.17114
FvH4_6g09960	lipid transfer protein 4	0.811	0.431	0	0	0.424311	3	1.88167
FvH4_6g09970	lipid transfer protein 4	0.798	0.654	9.45e-300	1.89e-296	0.716133	3	1.22018
FvH4_6g09980	lipid transfer protein 3	0.97	0.573	0	0	3.0014	3	1.69284
FvH4_6g11360	2-oxoglutarate (2OG) and Fe(II)-dependent oxygenase superfamily protein	0.83	0.741	2.67e-157	5.34e-154	1.24417	3	1.12011
FvH4_6g13120	NAD-dependent epimerase/dehydratase family protein	0.831	0.614	7.19e-202	1.44e-198	1.00857	3	1.35342
FvH4_6g13610	expansin A4	0.708	0.589	4.07e-154	8.13e-151	0.951309	3	1.20204
FvH4_6g14170	NAD(P)-binding Rossmann-fold superfamily protein	0.807	0.464	0	0	0.258654	3	1.73922
FvH4_6g14970	Glutathione S-transferase family protein	0.932	0.942	4.3e-149	8.6e-146	0.678884	3	0.989384
FvH4_6g15850		0.876	0.923	5.94e-05	0.118827	0.516732	3	0.949079
FvH4_6g16770	gamma tonoplast intrinsic protein	0.899	0.911	1.25e-206	2.5e-203	1.45465	3	0.986828
FvH4_6g19280	2-oxoglutarate (2OG) and Fe(II)-dependent oxygenase superfamily protein	0.753	0.488	7.7e-155	1.54e-151	0.473628	3	1.54303
FvH4_6g20160		0.878	0.737	1.12e-145	2.24e-142	0.874994	3	1.19132
FvH4_6g21660		0.806	0.764	2.28e-201	4.55e-198	0.805509	3	1.05497
FvH4_6g21670		0.88	0.769	1.65e-142	3.3e-139	0.682495	3	1.14434
FvH4_6g22790	polygalacturonase inhibiting protein 1	0.914	0.953	1.62e-73	3.25e-70	0.729226	3	0.959077
FvH4_6g26140	CAAX amino terminal protease family protein	0.848	0.71	1.65e-193	3.29e-190	0.767993	3	1.19437
FvH4_6g26180	thioredoxin M-type 4	0.964	0.896	1.51e-182	3.03e-179	1.35165	3	1.07589
FvH4_6g29760	Protein of unknown function (DUF567)	0.815	0.603	6.84e-101	1.37e-97	0.423086	3	1.35158
FvH4_6g29770	blue-copper-binding protein	0.857	0.71	8.5e-128	1.7e-124	0.89817	3	1.20704
FvH4_6g29800	blue-copper-binding protein	0.824	0.751	1.22e-28	2.44e-25	0.35464	3	1.0972
FvH4_6g30850	AUX/IAA transcriptional regulator family protein	0.934	0.827	2.33e-130	4.65e-127	0.764141	3	1.12938
FvH4_6g30860	indole-3-acetic acid inducible 19	0.906	0.493	0	0	0.808843	3	1.83773
FvH4_6g30930	Galactose oxidase/kelch repeat superfamily protein	0.771	0.602	2.24e-136	4.48e-133	0.549795	3	1.28073
FvH4_6g30950	Galactose oxidase/kelch repeat superfamily protein	0.732	0.671	8.12e-39	1.62e-35	0.445758	3	1.09091
FvH4_6g32640	GDSL-like Lipase/Acylhydrolase superfamily protein	0.942	0.711	0	0	0.621134	3	1.32489
FvH4_6g32710		0.92	0.883	1.26e-75	2.51e-72	0.431649	3	1.0419
FvH4_6g35330	Dormancy/auxin associated family protein	0.889	0.739	0	0	0.648443	3	1.20298
FvH4_6g36240		0.668	0.426	1.12e-110	2.25e-107	0.587691	3	1.56808
FvH4_6g37070		0.949	0.608	0	0	0.26934	3	1.56086
FvH4_6g37530	TRICHOME BIREFRINGENCE-LIKE 43	0.07	0.288	4.35e-80	8.7e-77	0.399801	3	0.243056
FvH4_6g38080	rhamnose biosynthesis 1	0.565	0.667	8.65e-21	1.73e-17	0.298877	3	0.847076
FvH4_6g38870	helicase in vascular tissue and tapetum	0.742	0.718	3.24e-49	6.48e-46	0.423438	3	1.03343
FvH4_6g39640		0.994	0.902	0	0	0.668919	3	1.102
FvH4_6g39660		0.78	0.657	4.03e-98	8.05e-95	0.849239	3	1.18721
FvH4_6g39680		0.685	0.634	1.66e-56	3.32e-53	0.831027	3	1.08044
FvH4_6g41660	Glycine-rich protein family	0.951	0.81	0	0	1.8621	3	1.17407
FvH4_6g42700	2-oxoglutarate (2OG) and Fe(II)-dependent oxygenase superfamily protein	0.33	0.399	5.71e-65	1.14e-61	0.299384	3	0.827068
FvH4_6g44750	cytochrome P450, family 71, subfamily B, polypeptide 14	0.522	0.435	1.23e-05	0.0246362	0.42717	3	1.2
FvH4_6g45730	Methylenetetrahydrofolate reductase family protein	0.693	0.484	8.73e-83	1.75e-79	0.296347	3	1.43182
FvH4_6g45800	Late embryogenesis abundant protein (LEA) family protein	0.896	0.914	1.41e-102	2.82e-99	0.416645	3	0.980306
FvH4_6g48030		0.924	0.857	0	0	1.43029	3	1.07818
FvH4_6g48590	GAST1 protein homolog 4	0.988	0.896	0	0	1.1284	3	1.10268
FvH4_6g51200	RNI-like superfamily protein	0.7	0.52	4.17e-116	8.34e-113	0.487057	3	1.34615
FvH4_6g51380	Raffinose synthase family protein	0.759	0.492	1.4e-295	2.8e-292	0.332237	3	1.54268
FvH4_6g54120	GRAM domain family protein	0.832	0.708	1.09e-125	2.19e-122	0.702459	3	1.17514
FvH4_7g00230		0.824	0.496	0	0	0.42797	3	1.66129
FvH4_7g00250	beta glucosidase 17	0.959	0.696	0	0	1.1214	3	1.37787
FvH4_7g01160	Chalcone and stilbene synthase family protein	0.485	0.492	1.49e-08	2.98e-05	0.296254	3	0.985772
FvH4_7g04140	cystatin B	0.92	0.855	2.34e-40	4.68e-37	0.30265	3	1.07602
FvH4_7g08590	Fatty acid hydroxylase superfamily	0.679	0.385	3.34e-153	6.68e-150	0.617171	3	1.76364
FvH4_7g13490	Calcium-dependent lipid-binding (CaLB domain) family protein	0.979	0.78	0	0	1.17981	3	1.25513
FvH4_7g15450		0.942	0.902	0	0	1.20216	3	1.04435
FvH4_7g15460	Late embryogenesis abundant protein	0.899	0.756	2.95e-127	5.89e-124	0.558112	3	1.18915
FvH4_7g15950		0.704	0.345	1.12e-181	2.25e-178	0.399555	3	2.04058
FvH4_7g18510	Major facilitator superfamily protein	0.571	0.466	3.13e-29	6.26e-26	0.654758	3	1.22532
FvH4_7g18950	Protein kinase superfamily protein	0.815	0.619	5.8e-243	1.16e-239	0.327191	3	1.31664
FvH4_7g19720	Protein kinase superfamily protein	0.71	0.381	7.24e-205	1.45e-201	0.300355	3	1.86352
FvH4_7g20870	Chalcone-flavanone isomerase family protein	0.808	0.716	1.66e-99	3.31e-96	0.700377	3	1.12849
FvH4_7g22400	3-oxo-5-alpha-steroid 4-dehydrogenase family protein	0.811	0.574	1.01e-245	2.01e-242	0.384626	3	1.41289
FvH4_7g23060	protein phosphatase 2CA	0.902	0.84	9.6e-111	1.92e-107	0.418039	3	1.07381
FvH4_7g24120	plasma membrane intrinsic protein 1;4	0.944	0.921	3.2e-260	6.41e-257	1.29439	3	1.02497
FvH4_7g24410	SGNH hydrolase-type esterase superfamily protein	0.867	0.49	0	0	0.384646	3	1.76939
FvH4_7g24550	2-oxoglutarate (2OG) and Fe(II)-dependent oxygenase superfamily protein	0.653	0.639	7.69e-22	1.54e-18	0.511005	3	1.02191
FvH4_7g25200	Integrase-type DNA-binding superfamily protein	0.852	0.623	0	0	0.570488	3	1.36758
FvH4_7g25890	Chalcone-flavanone isomerase family protein	0.773	0.543	3.28e-261	6.56e-258	0.632802	3	1.42357
FvH4_7g26920	ethylene responsive element binding factor 1	0.79	0.644	1.39e-156	2.77e-153	0.819421	3	1.22671
FvH4_7g27730	SKU5 similar 1	0.807	0.7	2.35e-211	4.69e-208	0.415488	3	1.15286
FvH4_7g27820		0.828	0.805	1.63e-190	3.25e-187	1.39118	3	1.02857
FvH4_7g27850	Plant invertase/pectin methylesterase inhibitor superfamily protein	0.941	0.69	0	0	1.7473	3	1.36377
FvH4_7g28950	C-repeat-binding factor 4	0.89	0.648	1.64e-290	3.28e-287	0.261497	3	1.37346
FvH4_7g28960	Integrase-type DNA-binding superfamily protein	0.822	0.529	3.22e-86	6.44e-83	0.264988	3	1.55388
FvH4_7g29480		0.697	0.646	1.15e-115	2.29e-112	1.26281	3	1.07895
FvH4_7g30000	HXXXD-type acyl-transferase family protein	0.838	0.652	0	0	0.286675	3	1.28528
FvH4_7g30050		0.791	0.362	0	0	1.29041	3	2.18508
FvH4_7g30550	Late embryogenesis abundant (LEA) hydroxyproline-rich glycoprotein family	0.897	0.691	0	0	0.482713	3	1.29812
FvH4_7g30640	SLAC1 homologue 3	0.628	0.362	1.2e-76	2.39e-73	0.359758	3	1.73481
FvH4_7g32960	RING/U-box superfamily protein	0.785	0.822	1.91e-22	3.82e-19	0.420062	3	0.954988
FvH4_7g33600		0.806	0.751	1.88e-123	3.77e-120	0.773408	3	1.07324
FvH4_7g34120		0.754	0.577	2.22e-28	4.43e-25	0.373169	3	1.30676
FvH4_7g34200	GroES-like zinc-binding dehydrogenase family protein	0.856	0.555	4.14e-183	8.28e-180	0.642579	3	1.54234
FvH4_1g00710	heat shock protein 70	0.635	0.6	6.14e-10	1.23e-06	0.354454	4	1.05833
FvH4_1g00750		0.577	0.174	4.26e-86	8.52e-83	0.285953	4	3.31609
FvH4_1g01610		0.963	0.795	2.33e-274	4.66e-271	0.550761	4	1.21132
FvH4_1g01890	S-adenosyl-L-methionine-dependent methyltransferases superfamily protein	0.832	0.125	0	0	0.260275	4	6.656
FvH4_1g02190	Inorganic H pyrophosphatase family protein	0.706	0.687	2.54e-72	5.07e-69	0.814007	4	1.02766
FvH4_1g03040	plant-specific transcription factor YABBY family protein	0.913	0.673	5.09e-300	1.02e-296	0.611918	4	1.35661
FvH4_1g03630	Ran BP2/NZF zinc finger-like superfamily protein	0.508	0.507	1.16e-05	0.0232477	1.18909	4	1.00197
FvH4_1g04050		0.859	0.518	9.76e-216	1.95e-212	0.544959	4	1.6583
FvH4_1g05030		0.571	0.678	1.41e-08	2.82e-05	0.672216	4	0.842183
FvH4_1g06560	nudix hydrolase homolog 8	0.319	0.09	2.87e-81	5.75e-78	0.580261	4	3.54444
FvH4_1g09610	pectin methylesterase 44	0.834	0.662	3.03e-139	6.06e-136	0.498284	4	1.25982
FvH4_1g11710	Pathogenesis-related thaumatin superfamily protein	0.906	0.46	0	0	0.529755	4	1.96957
FvH4_1g12030	histone H1-3	0.942	0.756	3.05e-202	6.11e-199	1.00026	4	1.24603
FvH4_1g12090	Lactoylglutathione lyase / glyoxalase I family protein	0.817	0.589	3.71e-70	7.42e-67	0.319986	4	1.3871
FvH4_1g12210	ferulic acid 5-hydroxylase 1	0.868	0.748	1.62e-73	3.24e-70	0.80446	4	1.16043
FvH4_1g12590		0.821	0.863	0.00537264	1	0.399077	4	0.951333
FvH4_1g12700	P-loop containing nucleoside triphosphate hydrolases superfamily protein	0.783	0.769	2.23e-86	4.46e-83	0.842281	4	1.01821
FvH4_1g14950	methyl esterase 10	0.638	0.627	2.91e-05	0.0582999	0.545233	4	1.01754
FvH4_1g15920	EF hand calcium-binding protein family	0.577	0.371	1.07e-19	2.14e-16	0.404275	4	1.55526
FvH4_1g16530	Granulin repeat cysteine protease family protein	0.873	0.505	9.36e-184	1.87e-180	0.468166	4	1.72871
FvH4_1g16690		0.692	0.294	1.35e-97	2.7e-94	0.423369	4	2.35374
FvH4_1g17130		0.946	0.778	0	0	1.14718	4	1.21594
FvH4_1g17140	Late embryogenesis abundant protein, group 6	1	1	1.26e-95	2.52e-92	0.941328	4	1
FvH4_1g17620	calcium ATPase 2	0.88	0.569	3.78e-298	7.57e-295	0.454431	4	1.54657
FvH4_1g17910		0.674	0.373	1.38e-72	2.76e-69	0.361218	4	1.80697
FvH4_1g18100	phytosulfokine 4 precursor	0.698	0.564	3.24e-51	6.48e-48	0.995605	4	1.23759
FvH4_1g18850	phosphoenolpyruvate carboxykinase 1	0.839	0.651	9.2e-79	1.84e-75	0.370243	4	1.28879
FvH4_1g18910	hydroxyproline-rich glycoprotein family protein	0.772	0.519	4.6e-156	9.2e-153	1.23295	4	1.48748
FvH4_1g19270		0.907	0.831	2.35e-11	4.7e-08	0.479757	4	1.09146
FvH4_1g20930	annexin 1	0.947	0.908	1.27e-235	2.54e-232	1.40922	4	1.04295
FvH4_1g20940		0.928	0.486	0	0	0.558446	4	1.90947
FvH4_1g21040		0.514	0.397	1.39e-08	2.79e-05	1.06766	4	1.29471
FvH4_1g21640	Heavy metal transport/detoxification superfamily protein	0.684	0.214	1.18e-99	2.35e-96	0.467662	4	3.19626
FvH4_1g23790	cinnamyl alcohol dehydrogenase 9	0.772	0.549	5.39e-98	1.08e-94	0.292428	4	1.40619
FvH4_1g26080	Haloacid dehalogenase-like hydrolase (HAD) superfamily protein	0.785	0.296	1.56e-234	3.12e-231	1.18697	4	2.65203
FvH4_1g26810	AMP-dependent synthetase and ligase family protein	0.646	0.532	1.38e-23	2.75e-20	0.326445	4	1.21429
FvH4_1g28690	Calcium-dependent lipid-binding (CaLB domain) family protein	0.899	0.655	2.65e-128	5.3e-125	0.759727	4	1.37252
FvH4_1g29330	cytochrome P450, family 98, subfamily A, polypeptide 3	0.804	0.833	9.06e-58	1.81e-54	0.341512	4	0.965186
FvH4_2g01160	farnesylated protein 6	0.878	0.934	1.65e-43	3.3e-40	1.25618	4	0.940043
FvH4_2g01240	ubiquitin-conjugating enzyme 28	0.587	0.474	1.36e-23	2.71e-20	2.59165	4	1.2384
FvH4_2g01340	Senescence/dehydration-associated protein-related	0.883	0.915	4.44e-24	8.87e-21	0.551111	4	0.965027
FvH4_2g01430	actin depolymerizing factor 5	0.875	0.899	2.39e-08	4.78e-05	0.291211	4	0.973304
FvH4_2g02750	Calcium-dependent lipid-binding (CaLB domain) family protein	0.601	0.621	1.84e-13	3.67e-10	0.841063	4	0.967794
FvH4_2g04630		0.833	0.574	3.48e-155	6.95e-152	0.670846	4	1.45122
FvH4_2g05150		0.692	0.827	1.52e-07	0.000303454	0.573565	4	0.836759
FvH4_2g05780	S-adenosyl-L-methionine-dependent methyltransferases superfamily protein	0.868	0.933	0.000140394	0.280787	0.892705	4	0.930332
FvH4_2g06060	redox responsive transcription factor 1	0.651	0.472	1.25e-18	2.5e-15	0.366614	4	1.37924
FvH4_2g06140	Calcium-binding EF-hand family protein	0.558	0.483	6.51e-09	1.3e-05	1.3734	4	1.15528
FvH4_2g08510	unknown seed protein like 1	0.814	0.833	5.52e-20	1.1e-16	0.648538	4	0.977191
FvH4_2g08520		0.869	0.769	7.84e-82	1.57e-78	0.940035	4	1.13004
FvH4_2g08560		0.48	0.399	1.17e-16	2.33e-13	0.497796	4	1.20301
FvH4_2g09120	NmrA-like negative transcriptional regulator family protein	0.782	0.613	1.67e-68	3.34e-65	1.49955	4	1.27569
FvH4_2g10150	Cupredoxin superfamily protein	0.633	0.615	4.14e-21	8.28e-18	1.02176	4	1.02927
FvH4_2g12510	HXXXD-type acyl-transferase family protein	0.879	0.8	2.22e-244	4.43e-241	0.929151	4	1.09875
FvH4_2g13410		0.839	0.751	2.93e-101	5.86e-98	1.28155	4	1.11718
FvH4_2g14220		0.601	0.528	2.11e-16	4.21e-13	0.553947	4	1.13826
FvH4_2g14750	alcohol dehydrogenase 1	0.86	0.734	1.58e-123	3.16e-120	0.443831	4	1.17166
FvH4_2g15440	plasma membrane intrinsic protein 3	0.962	0.97	3.86e-40	7.72e-37	0.813098	4	0.991753
FvH4_2g16110	expansin-like A1	0.889	0.735	1.8e-158	3.6e-155	1.35431	4	1.20952
FvH4_2g16940	xylem cysteine peptidase 1	0.497	0.685	5.38e-44	1.08e-40	0.922135	4	0.725547
FvH4_2g17060	hydroxy methylglutaryl CoA reductase 1	0.853	0.635	8.59e-33	1.72e-29	0.339945	4	1.34331
FvH4_2g17960	asparaginyl-tRNA synthetase 2	0.298	0.26	5.86e-17	1.17e-13	0.314622	4	1.14615
FvH4_2g17970	receptor-like protein kinase-related family protein	0.692	0.73	1.22e-08	2.45e-05	1.1761	4	0.947945
FvH4_2g18000	Auxin-responsive family protein	0.793	0.731	1.45e-80	2.89e-77	0.362629	4	1.08482
FvH4_2g18080	GRAM domain family protein	0.745	0.407	1.31e-145	2.62e-142	0.566363	4	1.83047
FvH4_2g18210		0.889	0.615	5.74e-282	1.15e-278	2.01976	4	1.44553
FvH4_2g18220		0.901	0.446	0	0	0.806398	4	2.02018
FvH4_2g19500	peroxisomal 3-ketoacyl-CoA thiolase 3	0.885	0.798	3.62e-52	7.24e-49	0.65358	4	1.10902
FvH4_2g21490		0.807	0.489	2.96e-181	5.91e-178	1.84304	4	1.65031
FvH4_2g21630	2-oxoglutarate (2OG) and Fe(II)-dependent oxygenase superfamily protein	0.816	0.49	1.73e-196	3.45e-193	0.307806	4	1.66531
FvH4_2g23930	EID1-like 3	0.76	0.711	1.16e-28	2.32e-25	0.283426	4	1.06892
FvH4_2g23960	alpha/beta-Hydrolases superfamily protein	0.843	0.831	6.79e-82	1.36e-78	1.01177	4	1.01444
FvH4_2g24940	Glutaredoxin family protein	0.787	0.43	2.96e-186	5.93e-183	1.37189	4	1.83023
FvH4_2g24960	Thioredoxin superfamily protein	0.625	0.378	6.12e-53	1.22e-49	1.12487	4	1.65344
FvH4_2g25200		0.931	0.925	3.27e-50	6.53e-47	0.564019	4	1.00649
FvH4_2g26230		0.826	0.719	1.56e-165	3.13e-162	0.315973	4	1.14882
FvH4_2g26410	like AUX1 3	0.756	0.597	6.29e-103	1.26e-99	0.553876	4	1.26633
FvH4_2g26780	Heavy metal transport/detoxification superfamily protein	0.364	0.29	2.32e-08	4.63e-05	0.327686	4	1.25517
FvH4_2g26860		0.842	0.712	6.69e-151	1.34e-147	0.818937	4	1.18258
FvH4_2g27660	amino acid permease 2	0.837	0.666	2.19e-37	4.38e-34	0.978954	4	1.25676
FvH4_2g27680		0.86	0.703	2.43e-217	4.86e-214	0.746738	4	1.22333
FvH4_2g31200	S-adenosyl-L-methionine-dependent methyltransferases superfamily protein	0.547	0.392	1.09e-20	2.18e-17	0.415748	4	1.39541
FvH4_2g31370	17.6 kDa class II heat shock protein	0.87	0.908	6.22e-51	1.24e-47	1.13921	4	0.95815
FvH4_2g32410	Homeobox-leucine zipper protein family	0.789	0.749	2.13e-113	4.26e-110	0.286515	4	1.0534
FvH4_2g33410	Gibberellin-regulated family protein	0.733	0.547	6.91e-94	1.38e-90	0.250074	4	1.34004
FvH4_2g33780		0.897	0.983	1.1e-07	0.000220043	0.285853	4	0.912513
FvH4_2g35280	phytochrome-associated protein 1	0.965	0.591	0	0	1.28461	4	1.63283
FvH4_2g36400	basic leucine zipper 9	0.599	0.562	5.81e-21	1.16e-17	0.353286	4	1.06584
FvH4_2g37690	cold-regulated 47	0.997	0.994	7.33e-293	1.47e-289	1.48219	4	1.00302
FvH4_2g37780	SKU5 similar 5	0.962	0.796	4.48e-296	8.95e-293	0.626516	4	1.20854
FvH4_2g37840	alpha-amylase-like 2	0.411	0.538	5.19e-16	1.04e-12	0.595868	4	0.763941
FvH4_2g38010	calcium-dependent protein kinase 29	0.698	0.711	1.74e-45	3.47e-42	0.327447	4	0.981716
FvH4_2g38230	Leucine-rich receptor-like protein kinase family protein	0.728	0.519	6.29e-27	1.26e-23	0.315611	4	1.4027
FvH4_2g38480	GAST1 protein homolog 1	0.903	0.781	8.26e-222	1.65e-218	0.655058	4	1.15621
FvH4_2g38920	Walls Are Thin 1	0.69	0.286	4.6e-90	9.2e-87	0.533334	4	2.41259
FvH4_2g39620	NmrA-like negative transcriptional regulator family protein	0.856	0.613	2.88e-253	5.77e-250	1.02472	4	1.39641
FvH4_2g39880	O-Glycosyl hydrolases family 17 protein	0.898	0.506	0	0	0.838603	4	1.7747
FvH4_2g41100	chorismate mutase 2	0.906	0.714	6.83e-134	1.37e-130	1.00753	4	1.26891
FvH4_2g41150	early nodulin-like protein 14	0.789	0.818	4.93e-22	9.86e-19	0.293926	4	0.964548
FvH4_3g00200	Domain of unknown function (DUF2431)	0.793	0.756	8.42e-87	1.68e-83	0.659738	4	1.04894
FvH4_3g00800	Leucine-rich repeat transmembrane protein kinase	0.745	0.556	5.67e-108	1.13e-104	0.353544	4	1.33993
FvH4_3g00820	HOPZ-ACTIVATED RESISTANCE 1	0.705	0.404	4.27e-93	8.55e-90	0.31283	4	1.74505
FvH4_3g01280	ethylene-forming enzyme	0.794	0.385	1.89e-187	3.78e-184	1.68238	4	2.06234
FvH4_3g01320	Ankyrin repeat family protein	0.481	0.123	1.39e-88	2.77e-85	0.304313	4	3.91057
FvH4_3g01710	aspartic proteinase A1	0.854	0.592	7.56e-247	1.51e-243	0.734071	4	1.44257
FvH4_3g01720	mitogen-activated protein kinase kinase kinase 16	0.919	0.728	7.91e-225	1.58e-221	0.751147	4	1.26236
FvH4_3g01760	S-adenosyl-L-methionine-dependent methyltransferases superfamily protein	0.638	0.524	1.98e-18	3.95e-15	0.30606	4	1.21756
FvH4_3g01920	glyoxalase I homolog	0.954	0.881	1.41e-183	2.81e-180	1.47822	4	1.08286
FvH4_3g02090	Peroxidase superfamily protein	0.912	0.79	2.84e-247	5.67e-244	0.838584	4	1.15443
FvH4_3g02550	NTF2-like	0.717	0.412	2.06e-107	4.12e-104	0.722114	4	1.74029
FvH4_3g02710	Late embryogenesis abundant (LEA) hydroxyproline-rich glycoprotein family	0.451	0.136	4.6e-88	9.2e-85	0.263555	4	3.31618
FvH4_3g03210	flavodoxin-like quinone reductase 1	0.829	0.702	2.31e-26	4.62e-23	0.471807	4	1.18091
FvH4_3g04020	F-box family protein	0.772	0.751	2.09e-17	4.18e-14	0.462007	4	1.02796
FvH4_3g04450		0.921	0.586	7.45e-249	1.49e-245	1.33316	4	1.57167
FvH4_3g04730	Dof-type zinc finger DNA-binding family protein	0.643	0.521	7e-42	1.4e-38	0.425724	4	1.23417
FvH4_3g04780	NB-ARC domain-containing disease resistance protein	0.868	0.516	0	0	0.254309	4	1.68217
FvH4_3g04980	Early-responsive to dehydration stress protein (ERD4)	0.952	0.961	1.25e-101	2.5e-98	0.746581	4	0.990635
FvH4_3g06430	AWPM-19-like family protein	0.569	0.603	1.5e-05	0.0299146	0.782011	4	0.943615
FvH4_3g08630	DNAJ heat shock family protein	0.836	0.773	2.42e-55	4.83e-52	0.559566	4	1.0815
FvH4_3g12160	phloem protein 2-A10	0.637	0.355	2.11e-79	4.21e-76	3.04378	4	1.79437
FvH4_3g12180	phloem protein 2-A1	0.776	0.566	2.81e-88	5.61e-85	1.9222	4	1.37102
FvH4_3g12380		0.817	0.28	3.65e-277	7.31e-274	1.29006	4	2.91786
FvH4_3g13890	DNA glycosylase superfamily protein	0.833	0.47	1.62e-241	3.24e-238	0.706888	4	1.77234
FvH4_3g13940	Ca(2)-dependent phospholipid-binding protein (Copine) family	0.929	0.684	0	0	0.849743	4	1.35819
FvH4_3g14050	Homeodomain-like superfamily protein	0.697	0.532	2.22e-50	4.44e-47	1.07275	4	1.31015
FvH4_3g18050		0.724	0.686	0.000991473	1	0.511892	4	1.05539
FvH4_3g20620	Protein of unknown function (DUF1218)	0.89	0.665	3.65e-93	7.3e-90	0.609829	4	1.33835
FvH4_3g20670	Peroxidase superfamily protein	0.894	0.513	0	0	0.849061	4	1.74269
FvH4_3g21680	HSP20-like chaperones superfamily protein	0.76	0.525	1.07e-153	2.15e-150	0.918473	4	1.44762
FvH4_3g21980	early nodulin-like protein 9	0.668	0.654	0.00010933	0.21866	1.33762	4	1.02141
FvH4_3g22740	Translation initiation factor SUI1 family protein	0.847	0.805	1.79e-52	3.59e-49	0.773817	4	1.05217
FvH4_3g23410	O-Glycosyl hydrolases family 17 protein	0.833	0.834	5.2e-45	1.04e-41	1.32952	4	0.998801
FvH4_3g26310	Protein of unknown function (DUF3049)	0.595	0.53	6.82e-22	1.36e-18	0.59944	4	1.12264
FvH4_3g27040	HSP20-like chaperones superfamily protein	0.474	0.23	2.69e-13	5.39e-10	0.768946	4	2.06087
FvH4_3g28400	basic helix-loop-helix (bHLH) DNA-binding superfamily protein	0.651	0.491	6.71e-65	1.34e-61	0.313746	4	1.32587
FvH4_3g29700	pleiotropic drug resistance 11	0.683	0.39	2.73e-82	5.45e-79	0.373073	4	1.75128
FvH4_3g30360	Serine carboxypeptidase S28 family protein	0.504	0.447	0.000958669	1	0.274077	4	1.12752
FvH4_3g30480	Late embryogenesis abundant (LEA) hydroxyproline-rich glycoprotein family	0.592	0.421	1.87e-44	3.73e-41	0.643251	4	1.40618
FvH4_3g31890	glycosyltransferase family protein 2	0.829	0.629	1.72e-205	3.44e-202	0.510944	4	1.31797
FvH4_3g32260	plasma membrane intrinsic protein 2	0.835	0.576	1.33e-119	2.67e-116	1.0467	4	1.44965
FvH4_3g33660	Dof-type zinc finger DNA-binding family protein	0.916	0.613	0	0	0.638304	4	1.49429
FvH4_3g34840	RmlC-like cupins superfamily protein	0.595	0.516	1.4e-13	2.8e-10	0.605001	4	1.1531
FvH4_3g34960	myb domain protein 59	0.732	0.455	2.88e-112	5.75e-109	0.252543	4	1.60879
FvH4_3g35280	HSP20-like chaperones superfamily protein	0.875	0.597	9.48e-210	1.9e-206	0.325923	4	1.46566
FvH4_3g35550	UDP-XYL synthase 6	0.741	0.566	2.51e-76	5.01e-73	0.940306	4	1.30919
FvH4_3g36020	metallothionein 2B	0.969	0.856	0	0	3.3923	4	1.13201
FvH4_3g36040		0.933	0.935	1.09e-95	2.17e-92	2.55524	4	0.997861
FvH4_3g37460	tubulin beta chain 3	0.854	0.959	4.55e-18	9.1e-15	0.643703	4	0.890511
FvH4_3g38140	Laccase/Diphenol oxidase family protein	0.714	0.524	1.02e-62	2.04e-59	0.406869	4	1.3626
FvH4_3g38620	HSP20-like chaperones superfamily protein	0.94	0.892	7.47e-129	1.49e-125	1.03123	4	1.05381
FvH4_3g38680	phospholipase C 2	0.828	0.319	2.01e-269	4.03e-266	0.379817	4	2.59561
FvH4_3g40570	cinnamate-4-hydroxylase	0.834	0.931	4.48e-19	8.96e-16	0.285281	4	0.895811
FvH4_3g42750	cellulose synthase like E1	0.706	0.596	2.49e-13	4.98e-10	0.452116	4	1.18456
FvH4_3g44890		0.643	0.687	4.05e-21	8.09e-18	0.376166	4	0.935953
[truncated: 1,210 more rows]
