# Supplementary material for: Development of a single-cell atlas for woodland strawberry (Fragaria vesca) leaves during early Botrytis cinerea infection using single-cell RNA-seq
Source: Hortic Res. 2022 Jan 19;9:uhab055. doi: 10.1093/hr/uhab055 (PMC8969069; doi:10.1093/hr/uhab055)
Supplement: Web_Material_uhab055 [file web_material_uhab055.zip › Table S6.xlsx]

## Sheet: Mock VS  S6
Table S6-1. List of differentially expressed genes between Mock and S6 for each cell type cluster.
gene ID	annotation	pct.1	pct.2	p_val	p_val_adj	avg_logFC	cluster
FvH4_1g00040	methylenetetrahydrofolate reductase 2	0.586	0.427	5.03e-104	9.06e-100	0.349015	0
FvH4_1g00150		0.681	0.258	0	0	0.750502	0
FvH4_1g01030	fatty acid desaturase 6	0.815	0.941	2.32e-236	4.17e-232	-0.361426	0
FvH4_1g01130	aldehyde dehydrogenase 11A3	0.737	0.927	7.59e-209	1.37e-204	-0.35298	0
FvH4_1g01260	temperature-induced lipocalin	0.601	0.883	0	0	-0.637108	0
FvH4_1g01780		0.837	0.976	1.08e-266	1.95e-262	-0.483326	0
FvH4_1g02000		0.725	0.535	7.37e-162	1.33e-157	0.304608	0
FvH4_1g02030	Ankyrin repeat family protein with DHHC zinc finger domain	0.83	0.725	3.77e-121	6.78e-117	0.251191	0
FvH4_1g02570	Bifunctional inhibitor/lipid-transfer protein/seed storage 2S albumin superfamily protein	0.286	0.853	0	0	-0.897831	0
FvH4_1g02880	blue-copper-binding protein	0.703	0.332	6.28e-248	1.13e-243	0.61226	0
FvH4_1g02890	blue-copper-binding protein	0.826	0.433	0	0	0.738257	0
FvH4_1g03010	chloroplast thylakoid lumen protein	0.779	0.946	0	0	-0.44617	0
FvH4_1g03260	DnaJ/Hsp40 cysteine-rich domain superfamily protein	0.906	0.991	0	0	-0.598344	0
FvH4_1g03270		0.449	0.73	4.99e-208	8.99e-204	-0.270695	0
FvH4_1g03940		0.882	0.801	2.74e-77	4.93e-73	0.325621	0
FvH4_1g04830	ubiquitin-conjugating enzyme 37	0.773	0.91	1.09e-179	1.97e-175	-0.303468	0
FvH4_1g05080	aldehyde dehydrogenase 2C4	0.633	0.454	1.31e-71	2.36e-67	0.253127	0
FvH4_1g05090	aldehyde dehydrogenase 2C4	0.619	0.207	0	0	0.957687	0
FvH4_1g05100	aldehyde dehydrogenase 2C4	0.741	0.297	0	0	1.54729	0
FvH4_1g05110	multiprotein bridging factor 1C	0.958	0.984	4.84e-90	8.71e-86	-0.313353	0
FvH4_1g05530	Phosphorylase superfamily protein	0.235	0.008	6.33e-153	1.14e-148	0.668854	0
FvH4_1g05650	elongation factor Ts family protein	0.46	0.768	9.17e-230	1.65e-225	-0.332985	0
FvH4_1g05730	Glyoxalase/Bleomycin resistance protein/Dioxygenase superfamily protein	0.856	0.939	1.32e-205	2.37e-201	-0.312872	0
FvH4_1g06030	RING/U-box superfamily protein	0.653	0.416	1.13e-122	2.04e-118	0.440176	0
FvH4_1g06570	phosphofructokinase 3	0.765	0.547	3.43e-202	6.17e-198	0.433037	0
FvH4_1g06610	gamma-glutamyl transpeptidase 4	0.677	0.473	1.66e-109	3e-105	0.423182	0
FvH4_1g06820	Ribosomal L28e protein family	0.929	0.973	2.45e-146	4.41e-142	-0.317379	0
FvH4_1g06930	Phospholipase A2 family protein	0.854	0.503	0	0	0.607835	0
FvH4_1g07000		0.824	0.335	0	0	0.862957	0
FvH4_1g07270	atypical CYS HIS rich thioredoxin 2	0.495	0.723	6.69e-151	1.21e-146	-0.250559	0
FvH4_1g08020	MAP kinase kinase 2	0.937	0.765	0	0	0.627076	0
FvH4_1g08270	photosystem II subunit X	0.82	0.959	0	0	-0.738232	0
FvH4_1g08470		0.683	0.293	1.59e-285	2.87e-281	0.854625	0
FvH4_1g08540	germin 3	0.99	0.973	0	0	0.804996	0
FvH4_1g08770	Protein kinase superfamily protein	0.379	0.155	3.79e-106	6.83e-102	0.304	0
FvH4_1g09040	photosystem I light harvesting complex gene 6	0.524	0.845	0	0	-0.427031	0
FvH4_1g09160	chaperonin 20	0.925	0.984	0	0	-0.48688	0
FvH4_1g09250	Thioredoxin superfamily protein	0.797	0.975	0	0	-0.817697	0
FvH4_1g09360	sucrose synthase 4	0.384	0.062	3.07e-221	5.54e-217	0.62134	0
FvH4_1g09690	jasmonate-zim-domain protein 12	0.887	0.598	0	0	0.583029	0
FvH4_1g10180	Auxin efflux carrier family protein	0.395	0.266	2.42e-37	4.35e-33	0.297887	0
FvH4_1g10650	basic chitinase	0.323	0.069	5.47e-146	9.86e-142	0.360261	0
FvH4_1g10910	SEC14 cytosolic factor family protein / phosphoglyceride transfer family protein	0.841	0.664	5.06e-107	9.11e-103	0.387643	0
FvH4_1g10930	Rhodanese/Cell cycle control phosphatase superfamily protein	0.779	0.943	2.48e-226	4.47e-222	-0.529273	0
FvH4_1g11120	RING/U-box superfamily protein	0.793	0.858	3.01e-47	5.42e-43	-0.3662	0
FvH4_1g11240		0.475	0.758	7.12e-196	1.28e-191	-0.280253	0
FvH4_1g11490	ascorbate peroxidase 3	0.835	0.952	1.64e-284	2.96e-280	-0.403941	0
FvH4_1g11730	ferredoxin-NADP(+)-oxidoreductase 1	0.879	0.988	0	0	-0.879779	0
FvH4_1g11760	Chaperone DnaJ-domain superfamily protein	0.184	0.419	2.07e-152	3.72e-148	-0.286313	0
FvH4_1g12030	histone H1-3	0.337	0.528	1.12e-76	2.02e-72	-0.378371	0
FvH4_1g12460	alpha/beta-Hydrolases superfamily protein	0.491	0.065	0	0	0.45586	0
FvH4_1g12870	Ankyrin repeat family protein	0.337	0.017	6.08e-230	1.1e-225	0.326391	0
FvH4_1g12970	pyrophosphorylase 4	0.623	0.849	3.35e-164	6.03e-160	-0.258412	0
FvH4_1g13370		0.993	0.993	6.02e-260	1.09e-255	-0.362195	0
FvH4_1g13550		0.364	0.169	7.54e-87	1.36e-82	0.38456	0
FvH4_1g14430	PS II oxygen-evolving complex 1	0.933	0.988	0	0	-0.855644	0
FvH4_1g14950	methyl esterase 10	0.209	0.312	3.23e-31	5.83e-27	-0.36429	0
FvH4_1g15600		0.489	0.011	0	0	1.22733	0
FvH4_1g16030	heat shock factor 4	0.602	0.208	1.74e-282	3.13e-278	0.690708	0
FvH4_1g16330		0.571	0.799	1.5e-178	2.7e-174	-0.267927	0
FvH4_1g16370	DREB and EAR motif protein 2	0.47	0.682	4.93e-113	8.88e-109	-0.255066	0
FvH4_1g16480	WRKY DNA-binding protein 15	0.925	0.966	2.44e-102	4.39e-98	-0.291393	0
FvH4_1g16930	cytochrome P450, family 81, subfamily D, polypeptide 8	0.742	0.89	3.59e-171	6.47e-167	-0.597704	0
FvH4_1g16980	Auxin-responsive GH3 family protein	0.218	0.044	4.68e-94	8.44e-90	0.374847	0
FvH4_1g17080	arabinogalactan protein 18	0.453	0.717	2.36e-179	4.24e-175	-0.384125	0
FvH4_1g17140	Late embryogenesis abundant protein, group 6	0.653	0.788	3.69e-59	6.65e-55	-0.410539	0
FvH4_1g17840		0.964	0.921	5.35e-93	9.64e-89	0.310313	0
FvH4_1g18020	VQ motif-containing protein	0.802	0.552	6.21e-163	1.12e-158	0.590119	0
FvH4_1g18170	germin 3	0.639	0.184	0	0	1.6854	0
FvH4_1g18630	germin 3	0.344	0.069	3.89e-168	7.01e-164	0.375969	0
FvH4_1g19060		0.492	0.764	9.58e-201	1.73e-196	-0.282656	0
FvH4_1g19090	serine transhydroxymethyltransferase 1	0.746	0.929	0	0	-0.480063	0
FvH4_1g19210	elicitor-activated gene 3-1	0.69	0.861	6e-106	1.08e-101	-0.404832	0
FvH4_1g19480	UDP-Glycosyltransferase superfamily protein	0.794	0.859	4.5e-44	8.11e-40	-0.259374	0
FvH4_1g19840	uncoupling protein 5	0.954	0.977	7.89e-96	1.42e-91	-0.479751	0
FvH4_1g20110	RING/U-box superfamily protein	0.731	0.783	6.92e-30	1.25e-25	-0.345831	0
FvH4_1g20180		0.382	0.02	2.85e-272	5.14e-268	0.579222	0
FvH4_1g20300	GCR2-like 1	0.718	0.416	1.4e-264	2.52e-260	0.515652	0
FvH4_1g20570	Haloacid dehalogenase-like hydrolase (HAD) superfamily protein	0.665	0.875	2.59e-254	4.67e-250	-0.368909	0
FvH4_1g20710	Ribosomal L29 family protein	0.673	0.912	0	0	-0.460502	0
FvH4_1g20910	asparagine synthetase 3	0.674	0.447	2.53e-174	4.55e-170	0.31037	0
FvH4_1g21450	myo-inositol-1-phosphate synthase 2	0.407	0.867	0	0	-0.834292	0
FvH4_1g21500	aspartate aminotransferase	0.641	0.456	2.82e-146	5.09e-142	0.38009	0
FvH4_1g21630	FK506-binding protein 16-2	0.482	0.898	0	0	-0.615298	0
FvH4_1g21890		0.718	0.529	1.8e-139	3.25e-135	0.28493	0
FvH4_1g22080	ABC2 homolog 13	0.607	0.825	3.31e-163	5.96e-159	-0.25941	0
FvH4_1g23350	Integrase-type DNA-binding superfamily protein	0.967	0.989	4.47e-249	8.05e-245	-0.539043	0
FvH4_1g23740	FAD/NAD(P)-binding oxidoreductase family protein	0.973	0.908	1.97e-128	3.55e-124	0.428523	0
FvH4_1g24030	Amino acid kinase family protein	0.493	0.783	6.96e-252	1.25e-247	-0.38445	0
FvH4_1g24330	NAD(P)H:plastoquinone dehydrogenase complex subunit O	0.802	0.927	4.85e-206	8.73e-202	-0.329619	0
FvH4_1g24360	photosystem I reaction center subunit PSI-N, chloroplast, putative / PSI-N, putative (PSAN)	0.93	0.992	0	0	-0.901207	0
FvH4_1g25280	Rieske (2Fe-2S) domain-containing protein	0.897	0.976	0	0	-0.495668	0
FvH4_1g26460	S-adenosylmethionine synthetase 1	0.993	0.973	0	0	0.793964	0
FvH4_1g27200	cytochrome b6f complex subunit (petM), putative	0.295	0.691	0	0	-0.420623	0
FvH4_1g27430	polyamine oxidase 4	0.933	0.823	1.31e-174	2.36e-170	0.365275	0
FvH4_1g27720	UDP-glucose pyrophosphorylase 2	0.79	0.921	2.21e-158	3.97e-154	-0.262099	0
FvH4_1g28660	Mog1/PsbP/DUF1795-like photosystem II reaction center PsbP family protein	0.543	0.766	5.54e-164	9.97e-160	-0.286187	0
FvH4_1g28680	Calcium-dependent lipid-binding (CaLB domain) family protein	0.898	0.571	0	0	0.640894	0
FvH4_1g28960	dicarboxylate diiron protein, putative (Crd1)	0.833	0.976	0	0	-0.62348	0
FvH4_1g28990	Thiamine pyrophosphate dependent pyruvate decarboxylase family protein	0.967	0.905	7.67e-240	1.38e-235	0.517782	0
FvH4_1g29140	alpha-L-arabinofuranosidase 1	0.455	0.653	2.85e-90	5.14e-86	-0.329764	0
FvH4_1g29160	RNApolymerase sigma subunit 2	0.544	0.792	6.59e-189	1.19e-184	-0.289062	0
FvH4_1g29800	NADH:cytochrome B5 reductase 1	0.901	0.779	1.99e-244	3.59e-240	0.457098	0
FvH4_1g30090	microsomal glutathione s-transferase, putative	0.986	0.854	0	0	0.913165	0
FvH4_1g30360	Nucleic acid-binding, OB-fold-like protein	0.853	0.942	1.22e-141	2.2e-137	-0.312132	0
FvH4_1g30530	cytosolic NADP+-dependent isocitrate dehydrogenase	0.622	0.398	2.67e-164	4.81e-160	0.316953	0
FvH4_2g00100	RmlC-like cupins superfamily protein	0.41	0.848	0	0	-0.599097	0
FvH4_2g00910	SNARE associated Golgi protein family	0.852	0.972	0	0	-0.507293	0
FvH4_2g00930	Defender against death (DAD family) protein	0.756	0.544	2.45e-200	4.42e-196	0.315644	0
FvH4_2g01480	Major facilitator superfamily protein	0.499	0.28	6.33e-80	1.14e-75	0.275304	0
FvH4_2g01600	Chaperone DnaJ-domain superfamily protein	0.246	0.497	5.88e-163	1.06e-158	-0.672723	0
FvH4_2g01990	Translocon-associated protein (TRAP), alpha subunit	0.927	0.865	2.69e-191	4.85e-187	0.312143	0
FvH4_2g02030	triosephosphate isomerase	0.742	0.915	8.09e-278	1.46e-273	-0.415131	0
FvH4_2g02490	peroxisomal NAD-malate dehydrogenase 1	0.422	0.814	0	0	-0.430158	0
FvH4_2g02700	Pyridoxal phosphate (PLP)-dependent transferases superfamily protein	0.632	0.81	5.7e-130	1.03e-125	-0.258281	0
FvH4_2g03300	UDP-Glycosyltransferase superfamily protein	0.334	0.475	4.33e-51	7.8e-47	-0.336769	0
FvH4_2g03320	ethylene-dependent gravitropism-deficient and yellow-green-like 3	0.154	0.586	0	0	-0.389211	0
FvH4_2g03510	F-box/RNI-like superfamily protein	0.521	0.233	1.2e-159	2.17e-155	0.386044	0
FvH4_2g03520	Uncharacterised conserved protein UCP031279	0.226	0.042	3.19e-102	5.74e-98	0.329756	0
FvH4_2g03580	magnesium transporter 4	0.599	0.815	6.24e-156	1.12e-151	-0.306758	0
FvH4_2g03720	proline-rich family protein	0.981	0.955	7.96e-241	1.43e-236	0.444106	0
FvH4_2g03950	Peroxisomal membrane 22 kDa (Mpv17/PMP22) family protein	0.427	0.529	1.34e-25	2.42e-21	-0.297834	0
FvH4_2g04150	CLP protease proteolytic subunit 1	0.75	0.895	3.8e-145	6.85e-141	-0.256642	0
FvH4_2g04580	NAD(P)-binding Rossmann-fold superfamily protein	0.213	0.389	7.43e-82	1.34e-77	-0.444256	0
FvH4_2g04600	SWIB/MDM2 domain superfamily protein	0.498	0.804	9.16e-234	1.65e-229	-0.352943	0
FvH4_2g05150		0.433	0.212	2.69e-114	4.84e-110	0.308638	0
FvH4_2g05310	D-3-phosphoglycerate dehydrogenase	0.989	0.967	5.46e-263	9.83e-259	0.516562	0
FvH4_2g05330	ADP-ribosylation factor A1F	0.886	0.977	0	0	-0.504692	0
FvH4_2g05690	UDP-glucosyl transferase 73B5	0.888	0.983	0	0	-0.717495	0
FvH4_2g05780	S-adenosyl-L-methionine-dependent methyltransferases superfamily protein	0.631	0.079	0	0	0.888015	0
FvH4_2g06190	PLANT CADMIUM RESISTANCE 2	0.252	0.009	8.93e-165	1.61e-160	0.292489	0
FvH4_2g06670	Protein of unknown function (DUF1645)	0.43	0.12	4.79e-189	8.63e-185	0.448022	0
FvH4_2g07330	cytochrome b6f complex subunit (petM), putative	0.794	0.95	0	0	-0.515455	0
FvH4_2g07430		0.703	0.37	2.12e-238	3.82e-234	0.697661	0
FvH4_2g08440	Undecaprenyl pyrophosphate synthetase family protein	0.162	0.627	0	0	-0.381651	0
FvH4_2g08920		0.898	0.734	6.15e-184	1.11e-179	0.440001	0
FvH4_2g10390	fructose-bisphosphate aldolase 2	0.96	0.996	0	0	-0.793972	0
FvH4_2g10480	NAD(P)-binding Rossmann-fold superfamily protein	0.595	0.815	3.09e-167	5.57e-163	-0.262053	0
FvH4_2g10730		0.895	0.836	1.09e-137	1.97e-133	0.253966	0
FvH4_2g10920	pyrophosphorylase 6	0.878	0.949	4.92e-151	8.86e-147	-0.263648	0
FvH4_2g11800	FK506-binding protein 12	0.862	0.942	2.61e-136	4.69e-132	-0.253559	0
FvH4_2g12490	ATP synthase delta-subunit gene	0.68	0.883	0	0	-0.516464	0
FvH4_2g12980	choline kinase 1	0.784	0.568	6.09e-184	1.1e-179	0.345472	0
FvH4_2g13070	one-helix protein 2	0.755	0.941	0	0	-0.517108	0
FvH4_2g13110	Peroxidase superfamily protein	0.915	0.54	0	0	1.28207	0
FvH4_2g13410		0.182	0.418	5.59e-149	1.01e-144	-0.302453	0
FvH4_2g13890	Inositol monophosphatase family protein	0.713	0.955	0	0	-0.672455	0
FvH4_2g14160	Pyridoxal phosphate (PLP)-dependent transferases superfamily protein	0.982	0.97	2.76e-81	4.98e-77	0.255398	0
FvH4_2g14220		0.234	0.059	2.81e-89	5.06e-85	0.422602	0
FvH4_2g14900	Thioredoxin superfamily protein	0.875	0.986	0	0	-0.851039	0
FvH4_2g15070		0.451	0.169	4.27e-153	7.69e-149	0.315131	0
FvH4_2g15440	plasma membrane intrinsic protein 3	0.759	0.892	2.39e-147	4.31e-143	-0.414391	0
FvH4_2g15540	Splicing factor, CC1-like	0.874	0.79	1.96e-101	3.54e-97	0.356487	0
FvH4_2g15570	Protein phosphatase 2C family protein	0.958	0.895	2.25e-246	4.05e-242	0.371283	0
FvH4_2g16000	SKU5 similar 5	0.322	0.092	1.95e-125	3.52e-121	0.287183	0
FvH4_2g16360	NAD(P)-binding Rossmann-fold superfamily protein	0.538	0.84	0	0	-0.467593	0
FvH4_2g16790	Protein phosphatase 2C family protein	0.871	0.774	1.61e-138	2.89e-134	0.258645	0
FvH4_2g17080	hydroxy methylglutaryl CoA reductase 1	0.383	0.089	1.06e-172	1.9e-168	0.475047	0
FvH4_2g17090	hydroxy methylglutaryl CoA reductase 1	0.792	0.231	0	0	0.994105	0
FvH4_2g17260	Nucleotide-sugar transporter family protein	0.777	0.605	1.3e-151	2.34e-147	0.285475	0
FvH4_2g17810	Lactoylglutathione lyase / glyoxalase I family protein	0.97	0.947	2.64e-70	4.76e-66	0.322852	0
FvH4_2g17820	Bifunctional inhibitor/lipid-transfer protein/seed storage 2S albumin superfamily protein	0.063	0.337	4.74e-302	8.54e-298	-0.268989	0
FvH4_2g17830	Bifunctional inhibitor/lipid-transfer protein/seed storage 2S albumin superfamily protein	0.178	0.637	0	0	-0.834739	0
FvH4_2g18170	FK506- and rapamycin-binding protein 15 kD-2	0.737	0.423	0	0	0.567545	0
FvH4_2g18340	Oxidoreductase, zinc-binding dehydrogenase family protein	0.392	0.067	3.59e-208	6.47e-204	0.531022	0
FvH4_2g18650	RPM1 interacting protein 4	0.976	0.942	4.73e-285	8.51e-281	0.385571	0
FvH4_2g18770	small ubiquitin-like modifier 2	0.579	0.803	6.47e-165	1.17e-160	-0.644456	0
FvH4_2g19040	cytochrome B5 isoform B	0.464	0.217	4.8e-146	8.64e-142	0.299025	0
FvH4_2g19280	vesicle-associated membrane protein 726	0.996	0.994	2.5e-301	4.5e-297	0.295361	0
FvH4_2g19500	peroxisomal 3-ketoacyl-CoA thiolase 3	0.41	0.138	1.85e-149	3.33e-145	0.311101	0
FvH4_2g19960	photosystem I subunit E-2	0.999	0.999	0	0	-0.550409	0
FvH4_2g19990	plastid transcriptionally active 4	0.79	0.922	3.41e-206	6.15e-202	-0.307866	0
FvH4_2g20070	glutathione S-transferase TAU 8	0.574	0.356	1.59e-85	2.86e-81	0.27832	0
FvH4_2g20090	glutathione S-transferase TAU 8	0.95	0.95	7.04e-43	1.27e-38	-0.469296	0
FvH4_2g20240	GroES-like zinc-binding dehydrogenase family protein	0.717	0.884	1.2e-145	2.16e-141	-0.261715	0
FvH4_2g20470	photosystem II reaction center PSB28 protein	0.385	0.658	3.05e-167	5.49e-163	-0.281172	0
FvH4_2g20530	Tetratricopeptide repeat (TPR)-like superfamily protein	0.651	0.733	7.38e-30	1.33e-25	-0.311072	0
FvH4_2g20670	Ribosomal protein L14p/L23e family protein	0.493	0.709	1.3e-128	2.34e-124	-0.256725	0
FvH4_2g21340	Ribosomal protein L10 family protein	0.55	0.858	0	0	-0.475772	0
FvH4_2g21520	actin depolymerizing factor 6	0.847	0.936	1.66e-106	2.98e-102	-0.264756	0
FvH4_2g21540	phosphate transporter 1;7	0.822	0.907	1.59e-101	2.86e-97	-0.305556	0
FvH4_2g22280	winged-helix DNA-binding transcription factor family protein	0.679	0.804	3.98e-74	7.17e-70	-0.56078	0
FvH4_2g22470	photosystem II reaction center W	0.992	0.996	5.79e-257	1.04e-252	-0.489601	0
FvH4_2g22500	alpha/beta-Hydrolases superfamily protein	0.544	0.258	7.54e-167	1.36e-162	0.443702	0
FvH4_2g22770	Protein of unknown function (DUF506)	0.618	0.756	2.74e-51	4.94e-47	-0.273429	0
FvH4_2g22850	S-adenosyl-L-methionine-dependent methyltransferases superfamily protein	0.773	0.96	0	0	-0.580014	0
FvH4_2g23500	ribosome recycling factor, chloroplast precursor	0.626	0.908	0	0	-0.470675	0
FvH4_2g23570	chloroplast stem-loop binding protein of 41 kDa	0.679	0.915	0	0	-0.503658	0
FvH4_2g23780	Eukaryotic aspartyl protease family protein	0.826	0.399	0	0	1.48078	0
FvH4_2g23800	Phenazine biosynthesis PhzC/PhzF protein	0.621	0.254	0	0	0.713032	0
FvH4_2g23810		0.831	0.704	2.18e-132	3.93e-128	0.271943	0
FvH4_2g24110	oxidoreductase, 2OG-Fe(II) oxygenase family protein	0.66	0.338	6.64e-260	1.2e-255	0.486639	0
FvH4_2g24370	alpha/beta-Hydrolases superfamily protein	0.959	0.844	7.9e-275	1.42e-270	0.508353	0
FvH4_2g25200		0.952	0.88	9.44e-91	1.7e-86	0.396461	0
FvH4_2g25390	alpha/beta-Hydrolases superfamily protein	0.997	0.991	2.24e-153	4.04e-149	0.277423	0
FvH4_2g25790	photolyase/blue-light receptor 2	0.671	0.867	1.82e-202	3.29e-198	-0.341455	0
FvH4_2g25960	Plant invertase/pectin methylesterase inhibitor superfamily	0.449	0.129	6.74e-190	1.21e-185	0.916099	0
FvH4_2g26000	sucrose synthase 3	0.971	0.937	7.47e-204	1.35e-199	0.397097	0
FvH4_2g26160	P-loop nucleoside triphosphate hydrolases superfamily protein with CH (Calponin Homology) domain	0.627	0.044	0	0	1.3497	0
FvH4_2g26180	Ribosomal protein S13/S18 family	0.884	0.98	0	0	-0.547176	0
FvH4_2g26460	glycine-rich protein	0.963	0.869	0	0	0.644805	0
FvH4_2g26970	Chlorophyll A-B binding family protein	0.989	0.998	0	0	-0.554971	0
FvH4_2g27160	IAA-leucine resistant (ILR)-like gene 6	0.864	0.638	3.63e-196	6.53e-192	0.339903	0
FvH4_2g27180	response regulator 9	0.483	0.62	4.24e-51	7.63e-47	-0.30141	0
FvH4_2g27200	PDI-like 1-2	0.749	0.497	5.92e-280	1.07e-275	0.559785	0
FvH4_2g27430	NAC (No Apical Meristem) domain transcriptional regulator superfamily protein	0.998	0.983	0	0	0.638755	0
FvH4_2g27660	amino acid permease 2	0.309	0.546	6.61e-108	1.19e-103	-0.308643	0
FvH4_2g28960	Nucleotide/sugar transporter family protein	0.927	0.987	0	0	-0.65004	0
FvH4_2g29200	DnaJ/Hsp40 cysteine-rich domain superfamily protein	0.318	0.691	1.02e-298	1.84e-294	-0.315957	0
FvH4_2g29860		0.841	0.765	6.44e-50	1.16e-45	0.296663	0
FvH4_2g30090	2Fe-2S ferredoxin-like superfamily protein	0.57	0.793	3.12e-160	5.63e-156	-0.269051	0
FvH4_2g30680	Plastid-lipid associated protein PAP / fibrillin family protein	0.776	0.927	6.15e-271	1.11e-266	-0.403448	0
FvH4_2g31210	photosystem II subunit X	0.929	0.974	0	0	-0.597989	0
FvH4_2g31370	17.6 kDa class II heat shock protein	0.572	0.963	0	0	-1.20831	0
FvH4_2g31570	homolog of carrot EP3-3 chitinase	0.853	0.488	0	0	0.915184	0
FvH4_2g31940	glycine decarboxylase P-protein 1	0.877	0.961	1.84e-253	3.32e-249	-0.407327	0
FvH4_2g32230	arabinogalactan protein 15	0.718	0.402	3.39e-241	6.11e-237	0.644008	0
FvH4_2g32330	SNF7 family protein	0.974	0.894	0	0	0.425828	0
FvH4_2g32930	NADH-ubiquinone oxidoreductase-related	0.637	0.814	3.59e-141	6.46e-137	-0.263044	0
FvH4_2g33680		0.574	0.264	1.28e-174	2.31e-170	0.676003	0
FvH4_2g33910	Granulin repeat cysteine protease family protein	0.951	0.762	0	0	0.74071	0
FvH4_2g34470	Vacuolar import/degradation, Vid27-related protein	0.486	0.749	3.72e-194	6.71e-190	-0.281963	0
FvH4_2g34880		0.494	0.773	1.83e-186	3.29e-182	-0.312289	0
FvH4_2g34940	Protein of unknown function (DUF1645)	0.852	0.596	2.52e-215	4.54e-211	0.488868	0
FvH4_2g35330	NADP-malic enzyme 3	0.734	0.509	4.98e-158	8.97e-154	0.386876	0
FvH4_2g36060		0.806	0.669	1.29e-137	2.32e-133	0.262089	0
FvH4_2g36290	hemoglobin 3	0.523	0.351	6.49e-69	1.17e-64	0.251555	0
FvH4_2g36490	ChaC-like family protein	0.99	0.974	9.84e-65	1.77e-60	0.3022	0
FvH4_2g36730	WRKY DNA-binding protein 11	0.858	0.791	2.24e-60	4.03e-56	0.25289	0
FvH4_2g37610	FtsH extracellular protease family	0.819	0.951	1.19e-281	2.14e-277	-0.383695	0
FvH4_2g37690	cold-regulated 47	0.951	0.981	2.05e-77	3.69e-73	-0.298595	0
FvH4_2g37800	enoyl-CoA hydratase 2	0.728	0.552	7.41e-154	1.33e-149	0.276844	0
FvH4_2g37890	Cupredoxin superfamily protein	0.63	0.912	0	0	-0.772592	0
FvH4_2g38300	Chaperone protein htpG family protein	0.96	0.733	0	0	1.52259	0
FvH4_2g38470	ER lumen protein retaining receptor family protein	0.727	0.344	0	0	0.561808	0
FvH4_2g38630	DnaJ/Hsp40 cysteine-rich domain superfamily protein	0.614	0.892	0	0	-0.449287	0
FvH4_2g38930	Transcription initiation factor IIF, beta subunit	0.859	0.728	1.4e-186	2.53e-182	0.299632	0
FvH4_2g39140		0.368	0.216	5.73e-50	1.03e-45	0.288026	0
FvH4_2g39210	thioredoxin H-type 1	1	1	0	0	0.36026	0
FvH4_2g39490	Ribosomal protein L31	0.881	0.975	6.22e-296	1.12e-291	-0.428943	0
FvH4_2g40410	inositol polyphosphate 5-phosphatase 11	0.224	0.045	3.14e-97	5.65e-93	0.308908	0
FvH4_2g40510	allene oxide synthase	0.889	0.879	3.91e-38	7.05e-34	-0.463911	0
FvH4_2g40880	Glycosyl hydrolase family protein with chitinase insertion domain	0.343	0.096	2.73e-134	4.92e-130	0.429956	0
FvH4_2g40940	Microsomal signal peptidase 25 kDa subunit (SPC25)	0.743	0.454	1.35e-250	2.44e-246	0.378256	0
FvH4_2g40990	stromal cell-derived factor 2-like protein precursor	0.948	0.643	0	0	1.09441	0
FvH4_2g41160	Uncharacterised BCR, YbaB family COG0718	0.716	0.899	1.27e-208	2.29e-204	-0.309011	0
FvH4_2g41210	glutathione peroxidase 1	0.836	0.942	2.72e-234	4.9e-230	-0.363803	0
FvH4_2g41260	Cobalamin-independent synthase family protein	0.635	0.562	1e-39	1.81e-35	0.274821	0
FvH4_3g00300	oxidoreductase, 2OG-Fe(II) oxygenase family protein	0.931	0.852	2.58e-178	4.64e-174	0.368716	0
FvH4_3g00420	Heavy metal transport/detoxification superfamily protein	0.33	0.7	2.38e-292	4.29e-288	-0.360843	0
FvH4_3g00780	Auxin-responsive family protein	0.995	0.984	9.99e-154	1.8e-149	0.329625	0
FvH4_3g00830	Cystatin/monellin superfamily protein	0.673	0.848	2.25e-126	4.05e-122	-0.278763	0
FvH4_3g01040	NAD(P)-binding Rossmann-fold superfamily protein	0.635	0.246	0	0	0.890337	0
FvH4_3g01700	WRKY family transcription factor	0.926	0.827	2.18e-124	3.93e-120	0.372906	0
FvH4_3g01810	F-box family protein with a domain of unknown function (DUF295)	0.202	0.02	2.69e-110	4.84e-106	0.42169	0
FvH4_3g01820	Glycine cleavage T-protein family	0.952	0.983	0	0	-0.528782	0
FvH4_3g01920	glyoxalase I homolog	0.679	0.908	7.73e-206	1.39e-201	-0.352259	0
FvH4_3g02220		0.667	0.236	0	0	0.799533	0
FvH4_3g02350	DERLIN-2.2	0.877	0.808	5.42e-127	9.76e-123	0.25626	0
FvH4_3g02920	photosystem II subunit Q-2	0.978	0.997	0	0	-0.87624	0
FvH4_3g03210	flavodoxin-like quinone reductase 1	0.571	0.28	3.18e-176	5.73e-172	0.452905	0
FvH4_3g03400	lysine decarboxylase family protein	0.398	0.621	1.12e-105	2.02e-101	-0.253746	0
FvH4_3g03880	PapD-like superfamily protein	0.884	0.75	1.12e-209	2.02e-205	0.329584	0
FvH4_3g03900	sugar transporter 1	0.699	0.415	9.81e-154	1.77e-149	0.525777	0
FvH4_3g04380		0.521	0.298	4.09e-96	7.37e-92	0.432185	0
FvH4_3g04440	secretory carrier 3	0.967	0.929	9.13e-182	1.64e-177	0.278269	0
FvH4_3g04670		0.972	0.826	0	0	0.932165	0
FvH4_3g04980	Early-responsive to dehydration stress protein (ERD4)	0.441	0.8	0	0	-0.714635	0
FvH4_3g05020	Remorin family protein	0.794	0.852	5.1e-100	9.18e-96	-0.3204	0
FvH4_3g05230	F-box family protein	0.769	0.861	3.53e-82	6.35e-78	-0.28716	0
FvH4_3g05330	Aldolase-type TIM barrel family protein	0.812	0.677	3.83e-85	6.89e-81	0.282455	0
FvH4_3g05370	jasmonate-zim-domain protein 8	0.616	0.421	9.53e-74	1.72e-69	0.403218	0
FvH4_3g05850	NAD(P)-binding Rossmann-fold superfamily protein	0.823	0.934	2.66e-184	4.79e-180	-0.324369	0
FvH4_3g05950	pathogenesis-related 4	0.557	0.055	0	0	1.29094	0
FvH4_3g06110	photosystem II light harvesting complex gene B1B2	0.414	0.759	0	0	-0.69782	0
FvH4_3g06120	light-harvesting chlorophyll-protein complex II subunit B1	0.635	0.892	0	0	-0.822111	0
FvH4_3g06740	Integrin-linked protein kinase family	0.992	0.983	2.62e-269	4.71e-265	0.350828	0
FvH4_3g07300		0.812	0.858	1.03e-37	1.86e-33	-0.376339	0
FvH4_3g07980	Ribosomal protein L34	0.762	0.965	0	0	-0.619536	0
FvH4_3g08290	ethylene responsive element binding factor 2	0.469	0.169	1.04e-176	1.87e-172	0.345713	0
FvH4_3g08470	Thioredoxin superfamily protein	0.902	0.896	4.52e-57	8.15e-53	-0.350787	0
FvH4_3g08560	Glucose-6-phosphate/phosphate translocator-related	0.918	0.98	0	0	-0.515922	0
FvH4_3g08710	Drought-responsive family protein	0.84	0.647	1.6e-243	2.88e-239	0.386664	0
FvH4_3g08970	Ribosomal protein S5 family protein	0.666	0.903	0	0	-0.492358	0
FvH4_3g09680	photosystem I subunit K	0.923	0.986	0	0	-0.845346	0
FvH4_3g09780	UDP-glucosyl transferase 73B3	0.328	0.654	1.34e-259	2.41e-255	-0.760857	0
FvH4_3g09930	amino acid transporter 1	0.701	0.427	1.72e-117	3.1e-113	0.356671	0
FvH4_3g10950		0.332	0.112	1.06e-108	1.91e-104	0.269652	0
FvH4_3g11210	CLP protease P4	0.564	0.799	1.73e-200	3.12e-196	-0.307514	0
FvH4_3g11800	photosystem I subunit F	0.911	0.99	0	0	-1.05809	0
FvH4_3g11860	NAC domain containing protein 42	0.25	0.021	1.97e-148	3.54e-144	0.364317	0
FvH4_3g12030	SBP (S-ribonuclease binding protein) family protein	0.777	0.528	8.61e-114	1.55e-109	0.28349	0
FvH4_3g12190		0.706	0.172	0	0	0.736035	0
FvH4_3g12220	Cytochrome c	0.37	0.74	0	0	-0.333636	0
FvH4_3g12490	short-chain dehydrogenase-reductase B	0.981	0.953	0	0	0.503924	0
FvH4_3g12720	VQ motif-containing protein	0.382	0.138	2.27e-123	4.08e-119	0.285175	0
FvH4_3g12850	allantoate amidohydrolase	0.679	0.256	0	0	0.583067	0
FvH4_3g13210	FK506-binding protein 13	0.558	0.849	4.76e-285	8.58e-281	-0.378497	0
FvH4_3g15380	sedoheptulose-bisphosphatase	0.629	0.879	3.86e-246	6.95e-242	-0.414682	0
FvH4_3g15670	SBP (S-ribonuclease binding protein) family protein	0.594	0.383	5.57e-92	1e-87	0.257911	0
FvH4_3g16050	photosystem II subunit R	1	1	0	0	-0.505804	0
FvH4_3g16100	Translation initiation factor 2, small GTP-binding protein	0.388	0.714	1.95e-239	3.51e-235	-0.314681	0
FvH4_3g16360	glutathione S-transferase TAU 19	0.63	0.347	1.35e-201	2.44e-197	0.499232	0
FvH4_3g16520	Aldolase-type TIM barrel family protein	0.97	0.996	0	0	-0.956872	0
FvH4_3g16830	SOUL heme-binding family protein	0.279	0.628	6.36e-253	1.15e-248	-0.286031	0
FvH4_3g17050	light harvesting complex of photosystem II 5	0.965	0.995	0	0	-0.905462	0
FvH4_3g17270		0.352	0.789	0	0	-0.475713	0
FvH4_3g17320	dehydrin family protein	0.825	0.95	4.91e-284	8.84e-280	-0.617129	0
FvH4_3g17480	Kunitz family trypsin and protease inhibitor protein	0.449	0.324	1.03e-29	1.86e-25	0.580008	0
FvH4_3g17500		0.353	0.16	1.15e-82	2.07e-78	0.672586	0
FvH4_3g17780	Ribosomal protein L13 family protein	0.744	0.951	0	0	-0.533134	0
FvH4_3g18050		0.407	0.009	0	0	1.07073	0
FvH4_3g18150	SecY protein transport family protein	0.993	0.983	2.91e-231	5.24e-227	0.371189	0
FvH4_3g18380	D-mannose binding lectin protein with Apple-like carbohydrate-binding domain	0.857	0.633	1.18e-114	2.12e-110	0.365085	0
FvH4_3g19430	chloroplast 30S ribosomal protein S20, putative	0.747	0.958	0	0	-0.652087	0
FvH4_3g19750	GDSL-like Lipase/Acylhydrolase superfamily protein	0.343	0.541	4.2e-89	7.57e-85	-0.478338	0
FvH4_3g19850	Ribosomal protein L2 family	0.835	0.934	4.2e-140	7.57e-136	-0.300899	0
FvH4_3g19880	proton pump interactor 1	0.988	0.967	3.03e-188	5.46e-184	0.351318	0
FvH4_3g19910	Core-2/I-branching beta-1,6-N-acetylglucosaminyltransferase family protein	0.795	0.641	7.75e-155	1.4e-150	0.360788	0
FvH4_3g20030	metallothionein 3	0.967	0.895	6.44e-68	1.16e-63	0.41703	0
FvH4_3g20170	Dynein light chain type 1 family protein	0.402	0.106	4.03e-183	7.25e-179	0.261761	0
FvH4_3g20550	CBS domain-containing protein	0.888	0.651	7.39e-239	1.33e-234	0.699503	0
FvH4_3g20560	Aluminium induced protein with YGL and LRDR motifs	0.911	0.773	1.97e-207	3.55e-203	0.697688	0
FvH4_3g20600	protochlorophyllide oxidoreductase A	0.671	0.955	0	0	-0.842003	0
FvH4_3g20720	Peroxisomal membrane 22 kDa (Mpv17/PMP22) family protein	0.929	0.971	9.92e-139	1.79e-134	-0.256629	0
FvH4_3g21020	light-harvesting chlorophyll B-binding protein 3	0.627	0.893	0	0	-0.845718	0
FvH4_3g21140	diacylglycerol kinase 5	0.718	0.423	7.13e-241	1.28e-236	0.471688	0
FvH4_3g21430	Quinone reductase family protein	0.965	0.918	2.9e-190	5.23e-186	0.524054	0
FvH4_3g21470	plastid developmental protein DAG, putative	0.415	0.775	0	0	-0.368101	0
FvH4_3g21600	Translation protein SH3-like family protein	0.768	0.961	0	0	-0.57951	0
FvH4_3g21650	histone H2A 2	0.993	0.995	8.66e-49	1.56e-44	-0.267178	0
FvH4_3g21940	thiazole biosynthetic enzyme, chloroplast (ARA6) (THI1) (THI4)	0.619	0.931	0	0	-0.781606	0
FvH4_3g22190	Ankyrin repeat family protein	0.506	0.854	0	0	-0.435851	0
FvH4_3g22370	Major facilitator superfamily protein	0.866	0.609	0	0	0.593375	0
FvH4_3g22450	Transmembrane proteins 14C	0.731	0.439	2.28e-292	4.1e-288	0.4971	0
FvH4_3g22640		0.744	0.521	5.28e-126	9.5e-122	0.417734	0
FvH4_3g22740	Translation initiation factor SUI1 family protein	0.746	0.88	3.56e-157	6.41e-153	-0.507042	0
FvH4_3g22890	Protein of unknown function, DUF584	0.82	0.635	2.22e-101	4e-97	0.379131	0
FvH4_3g23080	F-box family protein with a domain of unknown function (DUF295)	0.307	0.103	8.52e-96	1.54e-91	0.335197	0
FvH4_3g23310	mannose-1-phosphate guanylyltransferase (GDP)s;GDP-galactose:mannose-1-phosphate guanylyltransferases;GDP-galactose:glucose-1-phosphate guanylyltransferases;GDP-galactose:myoinositol-1-phosphate guanylyltransferases;glucose-1-phosphate guanylyltransferase	0.492	0.746	7.24e-172	1.3e-167	-0.279507	0
FvH4_3g23340	RNA-binding (RRM/RBD/RNP motifs) family protein	0.398	0.241	9.22e-54	1.66e-49	0.337349	0
FvH4_3g23390	small ubiquitin-like modifier 2	0.864	0.756	3.55e-152	6.39e-148	0.27804	0
FvH4_3g24640	Tetratricopeptide repeat (TPR)-like superfamily protein	0.65	0.912	0	0	-0.470941	0
FvH4_3g24910	ferredoxin 3	0.964	0.933	1.75e-99	3.14e-95	0.273547	0
FvH4_3g24930	Glycosyl hydrolase superfamily protein	0.935	0.97	7.2e-77	1.3e-72	-0.271143	0
FvH4_3g25110	nitrilase-like protein 1	0.446	0.717	1.19e-187	2.15e-183	-0.273245	0
FvH4_3g25480	vesicle-associated membrane protein 714	0.882	0.724	3.12e-287	5.62e-283	0.398109	0
FvH4_3g25770	photosystem I subunit O	0.98	0.998	0	0	-0.869889	0
FvH4_3g25890	ubiquitin E2 variant 1D-4	0.914	0.847	2.04e-149	3.68e-145	0.25181	0
FvH4_3g25980	Protein of unknown function (DUF1279)	0.319	0.622	9.68e-203	1.74e-198	-0.251612	0
FvH4_3g26800	Tetratricopeptide repeat (TPR)-like superfamily protein	0.838	0.934	4.13e-84	7.43e-80	-0.253878	0
FvH4_3g27180	SMAD/FHA domain-containing protein	0.521	0.797	1.24e-236	2.24e-232	-0.358335	0
FvH4_3g27940		0.308	0.047	2.22e-163	4e-159	0.33323	0
FvH4_3g28090	alanine:glyoxylate aminotransferase	0.944	0.996	0	0	-0.956061	0
FvH4_3g28370	Glycosyl hydrolase superfamily protein	0.177	0.005	3.7e-111	6.66e-107	0.337062	0
FvH4_3g28710	Photosystem II 5 kD protein	0.64	0.864	1.03e-259	1.85e-255	-0.615793	0
FvH4_3g28850	Chaperonin-like RbcX protein	0.482	0.817	0	0	-0.401533	0
FvH4_3g29500	Ribosomal protein S10p/S20e family protein	0.858	0.958	1.92e-251	3.45e-247	-0.380029	0
FvH4_3g29620	NAD(P)-linked oxidoreductase superfamily protein	0.798	0.913	9.07e-181	1.63e-176	-0.323407	0
FvH4_3g29740	pleiotropic drug resistance 6	0.891	0.989	0	0	-0.613259	0
FvH4_3g29810		0.893	0.634	0	0	1.21026	0
FvH4_3g30600	ribosomal protein L9	0.708	0.946	0	0	-0.518226	0
FvH4_3g31030		0.492	0.16	1.52e-213	2.75e-209	0.349673	0
FvH4_3g31450	chaperonin-60alpha	0.939	0.977	3.97e-158	7.15e-154	-0.262661	0
FvH4_3g32230	Ribosomal protein L11 family protein	0.667	0.832	9.54e-106	1.72e-101	-0.250927	0
FvH4_3g32460	4-hydroxy-3-methylbut-2-enyl diphosphate synthase	0.682	0.862	5.82e-177	1.05e-172	-0.268697	0
FvH4_3g32570	pyridoxine biosynthesis 2	0.386	0.717	8.22e-252	1.48e-247	-0.294883	0
FvH4_3g34560	Histone superfamily protein	0.731	0.888	3.35e-159	6.03e-155	-0.694541	0
FvH4_3g34720	exocyst subunit exo70 family protein H2	0.453	0.559	1.6e-28	2.88e-24	-0.331298	0
FvH4_3g34910	Protein of unknown function (DUF1635)	0.689	0.509	1.07e-95	1.93e-91	0.276053	0
FvH4_3g35040	C2H2-type zinc finger family protein	0.906	0.952	6.12e-76	1.1e-71	-0.372797	0
FvH4_3g35050	C2H2-type zinc finger family protein	0.783	0.828	1.2e-27	2.16e-23	-0.333274	0
FvH4_3g35140		0.873	0.928	6.63e-55	1.19e-50	-0.34394	0
FvH4_3g35180	Histone superfamily protein	0.51	0.664	3.54e-61	6.37e-57	-0.384097	0
FvH4_3g35190		0.833	0.906	6.31e-65	1.14e-60	-0.427808	0
FvH4_3g35330	histone H2A 12	0.466	0.679	1.54e-101	2.78e-97	-0.390007	0
FvH4_3g35380	Histone superfamily protein	0.641	0.809	3.27e-98	5.89e-94	-0.518511	0
FvH4_3g35440	Histone superfamily protein	0.825	0.89	1.62e-51	2.92e-47	-0.381688	0
FvH4_3g35500		0.738	0.817	1.67e-39	3e-35	-0.328386	0
FvH4_3g35520		0.817	0.829	1.39e-07	0.00249769	-0.250751	0
FvH4_3g36020	metallothionein 2B	0.191	0.303	1.08e-36	1.95e-32	-0.441189	0
FvH4_3g36030	metallothionein 2A	0.494	0.612	1.43e-49	2.57e-45	-0.918581	0
FvH4_3g36040		0.625	0.915	0	0	-0.828146	0
FvH4_3g36080	outer plastid envelope protein 16-1	0.968	0.989	1.58e-170	2.84e-166	-0.280017	0
FvH4_3g36530	2-oxoglutarate (2OG) and Fe(II)-dependent oxygenase superfamily protein	0.522	0.516	0.00543374	1	-0.427972	0
FvH4_3g36780	Haloacid dehalogenase-like hydrolase (HAD) superfamily protein	0.703	0.227	0	0	0.777203	0
FvH4_3g36920	rubisco activase	0.82	0.958	0	0	-0.553814	0
FvH4_3g36950	plastid transcriptionally active 16	0.815	0.938	2.22e-269	4e-265	-0.394468	0
FvH4_3g37190		0.74	0.908	6.75e-252	1.22e-247	-0.404626	0
FvH4_3g37400	Protein kinase protein with tetratricopeptide repeat domain	0.53	0.279	3.86e-147	6.95e-143	0.291817	0
FvH4_3g37660	chlorophyll A/B binding protein 1	0.642	0.845	2.56e-163	4.61e-159	-0.530886	0
FvH4_3g38220	RNI-like superfamily protein	0.493	0.872	0	0	-0.563993	0
FvH4_3g38260		0.403	0.748	0	0	-0.533715	0
FvH4_3g38620	HSP20-like chaperones superfamily protein	0.283	0.728	0	0	-0.876864	0
FvH4_3g39010	mitogen-activated protein kinase kinase kinase 14	0.557	0.706	2.89e-56	5.2e-52	-0.278311	0
FvH4_3g39080	fructose-2,6-bisphosphatase	0.677	0.874	1.17e-211	2.11e-207	-0.309747	0
FvH4_3g39160		0.495	0.674	1.45e-81	2.62e-77	-0.279091	0
FvH4_3g40240	Methyltransferase-related protein	0.984	0.955	1.03e-177	1.85e-173	0.334598	0
FvH4_3g40570	cinnamate-4-hydroxylase	0.601	0.127	0	0	0.745872	0
FvH4_3g40690	Histone superfamily protein	0.815	0.899	4.43e-96	7.98e-92	-0.349669	0
FvH4_3g41270	Protein of unknown function (DUF607)	0.862	0.712	1.43e-112	2.57e-108	0.289687	0
FvH4_3g41290	Cystathionine beta-synthase (CBS) family protein	0.893	0.961	1.56e-248	2.81e-244	-0.370635	0
FvH4_3g41620	photosystem I subunit G	0.825	0.973	0	0	-0.898503	0
FvH4_3g42150	Aldolase superfamily protein	0.62	0.909	0	0	-0.725614	0
FvH4_3g42290	farnesyl diphosphate synthase 1	0.99	0.98	1.6e-128	2.88e-124	0.289596	0
FvH4_3g42900	cellulose synthase like E1	0.108	0.003	6.6e-65	1.19e-60	0.357744	0
FvH4_3g43310		0.413	0.14	6.43e-149	1.16e-144	0.313861	0
FvH4_3g43490	beta glucosidase 17	0.639	0.898	0	0	-0.553793	0
FvH4_3g43500	beta glucosidase 12	0.229	0.033	2.21e-117	3.99e-113	0.342137	0
FvH4_3g44350	Plastid-lipid associated protein PAP / fibrillin family protein	0.425	0.704	2.91e-184	5.24e-180	-0.260862	0
FvH4_3g44360	peroxidase 2	0.391	0.029	7.52e-267	1.35e-262	1.31068	0
FvH4_3g44890		0.109	0.161	1.89e-14	3.4e-10	-0.331481	0
FvH4_3g45300	Galactose oxidase/kelch repeat superfamily protein	0.389	0.567	1.45e-78	2.61e-74	-0.316875	0
FvH4_3g45790	pumilio 12	0.72	0.927	0	0	-0.483595	0
FvH4_3g45800	TCP-1/cpn60 chaperonin family protein	0.912	0.977	1.13e-248	2.03e-244	-0.417357	0
FvH4_4g00250	cytochrome P450, family 716, subfamily A, polypeptide 1	0.936	0.967	2.6e-116	4.69e-112	-0.407639	0
FvH4_4g00440	Beta-glucosidase, GBA2 type family protein	0.66	0.382	1.79e-199	3.22e-195	0.303236	0
FvH4_4g01130	RmlC-like cupins superfamily protein	0.385	0.656	4.43e-161	7.98e-157	-0.250991	0
FvH4_4g01530	emp24/gp25L/p24 family/GOLD family protein	0.913	0.818	2.74e-300	4.94e-296	0.438	0
FvH4_4g01760	calmodulin-like 11	0.22	0.061	7.88e-77	1.42e-72	0.265716	0
FvH4_4g02220	NAD(P)H dehydrogenase 18	0.654	0.877	1.36e-285	2.44e-281	-0.408902	0
FvH4_4g02370		0.444	0.378	1.43e-21	2.58e-17	0.320788	0
FvH4_4g02850	Serine protease inhibitor, potato inhibitor I-type family protein	0.128	0.014	3.99e-65	7.19e-61	0.330013	0
FvH4_4g02860	Serine protease inhibitor, potato inhibitor I-type family protein	0.116	0.004	3.15e-69	5.68e-65	0.354503	0
FvH4_4g03230	HR-like lesion-inducing protein-related	0.802	0.63	1.73e-197	3.11e-193	0.353445	0
FvH4_4g03530	type one serine/threonine protein phosphatase 4	0.733	0.848	1.74e-87	3.13e-83	-0.261712	0
FvH4_4g03940	Ribosomal protein L14	0.863	0.939	1.34e-130	2.42e-126	-0.314336	0
FvH4_4g04180	cyclic nucleotide gated channel 1	0.307	0.023	9.74e-194	1.75e-189	0.589755	0
FvH4_4g04200	Ribosomal L28 family	0.797	0.953	0	0	-0.466526	0
FvH4_4g04250	peptide transporter 3	0.901	0.529	0	0	0.719865	0
FvH4_4g04430	proton gradient regulation 5	0.96	0.981	1.49e-50	2.68e-46	-0.353215	0
FvH4_4g04650	RNA-binding (RRM/RBD/RNP motifs) family protein	0.541	0.836	4.95e-263	8.92e-259	-0.373815	0
FvH4_4g05180	Peptidase S41 family protein	0.395	0.661	2.83e-172	5.09e-168	-0.261302	0
FvH4_4g05230	beta-amylase 1	0.976	0.955	1.19e-105	2.15e-101	0.453327	0
FvH4_4g05930	alternative oxidase 2	0.693	0.662	7.68e-06	0.138403	-0.334156	0
FvH4_4g06760	thioredoxin X	0.524	0.865	0	0	-0.522398	0
FvH4_4g06940	autoinhibited Ca2+ -ATPase, isoform 8	0.675	0.851	1.24e-156	2.23e-152	-0.284239	0
FvH4_4g07200	RNA-binding KH domain-containing protein	0.323	0.671	2.01e-279	3.62e-275	-0.303097	0
FvH4_4g07340		0.794	0.479	0	0	0.499717	0
FvH4_4g07780		0.469	0.775	1.59e-231	2.87e-227	-0.313955	0
FvH4_4g07810	H(+)-ATPase 1	0.768	0.491	2.57e-139	4.64e-135	0.340949	0
FvH4_4g08980	CONSTANS-like 5	0.87	0.944	2.55e-93	4.6e-89	-0.268954	0
FvH4_4g09340	4-coumarate:CoA ligase 2	0.305	0.01	1.59e-210	2.87e-206	0.490399	0
FvH4_4g09690	Ribosomal protein L35	0.831	0.964	0	0	-0.441783	0
FvH4_4g09890	Ribosomal protein S7e family protein	0.637	0.812	3.47e-118	6.25e-114	-0.263206	0
FvH4_4g10600	homolog of carrot EP3-3 chitinase	0.227	0.039	5.86e-106	1.06e-101	0.381639	0
FvH4_4g10610	homolog of carrot EP3-3 chitinase	0.234	0.012	5.73e-146	1.03e-141	0.493212	0
FvH4_4g10640	homolog of carrot EP3-3 chitinase	0.894	0.683	1.32e-196	2.37e-192	0.497221	0
FvH4_4g10780	multidrug resistance-associated protein 3	0.29	0.59	9.46e-199	1.7e-194	-0.342573	0
FvH4_4g10910	Integral membrane HRF1 family protein	0.85	0.592	0	0	0.695612	0
FvH4_4g11330	Got1/Sft2-like vescicle transport protein family	0.819	0.7	2.07e-197	3.73e-193	0.469288	0
FvH4_4g12490	NAD(P)-linked oxidoreductase superfamily protein	0.882	0.72	2.42e-108	4.35e-104	0.428259	0
FvH4_4g12580	Nucleic acid-binding proteins superfamily	0.509	0.77	2.2e-189	3.96e-185	-0.275698	0
FvH4_4g12720	glutathione S-transferase TAU 8	0.703	0.822	1.06e-69	1.9e-65	-0.414345	0
FvH4_4g13000	indole-3-acetate beta-D-glucosyltransferase	0.981	0.992	8.12e-103	1.46e-98	-0.312892	0
FvH4_4g13950	Glutathione S-transferase, C-terminal-like;Translation elongation factor EF1B/ribosomal protein S6	0.968	0.944	3.85e-98	6.93e-94	0.253789	0
FvH4_4g14190	glutamine synthetase 2	0.988	0.997	0	0	-0.547437	0
FvH4_4g14320		0.626	0.498	9.2e-77	1.66e-72	0.287106	0
FvH4_4g14740	Aluminium induced protein with YGL and LRDR motifs	0.534	0.335	1.12e-99	2.01e-95	0.369558	0
FvH4_4g14880	ADP glucose pyrophosphorylase large subunit 1	0.854	0.959	0	0	-0.423607	0
FvH4_4g15010	alpha/beta-Hydrolases superfamily protein	0.886	0.937	7.95e-88	1.43e-83	-0.258905	0
FvH4_4g15150	Major facilitator superfamily protein	1	0.982	2.22e-298	4e-294	0.47616	0
FvH4_4g15260	photosystem I subunit D-2	0.969	0.99	0	0	-0.668581	0
FvH4_4g16760		0.755	0.923	3.36e-278	6.06e-274	-0.3579	0
FvH4_4g17290	Uncharacterised protein family (UPF0497)	0.886	0.923	3.64e-78	6.55e-74	-0.50372	0
FvH4_4g17500	Thioredoxin superfamily protein	0.099	0.236	1.42e-77	2.55e-73	-0.297763	0
FvH4_4g18790	glycine-rich protein	0.864	0.947	1.58e-131	2.85e-127	-0.279337	0
FvH4_4g18850	MLP-like protein 423	0.89	0.402	0	0	1.32804	0
FvH4_4g18990	MLP-like protein 423	0.758	0.178	0	0	1.82355	0
FvH4_4g19010	MLP-like protein 423	0.584	0.094	0	0	1.35861	0
FvH4_4g19020	MLP-like protein 423	0.992	0.831	0	0	0.724716	0
FvH4_4g19040	MLP-like protein 423	0.93	0.724	9.22e-114	1.66e-109	0.3349	0
FvH4_4g19050	MLP-like protein 423	0.999	0.844	0	0	1.32836	0
FvH4_4g19060	MLP-like protein 423	0.97	0.63	0	0	1.02443	0
FvH4_4g19070		0.987	0.802	5.26e-256	9.48e-252	0.642148	0
FvH4_4g19080	MLP-like protein 423	0.991	0.794	0	0	0.869426	0
FvH4_4g19120	MLP-like protein 423	0.795	0.424	2.14e-214	3.85e-210	0.797072	0
FvH4_4g19420	secretion-associated RAS super family 2	0.916	0.844	1.28e-190	2.31e-186	0.317867	0
FvH4_4g19560	ubiquitin-conjugating enzyme 32	0.915	0.866	2.71e-132	4.89e-128	0.366768	0
FvH4_4g19700	MLP-like protein 423	0.741	0.152	0	0	1.7242	0
FvH4_4g19710	MLP-like protein 423	0.932	0.502	0	0	1.23063	0
FvH4_4g19970	Ca2+-binding protein 1	0.897	0.926	2.33e-31	4.2e-27	-0.288621	0
FvH4_4g20640		0.609	0.454	7.18e-50	1.29e-45	0.26684	0
FvH4_4g20750	myb domain protein 78	0.837	0.651	4.48e-123	8.06e-119	0.473989	0
FvH4_4g20780	ribosomal protein S1	0.724	0.922	6.31e-294	1.14e-289	-0.432206	0
FvH4_4g21870	Ribosomal L18p/L5e family protein	0.824	0.975	0	0	-0.593453	0
FvH4_4g21990	ARM repeat superfamily protein	0.748	0.46	4.02e-302	7.24e-298	0.618716	0
FvH4_4g22560	Aldolase-type TIM barrel family protein	0.733	0.493	1.12e-168	2.02e-164	0.453095	0
FvH4_4g22590	Sec14p-like phosphatidylinositol transfer family protein	0.633	0.298	4.08e-237	7.35e-233	0.329321	0
FvH4_4g22640		0.506	0.77	2.05e-199	3.69e-195	-0.303208	0
FvH4_4g22650	Integrase-type DNA-binding superfamily protein	0.573	0.275	3.25e-177	5.85e-173	0.432227	0
FvH4_4g22790	CCR-like	0.403	0.739	2.19e-292	3.94e-288	-0.424007	0
FvH4_4g23000	jasmonate-zim-domain protein 10	0.553	0.205	1.3e-223	2.34e-219	0.561398	0
FvH4_4g23080		0.794	0.634	3.21e-151	5.79e-147	0.293196	0
FvH4_4g23110	Transketolase family protein	0.853	0.708	8.01e-223	1.44e-218	0.411266	0
FvH4_4g23130	NAC domain containing protein 83	0.972	0.983	1.04e-143	1.88e-139	-0.425712	0
FvH4_4g23480	WRKY DNA-binding protein 75	0.903	0.491	0	0	1.24404	0
FvH4_4g23740		0.979	0.995	0	0	-0.593489	0
FvH4_4g23750	photosystem I light harvesting complex gene 2	0.988	0.997	0	0	-0.699501	0
FvH4_4g23930	Microsomal signal peptidase 12 kDa subunit (SPC12)	0.746	0.589	9.04e-148	1.63e-143	0.312893	0
FvH4_4g24420	glyceraldehyde-3-phosphate dehydrogenase C2	0.994	0.989	2.82e-291	5.08e-287	0.466804	0
FvH4_4g24540	B12D protein	0.978	0.948	7.81e-121	1.41e-116	0.379373	0
FvH4_4g24790	HXXXD-type acyl-transferase family protein	0.791	0.541	2.68e-119	4.83e-115	0.39681	0
FvH4_4g24830		0.777	0.956	0	0	-0.532538	0
FvH4_4g24850	heat shock protein 21	0.231	0.614	0	0	-0.710341	0
FvH4_4g24970	RPM1-interacting protein 4 (RIN4) family protein	0.185	0.05	1.27e-63	2.28e-59	0.251542	0
FvH4_4g25080	photosystem II BY	0.872	0.976	0	0	-0.790222	0
FvH4_4g25370	Copine (Calcium-dependent phospholipid-binding protein) family	0.601	0.247	1.58e-249	2.84e-245	0.503232	0
FvH4_4g25450	alanine-2-oxoglutarate aminotransferase 2	0.918	0.988	0	0	-0.577051	0
FvH4_4g26450	Aldolase superfamily protein	0.644	0.183	0	0	0.57037	0
FvH4_4g26870	NAD+ transporter 2	0.669	0.566	1.93e-62	3.48e-58	0.306538	0
FvH4_4g27070	Mannose-6-phosphate isomerase, type I	0.671	0.551	2.14e-72	3.86e-68	0.321153	0
FvH4_4g27220	VQ motif-containing protein	0.599	0.351	2.03e-132	3.65e-128	0.345944	0
FvH4_4g27310	ribosomal protein L15	0.825	0.97	0	0	-0.558822	0
FvH4_4g27320		0.787	0.666	4.78e-98	8.62e-94	0.272154	0
FvH4_4g27330	ribulose bisphosphate carboxylase small chain 1A	0.985	0.997	0	0	-0.875254	0
FvH4_4g28020	methionine aminopeptidase 1B	0.993	0.923	6.03e-145	1.09e-140	0.46278	0
FvH4_4g28030	AP2/B3 transcription factor family protein	0.88	0.907	5.65e-61	1.02e-56	-0.301207	0
FvH4_4g29020	Chaperone protein htpG family protein	0.454	0.734	4.24e-193	7.64e-189	-0.34238	0
FvH4_4g30150	Glycosyl hydrolase superfamily protein	0.247	0.044	2.63e-114	4.74e-110	0.412331	0
FvH4_4g30330	UDP-glucose 6-dehydrogenase family protein	0.866	0.776	1.07e-121	1.94e-117	0.277683	0
FvH4_4g30480		0.636	0.881	8.15e-254	1.47e-249	-0.379891	0
FvH4_4g30780	VH1-interacting kinase	0.836	0.649	4.65e-279	8.37e-275	0.406619	0
FvH4_4g30790	emp24/gp25L/p24 family/GOLD family protein	0.922	0.787	0	0	0.417784	0
FvH4_4g31070	NAC-like, activated by AP3/PI	0.589	0.292	9.36e-171	1.69e-166	0.476203	0
FvH4_4g31140	expansin A1	0.363	0.284	3.14e-22	5.66e-18	0.38851	0
FvH4_4g31670	UDP-galactose transporter 3	0.775	0.306	0	0	0.751872	0
FvH4_4g32160	ribose-5-phosphate isomerase 2	0.823	0.722	7.42e-84	1.34e-79	0.340039	0
FvH4_4g32180		0.203	0.052	7.46e-75	1.34e-70	0.30403	0
FvH4_4g32320	FORMS APLOID AND BINUCLEATE CELLS 1C	0.758	0.576	2.46e-177	4.44e-173	0.402026	0
FvH4_4g32830		0.383	0.181	7.95e-102	1.43e-97	0.281728	0
FvH4_4g32950	ATP-citrate lyase A-1	0.998	0.995	2.91e-129	5.25e-125	0.322294	0
FvH4_4g33190	ARM repeat superfamily protein	0.97	0.901	5.88e-139	1.06e-134	0.429263	0
FvH4_4g33900	PLANT CADMIUM RESISTANCE 2	0.758	0.258	0	0	0.804527	0
FvH4_4g33930	PLANT CADMIUM RESISTANCE 2	0.677	0.255	0	0	0.858523	0
FvH4_4g34060	ENTH/ANTH/VHS superfamily protein	0.778	0.635	1.34e-143	2.41e-139	0.270369	0
FvH4_4g34080	Protein of unknown function DUF2359, transmembrane	0.935	0.859	3.37e-212	6.06e-208	0.325	0
FvH4_4g34090	inorganic carbon transport protein-related	0.399	0.76	0	0	-0.394638	0
FvH4_4g34150	ADP-ribosylation factor A1F	0.973	0.933	0	0	0.461094	0
FvH4_4g34160	galactinol synthase 4	0.598	0.884	0	0	-0.827587	0
FvH4_4g34260	DC1 domain-containing protein	0.694	0.805	8.08e-55	1.46e-50	-0.287598	0
FvH4_4g34500	Oxidoreductase, zinc-binding dehydrogenase family protein	0.591	0.928	0	0	-0.644861	0
FvH4_4g35100	peptidase M20/M25/M40 family protein	0.875	0.647	4.63e-161	8.34e-157	0.516673	0
FvH4_4g35190		0.874	0.571	2.81e-252	5.06e-248	0.536275	0
FvH4_4g35280	pyruvate dehydrogenase complex E1 alpha subunit	0.925	0.86	2.87e-227	5.16e-223	0.474066	0
FvH4_4g35600	Glutathione S-transferase family protein	0.64	0.476	8.13e-82	1.46e-77	0.262126	0
FvH4_4g36570	Ribosomal protein L12/ ATP-dependent Clp protease adaptor protein ClpS family protein	0.125	0.434	4.13e-279	7.45e-275	-0.315663	0
FvH4_4g36660		0.599	0.811	1.19e-160	2.14e-156	-0.286058	0
FvH4_4g36890	photosystem II stability/assembly factor, chloroplast (HCF136)	0.871	0.969	0	0	-0.470813	0
FvH4_4g37070	mRNA splicing factor, thioredoxin-like U5 snRNP	0.452	0.858	0	0	-0.553374	0
FvH4_4g37300		0.998	0.988	0	0	0.597815	0
FvH4_4g37390		0.672	0.89	9.45e-291	1.7e-286	-0.421457	0
FvH4_5g00090	Lactate/malate dehydrogenase family protein	0.874	0.789	2.19e-55	3.95e-51	0.295906	0
FvH4_5g00330	Pentapeptide repeat-containing protein	0.384	0.698	5.34e-239	9.61e-235	-0.295253	0
FvH4_5g00390	Translation elongation factor EFG/EF2 protein	0.539	0.819	4.04e-274	7.28e-270	-0.410377	0
FvH4_5g00440		0.713	0.931	0	0	-0.4627	0
FvH4_5g00460	Bifunctional inhibitor/lipid-transfer protein/seed storage 2S albumin superfamily protein	0.993	0.977	4.28e-251	7.71e-247	0.54399	0
FvH4_5g00780	MLP-like protein 423	0.264	0.061	1.26e-106	2.28e-102	0.536891	0
FvH4_5g01180	PGR5-LIKE A	0.532	0.873	0	0	-0.493997	0
FvH4_5g01270	phospholipase D beta 1	0.464	0.081	7.13e-280	1.28e-275	0.356166	0
FvH4_5g01350	hydroxymethylglutaryl-CoA synthase / HMG-CoA synthase / 3-hydroxy-3-methylglutaryl coenzyme A synthase	0.989	0.966	8.63e-110	1.55e-105	0.269939	0
FvH4_5g01700	RHOMBOID-like 2	0.807	0.908	2.47e-84	4.45e-80	-0.373508	0
FvH4_5g02050	S-adenosyl-L-methionine-dependent methyltransferases superfamily protein	0.379	0.148	4.35e-107	7.84e-103	0.343499	0
FvH4_5g02130	glutathione peroxidase 6	1	1	2.79e-203	5.03e-199	0.355272	0
FvH4_5g02370	AMMECR1 family	0.904	0.823	2.63e-167	4.74e-163	0.317423	0
FvH4_5g02630	plasma membrane intrinsic protein 1;4	0.467	0.857	0	0	-0.499239	0
FvH4_5g02860	PLAC8 family protein	0.941	0.855	6.17e-288	1.11e-283	0.404397	0
FvH4_5g03050	MAP kinase 4	0.709	0.48	1.05e-163	1.9e-159	0.319421	0
FvH4_5g03890	Galactose mutarotase-like superfamily protein	0.619	0.334	8.97e-213	1.62e-208	0.407457	0
FvH4_5g04430		0.999	0.998	1.75e-138	3.15e-134	-0.269523	0
FvH4_5g04470	Integrase-type DNA-binding superfamily protein	0.272	0.52	8.61e-162	1.55e-157	-0.617642	0
FvH4_5g04740	UDP-D-glucose/UDP-D-galactose 4-epimerase 5	0.963	0.884	1.23e-244	2.22e-240	0.629485	0
FvH4_5g05300	1-deoxy-D-xylulose 5-phosphate reductoisomerase	0.671	0.865	4.29e-159	7.73e-155	-0.264274	0
FvH4_5g05360	SufE/NifU family protein	0.85	0.934	2.74e-161	4.94e-157	-0.25989	0
FvH4_5g06350	RAB GTPase homolog E1B	0.668	0.868	8.12e-263	1.46e-258	-0.457019	0
FvH4_5g06660	chloroplast RNA-binding protein 31B	0.726	0.947	0	0	-0.658451	0
FvH4_5g07040	Aldolase-type TIM barrel family protein	0.686	0.505	3.91e-76	7.05e-72	0.315505	0
FvH4_5g07070	Haloacid dehalogenase-like hydrolase (HAD) superfamily protein	0.71	0.878	1.7e-185	3.06e-181	-0.310566	0
FvH4_5g07600	nucleoside diphosphate kinase 2	0.668	0.868	1.74e-167	3.13e-163	-0.318818	0
FvH4_5g07810	Uncharacterised protein family (UPF0041)	0.918	0.845	1.41e-234	2.54e-230	0.361407	0
FvH4_5g08150	Ribosomal protein L22p/L17e family protein	0.696	0.836	4.29e-116	7.72e-112	-0.314039	0
FvH4_5g08670	HVA22 homologue D	0.174	0.548	0	0	-0.309591	0
FvH4_5g08780	SAUR-like auxin-responsive protein family	0.531	0.213	9.38e-183	1.69e-178	0.605964	0
FvH4_5g08790	SAUR-like auxin-responsive protein family	0.314	0.105	1.16e-101	2.08e-97	0.347721	0
FvH4_5g09190	acyl carrier protein 4	0.985	0.992	6.9e-198	1.24e-193	-0.309455	0
FvH4_5g09430	magnesium-protoporphyrin IX methyltransferase	0.512	0.819	3.45e-283	6.22e-279	-0.392987	0
FvH4_5g09500	DCD (Development and Cell Death) domain protein	0.813	0.684	8.63e-134	1.55e-129	0.288042	0
FvH4_5g09700	Rubredoxin-like superfamily protein	0.212	0.519	1.17e-225	2.11e-221	-0.270301	0
FvH4_5g09940	calnexin 1	0.988	0.889	0	0	0.936058	0
FvH4_5g10460	plastid ribosomal protein l11	0.751	0.931	1.23e-275	2.22e-271	-0.418737	0
FvH4_5g10520	Polyketide cyclase/dehydrase and lipid transport superfamily protein	0.988	0.989	1.34e-139	2.41e-135	-0.276907	0
FvH4_5g10820		0.27	0.607	1.42e-248	2.56e-244	-0.250307	0
FvH4_5g10850	Basic helix-loop-helix (bHLH) DNA-binding family protein	0.47	0.272	5.1e-77	9.19e-73	0.353694	0
FvH4_5g10890	methionine gamma-lyase	0.851	0.603	3.8e-238	6.85e-234	0.825068	0
FvH4_5g11460	trehalase 1	0.545	0.299	8.89e-138	1.6e-133	0.25207	0
FvH4_5g11500	Heat shock protein 70 (Hsp 70) family protein	0.983	0.831	0	0	1.37565	0
FvH4_5g11540	proline-rich family protein	0.175	0.21	9.56e-06	0.172261	-0.274704	0
FvH4_5g11660	Translation elongation factor EF1B/ribosomal protein S6 family protein	0.585	0.911	0	0	-0.604524	0
FvH4_5g11930	myb domain protein 62	0.721	0.426	1.63e-176	2.94e-172	0.585427	0
FvH4_5g12040	C2 domain-containing protein	0.615	0.337	8.58e-184	1.55e-179	0.299634	0
FvH4_5g12540	Ribosomal protein L12/ ATP-dependent Clp protease adaptor protein ClpS family protein	0.467	0.789	4.68e-292	8.43e-288	-0.367664	0
FvH4_5g12950	calcium sensing receptor	0.347	0.646	1.57e-194	2.82e-190	-0.280774	0
FvH4_5g12990	enolase 1	0.311	0.06	5.19e-156	9.34e-152	0.254715	0
FvH4_5g13530	reversibly glycosylated polypeptide 3	0.775	0.532	3.71e-232	6.69e-228	0.451546	0
FvH4_5g14250	Leucine-rich repeat (LRR) family protein	0.807	0.659	5.94e-160	1.07e-155	0.275541	0
FvH4_5g14310	soluble N-ethylmaleimide-sensitive factor adaptor protein 33	0.977	0.94	1.51e-186	2.71e-182	0.289658	0
FvH4_5g14630	D-ribulose-5-phosphate-3-epimerase	0.949	0.992	0	0	-0.551265	0
FvH4_5g14690	NDH dependent flow 6	0.567	0.875	0	0	-0.516906	0
FvH4_5g14770	light-harvesting chlorophyll-protein complex I subunit A4	0.353	0.683	3.54e-261	6.38e-257	-0.446357	0
FvH4_5g14870	Pyridine nucleotide-disulphide oxidoreductase family protein	0.73	0.893	1.36e-189	2.45e-185	-0.393105	0
FvH4_5g15020	glutathione S-transferase tau 9	0.272	0.052	1.05e-122	1.89e-118	0.269766	0
FvH4_5g15500	Protein of unknown function (DUF1118)	0.24	0.64	0	0	-0.396055	0
FvH4_5g15720	calcium-dependent protein kinase 1	0.825	0.7	4.54e-136	8.19e-132	0.254486	0
FvH4_5g16170	Homeodomain-like superfamily protein	0.637	0.408	1.22e-133	2.19e-129	0.265667	0
FvH4_5g16260	allene oxide synthase	0.987	0.925	9.64e-262	1.74e-257	0.493786	0
FvH4_5g16890	MATE efflux family protein	0.705	0.48	1.42e-136	2.55e-132	0.384927	0
FvH4_5g16920	glutathione S-transferase tau 7	0.792	0.444	1.93e-244	3.47e-240	0.877256	0
FvH4_5g16950		0.68	0.873	7.13e-227	1.28e-222	-0.33598	0
FvH4_5g17320	Calcium-dependent lipid-binding (CaLB domain) family protein	0.722	0.3	0	0	0.603517	0
FvH4_5g17420	HCP-like superfamily protein	0.596	0.233	6.66e-276	1.2e-271	0.388206	0
FvH4_5g17900	NAD(P)-linked oxidoreductase superfamily protein	0.905	0.409	0	0	1.29077	0
FvH4_5g18420	YELLOW STRIPE like 7	0.32	0.167	1.59e-62	2.87e-58	0.270906	0
FvH4_5g18510	Kunitz family trypsin and protease inhibitor protein	0.872	0.955	1.99e-217	3.59e-213	-0.346139	0
FvH4_5g18720	mitochondrion-localized small heat shock protein 23.6	0.657	0.859	8.96e-198	1.61e-193	-0.619431	0
FvH4_5g19470	acyl-CoA oxidase 1	0.824	0.55	0	0	0.546538	0
FvH4_5g20020	Hyaluronan / mRNA binding family	0.679	0.855	2.35e-154	4.22e-150	-0.29045	0
FvH4_5g20190	Ribosomal protein L19 family protein	0.757	0.96	0	0	-0.587261	0
FvH4_5g20220	BAX inhibitor 1	0.927	0.891	1.57e-121	2.83e-117	0.295975	0
FvH4_5g20330	Chlorophyll A-B binding family protein	0.892	0.977	0	0	-0.471057	0
FvH4_5g20800	chloroplast beta-amylase	0.909	0.779	7.7e-151	1.39e-146	0.571366	0
FvH4_5g21050	Haloacid dehalogenase-like hydrolase (HAD) superfamily protein	0.84	0.667	2.76e-239	4.98e-235	0.373414	0
FvH4_5g21410	secE/sec61-gamma protein transport protein	0.997	0.994	0	0	0.327769	0
FvH4_5g21610	Single hybrid motif superfamily protein	0.947	0.994	0	0	-0.706724	0
FvH4_5g21760	2Fe-2S ferredoxin-like superfamily protein	0.447	0.75	4.82e-230	8.68e-226	-0.309581	0
FvH4_5g23050	NAD(P)-binding Rossmann-fold superfamily protein	0.637	0.87	2.99e-249	5.39e-245	-0.340523	0
FvH4_5g23210	FTSH protease 11	0.403	0.703	5.32e-202	9.58e-198	-0.255881	0
FvH4_5g23300	GHMP kinase family protein	0.935	0.801	0	0	0.591772	0
FvH4_5g23520	phosphoribulokinase	0.863	0.984	0	0	-0.752815	0
FvH4_5g23540	membrane protein, putative	0.598	0.808	1.44e-159	2.59e-155	-0.257951	0
FvH4_5g23770	UDP-glucosyl transferase 73D1	0.38	0.656	1.54e-163	2.77e-159	-0.755854	0
FvH4_5g24010	Peroxidase superfamily protein	0.199	0.028	2.16e-97	3.89e-93	0.543487	0
FvH4_5g24090	acyl-CoA-binding protein 6	0.935	0.972	6.36e-145	1.15e-140	-0.279348	0
FvH4_5g25760	glyceraldehyde-3-phosphate dehydrogenase B subunit	0.969	0.996	0	0	-0.846901	0
FvH4_5g25880	FKBP-like peptidyl-prolyl cis-trans isomerase family protein	0.55	0.837	1.19e-268	2.15e-264	-0.374768	0
FvH4_5g26100	Photosystem II reaction center PsbP family protein	0.438	0.777	7.67e-292	1.38e-287	-0.361113	0
FvH4_5g26430	Protein of unknown function (DUF679)	0.719	0.352	2.16e-283	3.88e-279	0.665156	0
FvH4_5g26440	basic region/leucine zipper motif 60	0.968	0.906	0	0	0.4925	0
FvH4_5g26600		0.847	0.939	3.44e-121	6.19e-117	-0.486039	0
FvH4_5g26680	ribosomal protein S9	0.928	0.986	0	0	-0.497139	0
FvH4_5g26750		0.866	0.986	0	0	-0.706195	0
FvH4_5g26780		0.661	0.88	3.32e-225	5.99e-221	-0.337728	0
FvH4_5g27380	Ribosomal protein L21	0.867	0.973	1.12e-277	2.02e-273	-0.408431	0
FvH4_5g27600	alpha/beta-Hydrolases superfamily protein	0.414	0.075	9.98e-235	1.8e-230	0.389517	0
FvH4_5g28820	2Fe-2S ferredoxin-like superfamily protein	0.96	0.988	0	0	-0.581078	0
FvH4_5g30240		0.992	0.994	1.5e-241	2.71e-237	-0.562102	0
FvH4_5g30320	SKP1-like 4	0.99	0.985	9.59e-161	1.73e-156	0.308978	0
FvH4_5g30340	hydroxypyruvate reductase	0.829	0.986	0	0	-0.819868	0
FvH4_5g30450	HR-like lesion-inducing protein-related	0.984	0.972	0	0	0.39198	0
FvH4_5g30500	Ubiquinol-cytochrome C reductase hinge protein	0.964	0.917	2.32e-289	4.18e-285	0.378768	0
FvH4_5g30940	light harvesting complex photosystem II subunit 6	0.504	0.787	4.19e-251	7.55e-247	-0.531881	0
FvH4_5g31270	cytosolic invertase 2	0.552	0.207	1.92e-249	3.45e-245	0.401245	0
FvH4_5g32180	serine-type endopeptidase inhibitors	0.472	0.113	3.23e-229	5.82e-225	1.03949	0
FvH4_5g32640	12-oxophytodienoate reductase 1	0.491	0.083	9.98e-302	1.8e-297	0.662272	0
FvH4_5g32680	12-oxophytodienoate reductase 2	0.909	0.767	1.64e-136	2.95e-132	0.362724	0
FvH4_5g32690	12-oxophytodienoate reductase 2	0.741	0.275	0	0	0.854376	0
FvH4_5g32710	12-oxophytodienoate reductase 1	0.952	0.934	7.62e-31	1.37e-26	0.258371	0
FvH4_5g33180	Integrase-type DNA-binding superfamily protein	0.433	0.607	4.36e-71	7.85e-67	-0.279476	0
FvH4_5g33440	plastid-specific 50S ribosomal protein 6	0.65	0.867	1.01e-171	1.82e-167	-0.296986	0
FvH4_5g33460	WWE protein-protein interaction domain protein family	0.997	0.995	1.21e-110	2.18e-106	-0.254898	0
FvH4_5g33530	amino acid permease 6	0.168	0.437	1.87e-185	3.37e-181	-0.30342	0
FvH4_5g34480	heat shock cognate protein 70-1	0.962	0.991	0	0	-0.690754	0
FvH4_5g34510	UDP-Glycosyltransferase superfamily protein	0.911	0.965	1.04e-235	1.87e-231	-0.533173	0
FvH4_5g35470	beta carbonic anhydrase 5	0.717	0.852	2.13e-111	3.83e-107	-0.263495	0
FvH4_5g35590	Plant invertase/pectin methylesterase inhibitor superfamily	0.469	0.143	6.66e-211	1.2e-206	0.91971	0
FvH4_5g35620	dicarboxylate carrier 2	0.409	0.299	1.8e-28	3.25e-24	0.259089	0
FvH4_5g35740	general regulatory factor 8	0.934	0.881	9.3e-162	1.67e-157	0.293299	0
FvH4_5g36280		0.868	0.295	0	0	1.17688	0
FvH4_5g36590		0.629	0.208	0	0	0.712451	0
FvH4_5g36620	ascorbate peroxidase 4	0.869	0.968	7.27e-242	1.31e-237	-0.362923	0
FvH4_5g36710	general regulatory factor 2	0.915	0.81	9.14e-206	1.65e-201	0.367064	0
FvH4_5g36810	Class-II DAHP synthetase family protein	0.778	0.561	3.21e-245	5.78e-241	0.535098	0
FvH4_5g36920	Phosphate-responsive 1 family protein	0.646	0.72	3.37e-24	6.08e-20	-0.313843	0
FvH4_5g36970	UDP-Glycosyltransferase superfamily protein	0.995	0.915	0	0	0.864322	0
FvH4_5g37940	Pollen Ole e 1 allergen and extensin family protein	0.895	0.977	2.77e-264	4.98e-260	-0.469297	0
FvH4_5g37950		0.625	0.218	2.45e-307	4.42e-303	1.17169	0
FvH4_5g38040	2-oxoglutarate (2OG) and Fe(II)-dependent oxygenase superfamily protein	0.931	0.538	0	0	0.859475	0
FvH4_5g38250		0.766	0.45	7.14e-193	1.29e-188	0.659395	0
FvH4_5g38780	Translation initiation factor IF2/IF5	0.829	0.708	4.61e-163	8.31e-159	0.356554	0
FvH4_5g38810	Galactosyltransferase family protein	0.833	0.721	6.01e-112	1.08e-107	0.308535	0
FvH4_5g39050	nuclear encoded CLP protease 5	0.831	0.931	1.77e-140	3.18e-136	-0.25198	0
FvH4_5g39140	Beta-glucosidase, GBA2 type family protein	0.895	0.703	4.02e-277	7.24e-273	0.438404	0
FvH4_5g39190	CP12 domain-containing protein 2	0.943	0.986	4.17e-295	7.51e-291	-0.453846	0
FvH4_5g39520	DNAJ heat shock family protein	0.945	0.653	0	0	0.97946	0
FvH4_6g00110	2-phosphoglycolate phosphatase 1	0.975	0.99	3.37e-198	6.07e-194	-0.290067	0
FvH4_6g00360	glutamine-fructose-6-phosphate transaminase (isomerizing)s;sugar binding;transaminases	0.653	0.297	2.02e-296	3.64e-292	0.411787	0
FvH4_6g00380	thioredoxin F2	0.893	0.978	0	0	-0.52586	0
FvH4_6g00420	serine carboxypeptidase-like 20	0.255	0.554	9.99e-211	1.8e-206	-0.31777	0
FvH4_6g00470	isopentenyl diphosphate isomerase 1	0.997	0.992	0	0	0.568589	0
FvH4_6g00480	Ribonuclease E inhibitor RraA/Dimethylmenaquinone methyltransferase	0.622	0.396	3.32e-140	5.98e-136	0.296034	0
FvH4_6g00520	Tyrosine phosphatase family protein	0.985	0.95	0	0	0.605197	0
FvH4_6g00530	photosystem I subunit l	0.996	0.998	0	0	-0.738609	0
FvH4_6g02210		0.272	0.025	4.29e-161	7.72e-157	0.272913	0
FvH4_6g02270	ethylene response factor 1	0.26	0.114	1.66e-56	2.99e-52	0.255331	0
FvH4_6g02600	TPX2 (targeting protein for Xklp2) protein family	0.778	0.524	2.67e-231	4.81e-227	0.33556	0
FvH4_6g02630	winged-helix DNA-binding transcription factor family protein	0.675	0.793	1.31e-61	2.36e-57	-0.535565	0
FvH4_6g02980	GDP-D-mannose 3',5'-epimerase	0.663	0.855	2.06e-120	3.71e-116	-0.39448	0
FvH4_6g03110	NAD(P)-linked oxidoreductase superfamily protein	0.666	0.653	0.0149567	1	-0.287136	0
FvH4_6g03160	Ribose 5-phosphate isomerase, type A protein	0.871	0.95	4.09e-221	7.37e-217	-0.357056	0
FvH4_6g03170		0.171	0.019	1.92e-87	3.46e-83	0.362877	0
FvH4_6g03180		0.767	0.357	0	0	0.896131	0
FvH4_6g03530		0.65	0.856	1.48e-183	2.67e-179	-0.292662	0
FvH4_6g04190	acyl carrier protein 3	0.76	0.526	2.18e-255	3.93e-251	0.420326	0
FvH4_6g04950	Histone superfamily protein	0.439	0.532	1.03e-23	1.85e-19	-0.283809	0
FvH4_6g05320	thylakoid lumen 18.3 kDa protein	0.605	0.889	0	0	-0.578783	0
FvH4_6g05450	RING/U-box superfamily protein	0.702	0.575	5.3e-66	9.55e-62	0.259341	0
FvH4_6g05520	Signal peptidase subunit	0.883	0.71	0	0	0.663475	0
FvH4_6g05650	mevalonate kinase	0.725	0.463	2.83e-214	5.1e-210	0.475106	0
FvH4_6g05760	peroxisomal adenine nucleotide carrier 1	0.873	0.679	1.38e-212	2.49e-208	0.403221	0
FvH4_6g06090	lipoxygenase 1	0.964	0.703	0	0	1.33305	0
FvH4_6g06320	soybean gene regulated by cold-2	0.652	0.571	5.83e-43	1.05e-38	0.331887	0
FvH4_6g06430	histone H2A 7	0.464	0.621	1.12e-59	2.01e-55	-0.492292	0
FvH4_6g06530	Rubber elongation factor protein (REF)	0.989	0.994	2.13e-92	3.84e-88	-0.296824	0
FvH4_6g07230	thioredoxin family protein	0.997	0.988	0	0	0.690599	0
FvH4_6g07360	calreticulin 1a	0.858	0.502	0	0	1.08192	0
FvH4_6g07370	Inorganic H pyrophosphatase family protein	0.293	0.138	1.01e-58	1.82e-54	0.297591	0
FvH4_6g07620	haloacid dehalogenase-like hydrolase family protein	0.46	0.759	3.89e-237	7e-233	-0.314679	0
FvH4_6g07630	basic helix-loop-helix (bHLH) DNA-binding superfamily protein	0.453	0.22	3.28e-116	5.91e-112	0.299035	0
FvH4_6g07790	VQ motif-containing protein	0.413	0.58	5.98e-68	1.08e-63	-0.389745	0
FvH4_6g07910	chloroplast RNA binding	0.862	0.969	0	0	-0.567587	0
FvH4_6g08720		0.955	0.956	6.33e-24	1.14e-19	-0.292317	0
FvH4_6g08740	germin-like protein 5	0.638	0.299	4.67e-241	8.41e-237	0.601197	0
FvH4_6g09020	Leucine-rich repeat protein kinase family protein	0.8	0.585	4.1e-167	7.38e-163	0.336804	0
FvH4_6g09150	Ribosomal protein L17 family protein	0.79	0.952	0	0	-0.496661	0
FvH4_6g09180	Phosphoglycerate mutase, 2,3-bisphosphoglycerate-independent	0.787	0.551	4.31e-284	7.76e-280	0.563842	0
FvH4_6g09300	calmodulin like 42	0.637	0.132	0	0	0.847171	0
FvH4_6g09540	ubiquitin-conjugating enzyme 28	0.998	0.994	0	0	0.462668	0
FvH4_6g10350	Protein of unknown function (DUF567)	0.475	0.064	7.66e-307	1.38e-302	0.961751	0
FvH4_6g10770	ferretin 1	0.714	0.454	1.86e-147	3.35e-143	0.711795	0
FvH4_6g11100	pyruvate decarboxylase-2	0.839	0.656	5.21e-96	9.38e-92	0.276742	0
FvH4_6g11110	DNAJ heat shock N-terminal domain-containing protein	0.588	0.222	4.37e-264	7.87e-260	0.401491	0
FvH4_6g11130	Mitochondrial substrate carrier family protein	0.745	0.562	9.96e-131	1.79e-126	0.306275	0
FvH4_6g11190	UbiA prenyltransferase family protein	0.537	0.832	5.47e-254	9.86e-250	-0.319978	0
FvH4_6g11360	2-oxoglutarate (2OG) and Fe(II)-dependent oxygenase superfamily protein	0.499	0.365	5.36e-42	9.65e-38	0.284718	0
FvH4_6g11420	Aldolase-type TIM barrel family protein	0.355	0.66	1.87e-218	3.36e-214	-0.288967	0
FvH4_6g11440	terpene synthase 21	0.919	0.182	0	0	2.83162	0
FvH4_6g11540	light harvesting complex photosystem II	0.917	0.987	0	0	-0.728522	0
FvH4_6g11730	plastid-specific ribosomal protein 4	0.902	0.983	0	0	-0.479124	0
FvH4_6g12370	high cyclic electron flow 1	0.796	0.94	2.45e-295	4.42e-291	-0.422577	0
FvH4_6g12390	PAR1 protein	0.264	0.021	1.51e-157	2.72e-153	0.767272	0
FvH4_6g12670	Adenine nucleotide alpha hydrolases-like superfamily protein	0.265	0.03	3.02e-148	5.45e-144	0.373378	0
FvH4_6g12680	glutathione S-transferase TAU 8	0.246	0.078	1.1e-78	1.99e-74	0.349793	0
FvH4_6g13100	NAD-dependent epimerase/dehydratase family protein	0.181	0.011	1.53e-106	2.75e-102	0.527624	0
FvH4_6g13120	NAD-dependent epimerase/dehydratase family protein	0.217	0.139	1.11e-19	2.01e-15	0.265434	0
FvH4_6g13240	one helix protein	0.913	0.97	3.61e-198	6.51e-194	-0.331747	0
FvH4_6g13360		0.329	0.71	0	0	-0.500153	0
FvH4_6g13500	NAD(P)-binding Rossmann-fold superfamily protein	0.757	0.928	1.58e-277	2.85e-273	-0.398346	0
FvH4_6g14140	Histone superfamily protein	0.567	0.752	4.88e-99	8.78e-95	-0.55377	0
FvH4_6g14310		0.978	0.955	1.88e-155	3.39e-151	0.499121	0
FvH4_6g14350	pyrophosphorylase 1	0.867	0.793	5.73e-87	1.03e-82	0.36413	0
FvH4_6g14360	RAB GTPase homolog 8	0.854	0.74	4.67e-167	8.42e-163	0.27817	0
FvH4_6g14410	C2H2-type zinc finger family protein	0.846	0.644	3.57e-128	6.43e-124	0.526791	0
FvH4_6g14970	Glutathione S-transferase family protein	0.934	0.748	3.27e-177	5.89e-173	0.606745	0
FvH4_6g15550	S1FA-like DNA-binding protein	0.82	0.62	8.75e-231	1.58e-226	0.398292	0
FvH4_6g15690	homolog of mamallian P58IPK	0.82	0.333	0	0	0.727459	0
FvH4_6g15850		0.663	0.756	3.84e-18	6.92e-14	-0.269724	0
FvH4_6g16030	RNA-binding (RRM/RBD/RNP motifs) family protein	0.47	0.756	1.62e-219	2.92e-215	-0.360137	0
FvH4_6g16220	ATPase, AAA-type, CDC48 protein	0.901	0.853	4.4e-89	7.92e-85	0.267374	0
FvH4_6g16770	gamma tonoplast intrinsic protein	0.539	0.804	3.19e-167	5.74e-163	-0.665043	0
FvH4_6g17760	Thioredoxin superfamily protein	0.638	0.834	2.13e-164	3.84e-160	-0.348811	0
FvH4_6g17770	Enolase	0.964	0.835	0	0	1.04494	0
FvH4_6g17980	Aldolase superfamily protein	0.786	0.296	0	0	1.30629	0
FvH4_6g18220	IQ calmodulin-binding motif family protein	0.64	0.34	3.14e-206	5.65e-202	0.375359	0
FvH4_6g18680	Ribosomal protein L1p/L10e family	0.954	0.983	2.3e-134	4.14e-130	-0.27305	0
FvH4_6g19430	NAC domain containing protein 90	0.4	0.104	8.59e-178	1.55e-173	0.623055	0
FvH4_6g19850	MMS ZWEI homologue 3	0.932	0.889	1.94e-141	3.49e-137	0.289998	0
FvH4_6g20020	2-cysteine peroxiredoxin B	0.961	0.992	0	0	-0.525056	0
FvH4_6g20460	syntaxin of plants 121	0.943	0.977	3.27e-38	5.89e-34	-0.274807	0
FvH4_6g20470	syntaxin of plants 121	0.672	0.354	1e-188	1.8e-184	0.358412	0
FvH4_6g20570		0.996	0.968	2e-162	3.61e-158	0.369143	0
FvH4_6g21310	ribosomal protein 5B	0.918	0.963	3.5e-106	6.31e-102	-0.265456	0
FvH4_6g21670		0.214	0.275	1.75e-11	3.15e-07	-0.286127	0
FvH4_6g22700	Rhodanese/Cell cycle control phosphatase superfamily protein	0.48	0.746	6.72e-179	1.21e-174	-0.289972	0
FvH4_6g23390	cleavage stimulating factor 64	0.557	0.682	1.98e-44	3.57e-40	-0.295297	0
FvH4_6g23530	elongation factor family protein	0.425	0.694	2.67e-158	4.81e-154	-0.260801	0
FvH4_6g23600	zinc finger (C2H2 type, AN1-like) family protein	0.787	0.633	2.31e-145	4.16e-141	0.300396	0
FvH4_6g23630	Protein of unknown function (DUF1138)	0.834	0.953	1.29e-216	2.32e-212	-0.326695	0
FvH4_6g24120	heat shock transcription factor B3	0.38	0.092	2.24e-174	4.04e-170	0.282281	0
FvH4_6g24530	Calcium-binding EF-hand family protein	0.961	0.983	1.7e-92	3.06e-88	-0.265623	0
FvH4_6g25060	Calcium-binding EF-hand family protein	0.765	0.596	5.4e-120	9.72e-116	0.325413	0
FvH4_6g26030	ribulose bisphosphate carboxylase small chain 1A	0.996	0.999	0	0	-0.946181	0
FvH4_6g26170	RING membrane-anchor 1	0.827	0.926	1.25e-140	2.24e-136	-0.400736	0
FvH4_6g26180	thioredoxin M-type 4	0.628	0.394	2.44e-153	4.4e-149	0.430119	0
FvH4_6g26900	acyl-CoA oxidase 3	0.745	0.56	1.57e-188	2.83e-184	0.364968	0
FvH4_6g27290	Proteinase inhibitor, propeptide	0.913	0.984	0	0	-0.49192	0
FvH4_6g27780	FtsH extracellular protease family	0.833	0.95	5.41e-299	9.75e-295	-0.416801	0
FvH4_6g28640	NDH-dependent cyclic electron flow 1	0.271	0.598	1.96e-229	3.53e-225	-0.250397	0
FvH4_6g28650	WRKY DNA-binding protein 40	0.762	0.815	4.14e-18	7.46e-14	-0.281658	0
FvH4_6g28680	cinnamoyl coa reductase 1	0.694	0.116	0	0	1.35873	0
FvH4_6g29410	alpha/beta-Hydrolases superfamily protein	0.545	0.786	3.61e-173	6.51e-169	-0.262395	0
FvH4_6g29710	post-illumination chlorophyll fluorescence increase	0.441	0.728	4.22e-217	7.61e-213	-0.289309	0
FvH4_6g30010	Peptidase S24/S26A/S26B/S26C family protein	0.919	0.76	0	0	0.559351	0
FvH4_6g30850	AUX/IAA transcriptional regulator family protein	0.751	0.54	2e-122	3.61e-118	0.353656	0
FvH4_6g31020	structural molecules	0.647	0.064	0	0	1.89096	0
FvH4_6g31740	photosystem I subunit H2	0.995	0.998	0	0	-0.7524	0
FvH4_6g31770	ribosomal protein S17	0.492	0.84	0	0	-0.482347	0
FvH4_6g31970	delta tonoplast integral protein	0.732	0.972	0	0	-1.23107	0
FvH4_6g31980	NDH-dependent cyclic electron flow 1	0.232	0.572	6.3e-260	1.14e-255	-0.2702	0
FvH4_6g32530	oxidative stress 3	0.83	0.925	4.82e-130	8.68e-126	-0.467959	0
FvH4_6g32710		0.878	0.394	0	0	1.5932	0
FvH4_6g32920	RAB GTPase homolog 1A	0.95	0.791	0	0	0.62121	0
FvH4_6g33590	Glycosyl hydrolases family 32 protein	0.968	0.833	7.32e-234	1.32e-229	0.493066	0
FvH4_6g34100	Protein of unknown function (DUF3511)	0.956	0.846	2.41e-288	4.34e-284	0.437715	0
FvH4_6g34140	Dihydrolipoamide acetyltransferase, long form protein	0.817	0.61	4.12e-278	7.41e-274	0.419599	0
FvH4_6g34250	aminopeptidase M1	0.673	0.435	1.34e-162	2.41e-158	0.306334	0
FvH4_6g34950	Cytochrome P450 superfamily protein	0.218	0.013	1.59e-130	2.87e-126	0.28979	0
FvH4_6g34970	PLAT/LH2 domain-containing lipoxygenase family protein	0.822	0.679	3.38e-95	6.1e-91	0.359765	0
FvH4_6g35470	40s ribosomal protein SA B	0.851	0.942	1.19e-168	2.15e-164	-0.321405	0
FvH4_6g35500	GDSL lipase 1	0.945	0.957	1.47e-29	2.64e-25	-0.320682	0
FvH4_6g36520	Terpenoid cyclases family protein	0.925	0.983	0	0	-0.627374	0
FvH4_6g36900	Reticulon family protein	0.98	0.937	0	0	0.476841	0
FvH4_6g36960	lysophosphatidyl acyltransferase 2	0.736	0.936	0	0	-0.611319	0
FvH4_6g38460	chlorophyll A/B binding protein 1	0.898	0.961	6.35e-159	1.14e-154	-0.570042	0
FvH4_6g38760	glutathione S-transferase PHI 9	0.734	0.36	6.68e-261	1.2e-256	1.43041	0
FvH4_6g38900	photosystem II subunit P-1	0.983	0.994	0	0	-0.656494	0
FvH4_6g38930	NAD(P)-linked oxidoreductase superfamily protein	0.557	0.784	1.32e-161	2.38e-157	-0.274585	0
FvH4_6g39430	UDP-Glycosyltransferase superfamily protein	0.92	0.946	2.74e-75	4.94e-71	-0.303896	0
FvH4_6g39710	UDP-Glycosyltransferase superfamily protein	0.731	0.787	8.8e-44	1.58e-39	-0.393372	0
FvH4_6g39720	heat shock protein 70 (Hsp 70) family protein	0.821	0.491	0	0	0.648798	0
FvH4_6g39750	NAD(P)-binding Rossmann-fold superfamily protein	0.353	0.043	3.46e-212	6.24e-208	0.257548	0
FvH4_6g40150	photosystem I light harvesting complex gene 3	0.813	0.97	0	0	-0.758202	0
FvH4_6g40220	ADP glucose pyrophosphorylase 1	0.632	0.898	0	0	-0.436374	0
FvH4_6g40540	emp24/gp25L/p24 family/GOLD family protein	0.721	0.412	3.71e-290	6.68e-286	0.429053	0
FvH4_6g40630		0.302	0.665	2.52e-296	4.53e-292	-0.362096	0
FvH4_6g40970	photosystem II light harvesting complex gene 2.1	0.925	0.992	0	0	-0.901029	0
FvH4_6g41820		0.909	0.826	3.06e-108	5.51e-104	0.28374	0
FvH4_6g41940	PDI-like 2-2	0.781	0.402	0	0	0.641667	0
FvH4_6g42450	Major facilitator superfamily protein	0.043	0.158	3.91e-91	7.04e-87	-0.253758	0
FvH4_6g43190	aconitase 3	0.93	0.813	1.47e-267	2.64e-263	0.377022	0
FvH4_6g43220	MATE efflux family protein	0.927	0.811	6.18e-151	1.11e-146	0.493515	0
FvH4_6g43280	Ribosomal protein L6 family	0.671	0.934	0	0	-0.604154	0
FvH4_6g44060	Calcium-binding EF-hand family protein	0.96	0.975	1.17e-57	2.11e-53	-0.419575	0
FvH4_6g44370	photosynthetic electron transfer C	0.94	0.99	0	0	-0.714807	0
FvH4_6g44420	photosystem II reaction center PSB29 protein	0.724	0.946	0	0	-0.556921	0
FvH4_6g45100		0.598	0.691	7.91e-38	1.42e-33	-0.273606	0
FvH4_6g45210	Ribosomal protein PSRP-3/Ycf65	0.757	0.953	0	0	-0.563294	0
FvH4_6g45340	acclimation of photosynthesis to environment	0.65	0.914	0	0	-0.502475	0
FvH4_6g45860	CONSTANS-like 2	0.681	0.859	3.72e-123	6.7e-119	-0.261184	0
FvH4_6g46480	B12D protein	0.434	0.058	1.54e-267	2.78e-263	1.42962	0
FvH4_6g46740	HXXXD-type acyl-transferase family protein	0.555	0.795	2.08e-211	3.74e-207	-0.607402	0
FvH4_6g46820	ABI five binding protein 3	0.499	0.147	9.56e-249	1.72e-244	0.341202	0
FvH4_6g47370	heptahelical transmembrane protein2	0.788	0.616	2.75e-166	4.95e-162	0.337455	0
FvH4_6g47390	membrane-anchored ubiquitin-fold protein 2	0.975	0.949	7.98e-145	1.44e-140	0.254985	0
FvH4_6g47770	chorismate mutase 1	0.793	0.597	1.02e-256	1.84e-252	0.552871	0
FvH4_6g48030		0.636	0.779	1.08e-85	1.94e-81	-0.381669	0
FvH4_6g48240	Calcium-binding EF-hand family protein	0.177	0.055	7.39e-54	1.33e-49	0.265306	0
FvH4_6g48490	Transmembrane amino acid transporter family protein	0.365	0.56	2.14e-92	3.86e-88	-0.281387	0
FvH4_6g48920	Ribosomal protein S4	0.988	0.989	1.65e-120	2.97e-116	-0.269335	0
FvH4_6g49080		0.668	0.504	7.43e-105	1.34e-100	0.259343	0
FvH4_6g49550	AAA-ATPase 1	0.301	0.488	2.53e-82	4.55e-78	-0.29916	0
FvH4_6g49840	transducin family protein / WD-40 repeat family protein	0.932	0.789	0	0	0.70477	0
FvH4_6g50060	ferredoxin thioredoxin reductase catalytic beta chain family protein	0.741	0.945	0	0	-0.528133	0
FvH4_6g50270	Heavy metal transport/detoxification superfamily protein	0.605	0.887	6.72e-308	1.21e-303	-0.494786	0
FvH4_6g50480		0.459	0.188	2.79e-136	5.03e-132	0.439795	0
FvH4_6g50780	carbonic anhydrase 1	0.991	0.997	0	0	-0.77132	0
FvH4_6g50910	ribosomal protein L12-A	0.901	0.982	0	0	-0.73721	0
FvH4_6g52070	31-kDa RNA binding protein	0.517	0.873	0	0	-0.584315	0
FvH4_6g52810	lysine histidine transporter 1	0.996	0.942	1.35e-248	2.42e-244	0.563579	0
FvH4_6g53180	Aldolase-type TIM barrel family protein	0.766	0.503	3.48e-302	6.27e-298	0.465724	0
FvH4_6g53190		0.839	0.395	0	0	0.747177	0
FvH4_6g53290	Ribosomal protein S21 family protein	0.731	0.919	1.66e-257	2.99e-253	-0.422764	0
FvH4_6g53590	ribosomal protein large subunit 27	0.946	0.989	0	0	-0.451284	0
FvH4_6g53770	WRKY DNA-binding protein 75	0.465	0.069	1.57e-291	2.83e-287	0.599888	0
FvH4_6g53780	NAD(P)-binding Rossmann-fold superfamily protein	0.518	0.261	2.97e-147	5.35e-143	0.290512	0
FvH4_6g53990	senescence-related gene 3	0.776	0.58	1.14e-113	2.06e-109	0.375887	0
FvH4_6g54110	translocon-associated protein beta (TRAPB) family protein	0.936	0.878	3.48e-221	6.27e-217	0.345108	0
FvH4_6g54160	long chain base2	0.901	0.815	2.12e-178	3.82e-174	0.298634	0
FvH4_6g54240	Aspartate kinase family protein	0.916	0.769	0	0	0.434484	0
FvH4_6g54460	glyceraldehyde 3-phosphate dehydrogenase A subunit 2	0.913	0.971	8.78e-243	1.58e-238	-0.365899	0
FvH4_6g54480	acetyl-CoA synthetase	0.558	0.214	5.16e-258	9.29e-254	0.398112	0
FvH4_7g00080	Citrate synthase family protein	0.882	0.751	3.09e-195	5.56e-191	0.34862	0
FvH4_7g00530	RNA-binding (RRM/RBD/RNP motifs) family protein	0.747	0.948	4.91e-307	8.85e-303	-0.473209	0
FvH4_7g00810	A20/AN1-like zinc finger family protein	0.966	0.986	3.1e-119	5.58e-115	-0.332414	0
FvH4_7g00900	Mog1/PsbP/DUF1795-like photosystem II reaction center PsbP family protein	0.473	0.759	4.11e-211	7.39e-207	-0.284292	0
FvH4_7g00920	ADP/ATP carrier 2	0.998	0.988	0	0	0.439312	0
FvH4_7g01130	carotenoid cleavage dioxygenase 1	0.546	0.819	1.49e-205	2.68e-201	-0.292859	0
FvH4_7g01180	FMN-linked oxidoreductases superfamily protein	0.566	0.801	1.37e-182	2.47e-178	-0.272016	0
FvH4_7g01520	NAD(P)-binding Rossmann-fold superfamily protein	0.783	0.441	2.14e-255	3.86e-251	0.465169	0
FvH4_7g01650	Ribosomal protein L1p/L10e family	0.823	0.953	5.96e-230	1.07e-225	-0.36875	0
FvH4_7g01730	Protein of unknown function (DUF793)	0.978	0.982	4.71e-53	8.48e-49	-0.255617	0
FvH4_7g02560	Eukaryotic aspartyl protease family protein	0.465	0.128	1.79e-226	3.23e-222	0.525805	0
FvH4_7g03220	NADPH:quinone oxidoreductase	1	0.996	1.74e-187	3.14e-183	0.444033	0
FvH4_7g03230		0.913	0.82	1.49e-164	2.69e-160	0.320216	0
FvH4_7g03940	proline-rich family protein	0.808	0.955	0	0	-0.479009	0
FvH4_7g04140	cystatin B	0.74	0.808	6.35e-30	1.14e-25	-0.315693	0
FvH4_7g04430	cytochrome b6f complex subunit (petM), putative	0.665	0.931	0	0	-0.513045	0
FvH4_7g04820	zinc induced facilitator-like 1	0.984	0.89	0	0	0.654671	0
FvH4_7g05170	plastid-specific 50S ribosomal protein 5	0.759	0.956	0	0	-0.528647	0
FvH4_7g06530	lactate/malate dehydrogenase family protein	0.772	0.928	1.76e-192	3.18e-188	-0.301566	0
FvH4_7g06810	Mitochondrial substrate carrier family protein	0.709	0.9	7.59e-246	1.37e-241	-0.373663	0
FvH4_7g07910		0.927	0.871	4.07e-154	7.32e-150	0.282149	0
FvH4_7g08200	Ribosomal protein L3 family protein	0.598	0.851	2.8e-249	5.04e-245	-0.397748	0
FvH4_7g08340	alpha/beta-Hydrolases superfamily protein	0.696	0.892	1.06e-200	1.92e-196	-0.296319	0
FvH4_7g08830	GroES-like family protein	0.904	0.975	1.47e-207	2.64e-203	-0.347074	0
FvH4_7g08920	Protein of unknown function (DUF581)	0.501	0.276	4.6e-105	8.29e-101	0.360443	0
FvH4_7g08930	Protein kinase superfamily protein	0.574	0.26	2.35e-199	4.23e-195	0.370646	0
FvH4_7g09000	heat shock protein 70	0.282	0.621	4.38e-261	7.89e-257	-0.363123	0
FvH4_7g09660	Phosphoglycerate mutase family protein	0.743	0.39	0	0	0.664628	0
FvH4_7g10340	uclacyanin 2	0.299	0.1	6.79e-93	1.22e-88	0.334143	0
FvH4_7g10410	Nucleoside diphosphate kinase family protein	0.871	0.959	6.18e-215	1.11e-210	-0.444478	0
FvH4_7g10790	Preprotein translocase Sec, Sec61-beta subunit protein	0.996	0.991	0	0	0.746642	0
FvH4_7g11530	RNA 3'-terminal phosphate cyclase/enolpyruvate transferase, alpha/beta	0.776	0.721	3.92e-76	7.07e-72	0.265469	0
FvH4_7g11620	Protein of unknown function (DUF1442)	0.418	0.302	8.87e-26	1.6e-21	0.268935	0
FvH4_7g13220	phloem protein 2-A13	0.443	0.258	1.52e-86	2.75e-82	0.310616	0
FvH4_7g13490	Calcium-dependent lipid-binding (CaLB domain) family protein	0.388	0.25	2.48e-42	4.46e-38	0.30757	0
FvH4_7g13860	Remorin family protein	0.66	0.959	0	0	-0.715318	0
FvH4_7g14430	plasma membrane intrinsic protein 1;4	0.223	0.601	0	0	-0.367216	0
FvH4_7g15060	MAP kinase 4	0.78	0.607	1.49e-152	2.68e-148	0.320388	0
FvH4_7g15110	Ribosomal L5P family protein	0.742	0.944	0	0	-0.573602	0
FvH4_7g15300	Heavy metal transport/detoxification superfamily protein	0.698	0.469	5.05e-135	9.09e-131	0.392972	0
FvH4_7g15310	ACC synthase 1	0.199	0.055	3.52e-67	6.35e-63	0.304256	0
FvH4_7g15450		0.825	0.776	2.71e-17	4.88e-13	0.394459	0
FvH4_7g15760		0.995	0.997	0	0	-0.44522	0
FvH4_7g16040	Auxin-responsive GH3 family protein	0.242	0.39	8.37e-61	1.51e-56	-0.363686	0
FvH4_7g16190	thylakoid rhodanese-like	0.87	0.97	0	0	-0.471294	0
FvH4_7g16460	phosphoinositide 4-kinase gamma 4	0.953	0.899	1.19e-248	2.15e-244	0.393255	0
FvH4_7g17240		0.593	0.867	0	0	-0.448017	0
FvH4_7g17290	cytochrome B5 isoform E	0.989	0.916	0	0	0.91833	0
FvH4_7g17800	photosystem I P subunit	0.891	0.991	0	0	-0.816038	0
FvH4_7g17850	Homeodomain-like superfamily protein	0.512	0.748	7.37e-158	1.33e-153	-0.25393	0
FvH4_7g19130	phenylalanine ammonia-lyase 2	0.284	0.027	3.54e-168	6.37e-164	0.317994	0
FvH4_7g19490	plasma membrane intrinsic protein 2;5	0.398	0.719	9.82e-195	1.77e-190	-0.391338	0
FvH4_7g19750	photosystem I light harvesting complex gene 1	0.969	0.997	0	0	-0.886135	0
FvH4_7g20380	related to AP2.7	0.787	0.893	1.02e-79	1.84e-75	-0.257561	0
FvH4_7g20960	Ribosomal L29 family protein	0.88	0.947	4.52e-121	8.14e-117	-0.310405	0
FvH4_7g20970	alpha/beta-Hydrolases superfamily protein	0.867	0.881	8.24e-19	1.48e-14	-0.26432	0
FvH4_7g21370	PsbP-like protein 1	0.404	0.752	2.97e-274	5.35e-270	-0.338851	0
FvH4_7g21380	ribosomal protein L23AB	0.933	0.975	1.93e-128	3.48e-124	-0.291305	0
FvH4_7g21880	C2H2 and C2HC zinc fingers superfamily protein	0.955	0.764	4.16e-179	7.49e-175	0.477085	0
FvH4_7g22410	actin-11	0.201	0.529	7.41e-259	1.33e-254	-0.257891	0
FvH4_7g22480	O-Glycosyl hydrolases family 17 protein	0.483	0.688	4.05e-107	7.29e-103	-0.340666	0
FvH4_7g22610	Calcium-dependent lipid-binding (CaLB domain) family protein	0.801	0.609	9.53e-137	1.72e-132	0.320057	0
FvH4_7g22910	rubisco activase	0.981	0.997	0	0	-0.886216	0
FvH4_7g23000	Tetratricopeptide repeat (TPR)-like superfamily protein	0.801	0.952	0	0	-0.439212	0
FvH4_7g23060	protein phosphatase 2CA	0.476	0.186	8.03e-170	1.45e-165	0.400524	0
FvH4_7g23640	PLAC8 family protein	0.999	0.999	6.22e-83	1.12e-78	-0.294224	0
FvH4_7g23710	HSP20-like chaperones superfamily protein	0.348	0.725	0	0	-1.07352	0
FvH4_7g23830	Nucleotide-sugar transporter family protein	0.808	0.657	2.98e-158	5.37e-154	0.307026	0
FvH4_7g23960	sedoheptulose-bisphosphatase	0.817	0.965	0	0	-0.571972	0
FvH4_7g24120	plasma membrane intrinsic protein 1;4	0.595	0.567	4.4e-10	7.92e-06	0.257076	0
FvH4_7g24130	Nucleotide-diphospho-sugar transferases superfamily protein	0.757	0.642	5.95e-103	1.07e-98	0.287167	0
FvH4_7g24170	Ribosomal protein L10 family protein	0.741	0.873	1.08e-99	1.95e-95	-0.252404	0
FvH4_7g24350	light harvesting complex photosystem II	0.387	0.683	0	0	-0.899775	0
FvH4_7g26540	glutamate dehydrogenase 2	0.973	0.942	9.07e-91	1.63e-86	0.326025	0
FvH4_7g26730		0.299	0.608	9.44e-212	1.7e-207	-0.264736	0
FvH4_7g26800	peptide met sulfoxide reductase 4	0.703	0.86	2.39e-149	4.31e-145	-0.250765	0
FvH4_7g26840	RAB GTPase homolog 1A	0.952	0.876	0	0	0.44426	0
FvH4_7g26930	Integrase-type DNA-binding superfamily protein	0.935	0.97	1.15e-116	2.07e-112	-0.370257	0
FvH4_7g27080	small G protein family protein / RhoGAP family protein	0.869	0.717	1.15e-192	2.07e-188	0.349243	0
FvH4_7g27800	Plant invertase/pectin methylesterase inhibitor superfamily protein	0.968	0.993	1.14e-224	2.05e-220	-0.522287	0
FvH4_7g27820		0.616	0.764	3.47e-98	6.26e-94	-0.713673	0
FvH4_7g27850	Plant invertase/pectin methylesterase inhibitor superfamily protein	0.527	0.561	0.000156645	1	-0.295722	0
FvH4_7g28860		0.844	0.62	7.28e-153	1.31e-148	0.430887	0
FvH4_7g29440	Cytochrome b561/ferric reductase transmembrane protein family	0.797	0.914	6.37e-133	1.15e-128	-0.269688	0
FvH4_7g30260	heat shock protein 90.1	0.413	0.842	0	0	-0.669312	0
FvH4_7g30490	phosphatase-related	0.967	0.926	0	0	0.407116	0
FvH4_7g30980	manganese tracking factor for mitochondrial SOD2	0.863	0.928	8.05e-94	1.45e-89	-0.316859	0
FvH4_7g31470	2-oxoglutarate (2OG) and Fe(II)-dependent oxygenase superfamily protein	0.45	0.118	6.14e-228	1.11e-223	1.03701	0
FvH4_7g31480	Disease resistance-responsive (dirigent-like protein) family protein	0.559	0.168	8.33e-256	1.5e-251	0.839463	0
FvH4_7g31780		0.506	0.774	1.85e-178	3.34e-174	-0.270911	0
FvH4_7g32020	plastid transcriptionally active7	0.49	0.809	1.65e-280	2.98e-276	-0.358556	0
FvH4_7g32120	Tetratricopeptide repeat (TPR)-like superfamily protein	0.803	0.921	3.17e-212	5.71e-208	-0.327072	0
FvH4_7g32500	P-loop containing nucleoside triphosphate hydrolases superfamily protein	0.778	0.408	1.36e-284	2.45e-280	0.610787	0
FvH4_7g32530	cytochrome B5 isoform E	0.875	0.764	1.95e-144	3.52e-140	0.319378	0
FvH4_7g32850	SER/ARG-rich protein 34A	0.922	0.969	8.17e-207	1.47e-202	-0.329946	0
FvH4_7g32900	30S ribosomal protein, putative	0.914	0.964	1.12e-155	2.02e-151	-0.284252	0
FvH4_7g32960	RING/U-box superfamily protein	0.116	0.222	2.88e-45	5.19e-41	-0.276431	0
FvH4_7g32970	Transducin/WD40 repeat-like superfamily protein	0.918	0.955	1.03e-79	1.85e-75	-0.257967	0
FvH4_7g32980	2-oxoglutarate (2OG) and Fe(II)-dependent oxygenase superfamily protein	0.604	0.67	6.56e-46	1.18e-41	-0.425515	0
FvH4_7g33010	nascent polypeptide-associated complex subunit alpha-like protein 2	0.675	0.859	2.77e-155	4.99e-151	-0.260732	0
FvH4_7g33540		0.99	0.979	5.84e-53	1.05e-48	0.273512	0
FvH4_7g33550	rubredoxin family protein	0.716	0.941	0	0	-0.57163	0
FvH4_7g34030	Target of Myb protein 1	0.938	0.848	1.01e-261	1.82e-257	0.37466	0
FvH4_7g34120		0.475	0.133	7.91e-229	1.42e-224	0.740247	0
FvH4_7g34200	GroES-like zinc-binding dehydrogenase family protein	0.358	0.064	5.99e-185	1.08e-180	0.299765	0
FvH4_c3g00220		0.998	0.996	1.62e-197	2.93e-193	-0.262723	0
FvH4_c7g00020		0.81	0.886	2.53e-86	4.55e-82	-0.310718	0
FvH4_1g00370	Ribosomal protein S24e family protein	0.911	0.964	2.26e-159	4.06e-155	-0.299062	1
FvH4_1g01140	Ribosomal protein L7Ae/L30e/S12e/Gadd45 family protein	0.497	0.717	8.73e-134	1.57e-129	-0.253368	1
FvH4_1g01260	temperature-induced lipocalin	0.766	0.912	8.77e-202	1.58e-197	-0.403764	1
FvH4_1g02570	Bifunctional inhibitor/lipid-transfer protein/seed storage 2S albumin superfamily protein	0.752	0.945	0	0	-0.615756	1
FvH4_1g02880	blue-copper-binding protein	0.265	0.088	1.39e-150	2.51e-146	0.413981	1
FvH4_1g02890	blue-copper-binding protein	0.415	0.144	3.7e-259	6.66e-255	0.410878	1
FvH4_1g03130	EIN3-binding F box protein 1	0.628	0.478	2.78e-103	5e-99	0.33767	1
FvH4_1g03940		0.806	0.772	6.74e-41	1.21e-36	0.268562	1
FvH4_1g05040	arabinogalactan protein 16	0.998	0.992	1.93e-243	3.48e-239	0.486213	1
FvH4_1g05100	aldehyde dehydrogenase 2C4	0.383	0.081	0	0	0.407432	1
FvH4_1g05650	elongation factor Ts family protein	0.752	0.889	2.7e-146	4.86e-142	-0.250689	1
FvH4_1g06030	RING/U-box superfamily protein	0.257	0.092	6.44e-129	1.16e-124	0.266433	1
FvH4_1g06610	gamma-glutamyl transpeptidase 4	0.377	0.204	4.49e-117	8.08e-113	0.26664	1
FvH4_1g06780	Ribosomal protein L31e family protein	0.975	0.99	1.87e-232	3.37e-228	-0.349572	1
FvH4_1g06820	Ribosomal L28e protein family	0.97	0.987	7.67e-187	1.38e-182	-0.284104	1
FvH4_1g07000		0.539	0.439	2.97e-56	5.35e-52	0.253314	1
FvH4_1g08270	photosystem II subunit X	0.981	0.996	4.78e-186	8.61e-182	-0.287447	1
FvH4_1g08300	Ribosomal protein S3 family protein	0.942	0.983	4.51e-216	8.12e-212	-0.335715	1
FvH4_1g08370	myb domain protein 5	0.571	0.475	8.25e-41	1.49e-36	0.273906	1
FvH4_1g08500		0.946	0.831	2.46e-212	4.44e-208	0.638478	1
FvH4_1g08510	oxophytodienoate-reductase 3	0.917	0.845	8.72e-153	1.57e-148	0.384028	1
FvH4_1g09070	jasmonate-zim-domain protein 1	0.995	0.984	6.72e-167	1.21e-162	0.297899	1
FvH4_1g09160	chaperonin 20	0.972	0.992	2.51e-282	4.52e-278	-0.432178	1
FvH4_1g09690	jasmonate-zim-domain protein 12	0.682	0.567	6.47e-124	1.16e-119	0.259825	1
FvH4_1g10750	Ribosomal protein S30 family protein	0.832	0.924	5.29e-119	9.53e-115	-0.25971	1
FvH4_1g10770	Transmembrane amino acid transporter family protein	0.767	0.421	0	0	0.795242	1
FvH4_1g10810	ascorbic acid mannose pathway regulator 1	0.7	0.57	3.03e-96	5.46e-92	0.288815	1
FvH4_1g10930	Rhodanese/Cell cycle control phosphatase superfamily protein	0.942	0.984	1.41e-264	2.53e-260	-0.453014	1
FvH4_1g11120	RING/U-box superfamily protein	0.692	0.577	2.35e-78	4.24e-74	0.286506	1
FvH4_1g12030	histone H1-3	0.464	0.664	6.57e-112	1.18e-107	-0.569997	1
FvH4_1g12590		0.323	0.504	1.99e-84	3.59e-80	-0.339493	1
FvH4_1g12610		0.748	0.845	3.29e-107	5.92e-103	-0.524211	1
FvH4_1g14430	PS II oxygen-evolving complex 1	0.995	0.998	0	0	-0.35082	1
FvH4_1g14950	methyl esterase 10	0.362	0.307	1.51e-15	2.71e-11	0.260348	1
FvH4_1g17080	arabinogalactan protein 18	0.808	0.951	6.64e-295	1.2e-290	-0.456369	1
FvH4_1g17140	Late embryogenesis abundant protein, group 6	0.86	0.947	4.34e-97	7.82e-93	-0.302748	1
FvH4_1g18020	VQ motif-containing protein	0.514	0.269	2.72e-188	4.9e-184	0.51057	1
FvH4_1g18170	germin 3	0.35	0.066	0	0	0.480933	1
FvH4_1g20220	GTP cyclohydrolase II	0.852	0.757	1.86e-140	3.35e-136	0.291659	1
FvH4_1g20240		0.673	0.574	3.99e-59	7.18e-55	0.272655	1
FvH4_1g20300	GCR2-like 1	0.546	0.386	5.14e-116	9.26e-112	0.312068	1
FvH4_1g20710	Ribosomal L29 family protein	0.909	0.975	5.94e-306	1.07e-301	-0.378446	1
FvH4_1g22220	stress enhanced protein 2	0.901	0.813	9.62e-199	1.73e-194	0.397614	1
FvH4_1g23280	Ribosomal protein L13 family protein	0.878	0.95	1.54e-155	2.78e-151	-0.264423	1
FvH4_1g23710	cytochrome P450, family 81, subfamily D, polypeptide 8	0.978	0.967	2.89e-124	5.2e-120	0.337612	1
FvH4_1g23740	FAD/NAD(P)-binding oxidoreductase family protein	0.802	0.608	3.28e-195	5.9e-191	0.60951	1
FvH4_1g24030	Amino acid kinase family protein	0.73	0.865	7.21e-135	1.3e-130	-0.262407	1
FvH4_1g24670	Copine (Calcium-dependent phospholipid-binding protein) family	0.86	0.773	1.61e-122	2.89e-118	0.30049	1
FvH4_1g27430	polyamine oxidase 4	0.667	0.536	2.06e-126	3.72e-122	0.326392	1
FvH4_1g28230		0.464	0.242	1.57e-175	2.83e-171	0.355453	1
FvH4_1g28680	Calcium-dependent lipid-binding (CaLB domain) family protein	0.575	0.293	3.46e-265	6.24e-261	0.524232	1
FvH4_1g28990	Thiamine pyrophosphate dependent pyruvate decarboxylase family protein	0.836	0.782	1.13e-91	2.03e-87	0.27309	1
FvH4_1g30090	microsomal glutathione s-transferase, putative	0.828	0.689	3.2e-243	5.76e-239	0.554043	1
FvH4_1g30220	glutamine synthase clone F11	0.968	0.948	9e-154	1.62e-149	0.295106	1
FvH4_1g30360	Nucleic acid-binding, OB-fold-like protein	0.919	0.977	1.49e-244	2.69e-240	-0.364841	1
FvH4_2g01580	glycine-rich protein 2B	0.487	0.702	1.41e-126	2.53e-122	-0.253237	1
FvH4_2g01600	Chaperone DnaJ-domain superfamily protein	0.473	0.665	1.11e-86	2e-82	-0.332932	1
FvH4_2g02210	Calcium-binding EF-hand family protein	0.935	0.875	3.65e-191	6.58e-187	0.422809	1
FvH4_2g03340	phytosulfokine 4 precursor	0.805	0.577	5e-277	9.01e-273	0.981091	1
FvH4_2g03370	phytosulfokine 4 precursor	0.3	0.163	3.58e-75	6.45e-71	0.371617	1
FvH4_2g03580	magnesium transporter 4	0.739	0.89	2.28e-155	4.12e-151	-0.257223	1
FvH4_2g03720	proline-rich family protein	0.901	0.843	6.66e-162	1.2e-157	0.326354	1
FvH4_2g04290		0.948	0.894	1.57e-94	2.83e-90	0.25995	1
FvH4_2g04600	SWIB/MDM2 domain superfamily protein	0.841	0.941	3.75e-227	6.75e-223	-0.399878	1
FvH4_2g04750	Auxin-responsive GH3 family protein	0.998	0.995	8.28e-182	1.49e-177	0.285777	1
FvH4_2g05310	D-3-phosphoglycerate dehydrogenase	0.933	0.891	1.83e-117	3.31e-113	0.281309	1
FvH4_2g05690	UDP-glucosyl transferase 73B5	0.966	0.98	3.85e-105	6.93e-101	-0.252599	1
FvH4_2g07390		0.989	0.984	1.03e-142	1.86e-138	0.303565	1
FvH4_2g07430		0.314	0.162	1.3e-90	2.35e-86	0.310398	1
FvH4_2g08880	cold, circadian rhythm, and rna binding 2	0.924	0.962	5.79e-102	1.04e-97	-0.358625	1
FvH4_2g08920		0.678	0.572	1.37e-79	2.47e-75	0.253113	1
FvH4_2g09230	Ribosomal protein S25 family protein	0.785	0.901	7.02e-159	1.26e-154	-0.296277	1
FvH4_2g09920	purple acid phosphatase 10	0.832	0.71	5.75e-182	1.04e-177	0.467225	1
FvH4_2g12490	ATP synthase delta-subunit gene	0.889	0.953	5.37e-176	9.67e-172	-0.283641	1
FvH4_2g13070	one-helix protein 2	0.918	0.974	5.61e-190	1.01e-185	-0.257781	1
FvH4_2g13110	Peroxidase superfamily protein	0.575	0.269	7.25e-264	1.31e-259	0.761647	1
FvH4_2g13240	Integrase-type DNA-binding superfamily protein	0.871	0.821	4.05e-69	7.3e-65	0.291815	1
FvH4_2g13300	ribosomal protein 1	0.946	0.981	6.86e-218	1.24e-213	-0.310401	1
FvH4_2g13900	Ribosomal S17 family protein	0.856	0.935	1.25e-162	2.26e-158	-0.258422	1
FvH4_2g15440	plasma membrane intrinsic protein 3	0.919	0.97	2e-108	3.6e-104	-0.262225	1
FvH4_2g17830	Bifunctional inhibitor/lipid-transfer protein/seed storage 2S albumin superfamily protein	0.571	0.824	1.16e-260	2.08e-256	-0.532389	1
FvH4_2g18030	Ribosomal protein L32e	0.97	0.99	4.77e-214	8.6e-210	-0.310788	1
FvH4_2g18650	RPM1 interacting protein 4	0.902	0.843	1.4e-178	2.53e-174	0.311303	1
FvH4_2g19280	vesicle-associated membrane protein 726	0.975	0.963	3.23e-214	5.82e-210	0.289174	1
FvH4_2g19500	peroxisomal 3-ketoacyl-CoA thiolase 3	0.331	0.144	6.3e-144	1.14e-139	0.344557	1
FvH4_2g20060	glutathione S-transferase tau 7	0.652	0.522	1.39e-56	2.5e-52	0.340539	1
FvH4_2g20090	glutathione S-transferase TAU 8	0.833	0.721	2.23e-117	4.02e-113	0.432439	1
FvH4_2g20670	Ribosomal protein L14p/L23e family protein	0.666	0.857	1.13e-216	2.03e-212	-0.386631	1
FvH4_2g20710		0.081	0.194	2.77e-62	5e-58	-0.261569	1
FvH4_2g21340	Ribosomal protein L10 family protein	0.861	0.954	0	0	-0.424744	1
FvH4_2g22280	winged-helix DNA-binding transcription factor family protein	0.779	0.853	1.33e-42	2.4e-38	-0.291391	1
FvH4_2g22490	glutathione reductase	0.948	0.916	6.75e-164	1.22e-159	0.318778	1
FvH4_2g22790		0.803	0.711	4.65e-91	8.38e-87	0.355414	1
FvH4_2g23100	sulfate transporter 3;1	0.646	0.597	5.54e-21	9.98e-17	0.321116	1
FvH4_2g23780	Eukaryotic aspartyl protease family protein	0.278	0.074	4.7e-194	8.47e-190	0.278088	1
FvH4_2g24370	alpha/beta-Hydrolases superfamily protein	0.869	0.715	6.64e-290	1.2e-285	0.506504	1
FvH4_2g25200		0.768	0.659	1.12e-59	2.02e-55	0.293605	1
FvH4_2g25390	alpha/beta-Hydrolases superfamily protein	0.987	0.96	3.66e-158	6.59e-154	0.309781	1
FvH4_2g25750	Ribosomal L22e protein family	0.84	0.931	3.62e-146	6.52e-142	-0.282906	1
FvH4_2g25860	senescence-associated gene 21	1	0.998	8.27e-205	1.49e-200	0.413873	1
FvH4_2g25920	ribosomal protein L18	0.961	0.984	3.2e-210	5.76e-206	-0.327701	1
FvH4_2g26110	Ribosomal protein L19e family protein	0.987	0.993	2.86e-162	5.16e-158	-0.250342	1
FvH4_2g26180	Ribosomal protein S13/S18 family	0.981	0.993	2.49e-298	4.49e-294	-0.306306	1
FvH4_2g27160	IAA-leucine resistant (ILR)-like gene 6	0.676	0.324	0	0	0.530561	1
FvH4_2g27430	NAC (No Apical Meristem) domain transcriptional regulator superfamily protein	0.991	0.98	3.91e-175	7.05e-171	0.359169	1
FvH4_2g29860		0.718	0.582	1.75e-106	3.16e-102	0.334998	1
FvH4_2g30890		0.787	0.903	4.06e-113	7.3e-109	-0.263473	1
FvH4_2g31210	photosystem II subunit X	0.984	0.996	2.17e-285	3.91e-281	-0.330212	1
FvH4_2g31370	17.6 kDa class II heat shock protein	0.871	0.98	4.95e-255	8.91e-251	-0.420456	1
FvH4_2g31570	homolog of carrot EP3-3 chitinase	0.384	0.142	5.87e-212	1.06e-207	0.35389	1
FvH4_2g32330	SNF7 family protein	0.849	0.765	1.58e-148	2.84e-144	0.31952	1
FvH4_2g33710		0.54	0.455	1.72e-35	3.09e-31	0.433132	1
FvH4_2g33910	Granulin repeat cysteine protease family protein	0.805	0.713	1.23e-90	2.21e-86	0.302336	1
FvH4_2g34940	Protein of unknown function (DUF1645)	0.496	0.269	1.37e-169	2.47e-165	0.408429	1
FvH4_2g36490	ChaC-like family protein	0.992	0.985	7.34e-271	1.32e-266	0.519634	1
FvH4_2g36880	H(+)-ATPase 5	0.521	0.33	3.94e-134	7.09e-130	0.459968	1
FvH4_2g37890	Cupredoxin superfamily protein	0.909	0.983	0	0	-0.610013	1
FvH4_2g38300	Chaperone protein htpG family protein	0.875	0.833	1.83e-107	3.3e-103	0.441446	1
FvH4_2g38320	Pathogenesis-related thaumatin superfamily protein	0.538	0.459	6.44e-34	1.16e-29	0.283747	1
FvH4_2g39150	glyoxal oxidase-related protein	0.526	0.394	3.36e-94	6.05e-90	0.312818	1
FvH4_2g39210	thioredoxin H-type 1	1	1	0	0	0.493137	1
FvH4_2g39490	Ribosomal protein L31	0.97	0.992	1.76e-247	3.17e-243	-0.293488	1
FvH4_2g40510	allene oxide synthase	0.895	0.805	8.82e-133	1.59e-128	0.509489	1
FvH4_2g40990	stromal cell-derived factor 2-like protein precursor	0.78	0.717	1.25e-95	2.26e-91	0.340131	1
FvH4_3g00240	farnesyl diphosphate synthase 2	0.969	0.891	7.84e-217	1.41e-212	0.451198	1
FvH4_3g00780	Auxin-responsive family protein	0.971	0.948	4.04e-226	7.28e-222	0.497955	1
FvH4_3g00890	tonoplast dicarboxylate transporter	0.606	0.415	1.8e-144	3.23e-140	0.355097	1
FvH4_3g03900	sugar transporter 1	0.356	0.177	1.67e-114	3e-110	0.281385	1
FvH4_3g04160	Protein of unknown function (DUF761)	0.4	0.322	1.02e-32	1.84e-28	0.261199	1
FvH4_3g04670		0.843	0.486	0	0	0.967078	1
FvH4_3g04880	Aluminium induced protein with YGL and LRDR motifs	0.999	0.999	3.63e-180	6.53e-176	-0.312847	1
FvH4_3g04980	Early-responsive to dehydration stress protein (ERD4)	0.713	0.893	9.49e-140	1.71e-135	-0.324808	1
FvH4_3g05370	jasmonate-zim-domain protein 8	0.622	0.378	2.63e-211	4.74e-207	0.792346	1
FvH4_3g05730	Ribosomal protein S11 family protein	0.679	0.87	2.13e-235	3.84e-231	-0.356677	1
FvH4_3g05760	Ribosomal protein L18ae/LX family protein	0.706	0.866	4.65e-159	8.38e-155	-0.26101	1
FvH4_3g06110	photosystem II light harvesting complex gene B1B2	0.75	0.934	0	0	-0.764275	1
FvH4_3g06120	light-harvesting chlorophyll-protein complex II subunit B1	0.902	0.986	0	0	-0.75802	1
FvH4_3g06420	Ribosomal protein L32e	0.864	0.943	1.26e-143	2.26e-139	-0.27624	1
FvH4_3g06740	Integrin-linked protein kinase family	0.964	0.925	3.51e-228	6.32e-224	0.336823	1
FvH4_3g07380		0.623	0.485	1.91e-93	3.44e-89	0.301778	1
FvH4_3g07450	ribosomal protein large subunit 16A	0.965	0.987	3.06e-167	5.51e-163	-0.313865	1
FvH4_3g07980	Ribosomal protein L34	0.966	0.991	0	0	-0.371806	1
FvH4_3g08130	P-loop containing nucleoside triphosphate hydrolases superfamily protein	0.603	0.811	3.48e-182	6.27e-178	-0.287593	1
FvH4_3g08970	Ribosomal protein S5 family protein	0.915	0.968	4.07e-226	7.34e-222	-0.313463	1
FvH4_3g09330	RING membrane-anchor 1	0.671	0.852	2.43e-160	4.38e-156	-0.360506	1
FvH4_3g09780	UDP-glucosyl transferase 73B3	0.385	0.559	4.52e-72	8.15e-68	-0.280324	1
FvH4_3g09930	amino acid transporter 1	0.262	0.071	1.08e-179	1.95e-175	0.28148	1
FvH4_3g10960	FAD-binding Berberine family protein	0.314	0.148	7.49e-109	1.35e-104	0.252551	1
FvH4_3g11210	CLP protease P4	0.726	0.866	1.66e-155	3e-151	-0.251603	1
FvH4_3g11370	Ribosomal protein L2 family	0.835	0.934	6.22e-194	1.12e-189	-0.341449	1
FvH4_3g11580	cytochrome P450, family 716, subfamily A, polypeptide 1	0.918	0.742	4.18e-281	7.53e-277	0.583483	1
FvH4_3g11800	photosystem I subunit F	0.993	0.999	0	0	-0.436586	1
FvH4_3g12030	SBP (S-ribonuclease binding protein) family protein	0.455	0.306	1.19e-80	2.14e-76	0.293077	1
FvH4_3g12190		0.252	0.046	4.36e-234	7.86e-230	0.289133	1
FvH4_3g12490	short-chain dehydrogenase-reductase B	0.912	0.804	9.04e-295	1.63e-290	0.391891	1
FvH4_3g13210	FK506-binding protein 13	0.815	0.925	1.57e-162	2.83e-158	-0.255104	1
FvH4_3g13310	Ribosomal protein S4 (RPS4A) family protein	0.705	0.861	1.05e-149	1.89e-145	-0.286794	1
FvH4_3g14090	LEM3 (ligand-effect modulator 3) family protein / CDC50 family protein	0.967	0.939	4.62e-208	8.32e-204	0.311862	1
FvH4_3g14540	Uncharacterized conserved protein (DUF2358)	0.713	0.679	5.64e-45	1.02e-40	0.260012	1
FvH4_3g16250	glutathione S-transferase TAU 19	1	1	4.97e-204	8.96e-200	0.395491	1
FvH4_3g17480	Kunitz family trypsin and protease inhibitor protein	0.293	0.152	1.74e-70	3.14e-66	0.434603	1
FvH4_3g17780	Ribosomal protein L13 family protein	0.946	0.983	1.13e-296	2.04e-292	-0.371213	1
FvH4_3g19430	chloroplast 30S ribosomal protein S20, putative	0.96	0.989	0	0	-0.376077	1
FvH4_3g19850	Ribosomal protein L2 family	0.911	0.97	1.19e-237	2.15e-233	-0.363791	1
FvH4_3g20030	metallothionein 3	0.956	0.856	2.4e-143	4.32e-139	0.524886	1
FvH4_3g20550	CBS domain-containing protein	0.59	0.295	1.83e-256	3.3e-252	0.558248	1
FvH4_3g20690	NAC (No Apical Meristem) domain transcriptional regulator superfamily protein	0.932	0.824	3.95e-266	7.11e-262	0.503222	1
FvH4_3g21020	light-harvesting chlorophyll B-binding protein 3	0.914	0.971	3.83e-151	6.89e-147	-0.378575	1
FvH4_3g21430	Quinone reductase family protein	0.857	0.8	1.03e-104	1.85e-100	0.291605	1
FvH4_3g21470	plastid developmental protein DAG, putative	0.714	0.889	5.45e-250	9.81e-246	-0.350441	1
FvH4_3g21600	Translation protein SH3-like family protein	0.949	0.981	4.01e-267	7.22e-263	-0.342555	1
FvH4_3g21650	histone H2A 2	0.994	0.995	2.55e-108	4.59e-104	-0.317206	1
FvH4_3g21940	thiazole biosynthetic enzyme, chloroplast (ARA6) (THI1) (THI4)	0.9	0.978	0	0	-0.47117	1
FvH4_3g22190	Ankyrin repeat family protein	0.825	0.946	2.85e-268	5.14e-264	-0.367739	1
FvH4_3g23850	Ribosomal protein S8e family protein	0.677	0.866	4.83e-195	8.7e-191	-0.292738	1
FvH4_3g24520	cytochrome P450, family 94, subfamily C, polypeptide 1	0.394	0.204	1.53e-125	2.76e-121	0.303512	1
FvH4_3g26910	cytochrome P450, family 87, subfamily A, polypeptide 6	0.788	0.768	2.7e-43	4.87e-39	0.251829	1
FvH4_3g28710	Photosystem II 5 kD protein	0.945	0.983	1.68e-145	3.03e-141	-0.289895	1
FvH4_3g29930		0.94	0.917	1.42e-72	2.56e-68	0.321942	1
FvH4_3g29940	histone deacetylase 2C	0.552	0.747	3.37e-119	6.08e-115	-0.284227	1
FvH4_3g31450	chaperonin-60alpha	0.971	0.991	6.59e-182	1.19e-177	-0.308593	1
FvH4_3g32230	Ribosomal protein L11 family protein	0.817	0.926	7.96e-212	1.43e-207	-0.350658	1
FvH4_3g33640	Ribosomal protein S12/S23 family protein	0.926	0.973	3.89e-197	7.02e-193	-0.330503	1
FvH4_3g34560	Histone superfamily protein	0.806	0.908	2.36e-91	4.25e-87	-0.448043	1
FvH4_3g35040	C2H2-type zinc finger family protein	0.907	0.855	3.46e-58	6.23e-54	0.309704	1
FvH4_3g35050	C2H2-type zinc finger family protein	0.651	0.596	4.49e-23	8.09e-19	0.29207	1
FvH4_3g35140		0.821	0.917	9.02e-95	1.63e-90	-0.434778	1
FvH4_3g35180	Histone superfamily protein	0.485	0.582	1.11e-25	2e-21	-0.26807	1
FvH4_3g35220	Histone superfamily protein	0.451	0.635	5.25e-79	9.46e-75	-0.275525	1
FvH4_3g35380	Histone superfamily protein	0.712	0.858	1.21e-129	2.18e-125	-0.551812	1
FvH4_3g35440	Histone superfamily protein	0.846	0.913	6e-60	1.08e-55	-0.38103	1
FvH4_3g36720	GRAS family transcription factor	0.588	0.426	1.16e-116	2.09e-112	0.264744	1
FvH4_3g37660	chlorophyll A/B binding protein 1	0.906	0.962	3.27e-94	5.88e-90	-0.317811	1
FvH4_3g38220	RNI-like superfamily protein	0.838	0.944	8.41e-291	1.51e-286	-0.388183	1
FvH4_3g38260		0.738	0.872	2.11e-116	3.79e-112	-0.251321	1
FvH4_3g38620	HSP20-like chaperones superfamily protein	0.542	0.812	1.55e-197	2.79e-193	-0.357207	1
FvH4_3g38990	Protein phosphatase 2C family protein	0.377	0.317	1.13e-23	2.03e-19	0.310712	1
FvH4_3g40240	Methyltransferase-related protein	0.881	0.783	8.17e-199	1.47e-194	0.381949	1
FvH4_3g40340	Ribosomal protein S26e family protein	0.912	0.967	4.3e-172	7.74e-168	-0.297935	1
FvH4_3g40690	Histone superfamily protein	0.839	0.912	6.34e-89	1.14e-84	-0.365887	1
FvH4_3g41200	0	0.604	0.818	2.32e-221	4.18e-217	-0.376399	1
FvH4_3g41620	photosystem I subunit G	0.982	0.997	0	0	-0.477781	1
FvH4_3g42290	farnesyl diphosphate synthase 1	0.969	0.929	7.34e-175	1.32e-170	0.324622	1
FvH4_3g43490	beta glucosidase 17	0.696	0.837	1.69e-113	3.04e-109	-0.26193	1
FvH4_3g45800	TCP-1/cpn60 chaperonin family protein	0.969	0.988	2.32e-293	4.18e-289	-0.421393	1
FvH4_4g00250	cytochrome P450, family 716, subfamily A, polypeptide 1	0.917	0.824	3.18e-94	5.72e-90	0.253321	1
FvH4_4g00850	Ribosomal protein S3Ae	0.959	0.986	4.2e-157	7.56e-153	-0.280513	1
FvH4_4g02370		0.669	0.391	8.89e-308	1.6e-303	0.710323	1
FvH4_4g02610	basic helix-loop-helix (bHLH) DNA-binding superfamily protein	0.363	0.165	3.19e-142	5.75e-138	0.27616	1
FvH4_4g02630	Ribosomal protein S19 family protein	0.803	0.906	3.12e-143	5.62e-139	-0.282057	1
FvH4_4g03590	ribosomal protein L5	0.854	0.941	3.7e-151	6.66e-147	-0.273563	1
FvH4_4g03940	Ribosomal protein L14	0.925	0.977	2.93e-253	5.28e-249	-0.395762	1
FvH4_4g04200	Ribosomal L28 family	0.956	0.985	2.75e-227	4.96e-223	-0.287	1
FvH4_4g04250	peptide transporter 3	0.456	0.153	0	0	0.517199	1
FvH4_4g04430	proton gradient regulation 5	0.974	0.944	3.67e-173	6.6e-169	0.387345	1
FvH4_4g04460	Ribosomal protein L14p/L23e family protein	0.934	0.973	4.02e-187	7.25e-183	-0.392096	1
FvH4_4g05160	ammonium transporter 1;1	0.611	0.469	2.64e-106	4.75e-102	0.349866	1
FvH4_4g05230	beta-amylase 1	0.992	0.988	1.31e-92	2.35e-88	0.2915	1
FvH4_4g07470	Ribosomal protein L4/L1 family	0.952	0.978	4.67e-157	8.41e-153	-0.262569	1
FvH4_4g07630	60S acidic ribosomal protein family	0.941	0.982	3.36e-263	6.06e-259	-0.370971	1
FvH4_4g07810	H(+)-ATPase 1	0.424	0.261	1.5e-93	2.7e-89	0.276895	1
FvH4_4g08180	P450 reductase 2	0.96	0.925	2.78e-192	5.01e-188	0.334965	1
FvH4_4g09690	Ribosomal protein L35	0.964	0.988	6.49e-240	1.17e-235	-0.290226	1
FvH4_4g09890	Ribosomal protein S7e family protein	0.76	0.905	6.94e-201	1.25e-196	-0.342384	1
FvH4_4g10640	homolog of carrot EP3-3 chitinase	0.592	0.411	1.76e-160	3.16e-156	0.516157	1
FvH4_4g11920	Bifunctional inhibitor/lipid-transfer protein/seed storage 2S albumin superfamily protein	0.258	0.607	0	0	-0.646419	1
FvH4_4g12340	Ribosomal protein L18e/L15 superfamily protein	0.943	0.98	2.52e-256	4.55e-252	-0.338104	1
FvH4_4g13480	Pentatricopeptide repeat (PPR) superfamily protein	0.822	0.756	1.2e-102	2.16e-98	0.309225	1
FvH4_4g14990		0.818	0.924	3.04e-218	5.47e-214	-0.395007	1
FvH4_4g15150	Major facilitator superfamily protein	0.993	0.955	0	0	0.722452	1
FvH4_4g15260	photosystem I subunit D-2	0.996	0.998	4.38e-275	7.9e-271	-0.315705	1
FvH4_4g15530	Ribosomal protein S13/S18 family	0.848	0.935	3.21e-168	5.78e-164	-0.274105	1
FvH4_4g17290	Uncharacterised protein family (UPF0497)	0.871	0.848	1.76e-30	3.18e-26	0.304823	1
FvH4_4g17990	Ribosomal protein S21e	0.971	0.991	9.7e-163	1.75e-158	-0.265588	1
FvH4_4g18830	MLP-like protein 423	0.423	0.173	1.97e-203	3.56e-199	0.778032	1
FvH4_4g18850	MLP-like protein 423	0.638	0.143	0	0	1.11546	1
FvH4_4g18860		0.283	0.12	7.97e-114	1.43e-109	0.361824	1
FvH4_4g18960	MLP-like protein 423	0.816	0.564	0	0	0.570566	1
FvH4_4g18990	MLP-like protein 423	0.481	0.096	0	0	0.684757	1
FvH4_4g19020	MLP-like protein 423	0.878	0.47	0	0	1.3122	1
FvH4_4g19040	MLP-like protein 423	0.653	0.318	0	0	0.886691	1
FvH4_4g19050	MLP-like protein 423	0.991	0.683	0	0	1.84099	1
FvH4_4g19060	MLP-like protein 423	0.752	0.278	0	0	1.53983	1
FvH4_4g19070		0.925	0.572	0	0	1.34204	1
FvH4_4g19080	MLP-like protein 423	0.94	0.562	0	0	1.52148	1
FvH4_4g19120	MLP-like protein 423	0.56	0.192	0	0	1.02979	1
FvH4_4g19700	MLP-like protein 423	0.31	0.022	0	0	0.599971	1
FvH4_4g19710	MLP-like protein 423	0.74	0.231	0	0	1.74896	1
FvH4_4g19740	ATP citrate lyase subunit B 2	0.996	0.976	2.43e-166	4.38e-162	0.31521	1
FvH4_4g20230	WRKY DNA-binding protein 48	0.773	0.698	8.39e-72	1.51e-67	0.349873	1
FvH4_4g20640		0.498	0.414	8.07e-27	1.45e-22	0.262407	1
FvH4_4g20750	myb domain protein 78	0.69	0.484	4.85e-161	8.74e-157	0.488504	1
FvH4_4g21870	Ribosomal L18p/L5e family protein	0.965	0.992	0	0	-0.399827	1
FvH4_4g22140		0.851	0.749	2.43e-114	4.38e-110	0.32616	1
FvH4_4g22340	ribosomal protein S27	0.98	0.994	1.17e-190	2.11e-186	-0.319386	1
FvH4_4g22790	CCR-like	0.644	0.855	2.42e-195	4.36e-191	-0.313582	1
FvH4_4g22990	ribosomal protein S27	0.821	0.92	2.03e-149	3.66e-145	-0.284889	1
FvH4_4g23000	jasmonate-zim-domain protein 10	0.459	0.289	4.75e-93	8.56e-89	0.349565	1
FvH4_4g23300	cyclophilin 20-2	0.93	0.975	1.55e-214	2.79e-210	-0.391517	1
FvH4_4g23480	WRKY DNA-binding protein 75	0.49	0.193	3.56e-281	6.4e-277	0.474745	1
FvH4_4g23920	Ribosomal protein L22p/L17e family protein	0.931	0.975	4.52e-166	8.15e-162	-0.275767	1
FvH4_4g24540	B12D protein	0.859	0.672	3.01e-290	5.42e-286	0.655866	1
FvH4_4g24790	HXXXD-type acyl-transferase family protein	0.294	0.113	2.28e-134	4.11e-130	0.306115	1
FvH4_4g25080	photosystem II BY	0.984	0.993	5.05e-220	9.09e-216	-0.30661	1
FvH4_4g25520	Ribosomal protein L18e/L15 superfamily protein	0.974	0.989	7.71e-230	1.39e-225	-0.322425	1
FvH4_4g26170		0.508	0.361	6.07e-87	1.09e-82	0.32026	1
FvH4_4g27310	ribosomal protein L15	0.963	0.988	4.77e-230	8.58e-226	-0.280358	1
FvH4_4g27520	NIM1-interacting 2	0.853	0.746	4.03e-120	7.26e-116	0.371573	1
FvH4_4g27540		0.71	0.582	1.21e-120	2.18e-116	0.338213	1
FvH4_4g28020	methionine aminopeptidase 1B	0.983	0.914	3.95e-241	7.12e-237	0.740059	1
FvH4_4g28450	ATPase E1-E2 type family protein / haloacid dehalogenase-like hydrolase family protein	0.595	0.402	2.14e-156	3.85e-152	0.319748	1
FvH4_4g29020	Chaperone protein htpG family protein	0.636	0.827	3.33e-177	6e-173	-0.386554	1
FvH4_4g31370	Ribosomal protein L34e superfamily protein	0.896	0.964	1.9e-204	3.42e-200	-0.310796	1
FvH4_4g32620	GroES-like family protein	0.699	0.86	2.6e-163	4.68e-159	-0.348049	1
FvH4_4g32950	ATP-citrate lyase A-1	0.996	0.973	1.73e-304	3.12e-300	0.457947	1
FvH4_4g33190	ARM repeat superfamily protein	0.809	0.534	1.25e-268	2.26e-264	0.59211	1
FvH4_4g33900	PLANT CADMIUM RESISTANCE 2	0.293	0.11	1.36e-147	2.46e-143	0.288543	1
FvH4_4g34160	galactinol synthase 4	0.685	0.586	7.5e-55	1.35e-50	0.279508	1
FvH4_4g34370	Protein of unknown function (DUF1645)	0.813	0.741	4.41e-61	7.94e-57	0.261165	1
FvH4_4g35010	DNA polymerase lambda (POLL)	0.284	0.514	7.63e-137	1.37e-132	-0.257375	1
FvH4_4g35050	UDP-glucosyl transferase 74B1	0.817	0.701	2.05e-104	3.7e-100	0.476031	1
FvH4_4g35100	peptidase M20/M25/M40 family protein	0.845	0.629	2.93e-264	5.28e-260	0.77357	1
FvH4_4g35180	matrix metalloproteinase	0.72	0.571	2.54e-152	4.57e-148	0.385033	1
FvH4_4g35190		0.538	0.219	0	0	0.671226	1
FvH4_5g00440		0.884	0.96	8.54e-205	1.54e-200	-0.331967	1
FvH4_5g00460	Bifunctional inhibitor/lipid-transfer protein/seed storage 2S albumin superfamily protein	0.963	0.956	9.19e-92	1.66e-87	0.271835	1
FvH4_5g01350	hydroxymethylglutaryl-CoA synthase / HMG-CoA synthase / 3-hydroxy-3-methylglutaryl coenzyme A synthase	0.975	0.929	3.63e-191	6.53e-187	0.384835	1
FvH4_5g01720	ribosomal protein L24	0.89	0.954	1.35e-145	2.43e-141	-0.273151	1
FvH4_5g02130	glutathione peroxidase 6	1	1	4.08e-101	7.35e-97	0.255821	1
FvH4_5g02630	plasma membrane intrinsic protein 1;4	0.808	0.927	5.64e-172	1.02e-167	-0.286912	1
FvH4_5g03320	Late embryogenesis abundant (LEA) hydroxyproline-rich glycoprotein family	0.534	0.227	6.96e-290	1.25e-285	0.603553	1
FvH4_5g03440	Myzus persicae-induced lipase 1	0.632	0.573	2.53e-35	4.56e-31	0.303599	1
FvH4_5g06350	RAB GTPase homolog E1B	0.851	0.939	1.74e-235	3.13e-231	-0.354241	1
FvH4_5g06660	chloroplast RNA-binding protein 31B	0.921	0.98	0	0	-0.464071	1
FvH4_5g06740	BTB and TAZ domain protein 1	0.965	0.979	6.75e-80	1.22e-75	-0.275432	1
FvH4_5g08150	Ribosomal protein L22p/L17e family protein	0.812	0.933	4.55e-203	8.19e-199	-0.362086	1
FvH4_5g08330	HCP-like superfamily protein with MYND-type zinc finger	0.554	0.425	3.61e-78	6.51e-74	0.278565	1
FvH4_5g09180	phosphate transporter 3;2	0.966	0.848	0	0	0.644917	1
FvH4_5g09430	magnesium-protoporphyrin IX methyltransferase	0.807	0.922	8.23e-152	1.48e-147	-0.252287	1
FvH4_5g09790		0.984	0.962	3.5e-134	6.3e-130	0.320721	1
FvH4_5g09940	calnexin 1	0.94	0.911	1.01e-138	1.82e-134	0.399916	1
FvH4_5g10460	plastid ribosomal protein l11	0.932	0.974	2.7e-244	4.85e-240	-0.32916	1
FvH4_5g10560		0.997	0.994	5.57e-189	1e-184	0.307718	1
FvH4_5g10850	Basic helix-loop-helix (bHLH) DNA-binding family protein	0.315	0.202	8.47e-47	1.53e-42	0.258488	1
FvH4_5g10890	methionine gamma-lyase	0.728	0.596	2.04e-89	3.68e-85	0.435746	1
FvH4_5g11500	Heat shock protein 70 (Hsp 70) family protein	0.942	0.916	1.82e-95	3.28e-91	0.386267	1
FvH4_5g11660	Translation elongation factor EF1B/ribosomal protein S6 family protein	0.898	0.972	0	0	-0.437643	1
FvH4_5g11920	Ribosomal protein S7e family protein	0.973	0.987	8.41e-161	1.52e-156	-0.277389	1
FvH4_5g11930	myb domain protein 62	0.411	0.238	4.88e-92	8.79e-88	0.382674	1
FvH4_5g14200	Ribosomal protein S19e family protein	0.966	0.986	3.42e-148	6.15e-144	-0.253834	1
FvH4_5g14310	soluble N-ethylmaleimide-sensitive factor adaptor protein 33	0.872	0.798	1.05e-163	1.89e-159	0.291741	1
FvH4_5g14770	light-harvesting chlorophyll-protein complex I subunit A4	0.683	0.889	2.47e-273	4.46e-269	-0.451417	1
FvH4_5g15500	Protein of unknown function (DUF1118)	0.611	0.828	6.08e-193	1.09e-188	-0.305913	1
FvH4_5g16260	allene oxide synthase	0.85	0.647	2.84e-236	5.12e-232	0.715518	1
FvH4_5g16920	glutathione S-transferase tau 7	0.415	0.156	2.05e-220	3.69e-216	0.540587	1
FvH4_5g17060	Transducin/WD40 repeat-like superfamily protein	0.978	0.988	2.43e-191	4.38e-187	-0.270018	1
FvH4_5g17580	Molecular chaperone Hsp40/DnaJ family protein	0.917	0.963	5.21e-122	9.39e-118	-0.265081	1
FvH4_5g17730	ARM repeat superfamily protein	0.45	0.21	3.67e-189	6.62e-185	0.516829	1
FvH4_5g17900	NAD(P)-linked oxidoreductase superfamily protein	0.51	0.189	0	0	0.509464	1
FvH4_5g18510	Kunitz family trypsin and protease inhibitor protein	0.935	0.98	1.68e-276	3.02e-272	-0.350036	1
FvH4_5g18720	mitochondrion-localized small heat shock protein 23.6	0.662	0.807	1.45e-73	2.62e-69	-0.263144	1
FvH4_5g19240	Ribosomal protein L23/L15e family protein	0.97	0.992	1.41e-282	2.54e-278	-0.404284	1
FvH4_5g19780	nudix hydrolase homolog 8	0.806	0.724	2.95e-150	5.32e-146	0.455408	1
FvH4_5g20020	Hyaluronan / mRNA binding family	0.792	0.921	9.18e-183	1.65e-178	-0.308206	1
FvH4_5g20190	Ribosomal protein L19 family protein	0.946	0.981	1.37e-177	2.46e-173	-0.257505	1
FvH4_5g20430	2-oxoglutarate (2OG) and Fe(II)-dependent oxygenase superfamily protein	0.728	0.55	6.15e-177	1.11e-172	0.395627	1
FvH4_5g20720	Zinc-binding ribosomal protein family protein	0.971	0.993	1.49e-229	2.68e-225	-0.351942	1
FvH4_5g20800	chloroplast beta-amylase	0.842	0.71	8.61e-81	1.55e-76	0.319849	1
FvH4_5g21760	2Fe-2S ferredoxin-like superfamily protein	0.741	0.891	2.86e-158	5.15e-154	-0.250967	1
FvH4_5g23300	GHMP kinase family protein	0.765	0.622	7.11e-169	1.28e-164	0.325745	1
FvH4_5g26370	Auxin efflux carrier family protein	0.93	0.872	6.78e-145	1.22e-140	0.35388	1
FvH4_5g26680	ribosomal protein S9	0.986	0.996	3.48e-274	6.27e-270	-0.267621	1
FvH4_5g27380	Ribosomal protein L21	0.966	0.987	1.32e-211	2.38e-207	-0.282958	1
FvH4_5g28820	2Fe-2S ferredoxin-like superfamily protein	0.99	0.998	0	0	-0.420056	1
FvH4_5g30400	40s ribosomal protein SA B	0.79	0.903	4.47e-135	8.05e-131	-0.261564	1
FvH4_5g30940	light harvesting complex photosystem II subunit 6	0.894	0.972	2.22e-245	4e-241	-0.430826	1
FvH4_5g32110	Ribosomal protein S12/S23 family protein	0.915	0.966	3.85e-165	6.94e-161	-0.272696	1
FvH4_5g32680	12-oxophytodienoate reductase 2	0.745	0.606	2.48e-113	4.46e-109	0.320256	1
FvH4_5g32690	12-oxophytodienoate reductase 2	0.262	0.041	7.19e-263	1.29e-258	0.368447	1
FvH4_5g32710	12-oxophytodienoate reductase 1	0.803	0.601	3.99e-259	7.19e-255	0.664806	1
FvH4_5g33440	plastid-specific 50S ribosomal protein 6	0.898	0.959	2.46e-166	4.44e-162	-0.264303	1
FvH4_5g34720		0.972	0.963	6.22e-76	1.12e-71	0.274069	1
FvH4_5g35950		0.813	0.712	5.52e-93	9.94e-89	0.327273	1
FvH4_5g36230	RING/U-box superfamily protein	0.456	0.273	1.13e-120	2.03e-116	0.253434	1
FvH4_5g36280		0.297	0.046	0	0	0.326901	1
FvH4_5g36790	Ribosomal protein S6e	0.952	0.985	6.57e-246	1.18e-241	-0.343515	1
FvH4_5g36970	UDP-Glycosyltransferase superfamily protein	0.925	0.641	0	0	1.02873	1
FvH4_5g36980	UDP-glucosyl transferase 85A2	0.323	0.194	2.63e-61	4.75e-57	0.365668	1
FvH4_5g37940	Pollen Ole e 1 allergen and extensin family protein	0.935	0.983	2.33e-173	4.21e-169	-0.31264	1
FvH4_5g38040	2-oxoglutarate (2OG) and Fe(II)-dependent oxygenase superfamily protein	0.584	0.208	0	0	0.984294	1
FvH4_5g38050	2-oxoglutarate (2OG) and Fe(II)-dependent oxygenase superfamily protein	0.786	0.507	0	0	0.654541	1
FvH4_5g38250		0.353	0.166	2.92e-125	5.26e-121	0.350736	1
FvH4_5g39140	Beta-glucosidase, GBA2 type family protein	0.627	0.486	1.62e-115	2.91e-111	0.261833	1
FvH4_5g39520	DNAJ heat shock family protein	0.765	0.676	1.59e-128	2.86e-124	0.33685	1
FvH4_6g00180	Ribosomal L38e protein family	0.827	0.933	9.39e-135	1.69e-130	-0.257159	1
FvH4_6g00470	isopentenyl diphosphate isomerase 1	0.992	0.988	0	0	0.40814	1
FvH4_6g00520	Tyrosine phosphatase family protein	0.903	0.878	1.8e-152	3.24e-148	0.318959	1
FvH4_6g02630	winged-helix DNA-binding transcription factor family protein	0.706	0.813	1.44e-54	2.59e-50	-0.437545	1
FvH4_6g02650	Ribosomal protein S19 family protein	0.98	0.991	1.56e-194	2.82e-190	-0.289471	1
FvH4_6g03180		0.335	0.087	1.83e-251	3.29e-247	0.443	1
FvH4_6g03600	Ribosomal protein S24e family protein	0.687	0.868	2.3e-189	4.14e-185	-0.321665	1
FvH4_6g06090	lipoxygenase 1	0.616	0.243	0	0	0.666767	1
FvH4_6g06430	histone H2A 7	0.553	0.683	1.42e-46	2.55e-42	-0.324683	1
FvH4_6g06640	Hypoxia-responsive family protein	0.981	0.961	7.93e-257	1.43e-252	0.34604	1
FvH4_6g07230	thioredoxin family protein	0.98	0.966	3.11e-156	5.59e-152	0.281829	1
FvH4_6g08700		0.967	0.888	2.96e-195	5.32e-191	0.63254	1
FvH4_6g08720		0.986	0.961	2.63e-96	4.74e-92	0.313192	1
FvH4_6g09020	Leucine-rich repeat protein kinase family protein	0.406	0.173	1.76e-198	3.17e-194	0.292517	1
FvH4_6g09150	Ribosomal protein L17 family protein	0.96	0.985	6.3e-280	1.13e-275	-0.337237	1
FvH4_6g10210	SOS3-interacting protein 1	0.949	0.918	3.98e-180	7.17e-176	0.308511	1
FvH4_6g11040	ammonium transporter 2	0.285	0.119	2.81e-119	5.06e-115	0.312123	1
FvH4_6g11100	pyruvate decarboxylase-2	0.517	0.366	7.81e-97	1.41e-92	0.339763	1
FvH4_6g11360	2-oxoglutarate (2OG) and Fe(II)-dependent oxygenase superfamily protein	0.377	0.273	1.14e-41	2.06e-37	0.33714	1
FvH4_6g11440	terpene synthase 21	0.624	0.05	0	0	0.989324	1
FvH4_6g11540	light harvesting complex photosystem II	0.987	0.997	0	0	-0.379078	1
FvH4_6g12730		0.539	0.394	3.83e-95	6.91e-91	0.339916	1
FvH4_6g13360		0.597	0.8	1.38e-201	2.49e-197	-0.343775	1
FvH4_6g14140	Histone superfamily protein	0.68	0.809	1.66e-64	2.99e-60	-0.367555	1
FvH4_6g14410	C2H2-type zinc finger family protein	0.578	0.365	2.38e-136	4.29e-132	0.503043	1
FvH4_6g14970	Glutathione S-transferase family protein	0.86	0.762	7.42e-56	1.34e-51	0.255233	1
FvH4_6g15850		0.84	0.922	1.91e-70	3.44e-66	-0.327308	1
FvH4_6g16030	RNA-binding (RRM/RBD/RNP motifs) family protein	0.68	0.875	4.47e-255	8.05e-251	-0.421582	1
FvH4_6g17770	Enolase	0.904	0.871	1.51e-162	2.73e-158	0.39979	1
FvH4_6g18210	60S acidic ribosomal protein family	0.98	0.993	5.78e-233	1.04e-228	-0.329026	1
FvH4_6g18680	Ribosomal protein L1p/L10e family	0.979	0.993	2e-236	3.6e-232	-0.304962	1
FvH4_6g19310	Ribosomal protein S11 family protein	0.981	0.992	5.59e-168	1.01e-163	-0.265352	1
FvH4_6g19760	Ribosomal S17 family protein	0.713	0.87	7.74e-187	1.39e-182	-0.324833	1
FvH4_6g20400	plant U-box 23	0.894	0.742	4.71e-193	8.48e-189	0.573188	1
FvH4_6g20460	syntaxin of plants 121	0.867	0.767	2.66e-139	4.8e-135	0.4006	1
FvH4_6g20570		0.966	0.848	0	0	0.760308	1
FvH4_6g21310	ribosomal protein 5B	0.96	0.985	1.1e-213	1.99e-209	-0.327238	1
FvH4_6g21700	Translation protein SH3-like family protein	0.961	0.986	1.18e-224	2.12e-220	-0.346017	1
FvH4_6g22770	Ribosomal protein L6 family protein	0.743	0.878	1.89e-147	3.41e-143	-0.2765	1
FvH4_6g22790	polygalacturonase inhibiting protein 1	0.625	0.499	1.39e-62	2.51e-58	0.364743	1
FvH4_6g23540	calcium-dependent protein kinase 19	0.813	0.724	1.59e-129	2.87e-125	0.288364	1
FvH4_6g25270	60S acidic ribosomal protein family	0.884	0.947	1.51e-137	2.71e-133	-0.26818	1
FvH4_6g26030	ribulose bisphosphate carboxylase small chain 1A	1	1	2.56e-213	4.62e-209	-0.287307	1
FvH4_6g27610	Peroxidase superfamily protein	0.219	0.093	9.95e-81	1.79e-76	0.368597	1
FvH4_6g29770	blue-copper-binding protein	0.273	0.155	1.42e-57	2.57e-53	0.275865	1
FvH4_6g29800	blue-copper-binding protein	0.341	0.172	6.38e-108	1.15e-103	0.489137	1
FvH4_6g30950	Galactose oxidase/kelch repeat superfamily protein	0.3	0.153	5.09e-88	9.16e-84	0.334019	1
FvH4_6g31020	structural molecules	0.354	0.033	0	0	0.372986	1
FvH4_6g31770	ribosomal protein S17	0.842	0.954	5.56e-284	1e-279	-0.358981	1
FvH4_6g31970	delta tonoplast integral protein	0.961	0.989	9.77e-183	1.76e-178	-0.468587	1
FvH4_6g31980	NDH-dependent cyclic electron flow 1	0.592	0.813	7.95e-173	1.43e-168	-0.265481	1
FvH4_6g32440	chlorophyll A/B binding protein 1	0.374	0.5	5.14e-42	9.27e-38	-0.275316	1
FvH4_6g32710		0.464	0.157	0	0	0.437213	1
FvH4_6g32920	RAB GTPase homolog 1A	0.654	0.495	2.28e-143	4.1e-139	0.280631	1
FvH4_6g33590	Glycosyl hydrolases family 32 protein	0.801	0.574	3.38e-216	6.1e-212	0.511578	1
FvH4_6g34100	Protein of unknown function (DUF3511)	0.711	0.575	2.55e-145	4.59e-141	0.319339	1
FvH4_6g34970	PLAT/LH2 domain-containing lipoxygenase family protein	0.778	0.61	1.69e-158	3.05e-154	0.495561	1
FvH4_6g35140	TIFY domain/Divergent CCT motif family protein	0.999	0.988	0	0	0.565402	1
FvH4_6g35350	Chaperone DnaJ-domain superfamily protein	0.949	0.922	1.72e-150	3.1e-146	0.309591	1
FvH4_6g35470	40s ribosomal protein SA B	0.916	0.972	4.23e-240	7.63e-236	-0.33423	1
FvH4_6g35500	GDSL lipase 1	0.967	0.935	7.01e-90	1.26e-85	0.348152	1
FvH4_6g35580	GDSL lipase 1	0.851	0.771	3.38e-76	6.08e-72	0.257628	1
FvH4_6g36520	Terpenoid cyclases family protein	0.96	0.88	6.71e-156	1.21e-151	0.33227	1
FvH4_6g36900	Reticulon family protein	0.852	0.749	2.2e-225	3.97e-221	0.354185	1
FvH4_6g36980	Translation protein SH3-like family protein	0.94	0.973	1.36e-134	2.45e-130	-0.258511	1
FvH4_6g38460	chlorophyll A/B binding protein 1	0.983	0.997	6.58e-265	1.19e-260	-0.471617	1
FvH4_6g38600	Ribosomal protein L18ae/LX family protein	0.783	0.91	1.92e-193	3.45e-189	-0.312362	1
FvH4_6g38760	glutathione S-transferase PHI 9	0.496	0.153	0	0	0.533848	1
FvH4_6g39410	UDP-Glycosyltransferase superfamily protein	0.829	0.737	7.06e-75	1.27e-70	0.339533	1
FvH4_6g39630	Ribosomal L27e protein family	0.744	0.883	5.57e-162	1e-157	-0.260472	1
FvH4_6g39660		0.314	0.225	2.88e-36	5.18e-32	0.307122	1
FvH4_6g39710	UDP-Glycosyltransferase superfamily protein	0.668	0.577	4.39e-42	7.9e-38	0.297659	1
FvH4_6g40150	photosystem I light harvesting complex gene 3	0.969	0.989	5.98e-291	1.08e-286	-0.37144	1
FvH4_6g40400	RING/U-box superfamily protein	0.76	0.642	1.3e-89	2.35e-85	0.322947	1
FvH4_6g40560	Thiolase family protein	0.998	0.994	0	0	0.489434	1
FvH4_6g42090	ethylene-forming enzyme	0.994	0.976	2.18e-164	3.94e-160	0.32445	1
FvH4_6g43220	MATE efflux family protein	0.639	0.374	2.54e-215	4.58e-211	0.528498	1
FvH4_6g43280	Ribosomal protein L6 family	0.922	0.975	0	0	-0.401134	1
FvH4_6g44060	Calcium-binding EF-hand family protein	0.961	0.923	2.03e-88	3.66e-84	0.387732	1
FvH4_6g45100		0.548	0.404	2.35e-68	4.23e-64	0.250876	1
FvH4_6g45210	Ribosomal protein PSRP-3/Ycf65	0.951	0.986	0	0	-0.358714	1
FvH4_6g45370	allene oxide cyclase 4	0.986	0.961	1.18e-137	2.12e-133	0.421868	1
FvH4_6g45650		0.483	0.407	2.2e-35	3.96e-31	0.356356	1
FvH4_6g46030		0.908	0.852	2.73e-115	4.93e-111	0.339326	1
FvH4_6g47390	membrane-anchored ubiquitin-fold protein 2	0.863	0.745	4.1e-222	7.38e-218	0.343975	1
FvH4_6g48030		0.7	0.842	7.55e-96	1.36e-91	-0.289586	1
FvH4_6g48700	Ribosomal protein L34e superfamily protein	0.975	0.993	8.35e-206	1.5e-201	-0.289683	1
FvH4_6g50270	Heavy metal transport/detoxification superfamily protein	0.905	0.968	2.2e-208	3.96e-204	-0.342463	1
FvH4_6g50910	ribosomal protein L12-A	0.984	0.995	0	0	-0.464765	1
FvH4_6g52070	31-kDa RNA binding protein	0.838	0.946	5.54e-250	9.98e-246	-0.331722	1
FvH4_6g52810	lysine histidine transporter 1	0.912	0.59	0	0	1.18613	1
FvH4_6g53190		0.33	0.113	5.4e-197	9.72e-193	0.259459	1
FvH4_6g53290	Ribosomal protein S21 family protein	0.926	0.975	7.6e-266	1.37e-261	-0.353598	1
FvH4_7g00530	RNA-binding (RRM/RBD/RNP motifs) family protein	0.957	0.989	1.26e-224	2.26e-220	-0.317303	1
FvH4_7g00540	Ribosomal protein L6 family protein	0.743	0.897	3.62e-167	6.52e-163	-0.302422	1
FvH4_7g00920	ADP/ATP carrier 2	0.975	0.955	2.77e-255	4.99e-251	0.414461	1
FvH4_7g01400		0.469	0.248	8.81e-165	1.59e-160	0.49631	1
FvH4_7g01520	NAD(P)-binding Rossmann-fold superfamily protein	0.38	0.209	3.55e-109	6.39e-105	0.261666	1
FvH4_7g03220	NADPH:quinone oxidoreductase	0.997	0.981	0	0	0.600715	1
FvH4_7g03520	sigma factor binding protein 1	0.956	0.917	2.04e-114	3.67e-110	0.363497	1
FvH4_7g04820	zinc induced facilitator-like 1	0.813	0.704	1.35e-114	2.43e-110	0.457893	1
FvH4_7g05610	GHMP kinase family protein	0.962	0.914	1.18e-174	2.13e-170	0.38021	1
FvH4_7g07390	glutathione S-transferase TAU 8	0.826	0.735	9.82e-116	1.77e-111	0.36223	1
FvH4_7g07460	differentiation and greening-like 1	0.739	0.879	9.02e-150	1.62e-145	-0.260456	1
FvH4_7g07520	Ribosomal protein S25 family protein	0.795	0.912	3.14e-167	5.66e-163	-0.292129	1
FvH4_7g08200	Ribosomal protein L3 family protein	0.871	0.952	1.53e-220	2.76e-216	-0.309214	1
FvH4_7g08830	GroES-like family protein	0.968	0.988	3.2e-256	5.76e-252	-0.360195	1
FvH4_7g10410	Nucleoside diphosphate kinase family protein	0.962	0.985	6.04e-198	1.09e-193	-0.301884	1
FvH4_7g10790	Preprotein translocase Sec, Sec61-beta subunit protein	0.99	0.981	2.51e-263	4.52e-259	0.351686	1
FvH4_7g11280	SAUR-like auxin-responsive protein family	0.325	0.122	5.8e-170	1.04e-165	0.277125	1
FvH4_7g11630	Ribosomal L22e protein family	0.897	0.962	3.43e-190	6.18e-186	-0.320051	1
FvH4_7g13860	Remorin family protein	0.938	0.986	2.41e-231	4.35e-227	-0.331093	1
FvH4_7g14430	plasma membrane intrinsic protein 1;4	0.511	0.787	2.11e-230	3.8e-226	-0.367201	1
FvH4_7g15110	Ribosomal L5P family protein	0.939	0.979	7.21e-283	1.3e-278	-0.355575	1
FvH4_7g16150	WRKY DNA-binding protein 46	0.355	0.157	1.29e-139	2.33e-135	0.382451	1
FvH4_7g16550	Polyketide cyclase/dehydrase and lipid transport superfamily protein	0.631	0.397	2.15e-185	3.87e-181	0.696424	1
FvH4_7g17290	cytochrome B5 isoform E	0.892	0.73	0	0	0.573891	1
FvH4_7g17620	60S acidic ribosomal protein family	0.983	0.994	2.95e-276	5.31e-272	-0.350073	1
FvH4_7g17630	UDP-Glycosyltransferase superfamily protein	0.724	0.605	1.04e-155	1.87e-151	0.285132	1
FvH4_7g20960	Ribosomal L29 family protein	0.941	0.982	1.76e-246	3.17e-242	-0.390158	1
FvH4_7g20970	alpha/beta-Hydrolases superfamily protein	0.88	0.751	1.12e-117	2.03e-113	0.364055	1
FvH4_7g21380	ribosomal protein L23AB	0.958	0.985	2.3e-265	4.14e-261	-0.379204	1
FvH4_7g21880	C2H2 and C2HC zinc fingers superfamily protein	0.77	0.54	2.97e-173	5.35e-169	0.614673	1
FvH4_7g22480	O-Glycosyl hydrolases family 17 protein	0.601	0.787	7.7e-115	1.39e-110	-0.311776	1
FvH4_7g22610	Calcium-dependent lipid-binding (CaLB domain) family protein	0.403	0.237	1.93e-96	3.47e-92	0.255023	1
FvH4_7g23710	HSP20-like chaperones superfamily protein	0.576	0.854	1.23e-253	2.21e-249	-0.57174	1
FvH4_7g23810	Ribosomal protein L35Ae family protein	0.673	0.825	5.6e-123	1.01e-118	-0.257332	1
FvH4_7g24170	Ribosomal protein L10 family protein	0.866	0.951	2.6e-216	4.69e-212	-0.354758	1
FvH4_7g24390	Alpha/beta hydrolase related protein	0.609	0.475	6.46e-71	1.16e-66	0.292101	1
FvH4_7g24550	2-oxoglutarate (2OG) and Fe(II)-dependent oxygenase superfamily protein	0.473	0.258	1.24e-156	2.23e-152	0.393627	1
FvH4_7g24570	Ribosomal protein L10 family protein	0.891	0.963	3.32e-201	5.97e-197	-0.321591	1
FvH4_7g24710		0.263	0.553	2.34e-215	4.22e-211	-0.284914	1
FvH4_7g25400	dehydration-induced protein (ERD15)	0.995	0.998	3.05e-108	5.49e-104	-0.293862	1
FvH4_7g25730	manganese superoxide dismutase 1	0.981	0.991	2.82e-166	5.08e-162	-0.263154	1
FvH4_7g26920	ethylene responsive element binding factor 1	0.306	0.179	3.48e-63	6.28e-59	0.277137	1
FvH4_7g27080	small G protein family protein / RhoGAP family protein	0.594	0.429	4.11e-129	7.4e-125	0.253427	1
FvH4_7g28020	Ribosomal protein S10p/S20e family protein	0.841	0.936	4.99e-200	8.99e-196	-0.296287	1
FvH4_7g28060	ribosomal protein S13A	0.968	0.984	1.19e-164	2.13e-160	-0.266666	1
FvH4_7g28860		0.636	0.443	4.78e-138	8.62e-134	0.457444	1
FvH4_7g29480		0.242	0.374	1.53e-46	2.76e-42	-0.256422	1
FvH4_7g30260	heat shock protein 90.1	0.661	0.87	1.47e-163	2.65e-159	-0.323026	1
FvH4_7g32020	plastid transcriptionally active7	0.795	0.916	4.24e-160	7.64e-156	-0.262984	1
FvH4_7g32500	P-loop containing nucleoside triphosphate hydrolases superfamily protein	0.318	0.095	1.2e-212	2.16e-208	0.371156	1
FvH4_7g32850	SER/ARG-rich protein 34A	0.935	0.98	1.03e-283	1.85e-279	-0.31342	1
FvH4_7g33010	nascent polypeptide-associated complex subunit alpha-like protein 2	0.791	0.921	3.13e-184	5.65e-180	-0.282419	1
FvH4_7g33110	Ribosomal protein L6 family	0.975	0.988	9.41e-191	1.7e-186	-0.29827	1
FvH4_7g33340	response to low sulfur 4	0.772	0.715	5.73e-39	1.03e-34	0.2859	1
FvH4_7g33460	breast basic conserved 1	0.886	0.96	6.12e-215	1.1e-210	-0.341747	1
FvH4_7g33500	breast basic conserved 1	0.923	0.971	3.12e-195	5.63e-191	-0.307228	1
FvH4_1g00110	6,7-dimethyl-8-ribityllumazine synthase / DMRL synthase / lumazine synthase / riboflavin synthase	0.141	0.288	3.22e-25	5.8e-21	-0.258065	2
FvH4_1g00160	0	0.08	0.202	2.45e-25	4.41e-21	-0.276245	2
FvH4_1g00240	S-adenosyl-L-methionine-dependent methyltransferases superfamily protein	0.115	0.299	8.36e-40	1.51e-35	-0.329579	2
FvH4_1g00340	Zinc-binding dehydrogenase family protein	0.277	0.275	0.0568524	1	0.34929	2
FvH4_1g00370	Ribosomal protein S24e family protein	0.369	0.63	1.81e-58	3.25e-54	-0.509937	2
FvH4_1g00380	LETM1-like protein	0.106	0.058	7.5e-08	0.00135015	0.292184	2
FvH4_1g00440	Small nuclear ribonucleoprotein family protein	0.171	0.339	1.49e-28	2.68e-24	-0.262123	2
FvH4_1g00500	0	0.101	0.309	5.5e-52	9.91e-48	-0.431777	2
FvH4_1g00690	Translation initiation factor 3 protein	0.146	0.318	7.01e-32	1.26e-27	-0.300368	2
FvH4_1g00830	signal recognition particle receptor alpha subunit family protein	0.505	0.491	1.75e-05	0.314541	0.2782	2
FvH4_1g00930	Cytosol aminopeptidase family protein	0.226	0.417	1.82e-32	3.28e-28	-0.318876	2
FvH4_1g00990	eukaryotic elongation factor 5A-1	0.679	0.846	1.45e-30	2.61e-26	-0.263899	2
FvH4_1g01030	fatty acid desaturase 6	0.37	0.602	1.85e-38	3.34e-34	-0.336106	2
FvH4_1g01130	aldehyde dehydrogenase 11A3	0.386	0.638	1.3e-41	2.34e-37	-0.353109	2
FvH4_1g01140	Ribosomal protein L7Ae/L30e/S12e/Gadd45 family protein	0.134	0.336	2.22e-44	4.01e-40	-0.419505	2
FvH4_1g01250	SNARE-like superfamily protein	0.343	0.309	7.8e-05	1	0.345496	2
FvH4_1g01440	0	0.378	0.602	9.97e-40	1.79e-35	-0.374592	2
FvH4_1g01780		0.483	0.709	7.62e-28	1.37e-23	-0.266658	2
FvH4_1g01810	Nucleic acid-binding, OB-fold-like protein	0.087	0.24	9.13e-34	1.65e-29	-0.278225	2
FvH4_1g02000	0	0.172	0.108	1.26e-09	2.26e-05	0.415319	2
FvH4_1g02030	Ankyrin repeat family protein with DHHC zinc finger domain	0.242	0.133	1.49e-19	2.69e-15	0.483301	2
FvH4_1g02080	0	0.049	0.167	8.58e-30	1.55e-25	-0.30746	2
FvH4_1g02570	Bifunctional inhibitor/lipid-transfer protein/seed storage 2S albumin superfamily protein	0.273	0.675	1.63e-144	2.94e-140	-1.20553	2
FvH4_1g02620	Raffinose synthase family protein	0.652	0.509	7.58e-47	1.36e-42	0.664755	2
FvH4_1g02730	WUS-interacting protein 2	0.16	0.118	3.34e-05	0.601893	0.264657	2
FvH4_1g02880	blue-copper-binding protein	0.164	0.02	7.81e-50	1.41e-45	0.894787	2
FvH4_1g02890	blue-copper-binding protein	0.181	0.023	4.48e-55	8.06e-51	0.961368	2
FvH4_1g03010	chloroplast thylakoid lumen protein	0.349	0.644	4.63e-72	8.35e-68	-0.54624	2
FvH4_1g03130	EIN3-binding F box protein 1	0.196	0.05	3.29e-41	5.93e-37	0.914719	2
FvH4_1g03160	0	0.114	0.056	1.41e-10	2.55e-06	0.341916	2
FvH4_1g03260	DnaJ/Hsp40 cysteine-rich domain superfamily protein	0.564	0.847	1.27e-115	2.29e-111	-0.651369	2
FvH4_1g03460	Ribosomal protein L7Ae/L30e/S12e/Gadd45 family protein	0.292	0.509	4.34e-35	7.82e-31	-0.300843	2
FvH4_1g03540	Protein kinase superfamily protein	0.103	0.045	1.55e-11	2.8e-07	0.262777	2
FvH4_1g03940	0	0.181	0.151	0.00251091	1	0.329381	2
FvH4_1g03970	plant natriuretic peptide A	0.308	0.272	0.000199962	1	0.26826	2
FvH4_1g04010	histone H2A protein 9	0.482	0.43	2.21e-11	3.99e-07	0.394368	2
FvH4_1g04020	3-ketoacyl-CoA synthase 11	0.215	0.12	2.11e-16	3.8e-12	0.507131	2
FvH4_1g04250	fatty acyl-ACP thioesterases B	0.216	0.193	0.00362417	1	0.359859	2
FvH4_1g04380	ABL interactor-like protein 4	0.038	0.171	2.43e-38	4.38e-34	-0.304448	2
FvH4_1g04830	ubiquitin-conjugating enzyme 37	0.281	0.573	3.06e-67	5.51e-63	-0.520656	2
FvH4_1g05040	arabinogalactan protein 16	0.876	0.811	7.22e-64	1.3e-59	0.562257	2
FvH4_1g05080	aldehyde dehydrogenase 2C4	0.103	0.056	7.4e-08	0.00133344	0.305481	2
FvH4_1g05090	aldehyde dehydrogenase 2C4	0.124	0.007	3.79e-45	6.83e-41	0.718677	2
FvH4_1g05100	aldehyde dehydrogenase 2C4	0.265	0.023	2.12e-94	3.83e-90	1.25041	2
FvH4_1g05240	NSP (nuclear shuttle protein)-interacting GTPase	0.185	0.14	1.83e-05	0.330246	0.275209	2
FvH4_1g05270	Protein of unknown function, DUF538	0.272	0.231	0.000109302	1	0.31115	2
FvH4_1g05650	elongation factor Ts family protein	0.223	0.439	1.99e-40	3.59e-36	-0.418893	2
FvH4_1g05730	Glyoxalase/Bleomycin resistance protein/Dioxygenase superfamily protein	0.312	0.572	3.51e-51	6.32e-47	-0.416512	2
FvH4_1g05770	sugar transporter 14	0.251	0.164	1.19e-12	2.15e-08	0.432765	2
FvH4_1g06390	0	0.208	0.398	1.45e-31	2.62e-27	-0.256803	2
FvH4_1g06570	phosphofructokinase 3	0.156	0.095	1.29e-09	2.33e-05	0.423378	2
FvH4_1g06610	gamma-glutamyl transpeptidase 4	0.149	0.043	1.84e-27	3.32e-23	0.738136	2
FvH4_1g06780	Ribosomal protein L31e family protein	0.507	0.754	3.37e-74	6.07e-70	-0.606654	2
FvH4_1g06820	Ribosomal L28e protein family	0.464	0.729	6.24e-75	1.12e-70	-0.596255	2
FvH4_1g06930	Phospholipase A2 family protein	0.173	0.081	6.08e-18	1.1e-13	0.457351	2
FvH4_1g07000	0	0.186	0.055	2.46e-35	4.42e-31	0.896039	2
FvH4_1g07270	atypical CYS HIS rich thioredoxin 2	0.154	0.374	1.3e-49	2.34e-45	-0.448833	2
FvH4_1g07830	calmodulin-binding family protein	0.118	0.028	4.54e-25	8.17e-21	0.495635	2
FvH4_1g08020	MAP kinase kinase 2	0.223	0.109	3.95e-22	7.12e-18	0.574191	2
FvH4_1g08120	0	0.138	0.087	3.73e-07	0.0067228	0.270967	2
FvH4_1g08270	photosystem II subunit X	0.501	0.822	1.53e-126	2.76e-122	-0.785076	2
FvH4_1g08300	Ribosomal protein S3 family protein	0.414	0.664	6.46e-55	1.16e-50	-0.509697	2
FvH4_1g08370	myb domain protein 5	0.184	0.077	6.23e-22	1.12e-17	0.538486	2
FvH4_1g08470		0.157	0.021	7.01e-47	1.26e-42	0.799532	2
FvH4_1g08500		0.74	0.416	3.19e-128	5.74e-124	1.02958	2
FvH4_1g08510	oxophytodienoate-reductase 3	0.414	0.313	4.17e-15	7.51e-11	0.418633	2
FvH4_1g08540	germin 3	0.526	0.499	4.45e-12	8.02e-08	1.0995	2
FvH4_1g08760	Cysteine proteinases superfamily protein	0.41	0.363	1.78e-09	3.2e-05	0.47415	2
FvH4_1g09040	photosystem I light harvesting complex gene 6	0.221	0.501	4.29e-68	7.72e-64	-0.554697	2
FvH4_1g09070	jasmonate-zim-domain protein 1	0.592	0.568	2.16e-13	3.89e-09	0.339085	2
FvH4_1g09160	chaperonin 20	0.498	0.779	3.39e-111	6.11e-107	-0.813162	2
FvH4_1g09250	Thioredoxin superfamily protein	0.465	0.774	4.17e-103	7.51e-99	-0.677886	2
FvH4_1g09690	jasmonate-zim-domain protein 12	0.237	0.169	1.67e-09	3.01e-05	0.364457	2
FvH4_1g09790	0	0.11	0.274	1.69e-34	3.05e-30	-0.33308	2
FvH4_1g09960	NADPH-dependent thioredoxin reductase A	0.45	0.398	3.47e-10	6.26e-06	0.418271	2
FvH4_1g10180	Auxin efflux carrier family protein	0.111	0.019	7.36e-29	1.33e-24	0.869681	2
FvH4_1g10190	Endoribonuclease/protein kinase IRE1-like	0.105	0.067	2.05e-05	0.368793	0.254121	2
FvH4_1g10530	phosphoserine aminotransferase	0.131	0.066	1.36e-11	2.45e-07	0.417116	2
FvH4_1g10750	Ribosomal protein S30 family protein	0.28	0.49	1.83e-39	3.3e-35	-0.432134	2
FvH4_1g10770	Transmembrane amino acid transporter family protein	0.567	0.258	1.37e-101	2.46e-97	1.10566	2
FvH4_1g10810	ascorbic acid mannose pathway regulator 1	0.161	0.104	2.82e-07	0.00507523	0.266106	2
FvH4_1g10910	SEC14 cytosolic factor family protein / phosphoglyceride transfer family protein	0.319	0.217	1.12e-15	2.02e-11	0.499596	2
FvH4_1g10940	ACT-like protein tyrosine kinase family protein	0.149	0.109	0.000147122	1	0.267989	2
FvH4_1g11100	2-oxoglutarate (2OG) and Fe(II)-dependent oxygenase superfamily protein	0.133	0.082	2.68e-07	0.00482378	0.303323	2
FvH4_1g11120	RING/U-box superfamily protein	0.237	0.124	3.16e-21	5.69e-17	0.703844	2
FvH4_1g11240	0	0.165	0.357	9.78e-38	1.76e-33	-0.359099	2
FvH4_1g11490	ascorbate peroxidase 3	0.344	0.599	3.7e-48	6.67e-44	-0.413368	2
FvH4_1g11640	sulfurtransferase 18	0.118	0.225	8.02e-17	1.44e-12	-0.265465	2
FvH4_1g11730	ferredoxin-NADP(+)-oxidoreductase 1	0.591	0.852	5.01e-115	9.02e-111	-0.650068	2
FvH4_1g12970	pyrophosphorylase 4	0.249	0.433	7.97e-28	1.44e-23	-0.282601	2
FvH4_1g13330	Sec14p-like phosphatidylinositol transfer family protein	0.218	0.149	1.18e-09	2.13e-05	0.356059	2
FvH4_1g13350	0	0.111	0.048	4.43e-12	7.98e-08	0.357306	2
FvH4_1g13370	0	0.387	0.233	4.32e-29	7.78e-25	0.582896	2
FvH4_1g13510	0	0.056	0.23	1.99e-49	3.59e-45	-0.366585	2
FvH4_1g13720	Protein phosphatase 2C family protein	0.162	0.323	7.23e-27	1.3e-22	-0.266738	2
FvH4_1g14090	Protein of unknown function (DUF607)	0.164	0.1	2.88e-09	5.2e-05	0.394855	2
FvH4_1g14430	PS II oxygen-evolving complex 1	0.611	0.885	8e-170	1.44e-165	-0.889041	2
FvH4_1g15600		0.104	0	9.03e-44	1.63e-39	0.739962	2
FvH4_1g15620	CDPK-related kinase	0.11	0.074	9.72e-05	1	0.253553	2
FvH4_1g16150	mitogen-activated protein kinase kinase kinase 19	0.222	0.153	4.76e-09	8.57e-05	0.418918	2
FvH4_1g16330	0	0.177	0.382	8.55e-40	1.54e-35	-0.346896	2
FvH4_1g16920	Cytochrome P450 superfamily protein	0.111	0.03	3.24e-21	5.84e-17	0.444666	2
FvH4_1g16930	cytochrome P450, family 81, subfamily D, polypeptide 8	0.237	0.183	1.39e-06	0.0250339	0.446044	2
FvH4_1g17080	arabinogalactan protein 18	0.293	0.618	2.43e-88	4.38e-84	-0.745088	2
FvH4_1g17640	Translation protein SH3-like family protein	0.239	0.456	5.96e-40	1.07e-35	-0.38999	2
FvH4_1g17920	heptahelical protein 4	0.184	0.142	0.0001461	1	0.25945	2
FvH4_1g18020	VQ motif-containing protein	0.214	0.056	5.09e-45	9.16e-41	0.771494	2
FvH4_1g18170	germin 3	0.288	0.031	2.34e-97	4.21e-93	2.13978	2
FvH4_1g18530	Homeobox-leucine zipper protein family	0.128	0.067	3.04e-10	5.48e-06	0.362318	2
FvH4_1g19090	serine transhydroxymethyltransferase 1	0.307	0.569	2.37e-51	4.26e-47	-0.428173	2
FvH4_1g19480	UDP-Glycosyltransferase superfamily protein	0.155	0.123	0.00127909	1	0.259349	2
FvH4_1g19620	nicotinamidase 1	0.157	0.097	1.56e-08	0.000280506	0.26006	2
FvH4_1g19840	uncoupling protein 5	0.537	0.494	2.12e-10	3.83e-06	0.416727	2
FvH4_1g19890	0	0.061	0.185	1.16e-28	2.08e-24	-0.255306	2
FvH4_1g20060	0	0.362	0.2	1.29e-34	2.32e-30	0.896915	2
FvH4_1g20110	RING/U-box superfamily protein	0.178	0.088	3.59e-16	6.47e-12	0.59067	2
FvH4_1g20220	GTP cyclohydrolase II	0.339	0.178	2.97e-35	5.36e-31	0.729585	2
FvH4_1g20240	0	0.19	0.128	1.5e-08	0.000270955	0.425921	2
FvH4_1g20260	Protein of unknown function (DUF3550/UPF0682)	0.171	0.123	1.22e-05	0.219615	0.29353	2
FvH4_1g20300	GCR2-like 1	0.163	0.108	5.91e-08	0.00106477	0.340024	2
FvH4_1g20340	Ribosomal protein S6e	0.245	0.434	2.74e-29	4.93e-25	-0.268258	2
FvH4_1g20570	Haloacid dehalogenase-like hydrolase (HAD) superfamily protein	0.224	0.416	1.06e-30	1.9e-26	-0.284587	2
FvH4_1g20710	Ribosomal L29 family protein	0.288	0.613	1.55e-94	2.79e-90	-0.745259	2
FvH4_1g20930	annexin 1	0.13	0.215	3.89e-11	7.02e-07	-0.401868	2
FvH4_1g21450	myo-inositol-1-phosphate synthase 2	0.295	0.497	6.99e-34	1.26e-29	-0.478764	2
FvH4_1g21630	FK506-binding protein 16-2	0.209	0.523	9.55e-83	1.72e-78	-0.608316	2
FvH4_1g22220	stress enhanced protein 2	0.301	0.239	2.89e-07	0.00521152	0.305761	2
FvH4_1g23280	Ribosomal protein L13 family protein	0.3	0.537	8.99e-47	1.62e-42	-0.423042	2
FvH4_1g23350	Integrase-type DNA-binding superfamily protein	0.427	0.331	3e-14	5.41e-10	0.383302	2
FvH4_1g23360	Protein of unknown function (DUF167)	0.326	0.323	0.0241415	1	0.25774	2
FvH4_1g23490	actin 7	0.384	0.611	3.31e-34	5.97e-30	-0.347711	2
FvH4_1g23570	Plastid-lipid associated protein PAP / fibrillin family protein	0.086	0.232	2.78e-31	5e-27	-0.272776	2
FvH4_1g23710	cytochrome P450, family 81, subfamily D, polypeptide 8	0.608	0.348	7.43e-84	1.34e-79	1.10743	2
FvH4_1g23740	FAD/NAD(P)-binding oxidoreductase family protein	0.508	0.212	3.3e-89	5.94e-85	1.11706	2
FvH4_1g24030	Amino acid kinase family protein	0.178	0.438	5.9e-63	1.06e-58	-0.536005	2
FvH4_1g24330	NAD(P)H:plastoquinone dehydrogenase complex subunit O	0.325	0.594	1.2e-55	2.16e-51	-0.455225	2
FvH4_1g24340	golgi nucleotide sugar transporter 1	0.304	0.189	3.21e-20	5.78e-16	0.556786	2
FvH4_1g24360	photosystem I reaction center subunit PSI-N, chloroplast, putative / PSI-N, putative (PSAN)	0.639	0.913	4.5e-162	8.11e-158	-0.814098	2
FvH4_1g24670	Copine (Calcium-dependent phospholipid-binding protein) family	0.271	0.151	6.68e-22	1.2e-17	0.588146	2
FvH4_1g24870	small and basic intrinsic protein 2;1	0.159	0.101	4.46e-08	0.000803464	0.310967	2
FvH4_1g24900	pfkB-like carbohydrate kinase family protein	0.228	0.132	2.59e-15	4.67e-11	0.42721	2
FvH4_1g25150	NAC (No Apical Meristem) domain transcriptional regulator superfamily protein	0.648	0.521	1.73e-40	3.12e-36	0.713898	2
FvH4_1g25280	Rieske (2Fe-2S) domain-containing protein	0.409	0.699	2.25e-71	4.05e-67	-0.534577	2
FvH4_1g25750	Protein of unknown function (DUF668)	0.225	0.104	1.44e-23	2.6e-19	0.482538	2
FvH4_1g26090	rotamase CYP 4	0.138	0.328	2.46e-40	4.43e-36	-0.376427	2
FvH4_1g26420	Protein kinase superfamily protein	0.229	0.211	0.0204477	1	0.26787	2
FvH4_1g26460	S-adenosylmethionine synthetase 1	0.543	0.579	0.000216161	1	0.31939	2
FvH4_1g26490	tolB protein-related	0.53	0.376	2.3e-32	4.14e-28	0.637865	2
FvH4_1g26590	GLNB1 homolog	0.118	0.293	7.51e-36	1.35e-31	-0.258979	2
FvH4_1g26680	shaggy-related kinase 11	0.244	0.202	0.000183733	1	0.264679	2
FvH4_1g26700	Protein phosphatase 2C family protein	0.16	0.117	7.91e-05	1	0.277708	2
FvH4_1g27200	cytochrome b6f complex subunit (petM), putative	0.182	0.45	2.28e-65	4.1e-61	-0.542749	2
FvH4_1g27430	polyamine oxidase 4	0.226	0.105	2.46e-25	4.43e-21	0.644863	2
FvH4_1g28230	0	0.14	0.048	3.67e-21	6.62e-17	0.415416	2
FvH4_1g28340	0	0.307	0.231	2.52e-10	4.55e-06	0.528809	2
FvH4_1g28390	Cobalamin-independent synthase family protein	0.367	0.544	2.74e-22	4.94e-18	-0.25303	2
FvH4_1g28560	cationic amino acid transporter 2	0.125	0.093	0.00070149	1	0.257597	2
FvH4_1g28660	Mog1/PsbP/DUF1795-like photosystem II reaction center PsbP family protein	0.193	0.386	4.07e-33	7.34e-29	-0.31318	2
FvH4_1g28680	Calcium-dependent lipid-binding (CaLB domain) family protein	0.324	0.13	1.26e-45	2.28e-41	0.737014	2
FvH4_1g28700	dehydroascorbate reductase 1	0.305	0.538	5.05e-38	9.09e-34	-0.321712	2
FvH4_1g28960	dicarboxylate diiron protein, putative (Crd1)	0.428	0.736	1.26e-86	2.28e-82	-0.607622	2
FvH4_1g28990	Thiamine pyrophosphate dependent pyruvate decarboxylase family protein	0.342	0.215	5.99e-24	1.08e-19	0.66379	2
FvH4_1g29160	RNApolymerase sigma subunit 2	0.25	0.466	2.46e-36	4.43e-32	-0.314765	2
FvH4_1g29620	Co-chaperone GrpE family protein	0.164	0.352	3.88e-35	6.98e-31	-0.31244	2
FvH4_1g29740	Tetratricopeptide repeat (TPR)-like superfamily protein	0.183	0.379	4.6e-36	8.28e-32	-0.301514	2
FvH4_1g29800	NADH:cytochrome B5 reductase 1	0.336	0.263	3.19e-12	5.75e-08	0.5787	2
FvH4_1g30090	microsomal glutathione s-transferase, putative	0.534	0.179	1.15e-136	2.08e-132	1.76731	2
FvH4_1g30210		0.109	0.061	6.14e-08	0.00110586	0.334075	2
FvH4_1g30360	Nucleic acid-binding, OB-fold-like protein	0.375	0.645	4.36e-66	7.85e-62	-0.588491	2
FvH4_2g00100	RmlC-like cupins superfamily protein	0.231	0.508	8.14e-62	1.47e-57	-0.517282	2
FvH4_2g00130	glycine-rich protein	0.101	0.255	7.73e-33	1.39e-28	-0.320145	2
FvH4_2g00910	SNARE associated Golgi protein family	0.402	0.679	1.17e-58	2.12e-54	-0.455992	2
FvH4_2g01990	Translocon-associated protein (TRAP), alpha subunit	0.331	0.272	9.52e-09	0.000171535	0.462106	2
FvH4_2g02030	triosephosphate isomerase	0.309	0.605	2.6e-72	4.69e-68	-0.543304	2
FvH4_2g02210	Calcium-binding EF-hand family protein	0.395	0.334	8.81e-11	1.59e-06	0.477032	2
FvH4_2g02330	NAD(P)-linked oxidoreductase superfamily protein	0.144	0.294	4.23e-25	7.61e-21	-0.258453	2
FvH4_2g02490	peroxisomal NAD-malate dehydrogenase 1	0.167	0.341	6.45e-30	1.16e-25	-0.276445	2
FvH4_2g02660	FAD/NAD(P)-binding oxidoreductase family protein	0.131	0.065	7.7e-12	1.39e-07	0.304008	2
FvH4_2g02700	Pyridoxal phosphate (PLP)-dependent transferases superfamily protein	0.223	0.455	1.45e-46	2.62e-42	-0.421984	2
FvH4_2g03130	0	0.109	0.266	1.43e-32	2.57e-28	-0.340801	2
FvH4_2g03320	ethylene-dependent gravitropism-deficient and yellow-green-like 3	0.07	0.21	3.83e-32	6.89e-28	-0.267629	2
FvH4_2g03340	phytosulfokine 4 precursor	0.597	0.301	9.06e-94	1.63e-89	1.25918	2
FvH4_2g03370	phytosulfokine 4 precursor	0.159	0.048	2.8e-28	5.04e-24	0.849427	2
FvH4_2g03580	magnesium transporter 4	0.137	0.396	2.56e-66	4.61e-62	-0.480702	2
FvH4_2g03720	proline-rich family protein	0.489	0.446	4.65e-12	8.37e-08	0.454594	2
FvH4_2g03770	myosin heavy chain-related	0.113	0.053	4.17e-11	7.5e-07	0.371438	2
FvH4_2g03940	Leucine-rich repeat (LRR) family protein	0.307	0.154	1.19e-32	2.15e-28	0.762657	2
FvH4_2g04070		0.409	0.643	3.16e-40	5.69e-36	-0.356352	2
FvH4_2g04150	CLP protease proteolytic subunit 1	0.268	0.487	2.58e-36	4.64e-32	-0.319463	2
FvH4_2g04290	0	0.274	0.19	1.24e-11	2.24e-07	0.477269	2
FvH4_2g04560	Protein phosphatase 2C family protein	0.166	0.081	3.65e-15	6.58e-11	0.43062	2
FvH4_2g04600	SWIB/MDM2 domain superfamily protein	0.243	0.556	6.58e-86	1.18e-81	-0.703124	2
FvH4_2g04750	Auxin-responsive GH3 family protein	0.839	0.689	3.18e-91	5.73e-87	0.831049	2
FvH4_2g04800	0	0.076	0.222	1.51e-33	2.71e-29	-0.314563	2
FvH4_2g05240	translocon at inner membrane of chloroplasts 21	0.101	0.275	3.51e-39	6.33e-35	-0.301904	2
FvH4_2g05310	D-3-phosphoglycerate dehydrogenase	0.516	0.321	8.25e-57	1.49e-52	1.00214	2
FvH4_2g05330	ADP-ribosylation factor A1F	0.417	0.709	8.43e-70	1.52e-65	-0.517571	2
FvH4_2g05370	Peroxidase superfamily protein	0.844	0.73	1.82e-67	3.27e-63	0.781085	2
FvH4_2g05710	Cystathionine beta-synthase (CBS) family protein	0.368	0.368	0.00560083	1	0.273202	2
FvH4_2g05730	RING/U-box superfamily protein	0.11	0.07	1.48e-05	0.26643	0.258677	2
FvH4_2g05750	Ribosomal protein S5 domain 2-like superfamily protein	0.288	0.476	1.5e-26	2.7e-22	-0.262614	2
FvH4_2g05780	S-adenosyl-L-methionine-dependent methyltransferases superfamily protein	0.118	0.026	1.38e-26	2.49e-22	0.488046	2
FvH4_2g07080	2-oxoglutarate (2OG) and Fe(II)-dependent oxygenase superfamily protein	0.153	0.107	9.42e-06	0.169743	0.30733	2
FvH4_2g07330	cytochrome b6f complex subunit (petM), putative	0.367	0.676	5.23e-74	9.41e-70	-0.548049	2
FvH4_2g07390	0	0.536	0.533	8.69e-06	0.156547	0.304793	2
FvH4_2g07430		0.11	0.018	3.87e-29	6.96e-25	0.58893	2
FvH4_2g07930	4-hydroxy-3-methylbut-2-enyl diphosphate reductase	0.265	0.44	7.39e-25	1.33e-20	-0.284358	2
FvH4_2g08100	Protein of unknown function (DUF677)	0.14	0.088	1.86e-07	0.00334907	0.387099	2
FvH4_2g08440	Undecaprenyl pyrophosphate synthetase family protein	0.107	0.261	1.93e-31	3.48e-27	-0.356914	2
FvH4_2g08920	0	0.286	0.188	1.35e-15	2.43e-11	0.584016	2
FvH4_2g09230	Ribosomal protein S25 family protein	0.234	0.493	1.13e-57	2.04e-53	-0.515219	2
FvH4_2g09540	basic leucine-zipper 44	0.144	0.093	6.52e-07	0.0117365	0.307794	2
FvH4_2g09920	purple acid phosphatase 10	0.358	0.17	9.2e-45	1.66e-40	0.914489	2
FvH4_2g09940	Papain family cysteine protease	0.567	0.58	1.62e-06	0.0291811	0.323549	2
FvH4_2g10110	RNA-binding CRS1 / YhbY (CRM) domain protein	0.052	0.179	1.39e-32	2.5e-28	-0.295461	2
FvH4_2g10140	Aminotransferase-like, plant mobile domain family protein	0.609	0.516	1e-21	1.8e-17	0.401243	2
FvH4_2g10390	fructose-bisphosphate aldolase 2	0.721	0.926	3.93e-135	7.08e-131	-0.641924	2
FvH4_2g10430	LYR family of Fe/S cluster biogenesis protein	0.27	0.46	4.69e-27	8.44e-23	-0.262781	2
FvH4_2g10480	NAD(P)-binding Rossmann-fold superfamily protein	0.203	0.388	9.62e-33	1.73e-28	-0.371361	2
FvH4_2g10920	pyrophosphorylase 6	0.4	0.659	4.28e-50	7.71e-46	-0.409051	2
FvH4_2g11010	methionine sulfoxide reductase B 2	0.208	0.38	3.2e-26	5.76e-22	-0.25222	2
FvH4_2g11140	Ribosomal L38e protein family	0.547	0.742	3.21e-30	5.78e-26	-0.314068	2
FvH4_2g11800	FK506-binding protein 12	0.324	0.599	5.29e-58	9.53e-54	-0.452641	2
FvH4_2g12490	ATP synthase delta-subunit gene	0.295	0.621	7.12e-93	1.28e-88	-0.737801	2
FvH4_2g12650	Oxidoreductase family protein	0.084	0.257	4.07e-42	7.32e-38	-0.357766	2
FvH4_2g12740	HSP20-like chaperones superfamily protein	0.068	0.182	1.07e-24	1.93e-20	-0.252608	2
FvH4_2g12980	choline kinase 1	0.15	0.062	2.73e-18	4.92e-14	0.362273	2
FvH4_2g13070	one-helix protein 2	0.364	0.657	5.18e-70	9.33e-66	-0.532455	2
FvH4_2g13110	Peroxidase superfamily protein	0.385	0.093	2.57e-99	4.62e-95	1.77968	2
FvH4_2g13240	Integrase-type DNA-binding superfamily protein	0.352	0.179	1.84e-36	3.32e-32	0.701704	2
FvH4_2g13300	ribosomal protein 1	0.421	0.67	4.47e-51	8.05e-47	-0.442812	2
FvH4_2g13890	Inositol monophosphatase family protein	0.327	0.618	1.15e-67	2.07e-63	-0.546579	2
FvH4_2g13900	Ribosomal S17 family protein	0.272	0.534	1.34e-58	2.41e-54	-0.488671	2
FvH4_2g13930	CLP protease proteolytic subunit 6	0.304	0.545	1.39e-45	2.51e-41	-0.416482	2
FvH4_2g14160	Pyridoxal phosphate (PLP)-dependent transferases superfamily protein	0.359	0.319	8.2e-06	0.147653	0.321232	2
FvH4_2g14900	Thioredoxin superfamily protein	0.55	0.828	1.88e-109	3.39e-105	-0.653198	2
FvH4_2g14980	multidrug resistance-associated protein 2	0.17	0.097	9.88e-12	1.78e-07	0.468816	2
FvH4_2g15030	SCARECROW-like 1	0.203	0.144	4.21e-07	0.00757631	0.274284	2
FvH4_2g15070	0	0.101	0.016	2.7e-27	4.86e-23	0.483681	2
FvH4_2g15400	Target of Myb protein 1	0.168	0.104	3.55e-09	6.39e-05	0.331401	2
FvH4_2g15440	plasma membrane intrinsic protein 3	0.476	0.723	1.75e-42	3.16e-38	-0.428759	2
FvH4_2g15540	Splicing factor, CC1-like	0.258	0.161	1.16e-15	2.08e-11	0.533513	2
FvH4_2g15570	Protein phosphatase 2C family protein	0.319	0.301	0.00157223	1	0.303209	2
FvH4_2g15610	RNA binding Plectin/S10 domain-containing protein	0.248	0.467	3.11e-40	5.61e-36	-0.377268	2
FvH4_2g16000	SKU5 similar 5	0.119	0.034	5.06e-22	9.11e-18	0.713474	2
FvH4_2g16360	NAD(P)-binding Rossmann-fold superfamily protein	0.214	0.484	4.88e-63	8.79e-59	-0.530635	2
FvH4_2g16680	Protein kinase superfamily protein	0.129	0.084	3.39e-06	0.0610356	0.25909	2
FvH4_2g16790	Protein phosphatase 2C family protein	0.149	0.08	1.75e-11	3.15e-07	0.393102	2
FvH4_2g17090	hydroxy methylglutaryl CoA reductase 1	0.2	0.021	2.04e-65	3.67e-61	1.04483	2
FvH4_2g17260	Nucleotide-sugar transporter family protein	0.211	0.152	2.72e-07	0.00489355	0.255839	2
FvH4_2g17270	ankyrin repeat-containing 2B	0.419	0.634	2.61e-29	4.7e-25	-0.264456	2
FvH4_2g17620	ARF-GAP domain 11	0.133	0.072	6.27e-10	1.13e-05	0.399855	2
FvH4_2g17680	DnaJ domain ;Myb-like DNA-binding domain	0.145	0.108	0.000143314	1	0.30854	2
FvH4_2g17820	Bifunctional inhibitor/lipid-transfer protein/seed storage 2S albumin superfamily protein	0.088	0.276	5.14e-48	9.26e-44	-0.591798	2
FvH4_2g17830	Bifunctional inhibitor/lipid-transfer protein/seed storage 2S albumin superfamily protein	0.159	0.528	1.69e-124	3.04e-120	-1.09508	2
FvH4_2g18030	Ribosomal protein L32e	0.468	0.73	1.91e-66	3.44e-62	-0.533009	2
FvH4_2g18130	Ribosomal protein S8e family protein	0.034	0.161	2.79e-37	5.02e-33	-0.297045	2
FvH4_2g18150	rotamase FKBP 1	0.125	0.28	7.74e-29	1.39e-24	-0.279494	2
FvH4_2g18170	FK506- and rapamycin-binding protein 15 kD-2	0.165	0.111	2.1e-07	0.00378169	0.450796	2
FvH4_2g18650	RPM1 interacting protein 4	0.341	0.246	3.47e-16	6.24e-12	0.482227	2
FvH4_2g18800	purple acid phosphatase 15	0.252	0.091	1.27e-38	2.28e-34	0.743755	2
FvH4_2g19280	vesicle-associated membrane protein 726	0.533	0.432	1.94e-26	3.49e-22	0.554704	2
FvH4_2g19500	peroxisomal 3-ketoacyl-CoA thiolase 3	0.129	0.062	3.1e-12	5.59e-08	0.304309	2
FvH4_2g19960	photosystem I subunit E-2	0.886	0.981	3.33e-151	6e-147	-0.610383	2
FvH4_2g19970	0	0.076	0.202	2.57e-27	4.63e-23	-0.318635	2
FvH4_2g19990	plastid transcriptionally active 4	0.288	0.513	9.76e-40	1.76e-35	-0.358827	2
FvH4_2g20060	glutathione S-transferase tau 7	0.289	0.116	8.17e-41	1.47e-36	0.766754	2
FvH4_2g20070	glutathione S-transferase TAU 8	0.124	0.04	1.42e-20	2.56e-16	0.501179	2
FvH4_2g20090	glutathione S-transferase TAU 8	0.537	0.397	3.59e-26	6.47e-22	0.472223	2
FvH4_2g20240	GroES-like zinc-binding dehydrogenase family protein	0.285	0.531	3.42e-47	6.16e-43	-0.40364	2
FvH4_2g20300	pleiotropic drug resistance 12	0.187	0.063	8.01e-30	1.44e-25	0.718806	2
FvH4_2g20470	photosystem II reaction center PSB28 protein	0.209	0.493	1.51e-70	2.71e-66	-0.591742	2
FvH4_2g20530	Tetratricopeptide repeat (TPR)-like superfamily protein	0.19	0.137	8.97e-07	0.0161575	0.426776	2
FvH4_2g20670	Ribosomal protein L14p/L23e family protein	0.202	0.493	5.9e-74	1.06e-69	-0.598738	2
FvH4_2g20810	RNA-binding (RRM/RBD/RNP motifs) family protein	0.084	0.205	4.5e-24	8.1e-20	-0.258501	2
FvH4_2g21110	Ribosomal protein L14	0.22	0.423	8.81e-34	1.59e-29	-0.283033	2
FvH4_2g21340	Ribosomal protein L10 family protein	0.223	0.596	8.33e-120	1.5e-115	-0.861379	2
FvH4_2g21500	myb domain protein 14	0.231	0.128	5.32e-17	9.58e-13	0.427576	2
FvH4_2g21540	phosphate transporter 1;7	0.287	0.207	1.48e-10	2.67e-06	0.426422	2
FvH4_2g22470	photosystem II reaction center W	0.78	0.938	7.1e-135	1.28e-130	-0.669358	2
FvH4_2g22490	glutathione reductase	0.441	0.285	2.49e-34	4.49e-30	0.659088	2
FvH4_2g22540	Primosome PriB/single-strand DNA-binding	0.062	0.186	2.01e-29	3.63e-25	-0.252975	2
FvH4_2g22790	0	0.285	0.174	3.52e-18	6.33e-14	0.500108	2
FvH4_2g22850	S-adenosyl-L-methionine-dependent methyltransferases superfamily protein	0.411	0.715	3.35e-82	6.04e-78	-0.579411	2
FvH4_2g23100	sulfate transporter 3;1	0.287	0.137	4.68e-32	8.43e-28	1.00533	2
FvH4_2g23320	Ribosomal protein S13/S18 family	0.102	0.267	7.37e-36	1.33e-31	-0.309596	2
FvH4_2g23480	Chalcone-flavanone isomerase family protein	0.055	0.194	3.68e-35	6.63e-31	-0.274022	2
FvH4_2g23500	ribosome recycling factor, chloroplast precursor	0.284	0.566	3.47e-62	6.24e-58	-0.496379	2
FvH4_2g23570	chloroplast stem-loop binding protein of 41 kDa	0.295	0.538	1.05e-44	1.89e-40	-0.383758	2
FvH4_2g23780	Eukaryotic aspartyl protease family protein	0.264	0.018	7.84e-99	1.41e-94	2.13031	2
FvH4_2g23800	Phenazine biosynthesis PhzC/PhzF protein	0.127	0.048	9.91e-18	1.79e-13	0.494083	2
FvH4_2g23870	0	0.309	0.271	4.04e-05	0.727165	0.355319	2
FvH4_2g23960	alpha/beta-Hydrolases superfamily protein	0.112	0.077	0.000143483	1	0.281926	2
FvH4_2g24110	oxidoreductase, 2OG-Fe(II) oxygenase family protein	0.107	0.056	1.28e-08	0.000231178	0.275848	2
FvH4_2g24370	alpha/beta-Hydrolases superfamily protein	0.27	0.153	3.51e-20	6.33e-16	0.472312	2
FvH4_2g24800	sodium hydrogen exchanger 2	0.118	0.021	2.73e-30	4.91e-26	0.562955	2
FvH4_2g25200		0.488	0.3	3.52e-45	6.34e-41	0.774835	2
FvH4_2g25390	alpha/beta-Hydrolases superfamily protein	0.725	0.554	8.8e-58	1.59e-53	0.586429	2
FvH4_2g25570	multidrug resistance-associated protein 10	0.124	0.056	4.88e-13	8.8e-09	0.324453	2
FvH4_2g25750	Ribosomal L22e protein family	0.268	0.507	1.18e-47	2.12e-43	-0.470137	2
FvH4_2g25790	photolyase/blue-light receptor 2	0.297	0.585	4.9e-62	8.83e-58	-0.477759	2
FvH4_2g25920	ribosomal protein L18	0.441	0.697	2.67e-68	4.8e-64	-0.557193	2
FvH4_2g25930	alpha/beta-Hydrolases superfamily protein	0.171	0.126	2.66e-05	0.479665	0.264859	2
FvH4_2g25960	Plant invertase/pectin methylesterase inhibitor superfamily	0.118	0.006	5.84e-43	1.05e-38	1.24904	2
FvH4_2g26000	sucrose synthase 3	0.321	0.248	6.89e-11	1.24e-06	0.465019	2
FvH4_2g26080	Integrase-type DNA-binding superfamily protein	0.124	0.086	7.17e-05	1	0.30376	2
FvH4_2g26110	Ribosomal protein L19e family protein	0.534	0.765	1.75e-61	3.16e-57	-0.492538	2
FvH4_2g26160	P-loop nucleoside triphosphate hydrolases superfamily protein with CH (Calponin Homology) domain	0.184	0.01	5.41e-69	9.75e-65	1.06745	2
FvH4_2g26180	Ribosomal protein S13/S18 family	0.479	0.786	3.68e-107	6.63e-103	-0.686694	2
FvH4_2g26250	OSBP(oxysterol binding protein)-related protein 1C	0.167	0.115	1.13e-06	0.020308	0.277001	2
FvH4_2g26460	glycine-rich protein	0.383	0.358	4.38e-06	0.078868	0.414543	2
FvH4_2g26970	Chlorophyll A-B binding family protein	0.781	0.938	6e-99	1.08e-94	-0.502992	2
FvH4_2g27160	IAA-leucine resistant (ILR)-like gene 6	0.218	0.047	7.46e-52	1.34e-47	0.789354	2
FvH4_2g27170	Aldolase superfamily protein	0.3	0.554	1.46e-50	2.62e-46	-0.438649	2
FvH4_2g27200	PDI-like 1-2	0.196	0.169	0.00275883	1	0.437425	2
FvH4_2g27340	thylakoidal ascorbate peroxidase	0.336	0.551	1.07e-31	1.93e-27	-0.286923	2
FvH4_2g27430	NAC (No Apical Meristem) domain transcriptional regulator superfamily protein	0.667	0.454	1.51e-72	2.73e-68	0.917023	2
FvH4_2g28920	Bifunctional inhibitor/lipid-transfer protein/seed storage 2S albumin superfamily protein	0.097	0.295	1.49e-50	2.68e-46	-0.641454	2
FvH4_2g28960	Nucleotide/sugar transporter family protein	0.559	0.823	8.71e-108	1.57e-103	-0.632392	2
FvH4_2g29200	DnaJ/Hsp40 cysteine-rich domain superfamily protein	0.154	0.369	2.77e-45	4.98e-41	-0.356908	2
FvH4_2g29670	RAN GTPase 3	0.416	0.656	7.84e-37	1.41e-32	-0.328892	2
FvH4_2g29860	0	0.291	0.183	3.63e-17	6.53e-13	0.536836	2
FvH4_2g30090	2Fe-2S ferredoxin-like superfamily protein	0.17	0.337	4.18e-29	7.52e-25	-0.298435	2
FvH4_2g30170	Mog1/PsbP/DUF1795-like photosystem II reaction center PsbP family protein	0.139	0.354	2.52e-48	4.53e-44	-0.416235	2
FvH4_2g30250	CHY-type/CTCHY-type/RING-type Zinc finger protein	0.295	0.164	9.6e-24	1.73e-19	0.657549	2
FvH4_2g30550	Class II aminoacyl-tRNA and biotin synthetases superfamily protein	0.325	0.315	0.0151843	1	0.296022	2
FvH4_2g30680	Plastid-lipid associated protein PAP / fibrillin family protein	0.311	0.566	3.4e-51	6.13e-47	-0.439814	2
FvH4_2g30940	YGGT family protein	0.132	0.309	2.04e-36	3.67e-32	-0.366302	2
FvH4_2g30980	0	0.123	0.284	7.7e-31	1.39e-26	-0.277154	2
FvH4_2g31130	Chaperone DnaJ-domain superfamily protein	0.1	0.234	5.21e-26	9.38e-22	-0.251472	2
FvH4_2g31150	Ribosomal protein S3 family protein	0.069	0.226	3.73e-40	6.71e-36	-0.36022	2
FvH4_2g31210	photosystem II subunit X	0.505	0.822	5.11e-135	9.2e-131	-0.792359	2
FvH4_2g31370	17.6 kDa class II heat shock protein	0.364	0.756	2.93e-135	5.28e-131	-0.899604	2
FvH4_2g31570	homolog of carrot EP3-3 chitinase	0.236	0.018	1.04e-84	1.88e-80	1.48227	2
FvH4_2g31610	Putative lysine decarboxylase family protein	0.128	0.263	3.54e-23	6.38e-19	-0.268813	2
FvH4_2g31710	Mitochondrial substrate carrier family protein	0.113	0.051	5.52e-12	9.95e-08	0.400755	2
FvH4_2g31940	glycine decarboxylase P-protein 1	0.481	0.693	1.53e-29	2.76e-25	-0.334492	2
FvH4_2g31960	Protein of unknown function (DUF778)	0.172	0.135	0.000499622	1	0.254807	2
FvH4_2g32120	ferrochelatase 1	0.256	0.167	1.75e-13	3.16e-09	0.406596	2
FvH4_2g32230	arabinogalactan protein 15	0.159	0.052	1.74e-26	3.14e-22	0.576624	2
FvH4_2g32330	SNF7 family protein	0.351	0.21	6.33e-27	1.14e-22	0.581035	2
FvH4_2g32650	0	0.19	0.388	5.45e-36	9.81e-32	-0.309761	2
FvH4_2g32830	Uncharacterised conserved protein UCP031279	0.154	0.088	2.5e-10	4.49e-06	0.371553	2
FvH4_2g33250	salt tolerance zinc finger	0.557	0.428	4.39e-31	7.9e-27	0.660099	2
FvH4_2g33290		0.303	0.515	1.3e-33	2.34e-29	-0.281424	2
FvH4_2g33680	0	0.117	0.009	7.92e-40	1.43e-35	0.934269	2
FvH4_2g33710	0	0.182	0.072	2.29e-24	4.13e-20	0.906329	2
FvH4_2g33770	N-terminal nucleophile aminohydrolases (Ntn hydrolases) superfamily protein	0.127	0.261	3.53e-23	6.37e-19	-0.546636	2
FvH4_2g33910	Granulin repeat cysteine protease family protein	0.395	0.168	2.24e-62	4.04e-58	1.21213	2
FvH4_2g33970	long-chain base1	0.159	0.106	3.67e-07	0.0066186	0.32477	2
FvH4_2g34040	poly(A) binding protein 2	0.382	0.593	4.22e-35	7.6e-31	-0.337129	2
FvH4_2g34340	Protein of unknown function (DUF3223)	0.157	0.355	5.38e-40	9.7e-36	-0.344685	2
FvH4_2g34470	Vacuolar import/degradation, Vid27-related protein	0.167	0.344	1.55e-30	2.8e-26	-0.304178	2
FvH4_2g34940	Protein of unknown function (DUF1645)	0.135	0.023	3.04e-35	5.48e-31	0.595094	2
FvH4_2g35140	Tetratricopeptide repeat (TPR)-like superfamily protein	0.15	0.348	2.05e-40	3.69e-36	-0.377204	2
FvH4_2g35210	early nodulin-related	0.143	0.1	1.56e-05	0.281033	0.320957	2
FvH4_2g35330	NADP-malic enzyme 3	0.157	0.115	2.55e-05	0.459344	0.325314	2
FvH4_2g35470	Peptidyl-tRNA hydrolase II (PTH2) family protein	0.058	0.187	1.33e-31	2.4e-27	-0.346123	2
FvH4_2g36210	Zinc-binding ribosomal protein family protein	0.239	0.45	3.62e-39	6.52e-35	-0.421077	2
FvH4_2g36470	AIG2-like (avirulence induced gene) family protein	0.086	0.198	2.01e-21	3.63e-17	-0.259428	2
FvH4_2g36700	0	0.44	0.276	8.65e-34	1.56e-29	0.639607	2
FvH4_2g36880	H(+)-ATPase 5	0.269	0.083	4.18e-52	7.52e-48	1.16295	2
FvH4_2g37290	nodulin MtN21 /EamA-like transporter family protein	0.15	0.08	1.04e-11	1.87e-07	0.313634	2
FvH4_2g37310	Small nuclear ribonucleoprotein family protein	0.146	0.342	6.73e-42	1.21e-37	-0.375509	2
FvH4_2g37530	0	0.16	0.356	1.2e-37	2.16e-33	-0.309777	2
FvH4_2g37600	BR-signaling kinase 1	0.291	0.251	0.000169436	1	0.288975	2
FvH4_2g37610	FtsH extracellular protease family	0.383	0.615	5.81e-33	1.05e-28	-0.281541	2
FvH4_2g37890	Cupredoxin superfamily protein	0.348	0.742	2.3e-153	4.14e-149	-1.15103	2
FvH4_2g37930	chloroplastic drought-induced stress protein of 32 kD	0.076	0.242	1.11e-42	2.01e-38	-0.434264	2
FvH4_2g38030	Thioredoxin superfamily protein	0.168	0.124	3.9e-05	0.701785	0.263829	2
FvH4_2g38300	Chaperone protein htpG family protein	0.499	0.263	2.23e-74	4.01e-70	1.56259	2
FvH4_2g38320	Pathogenesis-related thaumatin superfamily protein	0.21	0.103	1.75e-20	3.16e-16	0.717649	2
FvH4_2g38360	Protein of unknown function (DUF668)	0.161	0.113	5.93e-06	0.106873	0.280014	2
FvH4_2g38470	ER lumen protein retaining receptor family protein	0.144	0.06	5.37e-18	9.67e-14	0.588423	2
FvH4_2g38630	DnaJ/Hsp40 cysteine-rich domain superfamily protein	0.277	0.57	3.11e-65	5.61e-61	-0.510461	2
FvH4_2g38930	Transcription initiation factor IIF, beta subunit	0.159	0.13	0.00311802	1	0.263566	2
FvH4_2g39100	alpha/beta-Hydrolases superfamily protein	0.51	0.424	1.91e-16	3.44e-12	0.449591	2
FvH4_2g39150	glyoxal oxidase-related protein	0.154	0.05	1.25e-25	2.25e-21	0.645917	2
FvH4_2g39210	thioredoxin H-type 1	0.994	0.981	2.34e-109	4.22e-105	0.54242	2
FvH4_2g39340	translocon at the inner envelope membrane of chloroplasts 20	0.112	0.281	4.24e-36	7.64e-32	-0.351804	2
FvH4_2g39390	Cyclin family protein	0.269	0.243	0.00244787	1	0.2889	2
FvH4_2g39490	Ribosomal protein L31	0.416	0.741	2.99e-109	5.39e-105	-0.735198	2
FvH4_2g39540	ornithine carbamoyltransferase	0.1	0.253	3.52e-31	6.34e-27	-0.264312	2
FvH4_2g40080	Protein phosphatase 2C family protein	0.167	0.108	6.43e-08	0.00115764	0.26959	2
FvH4_2g40510	allene oxide synthase	0.45	0.297	2.33e-26	4.2e-22	0.57152	2
FvH4_2g40780	Ribosomal protein L39 family protein	0.262	0.487	8.46e-43	1.52e-38	-0.399301	2
FvH4_2g40940	Microsomal signal peptidase 25 kDa subunit (SPC25)	0.134	0.044	3.29e-21	5.92e-17	0.455107	2
FvH4_2g40990	stromal cell-derived factor 2-like protein precursor	0.348	0.162	6.77e-47	1.22e-42	1.02114	2
FvH4_2g41160	Uncharacterised BCR, YbaB family COG0718	0.25	0.499	2.43e-48	4.37e-44	-0.41393	2
FvH4_2g41210	glutathione peroxidase 1	0.38	0.638	3.43e-50	6.17e-46	-0.425684	2
FvH4_3g00230	C2 calcium/lipid-binding and GRAM domain containing protein	0.192	0.123	1.87e-09	3.37e-05	0.37247	2
FvH4_3g00240	farnesyl diphosphate synthase 2	0.635	0.523	8.44e-27	1.52e-22	0.463871	2
FvH4_3g00300	oxidoreductase, 2OG-Fe(II) oxygenase family protein	0.349	0.313	8.78e-05	1	0.314121	2
FvH4_3g00420	Heavy metal transport/detoxification superfamily protein	0.194	0.393	1.01e-35	1.82e-31	-0.355742	2
FvH4_3g00780	Auxin-responsive family protein	0.616	0.438	2.5e-60	4.5e-56	1.13308	2
FvH4_3g00890	tonoplast dicarboxylate transporter	0.149	0.048	9.47e-25	1.71e-20	0.713183	2
FvH4_3g01040	NAD(P)-binding Rossmann-fold superfamily protein	0.131	0.017	3.48e-39	6.26e-35	0.633252	2
FvH4_3g01050	Cupredoxin superfamily protein	0.07	0.194	1.23e-27	2.21e-23	-0.370868	2
FvH4_3g01070	Alkaline phytoceramidase (aPHC)	0.263	0.165	3.7e-16	6.66e-12	0.484974	2
FvH4_3g01700	WRKY family transcription factor	0.288	0.155	5.21e-26	9.38e-22	0.678062	2
FvH4_3g01780	S-adenosyl-L-methionine-dependent methyltransferases superfamily protein	0.172	0.054	5.96e-30	1.07e-25	0.646806	2
FvH4_3g01820	Glycine cleavage T-protein family	0.583	0.811	5.8e-57	1.04e-52	-0.429211	2
FvH4_3g01920	glyoxalase I homolog	0.348	0.59	6.1e-36	1.1e-31	-0.339481	2
FvH4_3g02060	ATPase, F1 complex, gamma subunit protein	0.084	0.264	1.34e-45	2.41e-41	-0.419652	2
FvH4_3g02090	Peroxidase superfamily protein	0.057	0.186	2.79e-31	5.02e-27	-0.465412	2
FvH4_3g02350	DERLIN-2.2	0.233	0.2	0.00066726	1	0.296038	2
FvH4_3g02660	Chaperone DnaJ-domain superfamily protein	0.132	0.073	1.96e-09	3.54e-05	0.29315	2
FvH4_3g02920	photosystem II subunit Q-2	0.695	0.921	1.71e-160	3.07e-156	-0.749443	2
FvH4_3g03880	PapD-like superfamily protein	0.212	0.131	1.45e-12	2.61e-08	0.412286	2
FvH4_3g03900	sugar transporter 1	0.254	0.059	2.9e-60	5.22e-56	1.27491	2
FvH4_3g03960	NAD(P)H dehydrogenase B2	0.173	0.082	6.31e-18	1.14e-13	0.593194	2
FvH4_3g04160	Protein of unknown function (DUF761)	0.154	0.069	5.1e-17	9.19e-13	0.641972	2
FvH4_3g04440	secretory carrier 3	0.409	0.314	1.59e-17	2.86e-13	0.532367	2
FvH4_3g04670	0	0.593	0.174	4.44e-167	8.01e-163	1.58051	2
FvH4_3g04690	0	0.176	0.157	0.0299578	1	0.3007	2
FvH4_3g04720	Protein of unknown function (DUF1218)	0.103	0.068	8.73e-05	1	0.251412	2
FvH4_3g04850	Protein kinase superfamily protein	0.142	0.072	3.18e-12	5.72e-08	0.337608	2
FvH4_3g05020	Remorin family protein	0.17	0.122	1.41e-05	0.253715	0.309286	2
FvH4_3g05330	Aldolase-type TIM barrel family protein	0.162	0.089	2.22e-12	4.01e-08	0.409667	2
FvH4_3g05370	jasmonate-zim-domain protein 8	0.14	0.04	1.16e-25	2.08e-21	0.585571	2
FvH4_3g05680	Protein of unknown function, DUF642	0.046	0.169	9.6e-32	1.73e-27	-0.278795	2
FvH4_3g05730	Ribosomal protein S11 family protein	0.173	0.432	3.72e-65	6.7e-61	-0.558192	2
FvH4_3g05760	Ribosomal protein L18ae/LX family protein	0.188	0.413	4.91e-48	8.85e-44	-0.44015	2
FvH4_3g05890	0	0.144	0.335	4.7e-39	8.46e-35	-0.358359	2
FvH4_3g05950	pathogenesis-related 4	0.13	0.003	5.43e-52	9.78e-48	1.1431	2
FvH4_3g06110	photosystem II light harvesting complex gene B1B2	0.229	0.614	7.12e-131	1.28e-126	-1.11306	2
FvH4_3g06120	light-harvesting chlorophyll-protein complex II subunit B1	0.347	0.748	3.83e-156	6.9e-152	-1.13755	2
FvH4_3g06340	cold regulated 314 thylakoid membrane 2	0.364	0.618	5.87e-51	1.06e-46	-0.475361	2
FvH4_3g06420	Ribosomal protein L32e	0.277	0.507	6.21e-44	1.12e-39	-0.429528	2
FvH4_3g06480	Zinc-binding ribosomal protein family protein	0.342	0.597	1.92e-52	3.46e-48	-0.459761	2
FvH4_3g06740	Integrin-linked protein kinase family	0.472	0.333	3.97e-30	7.16e-26	0.619268	2
FvH4_3g06840	Leucine-rich repeat transmembrane protein kinase	0.143	0.053	5.19e-20	9.35e-16	0.468144	2
FvH4_3g07260	trehalose-phosphatase/synthase 7	0.113	0.073	1.74e-05	0.313861	0.262314	2
FvH4_3g07300	0	0.25	0.133	1.17e-20	2.11e-16	0.563504	2
FvH4_3g07380	0	0.113	0.023	1.57e-26	2.83e-22	0.489299	2
FvH4_3g07450	ribosomal protein large subunit 16A	0.48	0.73	1.42e-61	2.57e-57	-0.526256	2
FvH4_3g07980	Ribosomal protein L34	0.418	0.759	2.72e-117	4.9e-113	-0.752228	2
FvH4_3g08130	P-loop containing nucleoside triphosphate hydrolases superfamily protein	0.156	0.402	2.42e-57	4.35e-53	-0.460232	2
FvH4_3g08560	Glucose-6-phosphate/phosphate translocator-related	0.555	0.783	2.03e-51	3.65e-47	-0.402531	2
FvH4_3g08710	Drought-responsive family protein	0.159	0.095	1e-09	1.8e-05	0.356875	2
FvH4_3g08740	MAC/Perforin domain-containing protein	0.182	0.133	6.57e-06	0.118275	0.274704	2
FvH4_3g08750	ethylene responsive element binding factor 4	0.198	0.192	0.152228	1	0.269447	2
FvH4_3g08970	Ribosomal protein S5 family protein	0.322	0.648	1.9e-91	3.42e-87	-0.676121	2
FvH4_3g09680	photosystem I subunit K	0.622	0.907	3.05e-150	5.49e-146	-0.786411	2
FvH4_3g09910	cation-chloride co-transporter 1	0.108	0.05	4.48e-11	8.06e-07	0.275422	2
FvH4_3g09930	amino acid transporter 1	0.193	0.032	1.58e-52	2.84e-48	1.04202	2
FvH4_3g10780	fatty acid hydroxylase 1	0.109	0.048	6.16e-12	1.11e-07	0.314702	2
FvH4_3g10950		0.103	0.017	1.24e-27	2.23e-23	0.533755	2
FvH4_3g10960	FAD-binding Berberine family protein	0.209	0.047	1.63e-48	2.93e-44	0.992004	2
FvH4_3g11210	CLP protease P4	0.175	0.425	1.22e-56	2.2e-52	-0.457107	2
FvH4_3g11300	FAD-binding Berberine family protein	0.108	0.023	1.04e-24	1.88e-20	0.669373	2
FvH4_3g11370	Ribosomal protein L2 family	0.273	0.55	5.82e-66	1.05e-61	-0.51476	2
FvH4_3g11380	NAD(P)-binding Rossmann-fold superfamily protein	0.139	0.05	7.24e-20	1.3e-15	0.395585	2
FvH4_3g11580	cytochrome P450, family 716, subfamily A, polypeptide 1	0.679	0.475	2.73e-68	4.92e-64	0.885438	2
FvH4_3g11800	photosystem I subunit F	0.636	0.919	1.01e-209	1.82e-205	-0.995426	2
FvH4_3g11910	Ras-related small GTP-binding family protein	0.345	0.33	0.00309253	1	0.253599	2
FvH4_3g12190	0	0.21	0.022	9.61e-69	1.73e-64	1.01038	2
FvH4_3g12220	Cytochrome c	0.143	0.377	2.52e-54	4.54e-50	-0.412678	2
FvH4_3g12480	0	0.166	0.096	5.7e-11	1.03e-06	0.358729	2
FvH4_3g12490	short-chain dehydrogenase-reductase B	0.354	0.209	2.28e-31	4.12e-27	0.701182	2
FvH4_3g12780	phosphorylcholine cytidylyltransferase	0.119	0.064	4.27e-09	7.69e-05	0.325788	2
FvH4_3g12850	allantoate amidohydrolase	0.133	0.034	1.48e-27	2.66e-23	0.572033	2
FvH4_3g13210	FK506-binding protein 13	0.236	0.522	5.1e-68	9.19e-64	-0.539975	2
FvH4_3g13310	Ribosomal protein S4 (RPS4A) family protein	0.198	0.434	7.43e-53	1.34e-48	-0.488515	2
FvH4_3g13340	0	0.118	0.289	1.04e-35	1.88e-31	-0.335039	2
FvH4_3g14090	LEM3 (ligand-effect modulator 3) family protein / CDC50 family protein	0.59	0.385	1.38e-66	2.49e-62	0.9609	2
FvH4_3g14540	Uncharacterized conserved protein (DUF2358)	0.19	0.103	8.86e-15	1.6e-10	0.451951	2
FvH4_3g15380	sedoheptulose-bisphosphatase	0.316	0.526	2.95e-31	5.32e-27	-0.316234	2
FvH4_3g15830	GTP-binding protein-related	0.067	0.189	1.92e-27	3.46e-23	-0.268758	2
FvH4_3g16050	photosystem II subunit R	0.954	0.994	2.21e-115	3.98e-111	-0.500215	2
FvH4_3g16100	Translation initiation factor 2, small GTP-binding protein	0.223	0.42	1.36e-31	2.45e-27	-0.31749	2
FvH4_3g16250	glutathione S-transferase TAU 19	0.999	0.988	1.45e-133	2.61e-129	0.569312	2
FvH4_3g16480	Small nuclear ribonucleoprotein family protein	0.117	0.284	2.68e-34	4.83e-30	-0.322715	2
FvH4_3g16520	Aldolase-type TIM barrel family protein	0.74	0.94	1.29e-129	2.33e-125	-0.642343	2
FvH4_3g16830	SOUL heme-binding family protein	0.174	0.308	1.11e-19	2.01e-15	-0.265703	2
FvH4_3g17020	Calcium-dependent lipid-binding (CaLB domain) family protein	0.211	0.111	1.88e-17	3.4e-13	0.524542	2
FvH4_3g17050	light harvesting complex of photosystem II 5	0.722	0.945	9.38e-173	1.69e-168	-0.812847	2
FvH4_3g17270		0.159	0.322	2.53e-28	4.55e-24	-0.285812	2
FvH4_3g17480	Kunitz family trypsin and protease inhibitor protein	0.171	0.022	5.06e-51	9.11e-47	1.87606	2
FvH4_3g17780	Ribosomal protein L13 family protein	0.382	0.705	5.77e-103	1.04e-98	-0.754805	2
FvH4_3g18050	0	0.132	0.005	3.01e-50	5.43e-46	1.08202	2
FvH4_3g18150	SecY protein transport family protein	0.631	0.598	4.83e-20	8.7e-16	0.547231	2
FvH4_3g18330	Uroporphyrinogen decarboxylase	0.105	0.268	1.06e-35	1.91e-31	-0.365322	2
FvH4_3g18380	D-mannose binding lectin protein with Apple-like carbohydrate-binding domain	0.419	0.209	1.67e-49	3e-45	0.895953	2
FvH4_3g19430	chloroplast 30S ribosomal protein S20, putative	0.381	0.738	5.88e-131	1.06e-126	-0.844787	2
FvH4_3g19640	Protein phosphatase 2C family protein	0.552	0.581	0.00010518	1	0.258159	2
FvH4_3g19850	Ribosomal protein L2 family	0.353	0.648	3.93e-78	7.08e-74	-0.618221	2
FvH4_3g19880	proton pump interactor 1	0.394	0.296	1.22e-18	2.21e-14	0.586091	2
FvH4_3g19910	Core-2/I-branching beta-1,6-N-acetylglucosaminyltransferase family protein	0.151	0.044	9.78e-28	1.76e-23	0.610696	2
FvH4_3g20030	metallothionein 3	0.74	0.573	7.19e-54	1.3e-49	0.671847	2
FvH4_3g20120	RING membrane-anchor 3	0.157	0.073	2.31e-16	4.16e-12	0.528315	2
FvH4_3g20550	CBS domain-containing protein	0.316	0.086	1.89e-70	3.41e-66	1.06501	2
FvH4_3g20560	Aluminium induced protein with YGL and LRDR motifs	0.27	0.158	6.28e-21	1.13e-16	0.683171	2
FvH4_3g20600	protochlorophyllide oxidoreductase A	0.455	0.799	1.26e-115	2.26e-111	-0.777357	2
FvH4_3g20690	NAC (No Apical Meristem) domain transcriptional regulator superfamily protein	0.38	0.284	1.29e-15	2.33e-11	0.548057	2
FvH4_3g20920	Protein of unknown function (DUF761)	0.183	0.096	8.02e-16	1.45e-11	0.534646	2
FvH4_3g21020	light-harvesting chlorophyll B-binding protein 3	0.4	0.772	1.96e-134	3.52e-130	-1.01358	2
FvH4_3g21080	Photosystem I, PsaA/PsaB protein	0.487	0.522	0.289158	1	0.263642	2
FvH4_3g21140	diacylglycerol kinase 5	0.13	0.017	1.79e-38	3.22e-34	0.684869	2
FvH4_3g21400	S-locus lectin protein kinase family protein	0.125	0.064	1.42e-10	2.55e-06	0.322602	2
FvH4_3g21430	Quinone reductase family protein	0.427	0.317	3.24e-24	5.84e-20	0.69461	2
FvH4_3g21470	plastid developmental protein DAG, putative	0.165	0.433	1.4e-68	2.53e-64	-0.564053	2
FvH4_3g21540	RNA-binding (RRM/RBD/RNP motifs) family protein	0.108	0.267	7.55e-34	1.36e-29	-0.353582	2
FvH4_3g21580	GRAS family transcription factor	0.441	0.382	7.01e-10	1.26e-05	0.492734	2
FvH4_3g21600	Translation protein SH3-like family protein	0.396	0.707	1.79e-102	3.23e-98	-0.769086	2
FvH4_3g21940	thiazole biosynthetic enzyme, chloroplast (ARA6) (THI1) (THI4)	0.368	0.693	7.3e-100	1.32e-95	-0.764013	2
FvH4_3g22110	Ras-related small GTP-binding family protein	0.256	0.139	6.2e-21	1.12e-16	0.486762	2
FvH4_3g22120	0	0.2	0.35	2.57e-21	4.63e-17	-0.25433	2
FvH4_3g22190	Ankyrin repeat family protein	0.21	0.542	1.15e-96	2.07e-92	-0.749524	2
[truncated: 5,821 more rows]

## Sheet: Mock VS S12
Table S6-2. List of differentially expressed genes between Mock and S12 for each cell type cluster.
gene ID	annotation	pct.1	pct.2	p_val	p_val_adj	avg_logFC	cluster
FvH4_1g00030	Nucleic acid-binding, OB-fold-like protein	0.311	0.601	4.3e-222	7.74e-218	-0.255239	0
FvH4_1g00150		0.73	0.258	0	0	0.631698	0
FvH4_1g00240	S-adenosyl-L-methionine-dependent methyltransferases superfamily protein	0.188	0.597	0	0	-0.326093	0
FvH4_1g00500		0.235	0.585	0	0	-0.295211	0
FvH4_1g00540	Rhodanese/Cell cycle control phosphatase superfamily protein	0.509	0.836	0	0	-0.417529	0
FvH4_1g00690	Translation initiation factor 3 protein	0.282	0.685	0	0	-0.368328	0
FvH4_1g00830	signal recognition particle receptor alpha subunit family protein	0.973	0.985	1.78e-249	3.21e-245	-0.328556	0
FvH4_1g01030	fatty acid desaturase 6	0.77	0.941	0	0	-0.439805	0
FvH4_1g01130	aldehyde dehydrogenase 11A3	0.79	0.927	8.31e-185	1.5e-180	-0.33187	0
FvH4_1g01250	SNARE-like superfamily protein	0.976	0.976	7.18e-70	1.29e-65	-0.259689	0
FvH4_1g01260	temperature-induced lipocalin	0.679	0.883	0	0	-0.673813	0
FvH4_1g01570	Endomembrane protein 70 protein family	0.632	0.815	1.57e-212	2.83e-208	-0.284433	0
FvH4_1g01780		0.746	0.976	0	0	-0.693742	0
FvH4_1g02570	Bifunctional inhibitor/lipid-transfer protein/seed storage 2S albumin superfamily protein	0.138	0.853	0	0	-1.06634	0
FvH4_1g02660	Ubiquitin system component Cue protein	0.799	0.905	1.33e-201	2.39e-197	-0.295557	0
FvH4_1g02880	blue-copper-binding protein	0.795	0.332	0	0	0.803071	0
FvH4_1g02890	blue-copper-binding protein	0.931	0.433	0	0	1.14355	0
FvH4_1g02900	early nodulin-like protein 14	0.257	0.006	2.23e-173	4.02e-169	0.679034	0
FvH4_1g03010	chloroplast thylakoid lumen protein	0.586	0.946	0	0	-0.8301	0
FvH4_1g03160		0.676	0.75	2.33e-65	4.19e-61	-0.280224	0
FvH4_1g03260	DnaJ/Hsp40 cysteine-rich domain superfamily protein	0.775	0.991	0	0	-1.1052	0
FvH4_1g03270		0.328	0.73	0	0	-0.386995	0
FvH4_1g03570		0.936	0.994	0	0	-1.21029	0
FvH4_1g03600	nudix hydrolase homolog 19	0.507	0.153	1.3e-227	2.34e-223	0.251524	0
FvH4_1g04680	proline extensin-like receptor kinase 1	0.7	0.456	8.85e-117	1.59e-112	0.253954	0
FvH4_1g04830	ubiquitin-conjugating enzyme 37	0.72	0.91	0	0	-0.516428	0
FvH4_1g05040	arabinogalactan protein 16	1	0.999	0	0	0.601606	0
FvH4_1g05080	aldehyde dehydrogenase 2C4	0.808	0.454	8.5e-283	1.53e-278	0.547021	0
FvH4_1g05090	aldehyde dehydrogenase 2C4	0.696	0.207	0	0	1.1179	0
FvH4_1g05100	aldehyde dehydrogenase 2C4	0.918	0.297	0	0	2.24184	0
FvH4_1g05110	multiprotein bridging factor 1C	0.902	0.984	0	0	-0.69797	0
FvH4_1g05320	alpha/beta-Hydrolases superfamily protein	0.419	0.069	1.07e-246	1.92e-242	0.58903	0
FvH4_1g05530	Phosphorylase superfamily protein	0.54	0.008	0	0	1.58574	0
FvH4_1g05650	elongation factor Ts family protein	0.385	0.768	0	0	-0.445137	0
FvH4_1g05730	Glyoxalase/Bleomycin resistance protein/Dioxygenase superfamily protein	0.839	0.939	0	0	-0.48378	0
FvH4_1g05770	sugar transporter 14	0.768	0.836	5.14e-93	9.26e-89	-0.342643	0
FvH4_1g06030	RING/U-box superfamily protein	0.858	0.416	0	0	1.0179	0
FvH4_1g06390		0.651	0.77	6.31e-104	1.14e-99	-0.278143	0
FvH4_1g06400	Arginyl-tRNA synthetase, class Ic	0.698	0.836	3.31e-172	5.96e-168	-0.286398	0
FvH4_1g06410	oxidative stress 3	0.655	0.871	0	0	-0.849833	0
FvH4_1g06570	phosphofructokinase 3	0.867	0.547	0	0	0.614726	0
FvH4_1g06610	gamma-glutamyl transpeptidase 4	0.856	0.473	0	0	1.00444	0
FvH4_1g06780	Ribosomal protein L31e family protein	0.962	0.976	4.85e-251	8.73e-247	-0.415801	0
FvH4_1g06820	Ribosomal L28e protein family	0.948	0.973	4.17e-209	7.5e-205	-0.391724	0
FvH4_1g06930	Phospholipase A2 family protein	0.844	0.503	0	0	0.452722	0
FvH4_1g07000		0.819	0.335	0	0	0.686438	0
FvH4_1g07270	atypical CYS HIS rich thioredoxin 2	0.5	0.723	1.8e-216	3.24e-212	-0.305328	0
FvH4_1g07510		0.787	0.507	5.46e-206	9.83e-202	0.271009	0
FvH4_1g07620	cytokinin oxidase 3	0.217	0.005	9.89e-143	1.78e-138	0.334865	0
FvH4_1g07830	calmodulin-binding family protein	0.834	0.544	2.67e-255	4.81e-251	0.547988	0
FvH4_1g07980	Lactoylglutathione lyase / glyoxalase I family protein	0.412	0.706	3.61e-260	6.5e-256	-0.329835	0
FvH4_1g08020	MAP kinase kinase 2	0.958	0.765	0	0	0.700544	0
FvH4_1g08270	photosystem II subunit X	0.631	0.959	0	0	-1.31971	0
FvH4_1g08470		0.941	0.293	0	0	1.79995	0
FvH4_1g08500		0.999	0.955	0	0	0.685693	0
FvH4_1g08540	germin 3	0.996	0.973	0	0	1.13781	0
FvH4_1g08640		0.595	0.818	2.09e-290	3.76e-286	-0.530995	0
FvH4_1g08760	Cysteine proteinases superfamily protein	0.967	0.87	0	0	0.457309	0
FvH4_1g08770	Protein kinase superfamily protein	0.649	0.155	0	0	0.665931	0
FvH4_1g08910	strictosidine synthase-like 4	0.442	0.21	5.18e-111	9.33e-107	0.307249	0
FvH4_1g09040	photosystem I light harvesting complex gene 6	0.343	0.845	0	0	-0.632222	0
FvH4_1g09160	chaperonin 20	0.903	0.984	0	0	-0.884776	0
FvH4_1g09230		0.456	0.228	2.22e-94	4.01e-90	0.288567	0
FvH4_1g09250	Thioredoxin superfamily protein	0.56	0.975	0	0	-1.31296	0
FvH4_1g09360	sucrose synthase 4	0.43	0.062	2.2e-265	3.96e-261	0.670608	0
FvH4_1g09690	jasmonate-zim-domain protein 12	0.883	0.598	0	0	0.468774	0
FvH4_1g09790		0.308	0.652	0	0	-0.309328	0
FvH4_1g10160		0.81	0.94	0	0	-0.450588	0
FvH4_1g10180	Auxin efflux carrier family protein	0.63	0.266	2.2e-242	3.97e-238	0.879633	0
FvH4_1g10340	high mobility group B3	0.885	0.968	0	0	-0.548852	0
FvH4_1g10470	Protein kinase superfamily protein	0.671	0.267	6.33e-289	1.14e-284	0.466218	0
FvH4_1g10530	phosphoserine aminotransferase	0.779	0.628	3.42e-53	6.15e-49	0.260931	0
FvH4_1g10650	basic chitinase	0.417	0.069	5.23e-229	9.41e-225	0.440244	0
FvH4_1g10770	Transmembrane amino acid transporter family protein	0.976	0.848	3.11e-183	5.61e-179	0.414064	0
FvH4_1g10880	F-box family protein with a domain of unknown function (DUF295)	0.42	0.664	3.77e-150	6.78e-146	-0.348515	0
FvH4_1g10910	SEC14 cytosolic factor family protein / phosphoglyceride transfer family protein	0.754	0.664	0.00253918	1	-0.28006	0
FvH4_1g10930	Rhodanese/Cell cycle control phosphatase superfamily protein	0.487	0.943	0	0	-1.24025	0
FvH4_1g11240		0.278	0.758	0	0	-0.487735	0
FvH4_1g11490	ascorbate peroxidase 3	0.66	0.952	0	0	-0.784479	0
FvH4_1g11640	sulfurtransferase 18	0.119	0.482	0	0	-0.257766	0
FvH4_1g11730	ferredoxin-NADP(+)-oxidoreductase 1	0.788	0.988	0	0	-1.25594	0
FvH4_1g11760	Chaperone DnaJ-domain superfamily protein	0.127	0.419	4.36e-277	7.86e-273	-0.361703	0
FvH4_1g12030	histone H1-3	0.325	0.528	1.61e-103	2.9e-99	-0.457636	0
FvH4_1g12460	alpha/beta-Hydrolases superfamily protein	0.663	0.065	0	0	0.620964	0
FvH4_1g12590		0.171	0.393	5.8e-151	1.04e-146	-0.438855	0
FvH4_1g12610		0.601	0.779	6.04e-178	1.09e-173	-0.903648	0
FvH4_1g12660	UDP-Glycosyltransferase superfamily protein	0.509	0.203	4.89e-163	8.8e-159	0.252658	0
FvH4_1g12870	Ankyrin repeat family protein	0.535	0.017	0	0	0.512952	0
FvH4_1g12900		0.666	0.228	0	0	0.437059	0
FvH4_1g12970	pyrophosphorylase 4	0.677	0.849	7.45e-179	1.34e-174	-0.275125	0
FvH4_1g13000	alpha/beta-Hydrolases superfamily protein	0.193	0.535	0	0	-0.29095	0
FvH4_1g13030	Galactose mutarotase-like superfamily protein	0.48	0.765	5.67e-279	1.02e-274	-0.343598	0
FvH4_1g13330	Sec14p-like phosphatidylinositol transfer family protein	0.836	0.62	1.4e-170	2.53e-166	0.350704	0
FvH4_1g13370		0.984	0.993	0	0	-0.75052	0
FvH4_1g13410	succinate dehydrogenase 1-1	0.648	0.354	3.06e-180	5.52e-176	0.255504	0
FvH4_1g13550		0.519	0.169	5.17e-218	9.32e-214	0.533879	0
FvH4_1g13720	Protein phosphatase 2C family protein	0.511	0.787	0	0	-0.354492	0
FvH4_1g14110	RING/U-box superfamily protein	0.944	0.785	0	0	0.454964	0
FvH4_1g14430	PS II oxygen-evolving complex 1	0.822	0.988	0	0	-1.42624	0
FvH4_1g14870	methyl esterase 4	0.407	0.032	5.93e-277	1.07e-272	0.529688	0
FvH4_1g14950	methyl esterase 10	0.262	0.312	5.65e-14	1.02e-09	-0.459066	0
FvH4_1g15600		0.703	0.011	0	0	1.59035	0
FvH4_1g16030	heat shock factor 4	0.847	0.208	0	0	1.17762	0
FvH4_1g16200	PLC-like phosphodiesterases superfamily protein	0.578	0.351	5.18e-104	9.32e-100	0.251062	0
FvH4_1g16330		0.566	0.799	3.59e-285	6.47e-281	-0.34679	0
FvH4_1g16370	DREB and EAR motif protein 2	0.267	0.682	0	0	-0.471994	0
FvH4_1g16830		0.229	0.073	1.93e-71	3.47e-67	0.314545	0
FvH4_1g16930	cytochrome P450, family 81, subfamily D, polypeptide 8	0.722	0.89	3.41e-225	6.14e-221	-0.662612	0
FvH4_1g16980	Auxin-responsive GH3 family protein	0.288	0.044	2.55e-147	4.59e-143	0.434264	0
FvH4_1g17080	arabinogalactan protein 18	0.219	0.717	0	0	-0.702654	0
FvH4_1g17140	Late embryogenesis abundant protein, group 6	0.144	0.788	0	0	-1.83185	0
FvH4_1g17340	root hair specific 19	0.353	0.017	1.14e-244	2.05e-240	0.370802	0
FvH4_1g17380	LOB domain-containing protein 38	0.529	0.727	2.71e-150	4.88e-146	-0.403134	0
FvH4_1g17640	Translation protein SH3-like family protein	0.752	0.878	2.99e-237	5.39e-233	-0.314473	0
FvH4_1g17840		0.965	0.921	2.27e-109	4.08e-105	0.382226	0
FvH4_1g18020	VQ motif-containing protein	0.966	0.552	0	0	1.60607	0
FvH4_1g18170	germin 3	0.8	0.184	0	0	2.03781	0
FvH4_1g18530	Homeobox-leucine zipper protein family	0.844	0.709	1.91e-80	3.43e-76	0.253882	0
FvH4_1g18630	germin 3	0.492	0.069	0	0	0.552609	0
FvH4_1g18740	basic helix-loop-helix (bHLH) DNA-binding superfamily protein	0.235	0.016	1.3e-140	2.34e-136	0.27377	0
FvH4_1g19060		0.403	0.764	0	0	-0.390965	0
FvH4_1g19090	serine transhydroxymethyltransferase 1	0.644	0.929	0	0	-0.642456	0
FvH4_1g19210	elicitor-activated gene 3-1	0.711	0.861	1.99e-95	3.59e-91	-0.395474	0
FvH4_1g19240	elicitor-activated gene 3-1	0.152	0.006	1.12e-91	2.01e-87	0.442504	0
FvH4_1g19840	uncoupling protein 5	0.976	0.977	6.24e-95	1.12e-90	-0.588912	0
FvH4_1g20060		0.855	0.894	1.25e-305	2.25e-301	-1.06045	0
FvH4_1g20110	RING/U-box superfamily protein	0.699	0.783	1.26e-99	2.27e-95	-0.616662	0
FvH4_1g20180		0.604	0.02	0	0	1.00887	0
FvH4_1g20220	GTP cyclohydrolase II	0.983	0.945	3.77e-218	6.79e-214	0.355577	0
FvH4_1g20240		0.964	0.778	1.69e-280	3.04e-276	0.509045	0
FvH4_1g20300	GCR2-like 1	0.829	0.416	0	0	0.748453	0
FvH4_1g20390	white-brown complex homolog protein 11	0.328	0.029	3.36e-202	6.06e-198	0.305751	0
FvH4_1g20570	Haloacid dehalogenase-like hydrolase (HAD) superfamily protein	0.45	0.875	0	0	-0.618524	0
FvH4_1g20610	alpha/beta-Hydrolases superfamily protein	0.49	0.076	0	0	0.347849	0
FvH4_1g20710	Ribosomal L29 family protein	0.558	0.912	0	0	-0.697442	0
FvH4_1g20910	asparagine synthetase 3	0.778	0.447	6.15e-291	1.11e-286	0.361648	0
FvH4_1g20930	annexin 1	0.173	0.271	1.04e-36	1.87e-32	-0.340333	0
FvH4_1g21040		0.357	0.032	6.89e-223	1.24e-218	0.412039	0
FvH4_1g21450	myo-inositol-1-phosphate synthase 2	0.45	0.867	0	0	-0.852909	0
FvH4_1g21500	aspartate aminotransferase	0.675	0.456	9.11e-133	1.64e-128	0.289796	0
FvH4_1g21540	Cupredoxin superfamily protein	0.332	0.045	2.04e-184	3.67e-180	0.417342	0
FvH4_1g21630	FK506-binding protein 16-2	0.322	0.898	0	0	-0.800375	0
FvH4_1g22080	ABC2 homolog 13	0.619	0.825	4.38e-217	7.89e-213	-0.305925	0
FvH4_1g22260		0.258	0.638	0	0	-0.322722	0
FvH4_1g22350		0.499	0.7	1.08e-176	1.94e-172	-0.341486	0
FvH4_1g23140	Nucleotide-sugar transporter family protein	0.674	0.342	1.27e-228	2.29e-224	0.314021	0
FvH4_1g23350	Integrase-type DNA-binding superfamily protein	0.965	0.989	0	0	-0.733152	0
FvH4_1g23360	Protein of unknown function (DUF167)	0.96	0.976	9.06e-217	1.63e-212	-0.317922	0
FvH4_1g23500	Rubber elongation factor protein (REF)	0.13	0.194	4.09e-18	7.36e-14	-0.371085	0
FvH4_1g23570	Plastid-lipid associated protein PAP / fibrillin family protein	0.185	0.563	0	0	-0.288423	0
FvH4_1g23740	FAD/NAD(P)-binding oxidoreductase family protein	0.99	0.908	5.81e-225	1.05e-220	0.58303	0
FvH4_1g23750	FAD/NAD(P)-binding oxidoreductase family protein	0.649	0.687	4.29e-23	7.73e-19	-0.36332	0
FvH4_1g24030	Amino acid kinase family protein	0.41	0.783	0	0	-0.524718	0
FvH4_1g24330	NAD(P)H:plastoquinone dehydrogenase complex subunit O	0.659	0.927	0	0	-0.637177	0
FvH4_1g24350	Pectin lyase-like superfamily protein	0.551	0.222	1.52e-192	2.73e-188	0.265753	0
FvH4_1g24360	photosystem I reaction center subunit PSI-N, chloroplast, putative / PSI-N, putative (PSAN)	0.825	0.992	0	0	-1.39821	0
FvH4_1g24670	Copine (Calcium-dependent phospholipid-binding protein) family	0.986	0.93	1.1e-168	1.99e-164	0.322573	0
FvH4_1g24940	alpha/beta-Hydrolases superfamily protein	0.708	0.336	3.01e-241	5.43e-237	0.318344	0
FvH4_1g25280	Rieske (2Fe-2S) domain-containing protein	0.753	0.976	0	0	-0.924722	0
FvH4_1g26460	S-adenosylmethionine synthetase 1	0.987	0.973	0	0	0.638556	0
FvH4_1g26590	GLNB1 homolog	0.38	0.705	4.92e-303	8.87e-299	-0.313422	0
FvH4_1g26710	Polyketide cyclase/dehydrase and lipid transport superfamily protein	0.606	0.787	1.89e-199	3.41e-195	-0.277572	0
FvH4_1g27200	cytochrome b6f complex subunit (petM), putative	0.23	0.691	0	0	-0.499288	0
FvH4_1g27430	polyamine oxidase 4	0.954	0.823	8.46e-213	1.52e-208	0.419315	0
FvH4_1g27720	UDP-glucose pyrophosphorylase 2	0.761	0.921	7.82e-297	1.41e-292	-0.378716	0
FvH4_1g27980	atypical CYS HIS rich thioredoxin 4	0.657	0.782	3.83e-129	6.91e-125	-0.265706	0
FvH4_1g28360	ankyrin repeat family protein / regulator of chromosome condensation (RCC1) family protein	0.653	0.366	2.03e-172	3.66e-168	0.370897	0
FvH4_1g28660	Mog1/PsbP/DUF1795-like photosystem II reaction center PsbP family protein	0.312	0.766	0	0	-0.531198	0
FvH4_1g28680	Calcium-dependent lipid-binding (CaLB domain) family protein	0.937	0.571	0	0	0.715374	0
FvH4_1g28700	dehydroascorbate reductase 1	0.725	0.935	0	0	-0.510434	0
FvH4_1g28960	dicarboxylate diiron protein, putative (Crd1)	0.77	0.976	0	0	-0.794736	0
FvH4_1g28990	Thiamine pyrophosphate dependent pyruvate decarboxylase family protein	0.985	0.905	0	0	0.696355	0
FvH4_1g29140	alpha-L-arabinofuranosidase 1	0.427	0.653	4.75e-175	8.56e-171	-0.459717	0
FvH4_1g29160	RNApolymerase sigma subunit 2	0.385	0.792	0	0	-0.484477	0
FvH4_1g29350	HIS triad family protein 3	0.739	0.494	1.68e-173	3.03e-169	0.279631	0
FvH4_1g29620	Co-chaperone GrpE family protein	0.568	0.753	6.24e-176	1.12e-171	-0.274726	0
FvH4_1g29740	Tetratricopeptide repeat (TPR)-like superfamily protein	0.31	0.69	0	0	-0.39986	0
FvH4_1g29800	NADH:cytochrome B5 reductase 1	0.936	0.779	1.2e-284	2.15e-280	0.417221	0
FvH4_1g30090	microsomal glutathione s-transferase, putative	0.99	0.854	0	0	0.926762	0
FvH4_1g30330	glutamate decarboxylase	0.178	0.003	8.96e-115	1.61e-110	0.283252	0
FvH4_1g30360	Nucleic acid-binding, OB-fold-like protein	0.87	0.942	7e-243	1.26e-238	-0.430471	0
FvH4_1g30530	cytosolic NADP+-dependent isocitrate dehydrogenase	0.775	0.398	0	0	0.626861	0
FvH4_2g00100	RmlC-like cupins superfamily protein	0.364	0.848	0	0	-0.69019	0
FvH4_2g00130	glycine-rich protein	0.305	0.608	3.18e-257	5.73e-253	-0.268531	0
FvH4_2g00340	Sucrose-phosphate synthase family protein	0.209	0.518	1.14e-243	2.06e-239	-0.25357	0
FvH4_2g00740	Leucine-rich repeat (LRR) family protein	0.28	0.48	7.1e-109	1.28e-104	-0.269475	0
FvH4_2g00910	SNARE associated Golgi protein family	0.743	0.972	0	0	-0.806858	0
FvH4_2g00930	Defender against death (DAD family) protein	0.808	0.544	1.75e-241	3.15e-237	0.329878	0
FvH4_2g01160	farnesylated protein 6	0.356	0.483	2.1e-46	3.79e-42	-0.282083	0
FvH4_2g01340	Senescence/dehydration-associated protein-related	0.766	0.787	7.43e-33	1.34e-28	-0.298657	0
FvH4_2g01480	Major facilitator superfamily protein	0.548	0.28	1.5e-110	2.71e-106	0.356928	0
FvH4_2g01580	glycine-rich protein 2B	0.396	0.635	2.42e-188	4.35e-184	-0.304595	0
FvH4_2g01600	Chaperone DnaJ-domain superfamily protein	0.116	0.497	0	0	-0.942486	0
FvH4_2g01940	rotamase CYP 3	0.922	0.956	2.12e-183	3.82e-179	-0.311077	0
FvH4_2g02030	triosephosphate isomerase	0.749	0.915	2.08e-300	3.75e-296	-0.436901	0
FvH4_2g02210	Calcium-binding EF-hand family protein	0.986	0.922	2.19e-222	3.94e-218	0.461767	0
FvH4_2g02330	NAD(P)-linked oxidoreductase superfamily protein	0.283	0.573	2.2e-219	3.95e-215	-0.260068	0
FvH4_2g02490	peroxisomal NAD-malate dehydrogenase 1	0.393	0.814	0	0	-0.473898	0
FvH4_2g02700	Pyridoxal phosphate (PLP)-dependent transferases superfamily protein	0.61	0.81	2.93e-259	5.27e-255	-0.382509	0
FvH4_2g03320	ethylene-dependent gravitropism-deficient and yellow-green-like 3	0.101	0.586	0	0	-0.439468	0
FvH4_2g03510	F-box/RNI-like superfamily protein	0.719	0.233	0	0	0.720354	0
FvH4_2g03520	Uncharacterised conserved protein UCP031279	0.579	0.042	0	0	0.978785	0
FvH4_2g03580	magnesium transporter 4	0.537	0.815	3.96e-300	7.13e-296	-0.426743	0
FvH4_2g03720	proline-rich family protein	0.991	0.955	0	0	0.648334	0
FvH4_2g03940	Leucine-rich repeat (LRR) family protein	0.938	0.74	8.15e-300	1.47e-295	0.425547	0
FvH4_2g03950	Peroxisomal membrane 22 kDa (Mpv17/PMP22) family protein	0.568	0.529	0.0381342	1	-0.337122	0
FvH4_2g04150	CLP protease proteolytic subunit 1	0.703	0.895	0	0	-0.443073	0
FvH4_2g04580	NAD(P)-binding Rossmann-fold superfamily protein	0.104	0.389	9.2e-264	1.66e-259	-0.665152	0
FvH4_2g04600	SWIB/MDM2 domain superfamily protein	0.407	0.804	0	0	-0.537496	0
FvH4_2g05310	D-3-phosphoglycerate dehydrogenase	0.995	0.967	0	0	0.632534	0
FvH4_2g05330	ADP-ribosylation factor A1F	0.822	0.977	0	0	-0.814551	0
FvH4_2g05380	Cyclase family protein	0.605	0.737	1.26e-111	2.28e-107	-0.265611	0
FvH4_2g05690	UDP-glucosyl transferase 73B5	0.895	0.983	0	0	-0.819319	0
FvH4_2g05780	S-adenosyl-L-methionine-dependent methyltransferases superfamily protein	0.555	0.079	0	0	0.480964	0
FvH4_2g05960	nitrite reductase 1	0.192	0.453	2.5e-197	4.51e-193	-0.293869	0
FvH4_2g06190	PLANT CADMIUM RESISTANCE 2	0.485	0.009	0	0	0.564614	0
FvH4_2g06380	presequence protease 1	0.799	0.881	6.01e-148	1.08e-143	-0.262847	0
FvH4_2g06430	alpha/beta-Hydrolases superfamily protein	0.368	0.037	1.65e-228	2.97e-224	0.473984	0
FvH4_2g06450	alpha/beta-Hydrolases superfamily protein	0.556	0.286	3.12e-142	5.63e-138	0.27743	0
FvH4_2g06660	RNA-binding protein 47B	0.99	0.969	9.79e-222	1.76e-217	0.307686	0
FvH4_2g06670	Protein of unknown function (DUF1645)	0.642	0.12	0	0	0.734216	0
FvH4_2g07080	2-oxoglutarate (2OG) and Fe(II)-dependent oxygenase superfamily protein	0.826	0.692	6.09e-88	1.1e-83	0.293342	0
FvH4_2g07110	maternal effect embryo arrest 14	0.335	0.495	3.21e-79	5.79e-75	-0.287418	0
FvH4_2g07330	cytochrome b6f complex subunit (petM), putative	0.569	0.95	0	0	-0.940643	0
FvH4_2g07430		0.861	0.37	0	0	1.11453	0
FvH4_2g07770	hemoglobin 1	0.086	0.377	8.88e-302	1.6e-297	-0.338127	0
FvH4_2g07930	4-hydroxy-3-methylbut-2-enyl diphosphate reductase	0.667	0.814	3.72e-153	6.7e-149	-0.261707	0
FvH4_2g08100	Protein of unknown function (DUF677)	0.602	0.405	1.1e-60	1.98e-56	0.377879	0
FvH4_2g08440	Undecaprenyl pyrophosphate synthetase family protein	0.189	0.627	0	0	-0.3756	0
FvH4_2g08630	RAB GTPase homolog G3F	0.898	0.938	1.59e-134	2.87e-130	-0.271989	0
FvH4_2g08880	cold, circadian rhythm, and rna binding 2	0.916	0.929	3.43e-31	6.18e-27	-0.260851	0
FvH4_2g08920		0.933	0.734	8.86e-238	1.6e-233	0.537187	0
FvH4_2g09920	purple acid phosphatase 10	0.971	0.919	4.82e-70	8.68e-66	0.252441	0
FvH4_2g10390	fructose-bisphosphate aldolase 2	0.929	0.996	0	0	-0.95238	0
FvH4_2g10480	NAD(P)-binding Rossmann-fold superfamily protein	0.405	0.815	0	0	-0.48125	0
FvH4_2g10730		0.932	0.836	1.01e-247	1.81e-243	0.35311	0
FvH4_2g10920	pyrophosphorylase 6	0.857	0.949	0	0	-0.424065	0
FvH4_2g11010	methionine sulfoxide reductase B 2	0.77	0.878	8.38e-197	1.51e-192	-0.290422	0
FvH4_2g11800	FK506-binding protein 12	0.842	0.942	0	0	-0.456613	0
FvH4_2g12490	ATP synthase delta-subunit gene	0.568	0.883	0	0	-0.752583	0
FvH4_2g12650	Oxidoreductase family protein	0.191	0.52	1.48e-287	2.67e-283	-0.251821	0
FvH4_2g12980	choline kinase 1	0.804	0.568	9.61e-142	1.73e-137	0.264049	0
FvH4_2g13010	Pyridoxal phosphate (PLP)-dependent transferases superfamily protein	0.764	0.434	9.72e-267	1.75e-262	0.479831	0
FvH4_2g13070	one-helix protein 2	0.597	0.941	0	0	-0.856926	0
FvH4_2g13110	Peroxidase superfamily protein	0.934	0.54	0	0	1.27039	0
FvH4_2g13300	ribosomal protein 1	0.953	0.959	1.33e-107	2.39e-103	-0.251292	0
FvH4_2g13410		0.177	0.418	2.45e-172	4.41e-168	-0.333112	0
FvH4_2g13890	Inositol monophosphatase family protein	0.546	0.955	0	0	-0.932166	0
FvH4_2g13900	Ribosomal S17 family protein	0.609	0.877	0	0	-0.567728	0
FvH4_2g13930	CLP protease proteolytic subunit 6	0.764	0.881	1.94e-285	3.49e-281	-0.42443	0
FvH4_2g14220		0.456	0.059	1.17e-292	2.12e-288	0.882796	0
FvH4_2g14790	Exostosin family protein	0.207	0.511	1.14e-242	2.05e-238	-0.256922	0
FvH4_2g14900	Thioredoxin superfamily protein	0.723	0.986	0	0	-1.38349	0
FvH4_2g15070		0.621	0.169	0	0	0.481522	0
FvH4_2g15440	plasma membrane intrinsic protein 3	0.653	0.892	0	0	-0.650769	0
FvH4_2g15540	Splicing factor, CC1-like	0.923	0.79	3.94e-210	7.09e-206	0.490042	0
FvH4_2g15570	Protein phosphatase 2C family protein	0.972	0.895	3.76e-278	6.77e-274	0.375129	0
FvH4_2g16000	SKU5 similar 5	0.473	0.092	3e-271	5.41e-267	0.499671	0
FvH4_2g16360	NAD(P)-binding Rossmann-fold superfamily protein	0.409	0.84	0	0	-0.650719	0
FvH4_2g16840	RING/U-box superfamily protein	0.404	0.205	3.27e-73	5.88e-69	0.257437	0
FvH4_2g17080	hydroxy methylglutaryl CoA reductase 1	0.644	0.089	0	0	1.02323	0
FvH4_2g17090	hydroxy methylglutaryl CoA reductase 1	0.91	0.231	0	0	1.40992	0
FvH4_2g17100	hydroxy methylglutaryl CoA reductase 1	0.531	0.041	0	0	0.387675	0
FvH4_2g17270	ankyrin repeat-containing 2B	0.939	0.961	3.03e-248	5.45e-244	-0.320774	0
FvH4_2g17440	BAK1-interacting receptor-like kinase 1	0.309	0.559	9.94e-167	1.79e-162	-0.253957	0
FvH4_2g17620	ARF-GAP domain 11	0.893	0.621	1.63e-220	2.93e-216	0.465345	0
FvH4_2g17820	Bifunctional inhibitor/lipid-transfer protein/seed storage 2S albumin superfamily protein	0.023	0.337	0	0	-0.304522	0
FvH4_2g17830	Bifunctional inhibitor/lipid-transfer protein/seed storage 2S albumin superfamily protein	0.067	0.637	0	0	-0.97215	0
FvH4_2g18030	Ribosomal protein L32e	0.971	0.981	1.52e-134	2.74e-130	-0.285859	0
FvH4_2g18040	AGC (cAMP-dependent, cGMP-dependent and protein kinase C) kinase family protein	0.495	0.166	2.47e-200	4.44e-196	0.352449	0
FvH4_2g18170	FK506- and rapamycin-binding protein 15 kD-2	0.79	0.423	0	0	0.512327	0
FvH4_2g18340	Oxidoreductase, zinc-binding dehydrogenase family protein	0.549	0.067	0	0	0.71395	0
FvH4_2g18770	small ubiquitin-like modifier 2	0.669	0.803	5.18e-105	9.33e-101	-0.562705	0
FvH4_2g19040	cytochrome B5 isoform B	0.476	0.217	1.31e-140	2.37e-136	0.257128	0
FvH4_2g19960	photosystem I subunit E-2	0.987	0.999	0	0	-1.20346	0
FvH4_2g19990	plastid transcriptionally active 4	0.696	0.922	0	0	-0.543096	0
FvH4_2g20070	glutathione S-transferase TAU 8	0.723	0.356	1.94e-232	3.5e-228	0.553307	0
FvH4_2g20090	glutathione S-transferase TAU 8	0.969	0.95	2.37e-32	4.28e-28	-0.369415	0
FvH4_2g20230	RmlC-like cupins superfamily protein	0.747	0.501	2.45e-173	4.41e-169	0.437718	0
FvH4_2g20240	GroES-like zinc-binding dehydrogenase family protein	0.668	0.884	0	0	-0.41471	0
FvH4_2g20470	photosystem II reaction center PSB28 protein	0.262	0.658	0	0	-0.429689	0
FvH4_2g20480	Haem oxygenase-like, multi-helical	0.498	0.243	8.44e-121	1.52e-116	0.278886	0
FvH4_2g20670	Ribosomal protein L14p/L23e family protein	0.418	0.709	3.69e-290	6.64e-286	-0.390822	0
FvH4_2g21340	Ribosomal protein L10 family protein	0.367	0.858	0	0	-0.742471	0
FvH4_2g21520	actin depolymerizing factor 6	0.826	0.936	9e-272	1.62e-267	-0.434461	0
FvH4_2g21540	phosphate transporter 1;7	0.83	0.907	2.5e-185	4.5e-181	-0.449185	0
FvH4_2g21560	Integrase-type DNA-binding superfamily protein	0.29	0.063	1.09e-126	1.95e-122	0.307518	0
FvH4_2g22110		0.322	0	5.57e-240	1e-235	0.544713	0
FvH4_2g22140		0.348	0.01	7.81e-251	1.41e-246	0.593378	0
FvH4_2g22280	winged-helix DNA-binding transcription factor family protein	0.623	0.804	2.89e-158	5.21e-154	-0.784535	0
FvH4_2g22470	photosystem II reaction center W	0.959	0.996	0	0	-1.21746	0
FvH4_2g22490	glutathione reductase	0.997	0.982	0	0	0.484284	0
FvH4_2g22500	alpha/beta-Hydrolases superfamily protein	0.762	0.258	0	0	0.897306	0
FvH4_2g22770	Protein of unknown function (DUF506)	0.481	0.756	3.64e-229	6.56e-225	-0.621609	0
FvH4_2g22850	S-adenosyl-L-methionine-dependent methyltransferases superfamily protein	0.753	0.96	0	0	-0.702666	0
FvH4_2g22870	calmodulin 8	0.708	0.223	0	0	0.629575	0
FvH4_2g23100	sulfate transporter 3;1	0.766	0.571	4.56e-70	8.21e-66	0.328446	0
FvH4_2g23500	ribosome recycling factor, chloroplast precursor	0.437	0.908	0	0	-0.739599	0
FvH4_2g23570	chloroplast stem-loop binding protein of 41 kDa	0.559	0.915	0	0	-0.664131	0
FvH4_2g23780	Eukaryotic aspartyl protease family protein	0.953	0.399	0	0	2.12595	0
FvH4_2g23800	Phenazine biosynthesis PhzC/PhzF protein	0.74	0.254	0	0	0.649902	0
FvH4_2g24110	oxidoreductase, 2OG-Fe(II) oxygenase family protein	0.857	0.338	0	0	0.766112	0
FvH4_2g25200		0.977	0.88	4.68e-163	8.43e-159	0.559786	0
FvH4_2g25340	tetratricopeptide repeat (TPR)-containing protein	0.407	0.724	1.28e-307	2.31e-303	-0.315643	0
FvH4_2g25400	TSPO(outer membrane tryptophan-rich sensory protein)-related	0.317	0.739	0	0	-0.855641	0
FvH4_2g25790	photolyase/blue-light receptor 2	0.573	0.867	0	0	-0.563546	0
FvH4_2g25860	senescence-associated gene 21	1	0.999	8.29e-124	1.49e-119	0.309996	0
FvH4_2g25920	ribosomal protein L18	0.959	0.966	1.46e-105	2.62e-101	-0.271129	0
FvH4_2g25930	alpha/beta-Hydrolases superfamily protein	0.945	0.841	2.3e-189	4.14e-185	0.295124	0
FvH4_2g25960	Plant invertase/pectin methylesterase inhibitor superfamily	0.651	0.129	0	0	1.37536	0
FvH4_2g26080	Integrase-type DNA-binding superfamily protein	0.572	0.675	1.07e-57	1.94e-53	-0.321173	0
FvH4_2g26160	P-loop nucleoside triphosphate hydrolases superfamily protein with CH (Calponin Homology) domain	0.767	0.044	0	0	1.5213	0
FvH4_2g26180	Ribosomal protein S13/S18 family	0.735	0.98	0	0	-1.06923	0
FvH4_2g26460	glycine-rich protein	0.962	0.869	0	0	0.425568	0
FvH4_2g26970	Chlorophyll A-B binding family protein	0.935	0.998	0	0	-1.03603	0
FvH4_2g27160	IAA-leucine resistant (ILR)-like gene 6	0.89	0.638	1.82e-194	3.28e-190	0.308932	0
FvH4_2g27170	Aldolase superfamily protein	0.802	0.91	0	0	-0.396087	0
FvH4_2g27180	response regulator 9	0.464	0.62	4.19e-72	7.55e-68	-0.327451	0
FvH4_2g27200	PDI-like 1-2	0.846	0.497	0	0	0.695327	0
FvH4_2g27340	thylakoidal ascorbate peroxidase	0.851	0.922	2.01e-275	3.61e-271	-0.370413	0
FvH4_2g27430	NAC (No Apical Meristem) domain transcriptional regulator superfamily protein	0.999	0.983	0	0	0.555651	0
FvH4_2g28380		0.552	0.207	6.27e-217	1.13e-212	0.38053	0
FvH4_2g28960	Nucleotide/sugar transporter family protein	0.85	0.987	0	0	-1.07922	0
FvH4_2g29200	DnaJ/Hsp40 cysteine-rich domain superfamily protein	0.226	0.691	0	0	-0.428486	0
FvH4_2g29670	RAN GTPase 3	0.9	0.951	1.52e-223	2.75e-219	-0.368649	0
FvH4_2g29860		0.932	0.765	5.81e-235	1.05e-230	0.614361	0
FvH4_2g30090	2Fe-2S ferredoxin-like superfamily protein	0.371	0.793	0	0	-0.485416	0
FvH4_2g30170	Mog1/PsbP/DUF1795-like photosystem II reaction center PsbP family protein	0.367	0.647	9.48e-214	1.71e-209	-0.271085	0
FvH4_2g30680	Plastid-lipid associated protein PAP / fibrillin family protein	0.653	0.927	0	0	-0.651217	0
FvH4_2g30890		0.523	0.759	4.89e-201	8.82e-197	-0.466078	0
FvH4_2g30980		0.203	0.556	0	0	-0.283176	0
FvH4_2g31130	Chaperone DnaJ-domain superfamily protein	0.125	0.53	0	0	-0.292602	0
FvH4_2g31210	photosystem II subunit X	0.877	0.974	0	0	-0.887227	0
FvH4_2g31370	17.6 kDa class II heat shock protein	0.473	0.963	0	0	-1.34947	0
FvH4_2g31570	homolog of carrot EP3-3 chitinase	0.972	0.488	0	0	1.53936	0
FvH4_2g31610	Putative lysine decarboxylase family protein	0.181	0.575	0	0	-0.291407	0
FvH4_2g31940	glycine decarboxylase P-protein 1	0.822	0.961	0	0	-0.568643	0
FvH4_2g32230	arabinogalactan protein 15	0.733	0.402	8.03e-220	1.45e-215	0.477709	0
FvH4_2g32240		0.572	0.654	1.47e-68	2.64e-64	-0.287415	0
FvH4_2g32330	SNF7 family protein	0.979	0.894	7.64e-217	1.38e-212	0.323079	0
FvH4_2g32430	branched-chain amino acid transaminase 2	0.62	0.801	6.51e-231	1.17e-226	-0.500743	0
FvH4_2g32650		0.486	0.815	0	0	-0.411884	0
FvH4_2g32930	NADH-ubiquinone oxidoreductase-related	0.64	0.814	1.2e-225	2.17e-221	-0.338193	0
FvH4_2g33240	adenine phosphoribosyl transferase 1	0.747	0.398	2.13e-301	3.84e-297	0.449299	0
FvH4_2g33320	acyl-CoA-binding domain 3	0.694	0.357	8.69e-223	1.57e-218	0.278946	0
FvH4_2g33680		0.746	0.264	0	0	1.18037	0
FvH4_2g33710		0.832	0.629	5.6e-125	1.01e-120	0.54418	0
FvH4_2g33780		0.662	0.817	3.29e-166	5.93e-162	-0.534463	0
FvH4_2g33910	Granulin repeat cysteine protease family protein	0.949	0.762	0	0	0.715036	0
FvH4_2g33990	SPla/RYanodine receptor (SPRY) domain-containing protein	0.446	0.042	2.82e-304	5.09e-300	0.384843	0
FvH4_2g34340	Protein of unknown function (DUF3223)	0.314	0.647	2.01e-290	3.62e-286	-0.301372	0
FvH4_2g34470	Vacuolar import/degradation, Vid27-related protein	0.35	0.749	0	0	-0.446461	0
FvH4_2g34490	Tic22-like family protein	0.347	0.637	1.94e-234	3.49e-230	-0.267692	0
FvH4_2g34880		0.376	0.773	0	0	-0.4775	0
FvH4_2g34940	Protein of unknown function (DUF1645)	0.953	0.596	0	0	0.986603	0
FvH4_2g35140	Tetratricopeptide repeat (TPR)-like superfamily protein	0.389	0.686	9.02e-272	1.63e-267	-0.325046	0
FvH4_2g35330	NADP-malic enzyme 3	0.8	0.509	6.53e-226	1.18e-221	0.471388	0
FvH4_2g36280		0.237	0.013	2.39e-147	4.31e-143	0.281511	0
FvH4_2g36490	ChaC-like family protein	0.964	0.974	3.07e-83	5.53e-79	-0.327277	0
FvH4_2g36730	WRKY DNA-binding protein 11	0.895	0.791	9.97e-112	1.8e-107	0.35256	0
FvH4_2g36880	H(+)-ATPase 5	0.901	0.664	2.14e-213	3.86e-209	0.557135	0
FvH4_2g37310	Small nuclear ribonucleoprotein family protein	0.627	0.771	2.67e-153	4.81e-149	-0.264761	0
FvH4_2g37530		0.469	0.699	1.25e-187	2.26e-183	-0.293519	0
FvH4_2g37610	FtsH extracellular protease family	0.795	0.951	0	0	-0.498473	0
FvH4_2g37690	cold-regulated 47	0.988	0.981	7.74e-115	1.39e-110	-0.703356	0
FvH4_2g37800	enoyl-CoA hydratase 2	0.852	0.552	0	0	0.413253	0
FvH4_2g37890	Cupredoxin superfamily protein	0.47	0.912	0	0	-1.09907	0
FvH4_2g38300	Chaperone protein htpG family protein	0.95	0.733	0	0	1.05443	0
FvH4_2g38340	Chaperone DnaJ-domain superfamily protein	0.712	0.889	0	0	-1.10681	0
FvH4_2g38470	ER lumen protein retaining receptor family protein	0.669	0.344	4.82e-208	8.68e-204	0.36086	0
FvH4_2g38630	DnaJ/Hsp40 cysteine-rich domain superfamily protein	0.466	0.892	0	0	-0.645161	0
FvH4_2g38930	Transcription initiation factor IIF, beta subunit	0.887	0.728	2.51e-177	4.52e-173	0.25505	0
FvH4_2g39140		0.524	0.216	7.12e-161	1.28e-156	0.422423	0
FvH4_2g39210	thioredoxin H-type 1	1	1	0	0	0.437977	0
FvH4_2g39490	Ribosomal protein L31	0.687	0.975	0	0	-1.02442	0
FvH4_2g40350	GNS1/SUR4 membrane protein family	0.424	0.07	3.06e-238	5.51e-234	0.314456	0
FvH4_2g40410	inositol polyphosphate 5-phosphatase 11	0.463	0.045	0	0	0.706444	0
FvH4_2g40470	IBR domain-containing protein	0.253	0.521	8.25e-195	1.49e-190	-0.29424	0
FvH4_2g40480	Uncharacterised protein family (UPF0114)	0.529	0.234	3.45e-157	6.22e-153	0.467692	0
FvH4_2g40880	Glycosyl hydrolase family protein with chitinase insertion domain	0.606	0.096	0	0	1.07648	0
FvH4_2g40940	Microsomal signal peptidase 25 kDa subunit (SPC25)	0.787	0.454	1.02e-259	1.84e-255	0.344568	0
FvH4_2g40990	stromal cell-derived factor 2-like protein precursor	0.942	0.643	0	0	0.883042	0
FvH4_2g41160	Uncharacterised BCR, YbaB family COG0718	0.685	0.899	0	0	-0.447645	0
FvH4_2g41210	glutathione peroxidase 1	0.759	0.942	0	0	-0.633847	0
FvH4_2g41260	Cobalamin-independent synthase family protein	0.748	0.562	2.17e-109	3.91e-105	0.300739	0
FvH4_3g00160	seed imbibition 2	0.268	0.652	0	0	-0.314065	0
FvH4_3g00300	oxidoreductase, 2OG-Fe(II) oxygenase family protein	0.943	0.852	3.65e-174	6.58e-170	0.36978	0
FvH4_3g00420	Heavy metal transport/detoxification superfamily protein	0.338	0.7	0	0	-0.379635	0
FvH4_3g00780	Auxin-responsive family protein	0.996	0.984	1.58e-297	2.84e-293	0.484558	0
FvH4_3g00790	Mo25 family protein	0.666	0.903	0	0	-0.553533	0
FvH4_3g00830	Cystatin/monellin superfamily protein	0.41	0.848	0	0	-0.659403	0
FvH4_3g00890	tonoplast dicarboxylate transporter	0.909	0.729	7.37e-175	1.33e-170	0.382418	0
FvH4_3g01040	NAD(P)-binding Rossmann-fold superfamily protein	0.858	0.246	0	0	1.44531	0
FvH4_3g01510		0.598	0.707	5.57e-93	1e-88	-0.261789	0
FvH4_3g01530	ERD (early-responsive to dehydration stress) family protein	0.608	0.72	9.08e-70	1.64e-65	-0.285725	0
FvH4_3g01700	WRKY family transcription factor	0.955	0.827	7.69e-264	1.39e-259	0.567992	0
FvH4_3g01780	S-adenosyl-L-methionine-dependent methyltransferases superfamily protein	0.932	0.681	2.12e-290	3.82e-286	0.508943	0
FvH4_3g01810	F-box family protein with a domain of unknown function (DUF295)	0.353	0.02	7.27e-240	1.31e-235	0.719013	0
FvH4_3g01820	Glycine cleavage T-protein family	0.81	0.983	0	0	-1.05604	0
FvH4_3g01920	glyoxalase I homolog	0.676	0.908	2.5e-261	4.5e-257	-0.402311	0
FvH4_3g02220		0.714	0.236	0	0	0.638527	0
FvH4_3g02770	cysteine-rich RLK (RECEPTOR-like protein kinase) 25	0.464	0.108	1.01e-225	1.82e-221	0.267979	0
FvH4_3g02910	basic helix-loop-helix (bHLH) DNA-binding superfamily protein	0.951	0.974	3.33e-254	6e-250	-0.340128	0
FvH4_3g02920	photosystem II subunit Q-2	0.911	0.997	0	0	-1.46743	0
FvH4_3g03210	flavodoxin-like quinone reductase 1	0.739	0.28	0	0	0.71515	0
FvH4_3g03400	lysine decarboxylase family protein	0.367	0.621	8.06e-159	1.45e-154	-0.305285	0
FvH4_3g03670	PLAC8 family protein	0.242	0.579	9.4e-291	1.69e-286	-0.344278	0
FvH4_3g03880	PapD-like superfamily protein	0.911	0.75	1.08e-165	1.94e-161	0.252964	0
FvH4_3g03900	sugar transporter 1	0.715	0.415	6.76e-130	1.22e-125	0.251834	0
FvH4_3g03960	NAD(P)H dehydrogenase B2	0.683	0.441	2.73e-106	4.91e-102	0.261781	0
FvH4_3g04440	secretory carrier 3	0.979	0.929	4.43e-209	7.98e-205	0.280362	0
FvH4_3g04670		0.998	0.826	0	0	1.36315	0
FvH4_3g04680		0.36	0.161	7.79e-92	1.4e-87	0.37407	0
FvH4_3g04880	Aluminium induced protein with YGL and LRDR motifs	0.981	0.998	0	0	-0.696626	0
FvH4_3g04960	alpha/beta-Hydrolases superfamily protein	0.263	0.015	7.71e-166	1.39e-161	0.442553	0
FvH4_3g04980	Early-responsive to dehydration stress protein (ERD4)	0.31	0.8	0	0	-0.954793	0
FvH4_3g05020	Remorin family protein	0.824	0.852	7.73e-148	1.39e-143	-0.393129	0
FvH4_3g05030		0.542	0.043	0	0	0.606857	0
FvH4_3g05230	F-box family protein	0.741	0.861	1.08e-189	1.94e-185	-0.435408	0
FvH4_3g05290	DEGP protease 5	0.178	0.538	0	0	-0.266911	0
FvH4_3g05370	jasmonate-zim-domain protein 8	0.801	0.421	0	0	0.931898	0
FvH4_3g05730	Ribosomal protein S11 family protein	0.617	0.754	2e-123	3.6e-119	-0.261163	0
FvH4_3g05850	NAD(P)-binding Rossmann-fold superfamily protein	0.831	0.934	7.54e-248	1.36e-243	-0.363157	0
FvH4_3g05890		0.182	0.541	0	0	-0.330583	0
FvH4_3g05950	pathogenesis-related 4	0.76	0.055	0	0	1.81818	0
FvH4_3g06110	photosystem II light harvesting complex gene B1B2	0.307	0.759	0	0	-0.897687	0
FvH4_3g06120	light-harvesting chlorophyll-protein complex II subunit B1	0.419	0.892	0	0	-1.29429	0
FvH4_3g06200	WRKY DNA-binding protein 28	0.317	0.041	1.46e-177	2.63e-173	0.267437	0
FvH4_3g06340	cold regulated 314 thylakoid membrane 2	0.589	0.907	0	0	-0.641878	0
FvH4_3g06740	Integrin-linked protein kinase family	0.995	0.983	0	0	0.491778	0
FvH4_3g06750	RNA ligase/cyclic nucleotide phosphodiesterase family protein	0.737	0.512	1.43e-114	2.58e-110	0.259613	0
FvH4_3g07300		0.859	0.858	1.29e-24	2.33e-20	-0.366402	0
FvH4_3g07310	NAD(P)-binding Rossmann-fold superfamily protein	0.431	0.706	2.82e-222	5.08e-218	-0.282502	0
FvH4_3g07360	WRKY DNA-binding protein 65	0.692	0.408	1.66e-159	2.99e-155	0.2686	0
FvH4_3g07980	Ribosomal protein L34	0.514	0.965	0	0	-1.13016	0
FvH4_3g08130	P-loop containing nucleoside triphosphate hydrolases superfamily protein	0.302	0.603	1.57e-254	2.83e-250	-0.30061	0
FvH4_3g08290	ethylene responsive element binding factor 2	0.686	0.169	0	0	0.558887	0
FvH4_3g08470	Thioredoxin superfamily protein	0.934	0.896	1.99e-30	3.59e-26	-0.279375	0
FvH4_3g08560	Glucose-6-phosphate/phosphate translocator-related	0.823	0.98	0	0	-0.823291	0
FvH4_3g08710	Drought-responsive family protein	0.887	0.647	1.05e-282	1.9e-278	0.374885	0
FvH4_3g08830	dormancy-associated protein-like 1	0.529	0.716	9.08e-104	1.64e-99	-0.402233	0
FvH4_3g08950	Late embryogenesis abundant protein (LEA) family protein	0.109	0.302	1.39e-135	2.5e-131	-0.420739	0
FvH4_3g08970	Ribosomal protein S5 family protein	0.47	0.903	0	0	-0.816204	0
FvH4_3g09070	Protein of unknown function (DUF506)	0.523	0.728	2.7e-156	4.85e-152	-0.629206	0
FvH4_3g09330	RING membrane-anchor 1	0.315	0.615	4.71e-236	8.48e-232	-0.460755	0
FvH4_3g09680	photosystem I subunit K	0.826	0.986	0	0	-1.48038	0
FvH4_3g09780	UDP-glucosyl transferase 73B3	0.354	0.654	8.45e-241	1.52e-236	-0.758095	0
FvH4_3g09930	amino acid transporter 1	0.897	0.427	0	0	0.787711	0
FvH4_3g10950		0.454	0.112	1.18e-210	2.12e-206	0.347385	0
FvH4_3g11210	CLP protease P4	0.517	0.799	0	0	-0.420853	0
FvH4_3g11300	FAD-binding Berberine family protein	0.638	0.496	7.38e-44	1.33e-39	0.252936	0
FvH4_3g11800	photosystem I subunit F	0.786	0.99	0	0	-1.57202	0
FvH4_3g11860	NAC domain containing protein 42	0.545	0.021	0	0	0.886542	0
FvH4_3g12030	SBP (S-ribonuclease binding protein) family protein	0.858	0.528	8.91e-185	1.6e-180	0.338206	0
FvH4_3g12190		0.862	0.172	0	0	1.21744	0
FvH4_3g12220	Cytochrome c	0.208	0.74	0	0	-0.480481	0
FvH4_3g12250	Glutathione S-transferase family protein	0.482	0.246	2.38e-99	4.29e-95	0.263952	0
FvH4_3g12490	short-chain dehydrogenase-reductase B	0.989	0.953	0	0	0.49746	0
FvH4_3g12680	phenylalanyl-tRNA synthetase class IIc family protein	0.469	0.695	3.67e-189	6.61e-185	-0.258616	0
FvH4_3g12720	VQ motif-containing protein	0.547	0.138	1.31e-281	2.36e-277	0.459149	0
FvH4_3g12780	phosphorylcholine cytidylyltransferase	0.908	0.729	2.3e-184	4.15e-180	0.362499	0
FvH4_3g12850	allantoate amidohydrolase	0.812	0.256	0	0	0.723765	0
FvH4_3g13210	FK506-binding protein 13	0.443	0.849	0	0	-0.539973	0
FvH4_3g13340		0.172	0.584	0	0	-0.313936	0
FvH4_3g14540	Uncharacterized conserved protein (DUF2358)	0.946	0.87	4.1e-135	7.38e-131	0.393988	0
FvH4_3g14640	glyceraldehyde-3-phosphate dehydrogenase of plastid 1	0.432	0.023	0	0	0.336088	0
FvH4_3g15380	sedoheptulose-bisphosphatase	0.575	0.879	0	0	-0.5283	0
FvH4_3g16050	photosystem II subunit R	0.996	1	0	0	-1.16335	0
FvH4_3g16100	Translation initiation factor 2, small GTP-binding protein	0.267	0.714	0	0	-0.467599	0
FvH4_3g16250	glutathione S-transferase TAU 19	1	1	0	0	0.351142	0
FvH4_3g16360	glutathione S-transferase TAU 19	0.79	0.347	0	0	0.818185	0
FvH4_3g16520	Aldolase-type TIM barrel family protein	0.924	0.996	0	0	-1.28168	0
FvH4_3g16620	VQ motif-containing protein	0.521	0.304	1.37e-79	2.46e-75	0.388299	0
FvH4_3g16830	SOUL heme-binding family protein	0.377	0.628	9.57e-163	1.72e-158	-0.253489	0
FvH4_3g17050	light harvesting complex of photosystem II 5	0.905	0.995	0	0	-1.38369	0
FvH4_3g17270		0.364	0.789	0	0	-0.510039	0
FvH4_3g17320	dehydrin family protein	0.817	0.95	0	0	-0.934879	0
FvH4_3g17480	Kunitz family trypsin and protease inhibitor protein	0.544	0.324	8.65e-86	1.56e-81	0.832698	0
FvH4_3g17500		0.53	0.16	2.28e-244	4.11e-240	1.12443	0
FvH4_3g17780	Ribosomal protein L13 family protein	0.577	0.951	0	0	-0.875285	0
FvH4_3g17850	Leucine-rich repeat transmembrane protein kinase	0.517	0.192	1.13e-201	2.04e-197	0.295564	0
FvH4_3g18050		0.527	0.009	0	0	1.27792	0
FvH4_3g18150	SecY protein transport family protein	0.992	0.983	2.6e-142	4.69e-138	0.296572	0
FvH4_3g18430	phosphoenolpyruvate carboxylase 1	0.476	0.109	1.22e-256	2.19e-252	0.397504	0
FvH4_3g18670	Lactate/malate dehydrogenase family protein	0.874	0.725	4.46e-185	8.04e-181	0.326539	0
FvH4_3g18790	sodium/calcium exchanger family protein / calcium-binding EF hand family protein	0.441	0	0	0	0.460758	0
FvH4_3g19430	chloroplast 30S ribosomal protein S20, putative	0.522	0.958	0	0	-1.09811	0
FvH4_3g19850	Ribosomal protein L2 family	0.888	0.934	3.58e-155	6.45e-151	-0.33138	0
FvH4_3g19910	Core-2/I-branching beta-1,6-N-acetylglucosaminyltransferase family protein	0.866	0.641	3.68e-239	6.62e-235	0.415186	0
FvH4_3g20030	metallothionein 3	0.987	0.895	2.54e-113	4.58e-109	0.491166	0
FvH4_3g20140	thioredoxin M-type 4	0.979	0.989	3.46e-216	6.24e-212	-0.304464	0
FvH4_3g20170	Dynein light chain type 1 family protein	0.68	0.106	0	0	0.541889	0
FvH4_3g20550	CBS domain-containing protein	0.967	0.651	0	0	1.09569	0
FvH4_3g20560	Aluminium induced protein with YGL and LRDR motifs	0.901	0.773	3.67e-106	6.6e-102	0.441549	0
FvH4_3g20600	protochlorophyllide oxidoreductase A	0.543	0.955	0	0	-1.196	0
FvH4_3g20710		0.668	0.318	4.37e-194	7.87e-190	0.430481	0
FvH4_3g20720	Peroxisomal membrane 22 kDa (Mpv17/PMP22) family protein	0.91	0.971	2.02e-223	3.63e-219	-0.34027	0
FvH4_3g20740	Cyclophilin-like peptidyl-prolyl cis-trans isomerase family protein	0.545	0.819	0	0	-0.410706	0
FvH4_3g20940	cytochrome c biogenesis protein family	0.357	0.637	2.4e-213	4.33e-209	-0.251328	0
FvH4_3g21020	light-harvesting chlorophyll B-binding protein 3	0.491	0.893	0	0	-1.15055	0
FvH4_3g21080	Photosystem I, PsaA/PsaB protein	0.831	0.912	2.36e-193	4.25e-189	-0.297496	0
FvH4_3g21090		0.987	0.99	1.13e-190	2.03e-186	-0.324668	0
FvH4_3g21140	diacylglycerol kinase 5	0.863	0.423	0	0	0.698185	0
FvH4_3g21400	S-locus lectin protein kinase family protein	0.435	0.565	2.56e-71	4.61e-67	-0.250225	0
FvH4_3g21430	Quinone reductase family protein	0.987	0.918	0	0	0.718078	0
FvH4_3g21470	plastid developmental protein DAG, putative	0.326	0.775	0	0	-0.489454	0
FvH4_3g21510	Uncharacterised conserved protein (UCP012943)	0.895	0.917	9.35e-128	1.68e-123	-0.261708	0
FvH4_3g21580	GRAS family transcription factor	0.986	0.99	8.23e-105	1.48e-100	-0.284043	0
FvH4_3g21600	Translation protein SH3-like family protein	0.512	0.961	0	0	-1.04481	0
FvH4_3g21650	histone H2A 2	0.988	0.995	4.14e-233	7.46e-229	-0.521419	0
FvH4_3g21940	thiazole biosynthetic enzyme, chloroplast (ARA6) (THI1) (THI4)	0.582	0.931	0	0	-0.885985	0
FvH4_3g22120		0.511	0.791	0	0	-0.369455	0
FvH4_3g22190	Ankyrin repeat family protein	0.277	0.854	0	0	-0.711989	0
FvH4_3g22370	Major facilitator superfamily protein	0.872	0.609	2.62e-287	4.71e-283	0.44895	0
FvH4_3g22450	Transmembrane proteins 14C	0.785	0.439	0	0	0.434156	0
FvH4_3g22530	RNA-binding (RRM/RBD/RNP motifs) family protein	0.793	0.573	9.05e-158	1.63e-153	0.258207	0
FvH4_3g22680	endoribonuclease L-PSP family protein	0.728	0.851	2.07e-187	3.73e-183	-0.287075	0
FvH4_3g22740	Translation initiation factor SUI1 family protein	0.779	0.88	5.89e-180	1.06e-175	-0.546229	0
FvH4_3g22890	Protein of unknown function, DUF584	0.901	0.635	1.13e-200	2.04e-196	0.500525	0
FvH4_3g23080	F-box family protein with a domain of unknown function (DUF295)	0.668	0.103	0	0	1.07246	0
FvH4_3g23100	Concanavalin A-like lectin protein kinase family protein	0.306	0	2.38e-225	4.29e-221	0.307557	0
FvH4_3g23310	mannose-1-phosphate guanylyltransferase (GDP)s;GDP-galactose:mannose-1-phosphate guanylyltransferases;GDP-galactose:glucose-1-phosphate guanylyltransferases;GDP-galactose:myoinositol-1-phosphate guanylyltransferases;glucose-1-phosphate guanylyltransferase	0.437	0.746	0	0	-0.382335	0
FvH4_3g23340	RNA-binding (RRM/RBD/RNP motifs) family protein	0.387	0.241	8.59e-45	1.55e-40	0.285989	0
FvH4_3g23390	small ubiquitin-like modifier 2	0.901	0.756	2.85e-152	5.13e-148	0.252088	0
FvH4_3g23540	trigger factor type chaperone family protein	0.218	0.582	0	0	-0.290824	0
FvH4_3g23680		0.525	0.883	0	0	-1.50408	0
FvH4_3g24520	cytochrome P450, family 94, subfamily C, polypeptide 1	0.62	0.335	8.42e-133	1.52e-128	0.2947	0
FvH4_3g24640	Tetratricopeptide repeat (TPR)-like superfamily protein	0.437	0.912	0	0	-0.823359	0
FvH4_3g24910	ferredoxin 3	0.977	0.933	1.09e-289	1.96e-285	0.53707	0
FvH4_3g24930	Glycosyl hydrolase superfamily protein	0.954	0.97	4.36e-123	7.86e-119	-0.374117	0
FvH4_3g25090	Ribosomal protein S25 family protein	0.922	0.967	0	0	-0.430882	0
FvH4_3g25110	nitrilase-like protein 1	0.521	0.717	9.12e-170	1.64e-165	-0.272664	0
FvH4_3g25480	vesicle-associated membrane protein 714	0.895	0.724	6.73e-194	1.21e-189	0.290755	0
FvH4_3g25490	lycopene cyclase	0.315	0.03	1.34e-191	2.42e-187	0.389792	0
FvH4_3g25740	F-box family protein	0.462	0.218	4.24e-117	7.64e-113	0.365453	0
FvH4_3g25770	photosystem I subunit O	0.9	0.998	0	0	-1.57321	0
FvH4_3g25980	Protein of unknown function (DUF1279)	0.269	0.622	0	0	-0.314142	0
FvH4_3g26800	Tetratricopeptide repeat (TPR)-like superfamily protein	0.8	0.934	1.7e-250	3.06e-246	-0.455613	0
FvH4_3g27180	SMAD/FHA domain-containing protein	0.433	0.797	0	0	-0.504021	0
FvH4_3g27770	pyrimidine 2	0.752	0.427	7.26e-225	1.31e-220	0.297406	0
FvH4_3g27940		0.5	0.047	0	0	0.616951	0
FvH4_3g28090	alanine:glyoxylate aminotransferase	0.861	0.996	0	0	-1.25004	0
FvH4_3g28150	NAD(P)-binding Rossmann-fold superfamily protein	0.318	0.671	0	0	-0.315835	0
FvH4_3g28210	2-oxoglutarate (2OG) and Fe(II)-dependent oxygenase superfamily protein	0.183	0.014	1.03e-102	1.85e-98	0.35226	0
FvH4_3g28280	ALBINA 1	0.385	0.748	0	0	-0.38974	0
FvH4_3g28350	Saccharopine dehydrogenase	0.21	0.57	0	0	-0.286772	0
FvH4_3g28370	Glycosyl hydrolase superfamily protein	0.479	0.005	0	0	1.05123	0
FvH4_3g28710	Photosystem II 5 kD protein	0.361	0.864	0	0	-1.11035	0
FvH4_3g28720	sulfite reductase	0.922	0.696	0	0	0.557051	0
FvH4_3g28850	Chaperonin-like RbcX protein	0.446	0.817	0	0	-0.499715	0
FvH4_3g29280	Transducin/WD40 repeat-like superfamily protein	0.766	0.886	3.16e-165	5.69e-161	-0.378797	0
FvH4_3g29500	Ribosomal protein S10p/S20e family protein	0.709	0.958	0	0	-0.815569	0
FvH4_3g29620	NAD(P)-linked oxidoreductase superfamily protein	0.629	0.913	0	0	-0.6246	0
FvH4_3g29710	pleiotropic drug resistance 6	0.763	0.875	3.29e-142	5.93e-138	-0.29012	0
FvH4_3g29740	pleiotropic drug resistance 6	0.793	0.989	0	0	-0.906588	0
FvH4_3g29760	pleiotropic drug resistance 6	0.744	0.396	1.1e-230	1.99e-226	0.369589	0
FvH4_3g29810		0.958	0.634	0	0	1.37141	0
FvH4_3g30140	Transmembrane amino acid transporter family protein	0.934	0.825	5.4e-127	9.72e-123	0.342931	0
FvH4_3g30600	ribosomal protein L9	0.543	0.946	0	0	-0.7732	0
FvH4_3g30960	lactoylglutathione lyase family protein / glyoxalase I family protein	0.781	0.897	4.53e-190	8.15e-186	-0.301747	0
FvH4_3g31030		0.72	0.16	0	0	0.529551	0
FvH4_3g31190		0.248	0.628	0	0	-0.324535	0
FvH4_3g31450	chaperonin-60alpha	0.893	0.977	0	0	-0.726495	0
FvH4_3g32220	Protein of unknown function, DUF584	0.616	0.74	1.04e-106	1.87e-102	-0.383799	0
FvH4_3g32460	4-hydroxy-3-methylbut-2-enyl diphosphate synthase	0.73	0.862	1.96e-193	3.53e-189	-0.279823	0
FvH4_3g32570	pyridoxine biosynthesis 2	0.302	0.717	0	0	-0.386775	0
FvH4_3g33640	Ribosomal protein S12/S23 family protein	0.916	0.939	2.22e-95	4e-91	-0.260101	0
FvH4_3g33910	ascorbate peroxidase 1	0.998	0.988	5.92e-148	1.07e-143	0.297231	0
FvH4_3g34560	Histone superfamily protein	0.729	0.888	1.94e-185	3.49e-181	-0.812614	0
FvH4_3g34860	DHBP synthase RibB-like alpha/beta domain;GTP cyclohydrolase II	0.521	0.81	0	0	-0.440535	0
FvH4_3g34910	Protein of unknown function (DUF1635)	0.803	0.509	7.44e-226	1.34e-221	0.438022	0
FvH4_3g34940	gamma tonoplast intrinsic protein	0.772	0.546	1.85e-113	3.33e-109	0.785765	0
FvH4_3g35020	C2H2-type zinc finger family protein	0.273	0.125	2.88e-51	5.19e-47	0.28127	0
FvH4_3g35040	C2H2-type zinc finger family protein	0.933	0.952	8.47e-55	1.53e-50	-0.272296	0
FvH4_3g35140		0.882	0.928	2.65e-90	4.77e-86	-0.417476	0
FvH4_3g35180	Histone superfamily protein	0.548	0.664	3.8e-57	6.84e-53	-0.373766	0
FvH4_3g35190		0.884	0.906	1.09e-27	1.97e-23	-0.319885	0
FvH4_3g35330	histone H2A 12	0.461	0.679	6.01e-140	1.08e-135	-0.482096	0
FvH4_3g35380	Histone superfamily protein	0.706	0.809	5.64e-73	1.02e-68	-0.4804	0
FvH4_3g35440	Histone superfamily protein	0.831	0.89	4.37e-87	7.88e-83	-0.468631	0
FvH4_3g35520		0.833	0.829	3.07e-11	5.52e-07	-0.309747	0
FvH4_3g35720	63 kDa inner membrane family protein	0.817	0.927	0	0	-0.411409	0
FvH4_3g36020	metallothionein 2B	0.118	0.303	1.3e-123	2.35e-119	-0.751496	0
FvH4_3g36030	metallothionein 2A	0.256	0.612	0	0	-1.76938	0
FvH4_3g36040		0.552	0.915	0	0	-1.08527	0
FvH4_3g36080	outer plastid envelope protein 16-1	0.891	0.989	0	0	-0.834122	0
FvH4_3g36530	2-oxoglutarate (2OG) and Fe(II)-dependent oxygenase superfamily protein	0.456	0.516	6.26e-30	1.13e-25	-0.743898	0
FvH4_3g36780	Haloacid dehalogenase-like hydrolase (HAD) superfamily protein	0.844	0.227	0	0	1.05774	0
FvH4_3g36920	rubisco activase	0.605	0.958	0	0	-1.0721	0
FvH4_3g36950	plastid transcriptionally active 16	0.667	0.938	0	0	-0.63832	0
FvH4_3g37190		0.814	0.908	1.22e-151	2.2e-147	-0.300314	0
FvH4_3g37240	copper transporter 1	0.446	0.689	8.48e-200	1.53e-195	-0.382665	0
FvH4_3g37400	Protein kinase protein with tetratricopeptide repeat domain	0.682	0.279	0	0	0.404801	0
FvH4_3g37660	chlorophyll A/B binding protein 1	0.546	0.845	1.37e-301	2.46e-297	-0.713049	0
FvH4_3g38220	RNI-like superfamily protein	0.368	0.872	0	0	-0.750051	0
FvH4_3g38260		0.304	0.748	0	0	-0.685777	0
FvH4_3g38620	HSP20-like chaperones superfamily protein	0.193	0.728	0	0	-0.991197	0
FvH4_3g38780	fatty acid desaturase 8	0.41	0.655	1.65e-170	2.97e-166	-0.276851	0
FvH4_3g38890		0.386	0.479	7.05e-40	1.27e-35	-0.267356	0
FvH4_3g38990	Protein phosphatase 2C family protein	0.548	0.393	1.12e-42	2.01e-38	0.316172	0
FvH4_3g39010	mitogen-activated protein kinase kinase kinase 14	0.447	0.706	7.99e-188	1.44e-183	-0.474578	0
FvH4_3g39080	fructose-2,6-bisphosphatase	0.536	0.874	0	0	-0.488026	0
FvH4_3g39160		0.472	0.674	1.78e-143	3.21e-139	-0.386444	0
FvH4_3g40240	Methyltransferase-related protein	0.989	0.955	7.85e-164	1.41e-159	0.284103	0
FvH4_3g40320	with no lysine (K) kinase 4	0.671	0.349	9.16e-184	1.65e-179	0.261734	0
FvH4_3g40340	Ribosomal protein S26e family protein	0.87	0.936	4.2e-265	7.57e-261	-0.420732	0
FvH4_3g40460	lipid transfer protein 1	0.421	0.014	0	0	0.801271	0
FvH4_3g40570	cinnamate-4-hydroxylase	0.525	0.127	1.2e-278	2.17e-274	0.408966	0
FvH4_3g40690	Histone superfamily protein	0.748	0.899	1.61e-307	2.9e-303	-0.615331	0
FvH4_3g40710	methyl esterase 17	0.634	0.32	6.8e-174	1.23e-169	0.252608	0
FvH4_3g40920	Ribosomal protein L16p/L10e family protein	1	1	4.41e-150	7.95e-146	0.306881	0
FvH4_3g41200		0.202	0.605	0	0	-0.362335	0
FvH4_3g41270	Protein of unknown function (DUF607)	0.892	0.712	3.91e-142	7.04e-138	0.349236	0
FvH4_3g41290	Cystathionine beta-synthase (CBS) family protein	0.789	0.961	0	0	-0.755468	0
FvH4_3g41620	photosystem I subunit G	0.659	0.973	0	0	-1.46077	0
FvH4_3g41970	Chaperone DnaJ-domain superfamily protein	0.16	0.496	0	0	-0.409032	0
FvH4_3g42150	Aldolase superfamily protein	0.466	0.909	0	0	-1.0105	0
FvH4_3g42740	Sucrase/ferredoxin-like family protein	0.747	0.853	1.7e-140	3.07e-136	-0.303106	0
FvH4_3g42750	cellulose synthase like E1	0.497	0.104	7.82e-279	1.41e-274	0.39995	0
FvH4_3g42900	cellulose synthase like E1	0.422	0.003	0	0	1.42099	0
FvH4_3g43310		0.579	0.14	0	0	0.413732	0
FvH4_3g43500	beta glucosidase 12	0.357	0.033	2.49e-227	4.48e-223	0.460633	0
FvH4_3g44350	Plastid-lipid associated protein PAP / fibrillin family protein	0.383	0.704	4.21e-277	7.58e-273	-0.321386	0
FvH4_3g44360	peroxidase 2	0.683	0.029	0	0	2.43416	0
FvH4_3g44500		0.516	0.199	2.11e-183	3.8e-179	0.483178	0
FvH4_3g44690	Protein kinase family protein	0.36	0.791	0	0	-0.476607	0
FvH4_3g44810	Family of unknown function (DUF716)	0.553	0.158	7.3e-256	1.32e-251	0.595453	0
FvH4_3g44890		0.082	0.161	2.64e-36	4.75e-32	-0.465033	0
FvH4_3g45300	Galactose oxidase/kelch repeat superfamily protein	0.136	0.567	0	0	-0.662527	0
FvH4_3g45790	pumilio 12	0.609	0.927	0	0	-0.670207	0
FvH4_3g45800	TCP-1/cpn60 chaperonin family protein	0.788	0.977	0	0	-0.967701	0
FvH4_4g00450	glutathione-disulfide reductase	0.898	0.718	1.19e-191	2.14e-187	0.35978	0
FvH4_4g01530	emp24/gp25L/p24 family/GOLD family protein	0.932	0.818	9.7e-271	1.75e-266	0.38964	0
FvH4_4g01660	ATP sulfurylase 1	0.748	0.632	1.39e-48	2.51e-44	0.347597	0
FvH4_4g01690	ATPase E1-E2 type family protein / haloacid dehalogenase-like hydrolase family protein	0.559	0.262	5.82e-144	1.05e-139	0.490954	0
FvH4_4g01760	calmodulin-like 11	0.276	0.061	2.25e-116	4.05e-112	0.293107	0
FvH4_4g01880	Transducin/WD40 repeat-like superfamily protein	0.66	0.815	6.14e-163	1.11e-158	-0.337603	0
FvH4_4g02220	NAD(P)H dehydrogenase 18	0.499	0.877	0	0	-0.653044	0
FvH4_4g02370		0.664	0.378	2.1e-268	3.79e-264	1.32021	0
FvH4_4g02850	Serine protease inhibitor, potato inhibitor I-type family protein	0.246	0.014	2.43e-153	4.37e-149	0.597071	0
FvH4_4g02860	Serine protease inhibitor, potato inhibitor I-type family protein	0.344	0.004	4.93e-255	8.88e-251	0.891954	0
FvH4_4g02870	Serine protease inhibitor, potato inhibitor I-type family protein	0.241	0.003	6.96e-164	1.25e-159	0.633368	0
FvH4_4g02880	Serine protease inhibitor, potato inhibitor I-type family protein	0.155	0	3.41e-102	6.15e-98	0.36049	0
FvH4_4g02940	Serine protease inhibitor, potato inhibitor I-type family protein	0.269	0	2.95e-192	5.31e-188	0.381996	0
FvH4_4g02960		0.395	0.005	6.11e-305	1.1e-300	0.56035	0
FvH4_4g03250	2-oxoglutarate (2OG) and Fe(II)-dependent oxygenase superfamily protein	0.569	0.255	1.72e-166	3.09e-162	0.321414	0
FvH4_4g03450	Integrase-type DNA-binding superfamily protein	0.603	0.169	0	0	0.591804	0
FvH4_4g03530	type one serine/threonine protein phosphatase 4	0.761	0.848	2.95e-133	5.31e-129	-0.330849	0
FvH4_4g03580	actin depolymerizing factor 6	0.508	0.747	2.3e-218	4.13e-214	-0.289335	0
FvH4_4g03610	myb domain protein 14	0.466	0.255	4.7e-74	8.47e-70	0.252052	0
FvH4_4g03680	NAD(P)-linked oxidoreductase superfamily protein	0.585	0.804	3.38e-235	6.09e-231	-0.313209	0
FvH4_4g03940	Ribosomal protein L14	0.89	0.939	1.86e-227	3.34e-223	-0.434752	0
FvH4_4g04180	cyclic nucleotide gated channel 1	0.629	0.023	0	0	1.24364	0
FvH4_4g04200	Ribosomal L28 family	0.543	0.953	0	0	-0.964222	0
FvH4_4g04220	cyanase	0.534	0.393	4.94e-71	8.9e-67	0.689532	0
FvH4_4g04250	peptide transporter 3	0.974	0.529	0	0	1.06956	0
FvH4_4g04650	RNA-binding (RRM/RBD/RNP motifs) family protein	0.502	0.836	0	0	-0.462595	0
FvH4_4g05160	ammonium transporter 1;1	0.919	0.788	1.81e-74	3.26e-70	0.256226	0
FvH4_4g05180	Peptidase S41 family protein	0.28	0.661	0	0	-0.372492	0
FvH4_4g05920	alternative oxidase 2	0.788	0.827	9.07e-59	1.63e-54	-0.253756	0
FvH4_4g06760	thioredoxin X	0.528	0.865	0	0	-0.607579	0
FvH4_4g06940	autoinhibited Ca2+ -ATPase, isoform 8	0.641	0.851	0	0	-0.422022	0
FvH4_4g07090	basic helix-loop-helix (bHLH) DNA-binding superfamily protein	0.498	0.129	2.78e-234	5e-230	0.684169	0
FvH4_4g07200	RNA-binding KH domain-containing protein	0.204	0.671	0	0	-0.417901	0
FvH4_4g07340		0.757	0.479	1.39e-177	2.51e-173	0.30066	0
FvH4_4g07630	60S acidic ribosomal protein family	0.929	0.955	3.39e-186	6.1e-182	-0.37015	0
FvH4_4g07780		0.514	0.775	6.3e-249	1.14e-244	-0.340737	0
FvH4_4g07810	H(+)-ATPase 1	0.885	0.491	0	0	0.842201	0
FvH4_4g08350	SECY homolog 1	0.315	0.619	1.14e-252	2.06e-248	-0.281729	0
FvH4_4g08570		0.752	0.879	5.14e-238	9.26e-234	-0.323248	0
FvH4_4g08980	CONSTANS-like 5	0.874	0.944	2.09e-137	3.77e-133	-0.332004	0
FvH4_4g09340	4-coumarate:CoA ligase 2	0.287	0.01	1.1e-192	1.99e-188	0.25416	0
FvH4_4g09690	Ribosomal protein L35	0.603	0.964	0	0	-0.931845	0
FvH4_4g09890	Ribosomal protein S7e family protein	0.7	0.812	4.91e-126	8.85e-122	-0.286057	0
FvH4_4g10280	O-acetylserine (thiol) lyase B	0.904	0.942	1.2e-209	2.17e-205	-0.31449	0
FvH4_4g10600	homolog of carrot EP3-3 chitinase	0.509	0.039	0	0	0.925774	0
FvH4_4g10610	homolog of carrot EP3-3 chitinase	0.426	0.012	0	0	1.13148	0
FvH4_4g10640	homolog of carrot EP3-3 chitinase	0.936	0.683	5.18e-255	9.33e-251	0.521545	0
FvH4_4g10650	FKBP-like peptidyl-prolyl cis-trans isomerase family protein	0.31	0.76	0	0	-0.479703	0
FvH4_4g10780	multidrug resistance-associated protein 3	0.231	0.59	0	0	-0.416565	0
FvH4_4g10860	pfkB-like carbohydrate kinase family protein	0.384	0.062	3.13e-215	5.64e-211	0.276997	0
FvH4_4g10910	Integral membrane HRF1 family protein	0.823	0.592	5.42e-230	9.77e-226	0.47533	0
FvH4_4g10930	B-box zinc finger family protein	0.857	0.951	0	0	-0.424206	0
FvH4_4g11330	Got1/Sft2-like vescicle transport protein family	0.783	0.7	2.97e-50	5.36e-46	0.251624	0
FvH4_4g11770	RmlC-like cupins superfamily protein	0.976	0.917	1.62e-93	2.91e-89	0.293061	0
FvH4_4g12270	Protein phosphatase 2C family protein	0.928	0.958	1.78e-124	3.2e-120	-0.256874	0
FvH4_4g12340	Ribosomal protein L18e/L15 superfamily protein	0.831	0.939	0	0	-0.580834	0
FvH4_4g12490	NAD(P)-linked oxidoreductase superfamily protein	0.945	0.72	2.17e-303	3.91e-299	0.770837	0
FvH4_4g12580	Nucleic acid-binding proteins superfamily	0.443	0.77	0	0	-0.372062	0
FvH4_4g12720	glutathione S-transferase TAU 8	0.643	0.822	1.24e-158	2.24e-154	-0.606609	0
FvH4_4g13000	indole-3-acetate beta-D-glucosyltransferase	0.985	0.992	5.69e-149	1.02e-144	-0.392754	0
FvH4_4g14190	glutamine synthetase 2	0.927	0.997	0	0	-1.14464	0
FvH4_4g14320		0.791	0.498	6.01e-293	1.08e-288	0.528864	0
FvH4_4g14600	Eukaryotic aspartyl protease family protein	0.546	0.74	3.94e-162	7.09e-158	-0.501048	0
FvH4_4g14740	Aluminium induced protein with YGL and LRDR motifs	0.611	0.335	1.34e-145	2.41e-141	0.373059	0
FvH4_4g14880	ADP glucose pyrophosphorylase large subunit 1	0.616	0.959	0	0	-0.859677	0
FvH4_4g14990		0.835	0.879	1.35e-96	2.42e-92	-0.260976	0
FvH4_4g15010	alpha/beta-Hydrolases superfamily protein	0.898	0.937	1.25e-115	2.25e-111	-0.296937	0
FvH4_4g15080		0.577	0.759	1.82e-162	3.28e-158	-0.281413	0
FvH4_4g15150	Major facilitator superfamily protein	1	0.982	0	0	0.48427	0
FvH4_4g15260	photosystem I subunit D-2	0.917	0.99	0	0	-1.16579	0
FvH4_4g16760		0.778	0.923	0	0	-0.431594	0
FvH4_4g17180	beta-amylase 3	0.773	0.543	3.78e-106	6.81e-102	0.335995	0
FvH4_4g17290	Uncharacterised protein family (UPF0497)	0.92	0.923	5.58e-53	1e-48	-0.453103	0
FvH4_4g17350	CHY-type/CTCHY-type/RING-type Zinc finger protein	0.605	0.785	5.93e-221	1.07e-216	-0.372567	0
FvH4_4g17500	Thioredoxin superfamily protein	0.047	0.236	5.1e-192	9.19e-188	-0.392782	0
FvH4_4g17880	soybean gene regulated by cold-2	0.959	0.983	0	0	-0.627052	0
FvH4_4g18790	glycine-rich protein	0.871	0.947	8.45e-234	1.52e-229	-0.379414	0
FvH4_4g18830	MLP-like protein 423	0.84	0.492	2.73e-154	4.91e-150	0.434036	0
FvH4_4g18850	MLP-like protein 423	0.993	0.402	0	0	1.89925	0
FvH4_4g18990	MLP-like protein 423	0.951	0.178	0	0	1.99199	0
FvH4_4g19010	MLP-like protein 423	0.874	0.094	0	0	2.27593	0
FvH4_4g19020	MLP-like protein 423	0.999	0.831	0	0	0.928634	0
FvH4_4g19040	MLP-like protein 423	0.964	0.724	3.19e-130	5.75e-126	0.25625	0
FvH4_4g19050	MLP-like protein 423	1	0.844	0	0	1.50847	0
FvH4_4g19060	MLP-like protein 423	0.991	0.63	0	0	0.748491	0
FvH4_4g19070		1	0.802	0	0	0.935103	0
FvH4_4g19080	MLP-like protein 423	1	0.794	0	0	0.990197	0
FvH4_4g19120	MLP-like protein 423	0.959	0.424	0	0	1.22733	0
FvH4_4g19190	Drought-responsive family protein	0.97	0.978	1.57e-123	2.82e-119	-0.258965	0
FvH4_4g19700	MLP-like protein 423	0.904	0.152	0	0	2.07118	0
FvH4_4g19710	MLP-like protein 423	0.989	0.502	0	0	1.36043	0
FvH4_4g19740	ATP citrate lyase subunit B 2	0.996	0.991	1.04e-79	1.88e-75	-0.293814	0
FvH4_4g19970	Ca2+-binding protein 1	0.863	0.926	1.32e-202	2.37e-198	-0.783415	0
FvH4_4g20640		0.665	0.454	6.29e-86	1.13e-81	0.387581	0
FvH4_4g20750	myb domain protein 78	0.817	0.651	3.03e-66	5.45e-62	0.341838	0
FvH4_4g20780	ribosomal protein S1	0.559	0.922	0	0	-0.691147	0
FvH4_4g21380	P-glycoprotein 11	0.41	0.135	4.73e-140	8.51e-136	0.353618	0
FvH4_4g21600	ATP binding cassette subfamily B4	0.502	0.184	6e-165	1.08e-160	0.368249	0
FvH4_4g21870	Ribosomal L18p/L5e family protein	0.533	0.975	0	0	-1.22274	0
FvH4_4g21970	PLC-like phosphodiesterases superfamily protein	0.166	0.482	3.42e-281	6.16e-277	-0.265324	0
FvH4_4g22330	nudix hydrolase homolog 12	0.996	0.995	1.94e-152	3.49e-148	-0.330368	0
FvH4_4g22550	FKBP-like peptidyl-prolyl cis-trans isomerase family protein	0.213	0.524	2.16e-263	3.9e-259	-0.252399	0
FvH4_4g22560	Aldolase-type TIM barrel family protein	0.859	0.493	0	0	0.741371	0
FvH4_4g22590	Sec14p-like phosphatidylinositol transfer family protein	0.65	0.298	1.44e-217	2.59e-213	0.27171	0
FvH4_4g22640		0.46	0.77	0	0	-0.397959	0
FvH4_4g22650	Integrase-type DNA-binding superfamily protein	0.731	0.275	0	0	0.63183	0
FvH4_4g22790	CCR-like	0.19	0.739	0	0	-0.657529	0
FvH4_4g23000	jasmonate-zim-domain protein 10	0.688	0.205	0	0	0.862913	0
FvH4_4g23080		0.823	0.634	1.02e-132	1.85e-128	0.25122	0
FvH4_4g23110	Transketolase family protein	0.923	0.708	0	0	0.561074	0
FvH4_4g23130	NAC domain containing protein 83	0.979	0.983	1.75e-95	3.15e-91	-0.350743	0
FvH4_4g23300	cyclophilin 20-2	0.727	0.925	0	0	-0.640847	0
FvH4_4g23480	WRKY DNA-binding protein 75	0.965	0.491	0	0	1.55807	0
FvH4_4g23740		0.955	0.995	0	0	-1.0919	0
FvH4_4g23750	photosystem I light harvesting complex gene 2	0.977	0.997	0	0	-0.972262	0
FvH4_4g24170	AMP-dependent synthetase and ligase family protein	0.744	0.321	0	0	0.468007	0
FvH4_4g24420	glyceraldehyde-3-phosphate dehydrogenase C2	0.996	0.989	0	0	0.679753	0
FvH4_4g24540	B12D protein	0.998	0.948	0	0	0.866564	0
FvH4_4g24790	HXXXD-type acyl-transferase family protein	0.867	0.541	5.51e-187	9.92e-183	0.458863	0
FvH4_4g24830		0.717	0.956	0	0	-0.672867	0
FvH4_4g24850	heat shock protein 21	0.174	0.614	0	0	-0.748406	0
FvH4_4g24970	RPM1-interacting protein 4 (RIN4) family protein	0.37	0.05	4.51e-212	8.12e-208	0.678608	0
FvH4_4g25080	photosystem II BY	0.777	0.976	0	0	-1.18944	0
FvH4_4g25370	Copine (Calcium-dependent phospholipid-binding protein) family	0.706	0.247	0	0	0.578352	0
FvH4_4g25450	alanine-2-oxoglutarate aminotransferase 2	0.839	0.988	0	0	-0.75002	0
FvH4_4g25520	Ribosomal protein L18e/L15 superfamily protein	0.966	0.973	6.16e-198	1.11e-193	-0.344248	0
FvH4_4g25830	alpha/beta-Hydrolases superfamily protein	0.928	0.745	1.98e-247	3.57e-243	0.350104	0
FvH4_4g25940	sulfur E2	0.297	0.084	5.56e-109	1e-104	0.344065	0
FvH4_4g26160	transcription regulators	0.876	0.932	1.29e-191	2.33e-187	-0.283577	0
FvH4_4g26170		0.892	0.619	1.07e-234	1.93e-230	0.432686	0
FvH4_4g26290	ATP synthase alpha/beta family protein	0.898	0.758	1.3e-184	2.34e-180	0.286585	0
FvH4_4g26450	Aldolase superfamily protein	0.772	0.183	0	0	0.871083	0
FvH4_4g26500	Protein kinase superfamily protein	0.221	0.46	6.05e-138	1.09e-133	-0.264844	0
FvH4_4g26650	Octicosapeptide/Phox/Bem1p family protein	0.759	0.422	3.94e-233	7.1e-229	0.301515	0
FvH4_4g26870	NAD+ transporter 2	0.783	0.566	9.21e-173	1.66e-168	0.454312	0
FvH4_4g26980		0.717	0.422	2.02e-212	3.64e-208	0.38903	0
FvH4_4g27070	Mannose-6-phosphate isomerase, type I	0.716	0.551	5.11e-87	9.21e-83	0.351933	0
FvH4_4g27180	Adenine nucleotide alpha hydrolases-like superfamily protein	0.105	0.521	0	0	-0.340633	0
FvH4_4g27210		0.938	0.968	1.15e-289	2.08e-285	-0.761782	0
FvH4_4g27220	VQ motif-containing protein	0.827	0.351	0	0	0.804824	0
FvH4_4g27310	ribosomal protein L15	0.601	0.97	0	0	-0.99978	0
FvH4_4g27330	ribulose bisphosphate carboxylase small chain 1A	0.904	0.997	0	0	-1.37443	0
FvH4_4g27340		0.085	0.188	8.49e-54	1.53e-49	-0.255261	0
FvH4_4g27370	mannose-1-phosphate guanylyltransferase (GDP)s;GDP-galactose:mannose-1-phosphate guanylyltransferases;GDP-galactose:glucose-1-phosphate guanylyltransferases;GDP-galactose:myoinositol-1-phosphate guanylyltransferases;glucose-1-phosphate guanylyltransferase	0.191	0.524	5.64e-287	1.02e-282	-0.288024	0
FvH4_4g27540		0.927	0.725	9.5e-240	1.71e-235	0.393391	0
FvH4_4g28020	methionine aminopeptidase 1B	0.999	0.923	0	0	0.867251	0
FvH4_4g28030	AP2/B3 transcription factor family protein	0.819	0.907	5.05e-209	9.11e-205	-0.567243	0
FvH4_4g28080	STT7 homolog STN7	0.382	0.631	1.05e-184	1.89e-180	-0.257097	0
FvH4_4g28450	ATPase E1-E2 type family protein / haloacid dehalogenase-like hydrolase family protein	0.933	0.741	5.66e-224	1.02e-219	0.408074	0
FvH4_4g29020	Chaperone protein htpG family protein	0.469	0.734	1.66e-233	2.99e-229	-0.394709	0
FvH4_4g30150	Glycosyl hydrolase superfamily protein	0.435	0.044	1.11e-289	2e-285	0.879187	0
FvH4_4g30330	UDP-glucose 6-dehydrogenase family protein	0.905	0.776	1.42e-158	2.56e-154	0.312846	0
FvH4_4g30480		0.506	0.881	0	0	-0.608398	0
FvH4_4g30600	Transducin/WD40 repeat-like superfamily protein	0.621	0.352	1.86e-153	3.36e-149	0.28934	0
FvH4_4g30780	VH1-interacting kinase	0.854	0.649	8.46e-226	1.52e-221	0.320927	0
FvH4_4g30790	emp24/gp25L/p24 family/GOLD family protein	0.922	0.787	2.36e-168	4.24e-164	0.269785	0
FvH4_4g31070	NAC-like, activated by AP3/PI	0.51	0.292	1.39e-82	2.5e-78	0.284658	0
FvH4_4g31120	S-adenosyl-L-methionine-dependent methyltransferases superfamily protein	0.764	0.601	1.53e-125	2.76e-121	0.272256	0
FvH4_4g31570		0.763	0.815	2.44e-48	4.4e-44	-0.280784	0
FvH4_4g31670	UDP-galactose transporter 3	0.735	0.306	0	0	0.50384	0
FvH4_4g31850	ssDNA-binding transcriptional regulator	0.264	0.637	0	0	-0.313066	0
FvH4_4g32140		0.463	0.055	0	0	0.575282	0
FvH4_4g32160	ribose-5-phosphate isomerase 2	0.925	0.722	0	0	0.850871	0
FvH4_4g32180		0.335	0.052	6.91e-178	1.24e-173	0.56265	0
FvH4_4g32830		0.52	0.181	1.58e-222	2.84e-218	0.373437	0
FvH4_4g32950	ATP-citrate lyase A-1	0.998	0.995	1.69e-166	3.05e-162	0.353871	0
FvH4_4g33070	xyloglucan endotransglucosylase/hydrolase 28	0.61	0.75	8.8e-117	1.59e-112	-0.282095	0
FvH4_4g33190	ARM repeat superfamily protein	0.987	0.901	2.04e-261	3.68e-257	0.547099	0
FvH4_4g33680	nudix hydrolase homolog 17	0.256	0.011	1.44e-166	2.6e-162	0.29105	0
FvH4_4g33900	PLANT CADMIUM RESISTANCE 2	0.822	0.258	0	0	0.797187	0
FvH4_4g33930	PLANT CADMIUM RESISTANCE 2	0.886	0.255	0	0	1.56142	0
FvH4_4g34090	inorganic carbon transport protein-related	0.249	0.76	0	0	-0.552593	0
FvH4_4g34160	galactinol synthase 4	0.636	0.884	6.35e-206	1.14e-201	-0.619275	0
FvH4_4g34200	PLANT CADMIUM RESISTANCE 2	0.269	0.047	4e-127	7.2e-123	0.300024	0
FvH4_4g34260	DC1 domain-containing protein	0.662	0.805	2.06e-159	3.71e-155	-0.479188	0
FvH4_4g34500	Oxidoreductase, zinc-binding dehydrogenase family protein	0.495	0.928	0	0	-0.687026	0
FvH4_4g34660	aldehyde dehydrogenase 2B7	0.32	0.027	2.26e-200	4.06e-196	0.251506	0
FvH4_4g35100	peptidase M20/M25/M40 family protein	0.92	0.647	2.29e-267	4.13e-263	0.727226	0
FvH4_4g35180	matrix metalloproteinase	0.784	0.826	2.31e-108	4.17e-104	-0.44302	0
FvH4_4g35190		0.97	0.571	0	0	1.14521	0
FvH4_4g35280	pyruvate dehydrogenase complex E1 alpha subunit	0.918	0.86	1.57e-143	2.83e-139	0.338265	0
FvH4_4g35600	Glutathione S-transferase family protein	0.714	0.476	5.19e-133	9.35e-129	0.306641	0
FvH4_4g35630	Actin cross-linking protein	0.99	0.991	1.47e-165	2.65e-161	-0.32048	0
FvH4_4g36130	Peroxidase superfamily protein	0.12	0	2.05e-77	3.7e-73	0.517917	0
FvH4_4g36570	Ribosomal protein L12/ ATP-dependent Clp protease adaptor protein ClpS family protein	0.201	0.434	5.26e-144	9.48e-140	-0.258478	0
FvH4_4g36660		0.538	0.811	0	0	-0.417177	0
FvH4_4g36890	photosystem II stability/assembly factor, chloroplast (HCF136)	0.695	0.969	0	0	-0.898078	0
FvH4_4g36960		0.333	0.013	1.09e-231	1.96e-227	0.264054	0
FvH4_4g37040		0.223	0.504	3.05e-211	5.5e-207	-0.274233	0
FvH4_4g37070	mRNA splicing factor, thioredoxin-like U5 snRNP	0.331	0.858	0	0	-0.717799	0
FvH4_4g37300		0.996	0.988	1.56e-136	2.8e-132	0.345828	0
FvH4_4g37390		0.558	0.89	0	0	-0.663145	0
FvH4_5g00290	Glycosyl hydrolases family 32 protein	0.54	0.03	0	0	0.543075	0
FvH4_5g00330	Pentapeptide repeat-containing protein	0.273	0.698	0	0	-0.418189	0
FvH4_5g00390	Translation elongation factor EFG/EF2 protein	0.431	0.819	0	0	-0.527986	0
FvH4_5g00440		0.569	0.931	0	0	-0.717648	0
FvH4_5g00460	Bifunctional inhibitor/lipid-transfer protein/seed storage 2S albumin superfamily protein	0.998	0.977	0	0	0.861721	0
FvH4_5g00780	MLP-like protein 423	0.469	0.061	1.08e-290	1.94e-286	0.889743	0
FvH4_5g00850	CLP protease proteolytic subunit 2	0.649	0.895	0	0	-0.4989	0
FvH4_5g00880	Double Clp-N motif protein	0.483	0.756	4.31e-284	7.77e-280	-0.354618	0
FvH4_5g01180	PGR5-LIKE A	0.438	0.873	0	0	-0.637163	0
FvH4_5g01690	myo-inositol oxygenase 1	0.52	0.197	1.18e-192	2.12e-188	0.530658	0
FvH4_5g02010		0.305	0.091	7.72e-110	1.39e-105	0.533364	0
FvH4_5g02050	S-adenosyl-L-methionine-dependent methyltransferases superfamily protein	0.647	0.148	0	0	0.794484	0
FvH4_5g02370	AMMECR1 family	0.933	0.823	5.63e-224	1.01e-219	0.375465	0
FvH4_5g02630	plasma membrane intrinsic protein 1;4	0.42	0.857	0	0	-0.582399	0
FvH4_5g02720	hydroxyproline-rich glycoprotein family protein	0.714	0.468	8.69e-149	1.56e-144	0.272314	0
FvH4_5g03050	MAP kinase 4	0.754	0.48	9.85e-167	1.77e-162	0.274315	0
FvH4_5g03140	Heavy metal transport/detoxification superfamily protein	0.461	0.13	6.32e-195	1.14e-190	0.416542	0
FvH4_5g03160	ACC synthase 1	0.42	0.062	1.84e-238	3.32e-234	0.764784	0
FvH4_5g03320	Late embryogenesis abundant (LEA) hydroxyproline-rich glycoprotein family	0.918	0.723	2.43e-200	4.38e-196	0.580641	0
FvH4_5g03330	Late embryogenesis abundant (LEA) hydroxyproline-rich glycoprotein family	0.817	0.414	0	0	1.18581	0
FvH4_5g03890	Galactose mutarotase-like superfamily protein	0.77	0.334	0	0	0.575007	0
FvH4_5g04370	WRKY family transcription factor	0.572	0.398	4.98e-57	8.97e-53	0.285997	0
FvH4_5g04470	Integrase-type DNA-binding superfamily protein	0.303	0.52	3.79e-138	6.83e-134	-0.631366	0
FvH4_5g04600	PHD finger protein-related	0.244	0.529	3.45e-218	6.21e-214	-0.260907	0
FvH4_5g04650		0.652	0.848	5.49e-262	9.89e-258	-0.51878	0
FvH4_5g04740	UDP-D-glucose/UDP-D-galactose 4-epimerase 5	0.954	0.884	1.83e-124	3.3e-120	0.484654	0
FvH4_5g05130	aldehyde dehydrogenase 2B4	0.773	0.926	5.26e-274	9.47e-270	-0.388267	0
FvH4_5g05300	1-deoxy-D-xylulose 5-phosphate reductoisomerase	0.662	0.865	1.03e-288	1.85e-284	-0.369386	0
FvH4_5g05360	SufE/NifU family protein	0.817	0.934	0	0	-0.441864	0
FvH4_5g06350	RAB GTPase homolog E1B	0.588	0.868	0	0	-0.627943	0
FvH4_5g06660	chloroplast RNA-binding protein 31B	0.731	0.947	0	0	-0.790244	0
FvH4_5g06740	BTB and TAZ domain protein 1	0.952	0.962	1.08e-157	1.95e-153	-0.619356	0
FvH4_5g07040	Aldolase-type TIM barrel family protein	0.855	0.505	0	0	0.702779	0
FvH4_5g07070	Haloacid dehalogenase-like hydrolase (HAD) superfamily protein	0.514	0.878	0	0	-0.568793	0
FvH4_5g07600	nucleoside diphosphate kinase 2	0.47	0.868	0	0	-0.654563	0
FvH4_5g07810	Uncharacterised protein family (UPF0041)	0.937	0.845	9.39e-261	1.69e-256	0.363704	0
FvH4_5g08060	calmodulin-like 38	0.163	0.014	9.94e-89	1.79e-84	0.314385	0
FvH4_5g08150	Ribosomal protein L22p/L17e family protein	0.735	0.836	4.59e-167	8.27e-163	-0.400367	0
FvH4_5g08670	HVA22 homologue D	0.135	0.548	0	0	-0.354698	0
FvH4_5g08780	SAUR-like auxin-responsive protein family	0.797	0.213	0	0	1.15416	0
FvH4_5g08790	SAUR-like auxin-responsive protein family	0.558	0.105	0	0	0.840767	0
FvH4_5g08800	SAUR-like auxin-responsive protein family	0.384	0	1.69e-300	3.05e-296	0.773377	0
FvH4_5g08950	glutamate-1-semialdehyde-2,1-aminomutase	0.831	0.921	3.85e-299	6.94e-295	-0.420607	0
FvH4_5g09180	phosphate transporter 3;2	0.999	0.987	1.04e-159	1.88e-155	0.416225	0
FvH4_5g09190	acyl carrier protein 4	0.946	0.992	0	0	-0.808508	0
FvH4_5g09430	magnesium-protoporphyrin IX methyltransferase	0.34	0.819	0	0	-0.624933	0
FvH4_5g09500	DCD (Development and Cell Death) domain protein	0.869	0.684	1.64e-187	2.95e-183	0.325779	0
FvH4_5g09700	Rubredoxin-like superfamily protein	0.145	0.519	0	0	-0.339324	0
FvH4_5g09940	calnexin 1	0.992	0.889	0	0	0.979504	0
FvH4_5g10080	Transmembrane proteins 14C	0.177	0.523	0	0	-0.265573	0
FvH4_5g10360		0.096	0.406	0	0	-0.326144	0
FvH4_5g10460	plastid ribosomal protein l11	0.55	0.931	0	0	-0.840558	0
FvH4_5g10520	Polyketide cyclase/dehydrase and lipid transport superfamily protein	0.983	0.989	7.65e-188	1.38e-183	-0.320743	0
FvH4_5g10560		0.994	0.998	7.31e-136	1.32e-131	-0.306266	0
FvH4_5g10570		0.999	0.997	9.35e-149	1.68e-144	-0.338112	0
FvH4_5g10820		0.216	0.607	0	0	-0.312682	0
FvH4_5g10850	Basic helix-loop-helix (bHLH) DNA-binding family protein	0.615	0.272	1.4e-211	2.53e-207	0.684976	0
FvH4_5g10890	methionine gamma-lyase	0.89	0.603	0	0	0.988873	0
FvH4_5g11500	Heat shock protein 70 (Hsp 70) family protein	0.977	0.831	0	0	1.08069	0
FvH4_5g11540	proline-rich family protein	0.139	0.21	5.52e-22	9.95e-18	-0.400661	0
FvH4_5g11660	Translation elongation factor EF1B/ribosomal protein S6 family protein	0.343	0.911	0	0	-0.965367	0
FvH4_5g11760	Protein kinase superfamily protein	0.68	0.354	2.34e-176	4.22e-172	0.268727	0
FvH4_5g11930	myb domain protein 62	0.83	0.426	0	0	0.713475	0
FvH4_5g12280		0.7	0.957	0	0	-1.75484	0
FvH4_5g12290		0.219	0.579	0	0	-0.315776	0
FvH4_5g12540	Ribosomal protein L12/ ATP-dependent Clp protease adaptor protein ClpS family protein	0.488	0.789	0	0	-0.419696	0
FvH4_5g12950	calcium sensing receptor	0.351	0.646	4.63e-212	8.33e-208	-0.299948	0
FvH4_5g13530	reversibly glycosylated polypeptide 3	0.767	0.532	2.56e-148	4.61e-144	0.313993	0
FvH4_5g14200	Ribosomal protein S19e family protein	0.945	0.969	3.52e-207	6.35e-203	-0.365427	0
FvH4_5g14310	soluble N-ethylmaleimide-sensitive factor adaptor protein 33	0.984	0.94	2.74e-258	4.94e-254	0.351109	0
FvH4_5g14630	D-ribulose-5-phosphate-3-epimerase	0.898	0.992	0	0	-0.879819	0
FvH4_5g14690	NDH dependent flow 6	0.476	0.875	0	0	-0.681372	0
FvH4_5g14770	light-harvesting chlorophyll-protein complex I subunit A4	0.227	0.683	0	0	-0.59897	0
FvH4_5g14870	Pyridine nucleotide-disulphide oxidoreductase family protein	0.643	0.893	0	0	-0.610059	0
FvH4_5g15020	glutathione S-transferase tau 9	0.482	0.052	0	0	0.522704	0
FvH4_5g15330	ubiquiting-conjugating enzyme 2	0.955	0.97	1.55e-99	2.79e-95	-0.250272	0
FvH4_5g15340	WRKY DNA-binding protein 72	0.461	0.042	0	0	0.506822	0
FvH4_5g15500	Protein of unknown function (DUF1118)	0.138	0.64	0	0	-0.49221	0
FvH4_5g15520	homeobox 1	0.61	0.819	3.46e-224	6.23e-220	-0.534723	0
FvH4_5g16260	allene oxide synthase	0.999	0.925	0	0	0.749012	0
FvH4_5g16370		0.468	0.103	1.48e-242	2.66e-238	0.257937	0
FvH4_5g16890	MATE efflux family protein	0.792	0.48	1.94e-203	3.49e-199	0.371248	0
FvH4_5g16920	glutathione S-transferase tau 7	0.942	0.444	0	0	1.53167	0
FvH4_5g16950		0.56	0.873	0	0	-0.53272	0
FvH4_5g17320	Calcium-dependent lipid-binding (CaLB domain) family protein	0.697	0.3	3.63e-280	6.54e-276	0.44959	0
FvH4_5g17480		0.266	0.631	0	0	-0.317814	0
FvH4_5g17580	Molecular chaperone Hsp40/DnaJ family protein	0.89	0.911	1.53e-76	2.76e-72	-0.257109	0
FvH4_5g17620	nudix hydrolase homolog 4	0.874	0.767	9.42e-44	1.7e-39	0.250989	0
FvH4_5g17640		0.99	0.943	0	0	0.546738	0
FvH4_5g17690	MAP kinase kinase 9	0.34	0.456	4.54e-43	8.17e-39	-0.341141	0
FvH4_5g17730	ARM repeat superfamily protein	0.949	0.621	0	0	0.727008	0
FvH4_5g17900	NAD(P)-linked oxidoreductase superfamily protein	0.957	0.409	0	0	1.38699	0
FvH4_5g18030	D-cysteine desulfhydrase	0.254	0.592	4.02e-292	7.24e-288	-0.267926	0
FvH4_5g18420	YELLOW STRIPE like 7	0.502	0.167	7.05e-217	1.27e-212	0.546665	0
FvH4_5g18510	Kunitz family trypsin and protease inhibitor protein	0.91	0.955	1.67e-278	3e-274	-0.399594	0
FvH4_5g18600		0.497	0.776	0	0	-0.353575	0
FvH4_5g18720	mitochondrion-localized small heat shock protein 23.6	0.722	0.859	6.63e-172	1.19e-167	-0.612925	0
FvH4_5g19240	Ribosomal protein L23/L15e family protein	0.975	0.981	1.48e-125	2.67e-121	-0.306076	0
FvH4_5g19470	acyl-CoA oxidase 1	0.909	0.55	0	0	0.701519	0
FvH4_5g19500	myb-like transcription factor family protein	0.737	0.858	6.29e-141	1.13e-136	-0.267424	0
FvH4_5g19980	alpha/beta-Hydrolases superfamily protein	0.447	0.081	7.88e-257	1.42e-252	0.581714	0
FvH4_5g20020	Hyaluronan / mRNA binding family	0.759	0.855	9.16e-153	1.65e-148	-0.296927	0
FvH4_5g20190	Ribosomal protein L19 family protein	0.503	0.96	0	0	-1.01322	0
FvH4_5g20330	Chlorophyll A-B binding family protein	0.702	0.977	0	0	-0.93531	0
FvH4_5g20430	2-oxoglutarate (2OG) and Fe(II)-dependent oxygenase superfamily protein	0.945	0.759	0	0	0.626376	0
FvH4_5g20720	Zinc-binding ribosomal protein family protein	0.965	0.981	5.56e-248	1e-243	-0.415138	0
FvH4_5g20770	Protein kinase superfamily protein	0.815	0.486	5.1e-260	9.19e-256	0.610817	0
FvH4_5g20800	chloroplast beta-amylase	0.971	0.779	0	0	0.952735	0
FvH4_5g21050	Haloacid dehalogenase-like hydrolase (HAD) superfamily protein	0.9	0.667	0	0	0.445959	0
FvH4_5g21190		0.103	0.503	0	0	-0.266642	0
FvH4_5g21410	secE/sec61-gamma protein transport protein	0.996	0.994	0	0	0.345665	0
FvH4_5g21610	Single hybrid motif superfamily protein	0.82	0.994	0	0	-1.16805	0
FvH4_5g21760	2Fe-2S ferredoxin-like superfamily protein	0.294	0.75	0	0	-0.481703	0
FvH4_5g21780	Peroxidase superfamily protein	0.195	0.033	1.89e-89	3.4e-85	0.25472	0
FvH4_5g23050	NAD(P)-binding Rossmann-fold superfamily protein	0.507	0.87	0	0	-0.512572	0
FvH4_5g23100	Translation initiation factor eIF3 subunit	0.958	0.907	4.73e-138	8.51e-134	0.255534	0
FvH4_5g23180	xyloglucan endotransglucosylase/hydrolase 30	0.936	0.581	0	0	0.646436	0
FvH4_5g23210	FTSH protease 11	0.382	0.703	7.6e-289	1.37e-284	-0.31072	0
FvH4_5g23300	GHMP kinase family protein	0.952	0.801	0	0	0.432979	0
FvH4_5g23520	phosphoribulokinase	0.733	0.984	0	0	-0.97127	0
FvH4_5g23540	membrane protein, putative	0.396	0.808	0	0	-0.484104	0
FvH4_5g23770	UDP-glucosyl transferase 73D1	0.419	0.656	1.4e-146	2.53e-142	-0.93933	0
FvH4_5g24010	Peroxidase superfamily protein	0.265	0.028	1.55e-148	2.79e-144	0.808653	0
FvH4_5g24090	acyl-CoA-binding protein 6	0.953	0.972	1.06e-290	1.92e-286	-0.410116	0
FvH4_5g25420	high mobility group B3	0.587	0.849	0	0	-0.435896	0
FvH4_5g25760	glyceraldehyde-3-phosphate dehydrogenase B subunit	0.87	0.996	0	0	-1.1513	0
FvH4_5g25880	FKBP-like peptidyl-prolyl cis-trans isomerase family protein	0.431	0.837	0	0	-0.547723	0
FvH4_5g26100	Photosystem II reaction center PsbP family protein	0.294	0.777	0	0	-0.507656	0
FvH4_5g26430	Protein of unknown function (DUF679)	0.804	0.352	0	0	0.924063	0
FvH4_5g26440	basic region/leucine zipper motif 60	0.959	0.906	3.53e-218	6.36e-214	0.489779	0
FvH4_5g26480	Chlorophyll A-B binding family protein	0.297	0.665	0	0	-0.324541	0
FvH4_5g26600		0.914	0.939	7.05e-40	1.27e-35	-0.301497	0
FvH4_5g26680	ribosomal protein S9	0.781	0.986	0	0	-1.11104	0
FvH4_5g26750		0.708	0.986	0	0	-1.15466	0
FvH4_5g26780		0.558	0.88	0	0	-0.52011	0
FvH4_5g27250	Chitinase family protein	0.584	0.202	3.58e-204	6.46e-200	0.277419	0
FvH4_5g27380	Ribosomal protein L21	0.713	0.973	0	0	-0.894045	0
FvH4_5g27600	alpha/beta-Hydrolases superfamily protein	0.592	0.075	0	0	0.612413	0
FvH4_5g28610	chloroplast heat shock protein 70-2	0.383	0.64	1.28e-187	2.31e-183	-0.250404	0
FvH4_5g28820	2Fe-2S ferredoxin-like superfamily protein	0.928	0.988	0	0	-0.929742	0
FvH4_5g29660	Plastid-lipid associated protein PAP / fibrillin family protein	0.286	0.664	0	0	-0.336252	0
FvH4_5g30230	tubby like protein 10	0.566	0.644	6.56e-54	1.18e-49	-0.251242	0
FvH4_5g30240		0.996	0.994	1.59e-233	2.87e-229	-0.590796	0
FvH4_5g30320	SKP1-like 4	0.991	0.985	0	0	0.465868	0
FvH4_5g30340	hydroxypyruvate reductase	0.742	0.986	0	0	-1.03542	0
FvH4_5g30450	HR-like lesion-inducing protein-related	0.984	0.972	9.54e-211	1.72e-206	0.264076	0
FvH4_5g30500	Ubiquinol-cytochrome C reductase hinge protein	0.974	0.917	0	0	0.4828	0
FvH4_5g30920	Bifunctional inhibitor/lipid-transfer protein/seed storage 2S albumin superfamily protein	0.096	0.4	7.43e-294	1.34e-289	-0.252622	0
FvH4_5g30940	light harvesting complex photosystem II subunit 6	0.269	0.787	0	0	-0.878502	0
FvH4_5g31270	cytosolic invertase 2	0.644	0.207	0	0	0.450571	0
FvH4_5g31400	adenosine monophosphate kinase	0.147	0.53	0	0	-0.25696	0
FvH4_5g31600	ATP-dependent protease La (LON) domain protein	0.354	0.721	0	0	-0.35979	0
FvH4_5g32180	serine-type endopeptidase inhibitors	0.768	0.113	0	0	1.91225	0
FvH4_5g32640	12-oxophytodienoate reductase 1	0.771	0.083	0	0	1.2818	0
FvH4_5g32680	12-oxophytodienoate reductase 2	0.964	0.767	0	0	0.756916	0
FvH4_5g32690	12-oxophytodienoate reductase 2	0.884	0.275	0	0	1.29241	0
FvH4_5g32710	12-oxophytodienoate reductase 1	0.985	0.934	0	0	0.812473	0
FvH4_5g32810	Disease resistance protein (CC-NBS-LRR class) family	0.384	0.156	5.47e-110	9.85e-106	0.415117	0
FvH4_5g32960	peroxin 13	0.991	0.973	6.38e-251	1.15e-246	0.310642	0
FvH4_5g33440	plastid-specific 50S ribosomal protein 6	0.491	0.867	0	0	-0.590588	0
FvH4_5g33460	WWE protein-protein interaction domain protein family	0.996	0.995	0	0	-0.516993	0
FvH4_5g33530	amino acid permease 6	0.118	0.437	3.37e-299	6.06e-295	-0.338955	0
FvH4_5g33560	tubulin alpha-2 chain	0.875	0.928	2.92e-118	5.26e-114	-0.327046	0
FvH4_5g33590	Leucine-rich receptor-like protein kinase family protein	0.247	0.517	8.26e-190	1.49e-185	-0.312496	0
FvH4_5g34480	heat shock cognate protein 70-1	0.935	0.991	0	0	-0.614573	0
FvH4_5g34510	UDP-Glycosyltransferase superfamily protein	0.877	0.965	0	0	-0.758943	0
FvH4_5g34720		0.991	0.994	1.02e-82	1.84e-78	-0.310729	0
FvH4_5g35470	beta carbonic anhydrase 5	0.683	0.852	1.25e-236	2.25e-232	-0.387662	0
FvH4_5g35590	Plant invertase/pectin methylesterase inhibitor superfamily	0.695	0.143	0	0	1.45447	0
FvH4_5g35620	dicarboxylate carrier 2	0.626	0.299	3.59e-207	6.47e-203	0.78099	0
FvH4_5g35740	general regulatory factor 8	0.946	0.881	4.26e-177	7.68e-173	0.2997	0
FvH4_5g35950		0.95	0.845	4e-140	7.21e-136	0.44326	0
FvH4_5g36230	RING/U-box superfamily protein	0.899	0.63	2.36e-272	4.25e-268	0.41448	0
FvH4_5g36280		0.958	0.295	0	0	1.40614	0
FvH4_5g36590		0.793	0.208	0	0	1.04019	0
FvH4_5g36620	ascorbate peroxidase 4	0.707	0.968	0	0	-0.718657	0
FvH4_5g36680	Histone superfamily protein	0.98	0.988	1.7e-210	3.06e-206	-0.288686	0
FvH4_5g36710	general regulatory factor 2	0.907	0.81	6.04e-107	1.09e-102	0.27774	0
FvH4_5g36790	Ribosomal protein S6e	0.935	0.956	3.87e-186	6.98e-182	-0.36057	0
FvH4_5g36810	Class-II DAHP synthetase family protein	0.761	0.561	1.56e-140	2.81e-136	0.317254	0
FvH4_5g36850	EXORDIUM like 2	0.083	0.201	6.79e-67	1.22e-62	-0.292288	0
FvH4_5g36900	Phosphate-responsive 1 family protein	0.547	0.333	1.31e-80	2.35e-76	0.380546	0
FvH4_5g36920	Phosphate-responsive 1 family protein	0.642	0.72	6.04e-52	1.09e-47	-0.541706	0
FvH4_5g36970	UDP-Glycosyltransferase superfamily protein	1	0.915	0	0	1.19839	0
FvH4_5g37780	Haloacid dehalogenase-like hydrolase (HAD) superfamily protein	0.274	0.036	1.21e-144	2.17e-140	0.292548	0
FvH4_5g37940	Pollen Ole e 1 allergen and extensin family protein	0.918	0.977	3.17e-301	5.71e-297	-0.500147	0
FvH4_5g37950		0.853	0.218	0	0	1.77314	0
FvH4_5g38040	2-oxoglutarate (2OG) and Fe(II)-dependent oxygenase superfamily protein	0.986	0.538	0	0	1.38637	0
FvH4_5g38130	Ribosomal protein L7Ae/L30e/S12e/Gadd45 family protein	0.941	0.953	1.2e-134	2.15e-130	-0.291859	0
FvH4_5g38250		0.91	0.45	0	0	1.08634	0
FvH4_5g38780	Translation initiation factor IF2/IF5	0.868	0.708	3.33e-146	6.01e-142	0.288412	0
FvH4_5g38810	Galactosyltransferase family protein	0.891	0.721	4.31e-234	7.77e-230	0.502495	0
FvH4_5g39050	nuclear encoded CLP protease 5	0.834	0.931	3.59e-281	6.46e-277	-0.379294	0
FvH4_5g39140	Beta-glucosidase, GBA2 type family protein	0.932	0.703	0	0	0.4487	0
FvH4_5g39190	CP12 domain-containing protein 2	0.899	0.986	0	0	-0.871315	0
FvH4_5g39460	Late embryogenesis abundant protein (LEA) family protein	0.827	0.356	0	0	0.651194	0
FvH4_5g39520	DNAJ heat shock family protein	0.956	0.653	0	0	0.89796	0
FvH4_6g00110	2-phosphoglycolate phosphatase 1	0.918	0.99	0	0	-0.787815	0
FvH4_6g00380	thioredoxin F2	0.854	0.978	0	0	-0.77281	0
FvH4_6g00420	serine carboxypeptidase-like 20	0.263	0.554	1.02e-228	1.84e-224	-0.343526	0
FvH4_6g00470	isopentenyl diphosphate isomerase 1	0.998	0.992	0	0	0.491102	0
FvH4_6g00480	Ribonuclease E inhibitor RraA/Dimethylmenaquinone methyltransferase	0.725	0.396	8.95e-240	1.61e-235	0.362004	0
FvH4_6g00510	zinc finger (C2H2 type) family protein	0.431	0.727	0	0	-0.406087	0
FvH4_6g00520	Tyrosine phosphatase family protein	0.984	0.95	0	0	0.501875	0
FvH4_6g00530	photosystem I subunit l	0.974	0.998	0	0	-1.33664	0
FvH4_6g00570	zinc finger protein 1	0.438	0.672	8.25e-191	1.49e-186	-0.259018	0
FvH4_6g02090	phosphoenolpyruvate carboxylase kinase 1	0.287	0.043	2.43e-149	4.37e-145	0.285016	0
FvH4_6g02210		0.389	0.025	3.51e-269	6.33e-265	0.382512	0
FvH4_6g02270	ethylene response factor 1	0.444	0.114	3.22e-205	5.8e-201	0.62023	0
FvH4_6g02480		0.285	0.038	4.17e-149	7.51e-145	0.280289	0
FvH4_6g02600	TPX2 (targeting protein for Xklp2) protein family	0.838	0.524	5.33e-272	9.6e-268	0.336127	0
FvH4_6g02630	winged-helix DNA-binding transcription factor family protein	0.667	0.793	7.03e-91	1.27e-86	-0.611909	0
FvH4_6g02650	Ribosomal protein S19 family protein	0.967	0.984	0	0	-0.426947	0
FvH4_6g02900	basic helix-loop-helix (bHLH) DNA-binding superfamily protein	0.75	0.501	6.53e-142	1.18e-137	0.381356	0
FvH4_6g02980	GDP-D-mannose 3',5'-epimerase	0.669	0.855	1.9e-191	3.41e-187	-0.508769	0
FvH4_6g03050	NAD(P)-linked oxidoreductase superfamily protein	0.442	0.243	6.46e-81	1.16e-76	0.47301	0
FvH4_6g03090		0.488	0.224	1.16e-114	2.08e-110	0.613732	0
FvH4_6g03160	Ribose 5-phosphate isomerase, type A protein	0.858	0.95	0	0	-0.527161	0
FvH4_6g03170		0.327	0.019	5.82e-213	1.05e-208	0.725022	0
FvH4_6g03180		0.904	0.357	0	0	1.35072	0
FvH4_6g03530		0.625	0.856	0	0	-0.401701	0
FvH4_6g03680	Rubredoxin-like superfamily protein	0.141	0.498	0	0	-0.270049	0
FvH4_6g04190	acyl carrier protein 3	0.859	0.526	0	0	0.585348	0
FvH4_6g04950	Histone superfamily protein	0.397	0.532	9.86e-60	1.78e-55	-0.380135	0
FvH4_6g05200	Protein of unknown function (DUF679)	0.412	0.01	0	0	0.818087	0
FvH4_6g05320	thylakoid lumen 18.3 kDa protein	0.457	0.889	0	0	-0.844499	0
FvH4_6g05520	Signal peptidase subunit	0.898	0.71	7.64e-291	1.38e-286	0.529648	0
FvH4_6g05650	mevalonate kinase	0.729	0.463	1.67e-149	3.02e-145	0.283442	0
FvH4_6g05760	peroxisomal adenine nucleotide carrier 1	0.942	0.679	0	0	0.656628	0
FvH4_6g05920		0.363	0.072	7.02e-187	1.26e-182	0.292679	0
FvH4_6g06090	lipoxygenase 1	0.997	0.703	0	0	1.84896	0
FvH4_6g06430	histone H2A 7	0.418	0.621	1.1e-111	1.97e-107	-0.686987	0
FvH4_6g06530	Rubber elongation factor protein (REF)	0.984	0.994	0	0	-0.67545	0
FvH4_6g06830	Dormancy/auxin associated family protein	0.694	0.815	1.27e-116	2.28e-112	-0.354633	0
FvH4_6g07150	Calmodulin-binding protein	0.181	0.023	1.59e-90	2.86e-86	0.318682	0
FvH4_6g07230	thioredoxin family protein	0.996	0.988	0	0	0.58037	0
FvH4_6g07360	calreticulin 1a	0.888	0.502	0	0	1.08106	0
FvH4_6g07370	Inorganic H pyrophosphatase family protein	0.449	0.138	3.31e-181	5.96e-177	0.595087	0
FvH4_6g07620	haloacid dehalogenase-like hydrolase family protein	0.403	0.759	0	0	-0.37912	0
FvH4_6g07630	basic helix-loop-helix (bHLH) DNA-binding superfamily protein	0.729	0.22	0	0	0.603242	0
FvH4_6g07790	VQ motif-containing protein	0.247	0.58	2.49e-281	4.48e-277	-0.705554	0
FvH4_6g07910	chloroplast RNA binding	0.78	0.969	0	0	-0.7219	0
FvH4_6g08700		0.994	0.943	9.38e-103	1.69e-98	0.38127	0
FvH4_6g08720		0.906	0.956	1.91e-66	3.44e-62	-0.455972	0
FvH4_6g08740	germin-like protein 5	0.638	0.299	3.52e-210	6.34e-206	0.494367	0
FvH4_6g08790		0.839	0.442	0	0	0.572736	0
FvH4_6g09020	Leucine-rich repeat protein kinase family protein	0.94	0.585	0	0	0.600587	0
FvH4_6g09150	Ribosomal protein L17 family protein	0.574	0.952	0	0	-0.973709	0
FvH4_6g09180	Phosphoglycerate mutase, 2,3-bisphosphoglycerate-independent	0.845	0.551	0	0	0.65402	0
FvH4_6g09300	calmodulin like 42	0.797	0.132	0	0	1.1239	0
FvH4_6g09480	nuclear shuttle interacting	0.288	0.606	3.4e-257	6.12e-253	-0.262037	0
FvH4_6g09540	ubiquitin-conjugating enzyme 28	0.997	0.994	0	0	0.411923	0
FvH4_6g10200		0.261	0.078	7.6e-89	1.37e-84	0.254291	0
FvH4_6g10250	Peroxidase superfamily protein	0.264	0.124	2.74e-47	4.94e-43	0.304661	0
FvH4_6g10350	Protein of unknown function (DUF567)	0.693	0.064	0	0	1.41127	0
FvH4_6g10610	Tautomerase/MIF superfamily protein	0.481	0.162	1.7e-200	3.05e-196	0.337204	0
FvH4_6g10770	ferretin 1	0.751	0.454	6.18e-162	1.11e-157	0.715265	0
FvH4_6g11100	pyruvate decarboxylase-2	0.95	0.656	6.36e-308	1.15e-303	0.583455	0
FvH4_6g11190	UbiA prenyltransferase family protein	0.342	0.832	0	0	-0.525887	0
FvH4_6g11360	2-oxoglutarate (2OG) and Fe(II)-dependent oxygenase superfamily protein	0.674	0.365	1.83e-167	3.3e-163	0.619433	0
FvH4_6g11420	Aldolase-type TIM barrel family protein	0.435	0.66	7.3e-174	1.31e-169	-0.274766	0
FvH4_6g11440	terpene synthase 21	0.978	0.182	0	0	3.21026	0
FvH4_6g11540	light harvesting complex photosystem II	0.842	0.987	0	0	-1.10814	0
FvH4_6g11730	plastid-specific ribosomal protein 4	0.709	0.983	0	0	-1.1619	0
FvH4_6g12370	high cyclic electron flow 1	0.669	0.94	0	0	-0.682926	0
FvH4_6g12390	PAR1 protein	0.621	0.021	0	0	1.80504	0
FvH4_6g12680	glutathione S-transferase TAU 8	0.322	0.078	2.55e-134	4.59e-130	0.421732	0
FvH4_6g12720		0.989	0.99	5.88e-115	1.06e-110	-0.329453	0
FvH4_6g12970	uracil phosphoribosyltransferase	0.304	0.603	1.26e-234	2.27e-230	-0.255469	0
FvH4_6g13100	NAD-dependent epimerase/dehydratase family protein	0.368	0.011	1.42e-267	2.55e-263	0.993562	0
FvH4_6g13240	one helix protein	0.8	0.97	0	0	-0.758549	0
FvH4_6g13360		0.154	0.71	0	0	-0.663743	0
FvH4_6g13490	Haloacid dehalogenase-like hydrolase (HAD) superfamily protein	0.601	0.399	3.15e-89	5.67e-85	0.360437	0
FvH4_6g13500	NAD(P)-binding Rossmann-fold superfamily protein	0.563	0.928	0	0	-0.737477	0
FvH4_6g13710		0.884	0.91	5.19e-43	9.36e-39	-0.266805	0
FvH4_6g13940	actin 3	0.726	0.862	9.22e-207	1.66e-202	-0.375462	0
FvH4_6g14140	Histone superfamily protein	0.516	0.752	4.32e-182	7.78e-178	-0.85588	0
FvH4_6g14410	C2H2-type zinc finger family protein	0.95	0.644	0	0	0.933972	0
FvH4_6g14650	exocyst subunit exo70 family protein H4	0.372	0.05	1.03e-217	1.85e-213	0.294817	0
FvH4_6g14670	exocyst subunit exo70 family protein H4	0.467	0.103	1.72e-241	3.09e-237	0.327189	0
FvH4_6g14970	Glutathione S-transferase family protein	0.972	0.748	2.86e-274	5.16e-270	0.84051	0
FvH4_6g15070	adenosine kinase	0.775	0.531	6.47e-185	1.17e-180	0.287245	0
FvH4_6g15150		0.468	0.719	2.82e-236	5.07e-232	-0.312208	0
FvH4_6g15690	homolog of mamallian P58IPK	0.794	0.333	0	0	0.576295	0
FvH4_6g15850		0.523	0.756	8e-117	1.44e-112	-0.460583	0
FvH4_6g16030	RNA-binding (RRM/RBD/RNP motifs) family protein	0.475	0.756	1.9e-302	3.42e-298	-0.440496	0
FvH4_6g16220	ATPase, AAA-type, CDC48 protein	0.95	0.853	0	0	0.611943	0
FvH4_6g16300		0.825	0.906	1.54e-165	2.78e-161	-0.298679	0
FvH4_6g16410	Heavy metal transport/detoxification superfamily protein	0.997	0.997	2.23e-79	4.02e-75	-0.378157	0
FvH4_6g16500		0.235	0.573	6.75e-305	1.22e-300	-0.35179	0
FvH4_6g16650		0.256	0.576	3.25e-273	5.85e-269	-0.266111	0
FvH4_6g16770	gamma tonoplast intrinsic protein	0.521	0.804	3.5e-222	6.3e-218	-0.873173	0
FvH4_6g16950	Pathogenesis-related thaumatin superfamily protein	0.223	0	2.35e-154	4.24e-150	0.727161	0
FvH4_6g17340		0.498	0.845	0	0	-0.501768	0
FvH4_6g17350	L-O-methylthreonine resistant 1	0.779	0.433	2.96e-291	5.34e-287	0.359791	0
FvH4_6g17390	Exostosin family protein	0.74	0.227	0	0	0.535441	0
FvH4_6g17760	Thioredoxin superfamily protein	0.621	0.834	1.79e-250	3.23e-246	-0.449535	0
FvH4_6g17770	Enolase	0.982	0.835	0	0	1.3779	0
FvH4_6g17870	silencing defective 5	0.024	0.175	6.78e-179	1.22e-174	-0.272816	0
FvH4_6g17980	Aldolase superfamily protein	0.843	0.296	0	0	1.58426	0
FvH4_6g18210	60S acidic ribosomal protein family	0.954	0.985	0	0	-0.565216	0
FvH4_6g18220	IQ calmodulin-binding motif family protein	0.712	0.34	2.3e-262	4.14e-258	0.360206	0
FvH4_6g18680	Ribosomal protein L1p/L10e family	0.959	0.983	0	0	-0.449887	0
FvH4_6g18820	Thioredoxin family protein	0.84	0.949	0	0	-0.485517	0
FvH4_6g19110	chloroplast signal recognition particle 54 kDa subunit	0.336	0.611	2.1e-204	3.78e-200	-0.252544	0
FvH4_6g19360		0.272	0.575	6.52e-239	1.17e-234	-0.275399	0
FvH4_6g19430	NAC domain containing protein 90	0.651	0.104	0	0	1.15718	0
FvH4_6g19530	F-box family protein	0.282	0.103	1.37e-77	2.47e-73	0.295719	0
FvH4_6g19760	Ribosomal S17 family protein	0.522	0.745	1.06e-244	1.92e-240	-0.355661	0
FvH4_6g20020	2-cysteine peroxiredoxin B	0.923	0.992	0	0	-0.95363	0
FvH4_6g20130	Late embryogenesis abundant (LEA) hydroxyproline-rich glycoprotein family	0.313	0.045	1.69e-166	3.05e-162	0.330495	0
FvH4_6g20470	syntaxin of plants 121	0.916	0.354	0	0	1.02886	0
FvH4_6g20570		0.999	0.968	5.72e-205	1.03e-200	0.390496	0
FvH4_6g20950	Sucrose-6F-phosphate phosphohydrolase family protein	0.341	0.626	8.4e-230	1.51e-225	-0.267852	0
FvH4_6g21240	Nucleic acid-binding, OB-fold-like protein	0.988	0.992	2.77e-146	4.99e-142	-0.275638	0
FvH4_6g21490	SC35-like splicing factor 30A	0.721	0.867	7.36e-208	1.33e-203	-0.409367	0
FvH4_6g21700	Translation protein SH3-like family protein	0.968	0.978	3.22e-150	5.79e-146	-0.296595	0
FvH4_6g22380	Plastid-lipid associated protein PAP / fibrillin family protein	0.64	0.811	8.76e-214	1.58e-209	-0.286164	0
FvH4_6g22700	Rhodanese/Cell cycle control phosphatase superfamily protein	0.486	0.746	4.34e-236	7.81e-232	-0.339587	0
FvH4_6g22790	polygalacturonase inhibiting protein 1	0.776	0.734	1.28e-11	2.3e-07	-0.484693	0
FvH4_6g23390	cleavage stimulating factor 64	0.534	0.682	1.21e-94	2.18e-90	-0.465037	0
FvH4_6g23530	elongation factor family protein	0.451	0.694	1.16e-153	2.08e-149	-0.259531	0
FvH4_6g23600	zinc finger (C2H2 type, AN1-like) family protein	0.863	0.633	3.11e-224	5.6e-220	0.348021	0
FvH4_6g23630	Protein of unknown function (DUF1138)	0.712	0.953	0	0	-0.696373	0
FvH4_6g24120	heat shock transcription factor B3	0.581	0.092	0	0	0.439365	0
FvH4_6g24270	NADPH-dependent thioredoxin reductase C	0.392	0.743	0	0	-0.367913	0
FvH4_6g24530	Calcium-binding EF-hand family protein	0.961	0.983	3.26e-187	5.86e-183	-0.39421	0
FvH4_6g24790	dehydration-induced protein (ERD15)	0.905	0.977	2.91e-229	5.24e-225	-0.396659	0
FvH4_6g25270	60S acidic ribosomal protein family	0.833	0.904	7.74e-195	1.39e-190	-0.34165	0
FvH4_6g25460	glutamate synthase 1	0.772	0.905	4.6e-282	8.28e-278	-0.378806	0
FvH4_6g26030	ribulose bisphosphate carboxylase small chain 1A	0.995	0.999	0	0	-0.915359	0
FvH4_6g26170	RING membrane-anchor 1	0.759	0.926	0	0	-0.63458	0
FvH4_6g26680		0.376	0.111	2.11e-147	3.81e-143	0.335846	0
FvH4_6g26900	acyl-CoA oxidase 3	0.775	0.56	1.74e-166	3.14e-162	0.302749	0
FvH4_6g27290	Proteinase inhibitor, propeptide	0.887	0.984	0	0	-0.747819	0
FvH4_6g27570	multiprotein bridging factor 1A	0.969	0.978	1.04e-165	1.86e-161	-0.311632	0
FvH4_6g27710		0.161	0.421	3.49e-195	6.29e-191	-0.252125	0
FvH4_6g27780	FtsH extracellular protease family	0.824	0.95	0	0	-0.538423	0
FvH4_6g27910	TRICHOME BIREFRINGENCE-LIKE 43	0.228	0.524	6.83e-226	1.23e-221	-0.280711	0
FvH4_6g27920	uridylyltransferase-related	0.945	0.983	0	0	-0.50588	0
FvH4_6g27970	P-loop containing nucleoside triphosphate hydrolases superfamily protein	0.271	0.681	0	0	-0.385344	0
FvH4_6g28180		0.608	0.835	3.86e-281	6.96e-277	-0.368633	0
FvH4_6g28270		0.832	0.602	3.67e-163	6.6e-159	0.265068	0
FvH4_6g28480	Chaperone DnaJ-domain superfamily protein	0.975	0.984	1.58e-105	2.85e-101	-0.40833	0
FvH4_6g28640	NDH-dependent cyclic electron flow 1	0.176	0.598	0	0	-0.343403	0
FvH4_6g28680	cinnamoyl coa reductase 1	0.617	0.116	0	0	0.852476	0
FvH4_6g28730	Ribosomal protein L7Ae/L30e/S12e/Gadd45 family protein	0.915	0.946	1.59e-133	2.86e-129	-0.271157	0
FvH4_6g29200	plastid transcriptionally active 17	0.538	0.793	2.29e-287	4.13e-283	-0.342173	0
FvH4_6g29410	alpha/beta-Hydrolases superfamily protein	0.413	0.786	0	0	-0.411024	0
FvH4_6g29710	post-illumination chlorophyll fluorescence increase	0.43	0.728	7.76e-292	1.4e-287	-0.345565	0
FvH4_6g29800	blue-copper-binding protein	0.676	0.394	2.66e-113	4.79e-109	0.303254	0
FvH4_6g30010	Peptidase S24/S26A/S26B/S26C family protein	0.932	0.76	0	0	0.468975	0
FvH4_6g30520	translocon at the outer envelope membrane of chloroplasts 34	0.677	0.842	1.15e-214	2.07e-210	-0.295965	0
FvH4_6g30850	AUX/IAA transcriptional regulator family protein	0.819	0.54	3.04e-197	5.48e-193	0.463633	0
FvH4_6g30950	Galactose oxidase/kelch repeat superfamily protein	0.744	0.512	3.43e-90	6.17e-86	0.335301	0
FvH4_6g31020	structural molecules	0.779	0.064	0	0	2.05212	0
FvH4_6g31490	Zinc-binding ribosomal protein family protein	0.95	0.972	4.43e-144	7.97e-140	-0.27631	0
FvH4_6g31740	photosystem I subunit H2	0.961	0.998	0	0	-1.53985	0
FvH4_6g31770	ribosomal protein S17	0.378	0.84	0	0	-0.637887	0
FvH4_6g31860	AMP-dependent synthetase and ligase family protein	0.605	0.464	1.29e-61	2.32e-57	0.255578	0
FvH4_6g31970	delta tonoplast integral protein	0.65	0.972	0	0	-1.24805	0
FvH4_6g31980	NDH-dependent cyclic electron flow 1	0.124	0.572	0	0	-0.365816	0
FvH4_6g32440	chlorophyll A/B binding protein 1	0.05	0.307	1.56e-297	2.82e-293	-0.393762	0
FvH4_6g32530	oxidative stress 3	0.721	0.925	0	0	-0.89591	0
FvH4_6g32610	phosphofructokinase 3	0.477	0.082	6.95e-283	1.25e-278	0.437517	0
FvH4_6g32710		0.981	0.394	0	0	2.34599	0
FvH4_6g32870	vacuolar protein sorting 46.1	0.915	0.959	0	0	-0.4518	0
FvH4_6g32890		0.653	0.227	9.59e-287	1.73e-282	0.35973	0
FvH4_6g32920	RAB GTPase homolog 1A	0.971	0.791	0	0	0.543272	0
FvH4_6g33590	Glycosyl hydrolases family 32 protein	0.994	0.833	0	0	1.01061	0
FvH4_6g34100	Protein of unknown function (DUF3511)	0.971	0.846	1.46e-248	2.63e-244	0.348798	0
FvH4_6g34140	Dihydrolipoamide acetyltransferase, long form protein	0.882	0.61	0	0	0.502493	0
FvH4_6g34150	translocase inner membrane subunit 23-2	0.09	0.495	0	0	-0.286828	0
FvH4_6g34250	aminopeptidase M1	0.72	0.435	4.84e-173	8.72e-169	0.276839	0
FvH4_6g34970	PLAT/LH2 domain-containing lipoxygenase family protein	0.927	0.679	0	0	0.82901	0
FvH4_6g35470	40s ribosomal protein SA B	0.838	0.942	0	0	-0.545917	0
FvH4_6g36520	Terpenoid cyclases family protein	0.963	0.983	8.32e-232	1.5e-227	-0.519659	0
FvH4_6g36900	Reticulon family protein	0.981	0.937	5.46e-251	9.83e-247	0.317054	0
FvH4_6g36960	lysophosphatidyl acyltransferase 2	0.861	0.936	3.09e-90	5.57e-86	-0.268814	0
FvH4_6g36980	Translation protein SH3-like family protein	0.914	0.953	1.5e-188	2.7e-184	-0.338092	0
FvH4_6g37320	Ribosomal protein L30/L7 family protein	0.906	0.936	1.25e-123	2.25e-119	-0.282325	0
FvH4_6g38370	WRKY DNA-binding protein 28	0.338	0.027	9.76e-215	1.76e-210	0.250321	0
FvH4_6g38460	chlorophyll A/B binding protein 1	0.786	0.961	0	0	-1.08454	0
FvH4_6g38620	Eukaryotic aspartyl protease family protein	0.673	0.165	0	0	0.670011	0
FvH4_6g38670	phytoene desaturation 1	0.947	0.97	6.44e-248	1.16e-243	-0.379222	0
FvH4_6g38760	glutathione S-transferase PHI 9	0.95	0.36	0	0	2.23953	0
FvH4_6g38900	photosystem II subunit P-1	0.946	0.994	0	0	-1.17521	0
FvH4_6g38930	NAD(P)-linked oxidoreductase superfamily protein	0.52	0.784	3.47e-265	6.25e-261	-0.365232	0
FvH4_6g39170	Coproporphyrinogen III oxidase	0.457	0.725	3.69e-256	6.64e-252	-0.323466	0
FvH4_6g39380	UDP-Glycosyltransferase superfamily protein	0.43	0.685	3.37e-209	6.07e-205	-0.417308	0
FvH4_6g39430	UDP-Glycosyltransferase superfamily protein	0.901	0.946	1.27e-101	2.28e-97	-0.330242	0
FvH4_6g39500	VQ motif-containing protein	0.625	0.302	5.27e-190	9.49e-186	0.325305	0
FvH4_6g39660		0.637	0.334	2.04e-160	3.67e-156	0.432261	0
FvH4_6g39680		0.668	0.357	4.31e-161	7.75e-157	0.420521	0
FvH4_6g39710	UDP-Glycosyltransferase superfamily protein	0.773	0.787	6.48e-35	1.17e-30	-0.400884	0
FvH4_6g39720	heat shock protein 70 (Hsp 70) family protein	0.818	0.491	0	0	0.445663	0
FvH4_6g39750	NAD(P)-binding Rossmann-fold superfamily protein	0.482	0.043	0	0	0.316455	0
FvH4_6g40150	photosystem I light harvesting complex gene 3	0.681	0.97	0	0	-1.18694	0
FvH4_6g40220	ADP glucose pyrophosphorylase 1	0.515	0.898	0	0	-0.613756	0
FvH4_6g40490	Rubisco methyltransferase family protein	0.196	0.584	0	0	-0.283616	0
FvH4_6g40540	emp24/gp25L/p24 family/GOLD family protein	0.745	0.412	9.86e-258	1.78e-253	0.353741	0
FvH4_6g40630		0.227	0.665	0	0	-0.457869	0
FvH4_6g40970	photosystem II light harvesting complex gene 2.1	0.777	0.992	0	0	-1.51938	0
FvH4_6g41940	PDI-like 2-2	0.798	0.402	0	0	0.537188	0
FvH4_6g42090	ethylene-forming enzyme	0.999	0.998	2.23e-144	4.02e-140	-0.297888	0
FvH4_6g42450	Major facilitator superfamily protein	0.037	0.158	7.69e-107	1.39e-102	-0.267484	0
FvH4_6g42650	RNAse II-like 1	0.409	0.062	1.1e-234	1.99e-230	0.293446	0
FvH4_6g43190	aconitase 3	0.965	0.813	0	0	0.458305	0
FvH4_6g43220	MATE efflux family protein	0.978	0.811	0	0	0.956678	0
FvH4_6g43280	Ribosomal protein L6 family	0.421	0.934	0	0	-1.00109	0
FvH4_6g44370	photosynthetic electron transfer C	0.873	0.99	0	0	-1.08583	0
FvH4_6g44420	photosystem II reaction center PSB29 protein	0.617	0.946	0	0	-0.792706	0
FvH4_6g45050	photosystem II family protein	0.577	0.723	1.16e-115	2.08e-111	-0.330497	0
FvH4_6g45210	Ribosomal protein PSRP-3/Ycf65	0.513	0.953	0	0	-1.04328	0
FvH4_6g45340	acclimation of photosynthesis to environment	0.56	0.914	0	0	-0.641339	0
FvH4_6g45690	Translation initiation factor SUI1 family protein	0.979	0.99	1.22e-255	2.2e-251	-0.320837	0
FvH4_6g45760	S-adenosylmethionine decarboxylase	0.999	0.998	0	0	-0.325126	0
FvH4_6g45800	Late embryogenesis abundant protein (LEA) family protein	0.139	0.526	0	0	-0.394216	0
FvH4_6g45860	CONSTANS-like 2	0.599	0.859	0	0	-0.4912	0
FvH4_6g46030		0.864	0.83	6.29e-47	1.13e-42	0.430184	0
FvH4_6g46060	Transmembrane amino acid transporter family protein	0.92	0.771	1.69e-218	3.05e-214	0.358434	0
FvH4_6g46390	Thioredoxin superfamily protein	0.529	0.105	0	0	0.30582	0
FvH4_6g46480	B12D protein	0.372	0.058	7.01e-204	1.26e-199	1.14612	0
FvH4_6g46740	HXXXD-type acyl-transferase family protein	0.465	0.795	0	0	-0.910861	0
FvH4_6g46820	ABI five binding protein 3	0.502	0.147	7.79e-230	1.4e-225	0.257933	0
FvH4_6g47090	biotin carboxyl carrier protein 2	0.511	0.741	2.48e-186	4.46e-182	-0.278768	0
FvH4_6g47370	heptahelical transmembrane protein2	0.844	0.616	3.34e-187	6.03e-183	0.309211	0
FvH4_6g47610	Saccharopine dehydrogenase	0.328	0.511	2.62e-103	4.72e-99	-0.262255	0
FvH4_6g47770	chorismate mutase 1	0.766	0.597	1.43e-104	2.58e-100	0.254666	0
FvH4_6g48030		0.556	0.779	2.16e-282	3.89e-278	-0.752178	0
FvH4_6g48240	Calcium-binding EF-hand family protein	0.289	0.055	1.19e-134	2.14e-130	0.563761	0
FvH4_6g48700	Ribosomal protein L34e superfamily protein	0.949	0.97	5.76e-205	1.04e-200	-0.347803	0
FvH4_6g48920	Ribosomal protein S4	0.989	0.989	4.59e-246	8.28e-242	-0.405056	0
FvH4_6g49080		0.84	0.504	0	0	0.581573	0
FvH4_6g49550	AAA-ATPase 1	0.369	0.488	4.31e-52	7.76e-48	-0.296592	0
FvH4_6g49810	galacturonosyltransferase-like 10	0.807	0.432	0	0	0.496107	0
FvH4_6g49840	transducin family protein / WD-40 repeat family protein	0.915	0.789	7.95e-190	1.43e-185	0.365124	0
FvH4_6g50060	ferredoxin thioredoxin reductase catalytic beta chain family protein	0.637	0.945	0	0	-0.793038	0
FvH4_6g50270	Heavy metal transport/detoxification superfamily protein	0.376	0.887	0	0	-0.853374	0
FvH4_6g50480		0.729	0.188	0	0	1.17704	0
FvH4_6g50520	DSS1 homolog on chromosome V	0.891	0.738	1.59e-188	2.86e-184	0.277841	0
FvH4_6g50590	cyclophilin 38	0.437	0.813	0	0	-0.509408	0
FvH4_6g50630	formate dehydrogenase	0.524	0.256	4.43e-162	7.97e-158	0.468034	0
FvH4_6g50760		0.822	0.909	7.16e-201	1.29e-196	-0.292126	0
FvH4_6g50780	carbonic anhydrase 1	0.956	0.997	0	0	-1.04103	0
FvH4_6g50880	Adenine nucleotide alpha hydrolases-like superfamily protein	0.473	0.72	8.19e-198	1.47e-193	-0.271039	0
FvH4_6g50910	ribosomal protein L12-A	0.805	0.982	0	0	-1.21747	0
FvH4_6g52070	31-kDa RNA binding protein	0.341	0.873	0	0	-0.796556	0
FvH4_6g52720	glucose-6-phosphate dehydrogenase 6	0.988	0.964	1.19e-243	2.15e-239	0.337523	0
FvH4_6g52810	lysine histidine transporter 1	1	0.942	0	0	0.819966	0
FvH4_6g53030	beta glucosidase 32	0.491	0.109	4.67e-258	8.41e-254	0.470786	0
FvH4_6g53150	calmodulin-like 38	0.236	0.048	2.18e-100	3.94e-96	0.498805	0
FvH4_6g53180	Aldolase-type TIM barrel family protein	0.772	0.503	1.89e-261	3.41e-257	0.418853	0
FvH4_6g53190		0.931	0.395	0	0	0.858639	0
FvH4_6g53290	Ribosomal protein S21 family protein	0.535	0.919	0	0	-0.837456	0
FvH4_6g53590	ribosomal protein large subunit 27	0.825	0.989	0	0	-1.06539	0
FvH4_6g53770	WRKY DNA-binding protein 75	0.795	0.069	0	0	1.22616	0
FvH4_6g53780	NAD(P)-binding Rossmann-fold superfamily protein	0.638	0.261	1.09e-270	1.97e-266	0.393957	0
FvH4_6g54030	shikimate kinase like 1	0.345	0.648	4.96e-270	8.93e-266	-0.290416	0
FvH4_6g54110	translocon-associated protein beta (TRAPB) family protein	0.951	0.878	3.37e-183	6.08e-179	0.29889	0
FvH4_6g54130		0.665	0.794	1.39e-139	2.5e-135	-0.272107	0
FvH4_6g54190	phosphate transporter 3;1	0.925	0.83	1.16e-151	2.1e-147	0.278391	0
FvH4_6g54240	Aspartate kinase family protein	0.962	0.769	0	0	0.534098	0
FvH4_6g54460	glyceraldehyde 3-phosphate dehydrogenase A subunit 2	0.84	0.971	0	0	-0.588927	0
FvH4_6g54480	acetyl-CoA synthetase	0.77	0.214	0	0	0.646061	0
FvH4_7g00080	Citrate synthase family protein	0.95	0.751	0	0	0.505637	0
FvH4_7g00120	Cysteine/Histidine-rich C1 domain family protein	0.42	0.164	6.33e-126	1.14e-121	0.272	0
FvH4_7g00260		0.564	0.863	0	0	-0.603874	0
FvH4_7g00440	lipoxygenase 2	0.27	0.008	5.49e-181	9.89e-177	0.315	0
FvH4_7g00530	RNA-binding (RRM/RBD/RNP motifs) family protein	0.435	0.948	0	0	-1.0777	0
FvH4_7g00810	A20/AN1-like zinc finger family protein	0.897	0.986	0	0	-1.05759	0
FvH4_7g00880		0.275	0.384	1.49e-32	2.68e-28	-0.347452	0
FvH4_7g00900	Mog1/PsbP/DUF1795-like photosystem II reaction center PsbP family protein	0.302	0.759	0	0	-0.473692	0
FvH4_7g00920	ADP/ATP carrier 2	0.999	0.988	0	0	0.550938	0
FvH4_7g01130	carotenoid cleavage dioxygenase 1	0.532	0.819	8.56e-294	1.54e-289	-0.359412	0
FvH4_7g01180	FMN-linked oxidoreductases superfamily protein	0.505	0.801	0	0	-0.377213	0
FvH4_7g01400		0.918	0.635	5.43e-300	9.77e-296	0.688504	0
FvH4_7g01520	NAD(P)-binding Rossmann-fold superfamily protein	0.842	0.441	1.84e-286	3.31e-282	0.399442	0
FvH4_7g01650	Ribosomal protein L1p/L10e family	0.642	0.953	0	0	-0.835808	0
FvH4_7g01730	Protein of unknown function (DUF793)	0.972	0.982	1.23e-241	2.22e-237	-0.615879	0
FvH4_7g01790	Acyl-CoA N-acyltransferases (NAT) superfamily protein	0.394	0.66	1.55e-217	2.79e-213	-0.270504	0
FvH4_7g02560	Eukaryotic aspartyl protease family protein	0.814	0.128	0	0	1.23028	0
FvH4_7g03220	NADPH:quinone oxidoreductase	1	0.996	0	0	0.566319	0
FvH4_7g03230		0.934	0.82	1.34e-139	2.42e-135	0.262852	0
FvH4_7g03940	proline-rich family protein	0.609	0.955	0	0	-0.850884	0
FvH4_7g04110	CLP protease proteolytic subunit 3	0.658	0.824	1.8e-214	3.24e-210	-0.291045	0
FvH4_7g04140	cystatin B	0.756	0.808	2.77e-56	4.99e-52	-0.415023	0
FvH4_7g04430	cytochrome b6f complex subunit (petM), putative	0.476	0.931	0	0	-0.813305	0
FvH4_7g04820	zinc induced facilitator-like 1	0.995	0.89	0	0	0.829137	0
FvH4_7g05170	plastid-specific 50S ribosomal protein 5	0.533	0.956	0	0	-0.97551	0
FvH4_7g06530	lactate/malate dehydrogenase family protein	0.71	0.928	0	0	-0.440932	0
FvH4_7g06810	Mitochondrial substrate carrier family protein	0.566	0.9	0	0	-0.60434	0
FvH4_7g07390	glutathione S-transferase TAU 8	0.978	0.946	8.55e-183	1.54e-178	0.454146	0
FvH4_7g07460	differentiation and greening-like 1	0.663	0.805	4.1e-163	7.38e-159	-0.271819	0
FvH4_7g07520	Ribosomal protein S25 family protein	0.702	0.813	9.17e-141	1.65e-136	-0.277525	0
FvH4_7g08200	Ribosomal protein L3 family protein	0.337	0.851	0	0	-0.741263	0
FvH4_7g08340	alpha/beta-Hydrolases superfamily protein	0.464	0.892	0	0	-0.605665	0
FvH4_7g08430	DnaJ/Hsp40 cysteine-rich domain superfamily protein	0.422	0.676	6.84e-210	1.23e-205	-0.253252	0
FvH4_7g08830	GroES-like family protein	0.814	0.975	0	0	-0.795076	0
FvH4_7g08920	Protein of unknown function (DUF581)	0.544	0.276	3.66e-129	6.6e-125	0.33733	0
FvH4_7g08930	Protein kinase superfamily protein	0.775	0.26	0	0	0.566144	0
FvH4_7g09000	heat shock protein 70	0.213	0.621	0	0	-0.417354	0
FvH4_7g09310	Ankyrin repeat family protein	0.397	0.123	1.21e-146	2.18e-142	0.300536	0
FvH4_7g09660	Phosphoglycerate mutase family protein	0.651	0.39	1.25e-165	2.25e-161	0.334446	0
FvH4_7g10070	ethylene-responsive element binding factor 13	0.308	0.062	1.4e-142	2.52e-138	0.437972	0
FvH4_7g10080	ethylene-responsive element binding factor 13	0.225	0.006	1.37e-146	2.47e-142	0.456512	0
FvH4_7g10340	uclacyanin 2	0.374	0.1	6.52e-148	1.18e-143	0.379297	0
FvH4_7g10410	Nucleoside diphosphate kinase family protein	0.871	0.959	0	0	-0.643341	0
FvH4_7g10790	Preprotein translocase Sec, Sec61-beta subunit protein	0.995	0.991	0	0	0.628869	0
FvH4_7g11280	SAUR-like auxin-responsive protein family	0.75	0.465	3.9e-156	7.03e-152	0.332464	0
FvH4_7g11510	Transketolase	0.928	0.953	9.67e-221	1.74e-216	-0.364816	0
FvH4_7g11620	Protein of unknown function (DUF1442)	0.423	0.302	3.07e-25	5.53e-21	0.25132	0
FvH4_7g12800	Transmembrane proteins 14C	0.703	0.391	3.44e-229	6.2e-225	0.304191	0
FvH4_7g12950	UDP-N-acetylglucosamine (UAA) transporter family	0.613	0.167	0	0	0.482479	0
FvH4_7g13400	BON association protein 1	0.371	0.255	4.51e-28	8.13e-24	0.362556	0
FvH4_7g13420	signal recognition particle receptor protein, chloroplast (FTSY)	0.453	0.67	4.37e-174	7.88e-170	-0.251576	0
FvH4_7g13860	Remorin family protein	0.532	0.959	0	0	-1.0508	0
FvH4_7g14430	plasma membrane intrinsic protein 1;4	0.109	0.601	0	0	-0.481479	0
FvH4_7g15060	MAP kinase 4	0.895	0.607	0	0	0.535154	0
FvH4_7g15110	Ribosomal L5P family protein	0.536	0.944	0	0	-0.974096	0
FvH4_7g15300	Heavy metal transport/detoxification superfamily protein	0.893	0.469	0	0	0.764987	0
FvH4_7g15310	ACC synthase 1	0.455	0.055	3.92e-292	7.07e-288	0.948861	0
FvH4_7g15450		0.918	0.776	7.81e-62	1.41e-57	0.609643	0
FvH4_7g15760		0.986	0.997	0	0	-0.949744	0
FvH4_7g15780	2-oxoglutarate (2OG) and Fe(II)-dependent oxygenase superfamily protein	0.43	0.085	3.93e-218	7.08e-214	0.725498	0
FvH4_7g16040	Auxin-responsive GH3 family protein	0.247	0.39	9.69e-63	1.75e-58	-0.374882	0
FvH4_7g16190	thylakoid rhodanese-like	0.721	0.97	0	0	-0.784249	0
FvH4_7g16550	Polyketide cyclase/dehydrase and lipid transport superfamily protein	0.808	0.581	2.07e-99	3.72e-95	0.284091	0
FvH4_7g16730	pathogenesis-related family protein	0.198	0.044	1.73e-79	3.11e-75	0.329398	0
FvH4_7g17240		0.429	0.867	0	0	-0.652369	0
FvH4_7g17290	cytochrome B5 isoform E	0.99	0.916	0	0	0.723123	0
FvH4_7g17430	CBL-interacting protein kinase 9	0.571	0.734	4.71e-108	8.49e-104	-0.266039	0
FvH4_7g17620	60S acidic ribosomal protein family	0.965	0.986	0	0	-0.595973	0
FvH4_7g17800	photosystem I P subunit	0.795	0.991	0	0	-0.988545	0
FvH4_7g17850	Homeodomain-like superfamily protein	0.438	0.748	0	0	-0.364932	0
FvH4_7g19190	Zinc finger (C3HC4-type RING finger) family protein	0.775	0.568	3.06e-113	5.52e-109	0.263291	0
FvH4_7g19750	photosystem I light harvesting complex gene 1	0.924	0.997	0	0	-1.3816	0
FvH4_7g20000		0.783	0.414	1.93e-205	3.48e-201	0.303728	0
FvH4_7g20010		0.582	0.25	4.01e-178	7.22e-174	0.307173	0
FvH4_7g20380	related to AP2.7	0.804	0.893	1.64e-96	2.95e-92	-0.29241	0
FvH4_7g20780	Histone superfamily protein	0.544	0.632	3.68e-36	6.62e-32	-0.27738	0
FvH4_7g20960	Ribosomal L29 family protein	0.91	0.947	6.52e-218	1.18e-213	-0.441843	0
FvH4_7g20970	alpha/beta-Hydrolases superfamily protein	0.885	0.881	1.64e-16	2.96e-12	-0.274775	0
FvH4_7g21220	Cation efflux family protein	0.969	0.989	0	0	-0.412336	0
FvH4_7g21370	PsbP-like protein 1	0.368	0.752	0	0	-0.404132	0
FvH4_7g21380	ribosomal protein L23AB	0.956	0.975	4.94e-124	8.9e-120	-0.298115	0
FvH4_7g21880	C2H2 and C2HC zinc fingers superfamily protein	0.985	0.764	3.75e-232	6.76e-228	0.518931	0
FvH4_7g22170	heat shock cognate protein 70-1	0.925	0.982	9.18e-81	1.65e-76	-0.32113	0
FvH4_7g22410	actin-11	0.186	0.529	4.64e-305	8.37e-301	-0.282137	0
FvH4_7g22480	O-Glycosyl hydrolases family 17 protein	0.596	0.688	7.44e-46	1.34e-41	-0.251845	0
FvH4_7g22610	Calcium-dependent lipid-binding (CaLB domain) family protein	0.863	0.609	5.53e-184	9.96e-180	0.343301	0
FvH4_7g22650	cytochrome P450, family 71, subfamily A, polypeptide 25	0.19	0.041	5.13e-76	9.24e-72	0.336429	0
FvH4_7g22910	rubisco activase	0.939	0.997	0	0	-1.23946	0
FvH4_7g23000	Tetratricopeptide repeat (TPR)-like superfamily protein	0.549	0.952	0	0	-0.862414	0
FvH4_7g23060	protein phosphatase 2CA	0.413	0.186	1.15e-103	2.07e-99	0.277979	0
FvH4_7g23590		0.729	0.836	6.49e-89	1.17e-84	-0.513096	0
FvH4_7g23640	PLAC8 family protein	0.999	0.999	2.8e-274	5.04e-270	-0.620723	0
FvH4_7g23710	HSP20-like chaperones superfamily protein	0.159	0.725	0	0	-1.47476	0
FvH4_7g23830	Nucleotide-sugar transporter family protein	0.863	0.657	4.76e-186	8.57e-182	0.300102	0
FvH4_7g23960	sedoheptulose-bisphosphatase	0.687	0.965	0	0	-0.819057	0
FvH4_7g24120	plasma membrane intrinsic protein 1;4	0.548	0.567	0.842627	1	0.369266	0
FvH4_7g24170	Ribosomal protein L10 family protein	0.665	0.873	0	0	-0.537071	0
FvH4_7g24350	light harvesting complex photosystem II	0.337	0.683	0	0	-1.03862	0
FvH4_7g24550	2-oxoglutarate (2OG) and Fe(II)-dependent oxygenase superfamily protein	0.832	0.442	0	0	0.593925	0
FvH4_7g24570	Ribosomal protein L10 family protein	0.621	0.91	0	0	-0.73146	0
FvH4_7g24590	fatty acid desaturase 8	0.979	0.987	1.5e-149	2.69e-145	-0.352916	0
FvH4_7g24650	Protein phosphatase 2C family protein	0.645	0.373	4.2e-165	7.57e-161	0.622818	0
FvH4_7g24860		0.151	0.5	0	0	-0.264634	0
FvH4_7g24950	Leucine-rich repeat protein kinase family protein	0.491	0.138	6.83e-221	1.23e-216	0.260082	0
FvH4_7g25360	prenylated RAB acceptor 1.B4	0.22	0.559	0	0	-0.265044	0
FvH4_7g25370		0.604	0.8	1.32e-211	2.37e-207	-0.33475	0
FvH4_7g25400	dehydration-induced protein (ERD15)	0.945	0.991	1.38e-225	2.48e-221	-0.603601	0
FvH4_7g25660	AZA-guanine resistant1	0.915	0.497	0	0	0.831893	0
FvH4_7g25730	manganese superoxide dismutase 1	0.971	0.986	1.69e-228	3.04e-224	-0.355886	0
FvH4_7g25910		0.539	0.289	2.71e-123	4.88e-119	0.325869	0
FvH4_7g26240	Ribosomal protein L16p/L10e family protein	0.809	0.646	3.78e-119	6.82e-115	0.309077	0
FvH4_7g26390	Transcriptional coactivator/pterin dehydratase	0.546	0.849	0	0	-0.505282	0
FvH4_7g26730		0.271	0.608	1.1e-294	1.97e-290	-0.316608	0
FvH4_7g26800	peptide met sulfoxide reductase 4	0.66	0.86	0	0	-0.393504	0
FvH4_7g26840	RAB GTPase homolog 1A	0.965	0.876	0	0	0.374573	0
FvH4_7g26920	ethylene responsive element binding factor 1	0.818	0.511	2.07e-152	3.72e-148	0.32064	0
FvH4_7g26930	Integrase-type DNA-binding superfamily protein	0.904	0.97	5.45e-266	9.81e-262	-0.638372	0
FvH4_7g27100	Major facilitator superfamily protein	0.41	0.048	1.43e-256	2.58e-252	0.275379	0
FvH4_7g27800	Plant invertase/pectin methylesterase inhibitor superfamily protein	0.917	0.993	0	0	-0.976599	0
FvH4_7g27820		0.601	0.764	1.93e-111	3.47e-107	-0.667607	0
FvH4_7g28020	Ribosomal protein S10p/S20e family protein	0.837	0.898	5.69e-141	1.02e-136	-0.261497	0
FvH4_7g28060	ribosomal protein S13A	0.945	0.966	7.26e-248	1.31e-243	-0.384188	0
FvH4_7g28560	Translation elongation factor EF1B, gamma chain	0.443	0.686	4.12e-199	7.42e-195	-0.257827	0
FvH4_7g28680	phosphoglucomutase	0.328	0.621	4.84e-224	8.72e-220	-0.257658	0
FvH4_7g28860		0.901	0.62	0	0	0.861644	0
FvH4_7g28960	Integrase-type DNA-binding superfamily protein	0.596	0.43	8.89e-55	1.6e-50	0.278354	0
FvH4_7g29440	Cytochrome b561/ferric reductase transmembrane protein family	0.823	0.914	5.54e-214	9.98e-210	-0.354351	0
FvH4_7g29510	Copper transport protein family	0.764	0.505	7.05e-198	1.27e-193	0.401419	0
FvH4_7g29560	PAR1 protein	0.178	0	2.03e-119	3.66e-115	0.511811	0
FvH4_7g29620	cytochrome P450, family 715, subfamily A, polypeptide 1	0.45	0.02	0	0	1.06657	0
FvH4_7g30050		0.347	0.018	4.24e-238	7.63e-234	0.35712	0
FvH4_7g30260	heat shock protein 90.1	0.373	0.842	0	0	-0.677824	0
FvH4_7g30640	SLAC1 homologue 3	0.297	0.039	4.74e-163	8.53e-159	0.263877	0
FvH4_7g30980	manganese tracking factor for mitochondrial SOD2	0.787	0.928	0	0	-0.633688	0
FvH4_7g31470	2-oxoglutarate (2OG) and Fe(II)-dependent oxygenase superfamily protein	0.755	0.118	0	0	1.90507	0
FvH4_7g31480	Disease resistance-responsive (dirigent-like protein) family protein	0.803	0.168	0	0	1.55909	0
FvH4_7g31780		0.323	0.774	0	0	-0.479572	0
FvH4_7g32020	plastid transcriptionally active7	0.33	0.809	0	0	-0.561221	0
FvH4_7g32030	thylakoid-associated phosphatase 38	0.33	0.66	2.97e-295	5.34e-291	-0.32199	0
FvH4_7g32120	Tetratricopeptide repeat (TPR)-like superfamily protein	0.678	0.921	0	0	-0.614753	0
FvH4_7g32420	Rhodanese/Cell cycle control phosphatase superfamily protein	0.203	0.569	0	0	-0.314678	0
FvH4_7g32500	P-loop containing nucleoside triphosphate hydrolases superfamily protein	0.908	0.408	0	0	1.03372	0
FvH4_7g32530	cytochrome B5 isoform E	0.904	0.764	3.14e-237	5.66e-233	0.462649	0
FvH4_7g32850	SER/ARG-rich protein 34A	0.891	0.969	0	0	-0.588205	0
FvH4_7g32900	30S ribosomal protein, putative	0.791	0.964	0	0	-0.732333	0
FvH4_7g32960	RING/U-box superfamily protein	0.064	0.222	3.39e-128	6.11e-124	-0.42807	0
FvH4_7g32970	Transducin/WD40 repeat-like superfamily protein	0.911	0.955	3.2e-170	5.76e-166	-0.368786	0
FvH4_7g33010	nascent polypeptide-associated complex subunit alpha-like protein 2	0.603	0.859	0	0	-0.428421	0
FvH4_7g33110	Ribosomal protein L6 family	0.967	0.983	2.24e-170	4.03e-166	-0.34416	0
FvH4_7g33330	Mitochondrial import inner membrane translocase subunit Tim17/Tim22/Tim23 family protein	0.605	0.849	0	0	-0.391309	0
FvH4_7g33460	breast basic conserved 1	0.856	0.925	2.84e-142	5.12e-138	-0.30314	0
FvH4_7g33500	breast basic conserved 1	0.903	0.939	1.8e-121	3.25e-117	-0.269561	0
FvH4_7g33550	rubredoxin family protein	0.627	0.941	0	0	-0.78763	0
FvH4_7g34120		0.727	0.133	0	0	1.09204	0
FvH4_7g34200	GroES-like zinc-binding dehydrogenase family protein	0.664	0.064	0	0	0.712778	0
FvH4_7g34210		0.743	0.895	2.75e-234	4.95e-230	-0.326017	0
FvH4_c3g00080		0.441	0.795	0	0	-0.54962	0
FvH4_c3g00120	ribosomal protein S7	0.987	0.989	3.55e-175	6.39e-171	-0.331663	0
FvH4_c3g00170	ribosomal protein L2	0.997	0.999	0	0	-0.679499	0
FvH4_c3g00180	ribosomal protein L14	0.731	0.831	1.23e-120	2.22e-116	-0.287407	0
FvH4_c7g00020		0.088	0.886	0	0	-1.33226	0
FvH4_1g00150		0.319	0.061	6.58e-208	1.19e-203	0.304526	1
FvH4_1g00240	S-adenosyl-L-methionine-dependent methyltransferases superfamily protein	0.46	0.709	1.61e-130	2.91e-126	-0.294723	1
FvH4_1g00340	Zinc-binding dehydrogenase family protein	0.937	0.871	7.48e-126	1.35e-121	0.485238	1
FvH4_1g00370	Ribosomal protein S24e family protein	0.932	0.964	2.42e-132	4.36e-128	-0.391768	1
FvH4_1g00500		0.516	0.755	1.59e-128	2.87e-124	-0.295352	1
FvH4_1g00690	Translation initiation factor 3 protein	0.606	0.818	7.04e-175	1.27e-170	-0.368704	1
FvH4_1g00830	signal recognition particle receptor alpha subunit family protein	0.957	0.972	3.66e-110	6.59e-106	-0.265915	1
FvH4_1g01260	temperature-induced lipocalin	0.767	0.912	1.59e-218	2.86e-214	-0.615805	1
FvH4_1g01810	Nucleic acid-binding, OB-fold-like protein	0.53	0.698	2e-78	3.61e-74	-0.25039	1
FvH4_1g02570	Bifunctional inhibitor/lipid-transfer protein/seed storage 2S albumin superfamily protein	0.62	0.945	0	0	-1.02532	1
FvH4_1g02660	Ubiquitin system component Cue protein	0.819	0.935	1.7e-206	3.06e-202	-0.385165	1
FvH4_1g02880	blue-copper-binding protein	0.444	0.088	7.7e-305	1.39e-300	0.721272	1
FvH4_1g02890	blue-copper-binding protein	0.612	0.144	0	0	0.682362	1
FvH4_1g03010	chloroplast thylakoid lumen protein	0.903	0.977	1.56e-307	2.81e-303	-0.477323	1
FvH4_1g03130	EIN3-binding F box protein 1	0.766	0.478	1.99e-183	3.58e-179	0.593066	1
FvH4_1g03260	DnaJ/Hsp40 cysteine-rich domain superfamily protein	0.988	0.997	0	0	-0.558418	1
FvH4_1g03460	Ribosomal protein L7Ae/L30e/S12e/Gadd45 family protein	0.898	0.943	1.59e-126	2.87e-122	-0.366264	1
FvH4_1g03570		0.929	0.992	0	0	-0.872979	1
FvH4_1g04020	3-ketoacyl-CoA synthase 11	0.63	0.359	1.42e-134	2.56e-130	0.371485	1
FvH4_1g04380	ABL interactor-like protein 4	0.071	0.492	1.34e-219	2.42e-215	-0.340511	1
FvH4_1g04680	proline extensin-like receptor kinase 1	0.575	0.275	8.45e-154	1.52e-149	0.309988	1
FvH4_1g04830	ubiquitin-conjugating enzyme 37	0.905	0.96	1.2e-182	2.16e-178	-0.375223	1
FvH4_1g05040	arabinogalactan protein 16	0.999	0.992	0	0	1.12182	1
FvH4_1g05080	aldehyde dehydrogenase 2C4	0.397	0.201	3.16e-81	5.68e-77	0.322475	1
FvH4_1g05090	aldehyde dehydrogenase 2C4	0.273	0.031	1.15e-243	2.07e-239	0.251015	1
FvH4_1g05100	aldehyde dehydrogenase 2C4	0.736	0.081	0	0	0.813118	1
FvH4_1g05110	multiprotein bridging factor 1C	0.964	0.986	1.61e-69	2.9e-65	-0.3058	1
FvH4_1g05650	elongation factor Ts family protein	0.783	0.889	5.2e-142	9.36e-138	-0.36335	1
FvH4_1g05730	Glyoxalase/Bleomycin resistance protein/Dioxygenase superfamily protein	0.922	0.955	1.98e-145	3.57e-141	-0.287836	1
FvH4_1g06030	RING/U-box superfamily protein	0.542	0.092	0	0	0.784552	1
FvH4_1g06390		0.726	0.909	4.09e-212	7.37e-208	-0.440997	1
FvH4_1g06410	oxidative stress 3	0.82	0.959	5.42e-222	9.76e-218	-0.62791	1
FvH4_1g06610	gamma-glutamyl transpeptidase 4	0.573	0.204	2.58e-258	4.65e-254	0.583801	1
FvH4_1g06780	Ribosomal protein L31e family protein	0.971	0.99	1.88e-294	3.39e-290	-0.583002	1
FvH4_1g06820	Ribosomal L28e protein family	0.974	0.987	3.64e-175	6.56e-171	-0.389322	1
FvH4_1g07270	atypical CYS HIS rich thioredoxin 2	0.685	0.818	2.54e-96	4.57e-92	-0.265016	1
FvH4_1g07390	cytokinin-responsive gata factor 1	0.1	0.388	2.14e-118	3.86e-114	-0.259804	1
FvH4_1g07430		0.563	0.319	2.06e-96	3.71e-92	0.304748	1
FvH4_1g07830	calmodulin-binding family protein	0.577	0.26	4.69e-170	8.45e-166	0.447155	1
FvH4_1g08020	MAP kinase kinase 2	0.859	0.632	8.37e-187	1.51e-182	0.464817	1
FvH4_1g08240	SNF7 family protein	0.787	0.865	6.6e-80	1.19e-75	-0.257817	1
FvH4_1g08270	photosystem II subunit X	0.949	0.996	0	0	-0.867418	1
FvH4_1g08300	Ribosomal protein S3 family protein	0.967	0.983	7.58e-139	1.37e-134	-0.379228	1
FvH4_1g08370	myb domain protein 5	0.755	0.475	3.55e-161	6.39e-157	0.653139	1
FvH4_1g08470		0.638	0.045	0	0	0.772623	1
FvH4_1g08500		0.996	0.831	0	0	1.29685	1
FvH4_1g08510	oxophytodienoate-reductase 3	0.975	0.845	1.53e-253	2.76e-249	0.604137	1
FvH4_1g08540	germin 3	0.979	0.959	1.52e-133	2.73e-129	0.520633	1
FvH4_1g08640		0.68	0.883	7.71e-213	1.39e-208	-0.531699	1
FvH4_1g08770	Protein kinase superfamily protein	0.277	0.016	0	0	0.262842	1
FvH4_1g09040	photosystem I light harvesting complex gene 6	0.751	0.894	3.02e-163	5.43e-159	-0.368295	1
FvH4_1g09070	jasmonate-zim-domain protein 1	0.995	0.984	1.13e-222	2.04e-218	0.54263	1
FvH4_1g09160	chaperonin 20	0.972	0.992	0	0	-0.726469	1
FvH4_1g09250	Thioredoxin superfamily protein	0.96	0.991	0	0	-0.571444	1
FvH4_1g09960	NADPH-dependent thioredoxin reductase A	0.977	0.943	2.93e-112	5.28e-108	0.357104	1
FvH4_1g10180	Auxin efflux carrier family protein	0.407	0.084	1.7e-267	3.06e-263	0.680864	1
FvH4_1g10340	high mobility group B3	0.93	0.977	5.75e-206	1.04e-201	-0.440751	1
FvH4_1g10530	phosphoserine aminotransferase	0.585	0.342	7.14e-101	1.29e-96	0.43597	1
FvH4_1g10750	Ribosomal protein S30 family protein	0.853	0.924	8.29e-136	1.49e-131	-0.406373	1
FvH4_1g10770	Transmembrane amino acid transporter family protein	0.905	0.421	0	0	1.07345	1
FvH4_1g10810	ascorbic acid mannose pathway regulator 1	0.827	0.57	2.16e-142	3.88e-138	0.426792	1
FvH4_1g10910	SEC14 cytosolic factor family protein / phosphoglyceride transfer family protein	0.604	0.711	2.14e-46	3.85e-42	-0.578127	1
FvH4_1g10930	Rhodanese/Cell cycle control phosphatase superfamily protein	0.841	0.984	0	0	-0.870933	1
FvH4_1g11120	RING/U-box superfamily protein	0.807	0.577	3.57e-137	6.42e-133	0.53918	1
FvH4_1g11240		0.663	0.823	4.44e-100	8e-96	-0.270135	1
FvH4_1g11490	ascorbate peroxidase 3	0.929	0.972	8.49e-161	1.53e-156	-0.313832	1
FvH4_1g11640	sulfurtransferase 18	0.322	0.594	3.78e-117	6.81e-113	-0.266467	1
FvH4_1g11730	ferredoxin-NADP(+)-oxidoreductase 1	0.989	0.995	0	0	-0.486163	1
FvH4_1g12030	histone H1-3	0.442	0.664	1.57e-81	2.82e-77	-0.633705	1
FvH4_1g12590		0.202	0.504	1.35e-119	2.44e-115	-0.529297	1
FvH4_1g12610		0.642	0.845	4.17e-200	7.51e-196	-1.04393	1
FvH4_1g13350		0.37	0.603	1.38e-92	2.49e-88	-0.277045	1
FvH4_1g13720	Protein phosphatase 2C family protein	0.711	0.857	1.83e-137	3.29e-133	-0.318525	1
FvH4_1g14090	Protein of unknown function (DUF607)	0.803	0.696	4.9e-47	8.82e-43	0.328567	1
FvH4_1g14430	PS II oxygen-evolving complex 1	0.989	0.998	0	0	-0.723216	1
FvH4_1g16030	heat shock factor 4	0.361	0.025	0	0	0.401097	1
FvH4_1g16370	DREB and EAR motif protein 2	0.359	0.677	1.01e-176	1.81e-172	-0.397135	1
FvH4_1g16920	Cytochrome P450 superfamily protein	0.617	0.47	2.86e-44	5.16e-40	0.363861	1
FvH4_1g17080	arabinogalactan protein 18	0.546	0.951	0	0	-1.07167	1
FvH4_1g17140	Late embryogenesis abundant protein, group 6	0.324	0.947	0	0	-2.22252	1
FvH4_1g17240	Uncharacterised protein family SERF	0.96	0.983	7.03e-123	1.27e-118	-0.266646	1
FvH4_1g17380	LOB domain-containing protein 38	0.721	0.825	2.67e-56	4.81e-52	-0.294633	1
FvH4_1g17640	Translation protein SH3-like family protein	0.762	0.917	1.51e-287	2.72e-283	-0.523642	1
FvH4_1g18020	VQ motif-containing protein	0.827	0.269	0	0	1.45507	1
FvH4_1g18170	germin 3	0.532	0.066	0	0	0.872267	1
FvH4_1g19480	UDP-Glycosyltransferase superfamily protein	0.824	0.708	6.52e-63	1.17e-58	0.442313	1
FvH4_1g20060		0.74	0.717	1.03e-26	1.85e-22	-0.557712	1
FvH4_1g20220	GTP cyclohydrolase II	0.914	0.757	5.95e-170	1.07e-165	0.420288	1
FvH4_1g20240		0.855	0.574	2.82e-190	5.07e-186	0.619515	1
FvH4_1g20300	GCR2-like 1	0.686	0.386	1.37e-166	2.47e-162	0.487585	1
FvH4_1g20710	Ribosomal L29 family protein	0.9	0.975	0	0	-0.607654	1
FvH4_1g20930	annexin 1	0.117	0.281	1.09e-49	1.97e-45	-0.421036	1
FvH4_1g21630	FK506-binding protein 16-2	0.753	0.931	5.42e-305	9.77e-301	-0.505984	1
FvH4_1g22220	stress enhanced protein 2	0.951	0.813	3.32e-240	5.98e-236	0.611922	1
FvH4_1g22350		0.527	0.796	1.28e-194	2.3e-190	-0.448414	1
FvH4_1g22590		0.825	0.895	5.24e-60	9.45e-56	-0.267333	1
FvH4_1g23140	Nucleotide-sugar transporter family protein	0.499	0.234	5.73e-133	1.03e-128	0.263445	1
FvH4_1g23280	Ribosomal protein L13 family protein	0.908	0.95	2.58e-125	4.66e-121	-0.338209	1
FvH4_1g23350	Integrase-type DNA-binding superfamily protein	0.973	0.94	1.15e-51	2.06e-47	0.250103	1
FvH4_1g23710	cytochrome P450, family 81, subfamily D, polypeptide 8	0.991	0.967	7.68e-302	1.38e-297	0.748525	1
FvH4_1g23740	FAD/NAD(P)-binding oxidoreductase family protein	0.923	0.608	1.11e-295	2e-291	1.01184	1
FvH4_1g24030	Amino acid kinase family protein	0.692	0.865	1.07e-168	1.93e-164	-0.425005	1
FvH4_1g24170		0.466	0.15	2.85e-213	5.13e-209	0.509328	1
FvH4_1g24330	NAD(P)H:plastoquinone dehydrogenase complex subunit O	0.93	0.964	7.15e-123	1.29e-118	-0.274782	1
FvH4_1g24360	photosystem I reaction center subunit PSI-N, chloroplast, putative / PSI-N, putative (PSAN)	0.985	0.999	1.42e-280	2.55e-276	-0.559935	1
FvH4_1g24670	Copine (Calcium-dependent phospholipid-binding protein) family	0.944	0.773	1.73e-241	3.11e-237	0.580596	1
FvH4_1g24900	pfkB-like carbohydrate kinase family protein	0.95	0.835	6.37e-163	1.15e-158	0.454299	1
FvH4_1g25150	NAC (No Apical Meristem) domain transcriptional regulator superfamily protein	0.984	0.973	1.3e-54	2.35e-50	0.29472	1
FvH4_1g25280	Rieske (2Fe-2S) domain-containing protein	0.965	0.988	0	0	-0.474858	1
FvH4_1g26090	rotamase CYP 4	0.624	0.786	1.41e-114	2.55e-110	-0.349509	1
FvH4_1g27200	cytochrome b6f complex subunit (petM), putative	0.578	0.769	4.35e-95	7.83e-91	-0.29883	1
FvH4_1g27430	polyamine oxidase 4	0.779	0.536	1.39e-174	2.5e-170	0.521735	1
FvH4_1g27980	atypical CYS HIS rich thioredoxin 4	0.74	0.908	9.75e-177	1.76e-172	-0.407045	1
FvH4_1g28230		0.605	0.242	8.74e-222	1.57e-217	0.437089	1
FvH4_1g28340		0.755	0.623	4.97e-44	8.96e-40	0.365373	1
FvH4_1g28660	Mog1/PsbP/DUF1795-like photosystem II reaction center PsbP family protein	0.67	0.831	1.67e-132	3.01e-128	-0.328496	1
FvH4_1g28680	Calcium-dependent lipid-binding (CaLB domain) family protein	0.74	0.293	0	0	0.594577	1
FvH4_1g28990	Thiamine pyrophosphate dependent pyruvate decarboxylase family protein	0.923	0.782	8.27e-189	1.49e-184	0.520225	1
FvH4_1g29160	RNApolymerase sigma subunit 2	0.74	0.906	6.23e-237	1.12e-232	-0.429294	1
FvH4_1g29620	Co-chaperone GrpE family protein	0.721	0.845	1.31e-120	2.37e-116	-0.320048	1
FvH4_1g29740	Tetratricopeptide repeat (TPR)-like superfamily protein	0.637	0.828	3.69e-156	6.64e-152	-0.364486	1
FvH4_1g30090	microsomal glutathione s-transferase, putative	0.906	0.689	6.24e-238	1.12e-233	0.7584	1
FvH4_1g30220	glutamine synthase clone F11	0.979	0.948	1.44e-159	2.59e-155	0.395694	1
FvH4_1g30360	Nucleic acid-binding, OB-fold-like protein	0.925	0.977	3.96e-234	7.14e-230	-0.523834	1
FvH4_2g00100	RmlC-like cupins superfamily protein	0.706	0.856	6.36e-101	1.15e-96	-0.312489	1
FvH4_2g00130	glycine-rich protein	0.417	0.692	9.6e-137	1.73e-132	-0.290103	1
FvH4_2g00910	SNARE associated Golgi protein family	0.956	0.98	3.83e-187	6.9e-183	-0.332393	1
FvH4_2g01160	farnesylated protein 6	0.439	0.694	5.01e-110	9.03e-106	-0.38585	1
FvH4_2g01340	Senescence/dehydration-associated protein-related	0.741	0.818	2.07e-55	3.73e-51	-0.383253	1
FvH4_2g01480	Major facilitator superfamily protein	0.425	0.133	3.06e-185	5.51e-181	0.59553	1
FvH4_2g01580	glycine-rich protein 2B	0.37	0.702	2.21e-209	3.98e-205	-0.482389	1
FvH4_2g01600	Chaperone DnaJ-domain superfamily protein	0.34	0.665	2.12e-127	3.81e-123	-0.567403	1
FvH4_2g01940	rotamase CYP 3	0.923	0.966	1.62e-178	2.92e-174	-0.384768	1
FvH4_2g02210	Calcium-binding EF-hand family protein	0.968	0.875	5.13e-186	9.25e-182	0.577316	1
FvH4_2g02700	Pyridoxal phosphate (PLP)-dependent transferases superfamily protein	0.807	0.887	1.09e-107	1.96e-103	-0.286505	1
FvH4_2g03300	UDP-Glycosyltransferase superfamily protein	0.415	0.25	1.53e-48	2.76e-44	0.310417	1
FvH4_2g03320	ethylene-dependent gravitropism-deficient and yellow-green-like 3	0.355	0.633	8.39e-112	1.51e-107	-0.295194	1
FvH4_2g03340	phytosulfokine 4 precursor	0.926	0.577	0	0	1.61537	1
FvH4_2g03370	phytosulfokine 4 precursor	0.37	0.163	1.57e-91	2.82e-87	0.636026	1
FvH4_2g03510	F-box/RNI-like superfamily protein	0.338	0.099	1.6e-149	2.89e-145	0.296788	1
FvH4_2g03520	Uncharacterised conserved protein UCP031279	0.203	0.005	6.81e-272	1.23e-267	0.274367	1
FvH4_2g03580	magnesium transporter 4	0.74	0.89	2.23e-130	4.01e-126	-0.330676	1
FvH4_2g03720	proline-rich family protein	0.953	0.843	1.15e-213	2.08e-209	0.542488	1
FvH4_2g04070		0.949	0.975	2.25e-130	4.06e-126	-0.337354	1
FvH4_2g04150	CLP protease proteolytic subunit 1	0.854	0.925	2.41e-125	4.34e-121	-0.290636	1
FvH4_2g04290		0.973	0.894	4.73e-134	8.52e-130	0.458677	1
FvH4_2g04560	Protein phosphatase 2C family protein	0.827	0.697	3.08e-61	5.54e-57	0.281727	1
FvH4_2g04580	NAD(P)-binding Rossmann-fold superfamily protein	0.344	0.514	2.89e-35	5.21e-31	-0.269862	1
FvH4_2g04600	SWIB/MDM2 domain superfamily protein	0.787	0.941	0	0	-0.717007	1
FvH4_2g04750	Auxin-responsive GH3 family protein	0.999	0.995	3.62e-157	6.52e-153	0.342142	1
FvH4_2g05240	translocon at inner membrane of chloroplasts 21	0.459	0.676	9.06e-111	1.63e-106	-0.290336	1
FvH4_2g05310	D-3-phosphoglycerate dehydrogenase	0.974	0.891	2.75e-252	4.95e-248	0.591459	1
FvH4_2g05330	ADP-ribosylation factor A1F	0.967	0.99	0	0	-0.447229	1
FvH4_2g05370	Peroxidase superfamily protein	0.997	0.987	1.51e-138	2.72e-134	0.470589	1
FvH4_2g05690	UDP-glucosyl transferase 73B5	0.968	0.98	2.31e-113	4.16e-109	-0.37576	1
FvH4_2g05750	Ribosomal protein S5 domain 2-like superfamily protein	0.902	0.935	1.17e-103	2.1e-99	-0.297278	1
FvH4_2g05960	nitrite reductase 1	0.321	0.55	5.77e-83	1.04e-78	-0.293653	1
FvH4_2g06670	Protein of unknown function (DUF1645)	0.236	0.03	1.1e-197	1.98e-193	0.273349	1
FvH4_2g07080	2-oxoglutarate (2OG) and Fe(II)-dependent oxygenase superfamily protein	0.721	0.5	7.59e-99	1.37e-94	0.401065	1
FvH4_2g07330	cytochrome b6f complex subunit (petM), putative	0.925	0.982	2.1e-279	3.79e-275	-0.474187	1
FvH4_2g07390		0.992	0.984	2.82e-199	5.08e-195	0.471583	1
FvH4_2g07410	allene oxide synthase	0.151	0.067	4.72e-32	8.51e-28	0.258777	1
FvH4_2g07430		0.531	0.162	6.29e-261	1.13e-256	0.734339	1
FvH4_2g07770	hemoglobin 1	0.184	0.393	1.1e-68	1.98e-64	-0.285443	1
FvH4_2g08100	Protein of unknown function (DUF677)	0.47	0.293	3.64e-49	6.55e-45	0.410784	1
FvH4_2g08630	RAB GTPase homolog G3F	0.863	0.928	3.36e-119	6.05e-115	-0.291936	1
FvH4_2g08880	cold, circadian rhythm, and rna binding 2	0.885	0.962	9.56e-178	1.72e-173	-0.700574	1
FvH4_2g08920		0.78	0.572	3.36e-85	6.05e-81	0.302954	1
FvH4_2g09120	NmrA-like negative transcriptional regulator family protein	0.405	0.206	2.5e-79	4.5e-75	0.415132	1
FvH4_2g09230	Ribosomal protein S25 family protein	0.799	0.901	6.88e-157	1.24e-152	-0.42496	1
FvH4_2g09540	basic leucine-zipper 44	0.825	0.559	4.15e-124	7.47e-120	0.323969	1
FvH4_2g09740	oxidative stress 3	0.24	0.523	2.77e-109	4.99e-105	-0.31689	1
FvH4_2g09920	purple acid phosphatase 10	0.907	0.71	9.52e-243	1.71e-238	0.788223	1
FvH4_2g10140	Aminotransferase-like, plant mobile domain family protein	0.992	0.943	1.01e-84	1.82e-80	0.266558	1
FvH4_2g10570	arginine decarboxylase 2	0.947	0.979	1.62e-93	2.91e-89	-0.346761	1
FvH4_2g11010	methionine sulfoxide reductase B 2	0.809	0.904	1.29e-115	2.33e-111	-0.274914	1
FvH4_2g11140	Ribosomal L38e protein family	0.979	0.993	1.48e-216	2.66e-212	-0.41877	1
FvH4_2g11800	FK506-binding protein 12	0.918	0.966	1.07e-215	1.93e-211	-0.400316	1
FvH4_2g12490	ATP synthase delta-subunit gene	0.869	0.953	5.95e-199	1.07e-194	-0.443444	1
FvH4_2g12980	choline kinase 1	0.63	0.347	2.3e-131	4.15e-127	0.285622	1
FvH4_2g13070	one-helix protein 2	0.894	0.974	0	0	-0.589656	1
FvH4_2g13110	Peroxidase superfamily protein	0.642	0.269	7.5e-231	1.35e-226	1.04089	1
FvH4_2g13240	Integrase-type DNA-binding superfamily protein	0.937	0.821	1.26e-134	2.28e-130	0.51775	1
FvH4_2g13300	ribosomal protein 1	0.955	0.981	5.73e-167	1.03e-162	-0.383479	1
FvH4_2g13890	Inositol monophosphatase family protein	0.902	0.956	1.53e-117	2.75e-113	-0.328183	1
FvH4_2g13900	Ribosomal S17 family protein	0.641	0.935	0	0	-0.797295	1
FvH4_2g13930	CLP protease proteolytic subunit 6	0.885	0.943	8.41e-193	1.51e-188	-0.399472	1
FvH4_2g14860	Nodulin MtN3 family protein	0.678	0.641	4.32e-20	7.79e-16	0.306006	1
FvH4_2g14900	Thioredoxin superfamily protein	0.98	0.997	0	0	-0.584841	1
FvH4_2g15440	plasma membrane intrinsic protein 3	0.893	0.97	7.1e-197	1.28e-192	-0.523873	1
FvH4_2g15540	Splicing factor, CC1-like	0.768	0.661	9.91e-52	1.78e-47	0.342209	1
FvH4_2g15610	RNA binding Plectin/S10 domain-containing protein	0.847	0.935	7.9e-160	1.42e-155	-0.352129	1
FvH4_2g16360	NAD(P)-binding Rossmann-fold superfamily protein	0.765	0.884	7.76e-131	1.4e-126	-0.359386	1
FvH4_2g16840	RING/U-box superfamily protein	0.327	0.105	1.26e-131	2.28e-127	0.428197	1
FvH4_2g17080	hydroxy methylglutaryl CoA reductase 1	0.25	0.027	1.71e-230	3.08e-226	0.375355	1
FvH4_2g17090	hydroxy methylglutaryl CoA reductase 1	0.471	0.053	0	0	0.589091	1
FvH4_2g17620	ARF-GAP domain 11	0.621	0.338	7.17e-134	1.29e-129	0.503034	1
FvH4_2g17820	Bifunctional inhibitor/lipid-transfer protein/seed storage 2S albumin superfamily protein	0.105	0.428	5.6e-146	1.01e-141	-0.358972	1
FvH4_2g17830	Bifunctional inhibitor/lipid-transfer protein/seed storage 2S albumin superfamily protein	0.357	0.824	0	0	-0.884804	1
FvH4_2g18030	Ribosomal protein L32e	0.97	0.99	9.56e-213	1.72e-208	-0.449327	1
FvH4_2g18340	Oxidoreductase, zinc-binding dehydrogenase family protein	0.218	0.011	2.19e-255	3.95e-251	0.337928	1
FvH4_2g18770	small ubiquitin-like modifier 2	0.808	0.635	1.42e-104	2.55e-100	0.674127	1
FvH4_2g18800	purple acid phosphatase 15	0.811	0.668	8.58e-76	1.55e-71	0.334359	1
FvH4_2g19280	vesicle-associated membrane protein 726	0.991	0.963	9.27e-156	1.67e-151	0.300353	1
FvH4_2g19500	peroxisomal 3-ketoacyl-CoA thiolase 3	0.45	0.144	2.05e-199	3.69e-195	0.501656	1
FvH4_2g19960	photosystem I subunit E-2	0.998	1	0	0	-0.581594	1
FvH4_2g19990	plastid transcriptionally active 4	0.895	0.944	2.45e-139	4.42e-135	-0.299895	1
FvH4_2g20060	glutathione S-transferase tau 7	0.684	0.522	5.18e-40	9.34e-36	0.377268	1
FvH4_2g20070	glutathione S-transferase TAU 8	0.356	0.093	4.34e-178	7.82e-174	0.353792	1
FvH4_2g20090	glutathione S-transferase TAU 8	0.935	0.721	5.24e-225	9.44e-221	0.970563	1
FvH4_2g20230	RmlC-like cupins superfamily protein	0.63	0.466	7.45e-58	1.34e-53	0.304542	1
FvH4_2g20240	GroES-like zinc-binding dehydrogenase family protein	0.889	0.936	2.25e-125	4.05e-121	-0.291617	1
FvH4_2g20470	photosystem II reaction center PSB28 protein	0.611	0.845	4.51e-232	8.12e-228	-0.546081	1
FvH4_2g20530	Tetratricopeptide repeat (TPR)-like superfamily protein	0.884	0.781	1.23e-63	2.21e-59	0.360366	1
FvH4_2g20670	Ribosomal protein L14p/L23e family protein	0.589	0.857	9.51e-290	1.71e-285	-0.653682	1
FvH4_2g20710		0.024	0.194	5.87e-69	1.06e-64	-0.41022	1
FvH4_2g21340	Ribosomal protein L10 family protein	0.779	0.954	0	0	-0.81097	1
FvH4_2g21500	myb domain protein 14	0.749	0.579	3.27e-75	5.89e-71	0.341428	1
FvH4_2g22280	winged-helix DNA-binding transcription factor family protein	0.729	0.853	1.14e-67	2.05e-63	-0.534595	1
FvH4_2g22470	photosystem II reaction center W	0.997	1	0	0	-0.728622	1
FvH4_2g22490	glutathione reductase	0.987	0.916	0	0	0.757783	1
FvH4_2g22500	alpha/beta-Hydrolases superfamily protein	0.578	0.122	0	0	0.697652	1
FvH4_2g22540	Primosome PriB/single-strand DNA-binding	0.313	0.58	2.5e-116	4.51e-112	-0.278249	1
FvH4_2g22770	Protein of unknown function (DUF506)	0.702	0.808	1.18e-41	2.12e-37	-0.345069	1
FvH4_2g22790		0.948	0.711	0	0	0.865897	1
FvH4_2g22850	S-adenosyl-L-methionine-dependent methyltransferases superfamily protein	0.958	0.98	5.96e-112	1.07e-107	-0.258066	1
FvH4_2g22870	calmodulin 8	0.276	0.027	3.24e-265	5.84e-261	0.328394	1
FvH4_2g23500	ribosome recycling factor, chloroplast precursor	0.832	0.948	1.64e-236	2.96e-232	-0.437486	1
FvH4_2g23760	Small nuclear ribonucleoprotein family protein	0.792	0.87	8.42e-90	1.52e-85	-0.264081	1
FvH4_2g23780	Eukaryotic aspartyl protease family protein	0.588	0.074	0	0	0.788004	1
FvH4_2g24110	oxidoreductase, 2OG-Fe(II) oxygenase family protein	0.512	0.201	8.25e-179	1.49e-174	0.319304	1
FvH4_2g24370	alpha/beta-Hydrolases superfamily protein	0.905	0.715	3.65e-147	6.58e-143	0.433658	1
FvH4_2g25200		0.924	0.659	9.29e-155	1.67e-150	0.670235	1
FvH4_2g25400	TSPO(outer membrane tryptophan-rich sensory protein)-related	0.584	0.925	0	0	-0.854775	1
FvH4_2g25450	Rubber elongation factor protein (REF)	0.595	0.699	4.53e-41	8.16e-37	-0.270309	1
FvH4_2g25600	Adenine nucleotide alpha hydrolases-like superfamily protein	0.967	0.891	1.71e-114	3.07e-110	0.315817	1
FvH4_2g25750	Ribosomal L22e protein family	0.873	0.931	6.66e-135	1.2e-130	-0.382989	1
FvH4_2g25790	photolyase/blue-light receptor 2	0.884	0.949	2.82e-214	5.08e-210	-0.430938	1
FvH4_2g25860	senescence-associated gene 21	1	0.998	2.12e-216	3.82e-212	0.60064	1
FvH4_2g25920	ribosomal protein L18	0.963	0.984	1.21e-182	2.17e-178	-0.440485	1
FvH4_2g25930	alpha/beta-Hydrolases superfamily protein	0.816	0.629	8.72e-137	1.57e-132	0.337136	1
FvH4_2g25960	Plant invertase/pectin methylesterase inhibitor superfamily	0.219	0.033	3.07e-158	5.53e-154	0.306291	1
FvH4_2g26110	Ribosomal protein L19e family protein	0.988	0.993	1.01e-163	1.82e-159	-0.354763	1
FvH4_2g26160	P-loop nucleoside triphosphate hydrolases superfamily protein with CH (Calponin Homology) domain	0.326	0.012	0	0	0.372403	1
FvH4_2g26180	Ribosomal protein S13/S18 family	0.965	0.993	0	0	-0.694383	1
FvH4_2g26730		0.696	0.837	7.43e-107	1.34e-102	-0.250244	1
FvH4_2g27160	IAA-leucine resistant (ILR)-like gene 6	0.848	0.324	0	0	0.700859	1
FvH4_2g27170	Aldolase superfamily protein	0.909	0.948	3.09e-170	5.57e-166	-0.344195	1
FvH4_2g27180	response regulator 9	0.593	0.454	2.42e-35	4.37e-31	0.261964	1
FvH4_2g27430	NAC (No Apical Meristem) domain transcriptional regulator superfamily protein	0.994	0.98	8.44e-176	1.52e-171	0.476293	1
FvH4_2g28920	Bifunctional inhibitor/lipid-transfer protein/seed storage 2S albumin superfamily protein	0.183	0.433	9.81e-89	1.77e-84	-0.258701	1
FvH4_2g28960	Nucleotide/sugar transporter family protein	0.982	0.995	0	0	-0.521374	1
FvH4_2g29200	DnaJ/Hsp40 cysteine-rich domain superfamily protein	0.547	0.828	3.88e-213	6.99e-209	-0.393304	1
FvH4_2g29670	RAN GTPase 3	0.943	0.981	2e-245	3.6e-241	-0.493	1
FvH4_2g29800	ATPase, F0/V0 complex, subunit C protein	0.573	0.751	6.77e-108	1.22e-103	-0.269763	1
FvH4_2g29860		0.792	0.582	1.11e-102	2e-98	0.409222	1
FvH4_2g30250	CHY-type/CTCHY-type/RING-type Zinc finger protein	0.885	0.786	1.97e-52	3.54e-48	0.337047	1
FvH4_2g30680	Plastid-lipid associated protein PAP / fibrillin family protein	0.903	0.956	1.61e-130	2.91e-126	-0.319688	1
FvH4_2g30890		0.728	0.903	6.22e-125	1.12e-120	-0.378971	1
FvH4_2g30980		0.47	0.7	5.01e-108	9.03e-104	-0.276398	1
FvH4_2g31210	photosystem II subunit X	0.976	0.996	0	0	-0.564872	1
FvH4_2g31570	homolog of carrot EP3-3 chitinase	0.746	0.142	0	0	1.08671	1
FvH4_2g31610	Putative lysine decarboxylase family protein	0.383	0.682	2.38e-154	4.29e-150	-0.320816	1
FvH4_2g31960	Protein of unknown function (DUF778)	0.914	0.829	4.63e-71	8.34e-67	0.256455	1
FvH4_2g32330	SNF7 family protein	0.91	0.765	8.21e-112	1.48e-107	0.317357	1
FvH4_2g32430	branched-chain amino acid transaminase 2	0.8	0.895	3.47e-113	6.24e-109	-0.37064	1
FvH4_2g33050	ZCF37	0.431	0.12	1.48e-210	2.67e-206	0.330644	1
FvH4_2g33250	salt tolerance zinc finger	0.996	0.96	8.32e-134	1.5e-129	0.394189	1
FvH4_2g33310	Uncharacterised protein family SERF	0.632	0.504	2.1e-37	3.78e-33	0.274093	1
FvH4_2g33680		0.351	0.071	3.47e-221	6.25e-217	0.5456	1
FvH4_2g33710		0.708	0.455	1.39e-143	2.51e-139	0.970838	1
FvH4_2g33780		0.811	0.921	4.06e-149	7.31e-145	-0.561714	1
FvH4_2g33810	myb domain protein r1	0.907	0.803	2.42e-123	4.36e-119	0.377757	1
FvH4_2g33910	Granulin repeat cysteine protease family protein	0.834	0.713	1.7e-44	3.07e-40	0.306462	1
FvH4_2g34040	poly(A) binding protein 2	0.957	0.968	2.79e-83	5.03e-79	-0.265321	1
FvH4_2g34340	Protein of unknown function (DUF3223)	0.56	0.759	1.58e-115	2.84e-111	-0.298031	1
FvH4_2g34940	Protein of unknown function (DUF1645)	0.791	0.269	0	0	0.93697	1
FvH4_2g35140	Tetratricopeptide repeat (TPR)-like superfamily protein	0.628	0.803	1.04e-124	1.88e-120	-0.315367	1
FvH4_2g35210	early nodulin-related	0.833	0.649	1.66e-104	2.99e-100	0.275178	1
FvH4_2g35330	NADP-malic enzyme 3	0.609	0.387	1.98e-104	3.56e-100	0.437709	1
FvH4_2g35470	Peptidyl-tRNA hydrolase II (PTH2) family protein	0.243	0.601	6.61e-179	1.19e-174	-0.344019	1
FvH4_2g36880	H(+)-ATPase 5	0.71	0.33	6.53e-273	1.18e-268	0.88207	1
FvH4_2g37310	Small nuclear ribonucleoprotein family protein	0.758	0.861	2.11e-94	3.8e-90	-0.287836	1
FvH4_2g37530		0.628	0.834	1.6e-148	2.89e-144	-0.356112	1
FvH4_2g37600	BR-signaling kinase 1	0.954	0.878	1.68e-75	3.02e-71	0.261222	1
FvH4_2g37690	cold-regulated 47	0.991	0.983	3.5e-105	6.31e-101	-0.554149	1
FvH4_2g37890	Cupredoxin superfamily protein	0.86	0.983	0	0	-0.926431	1
FvH4_2g37930	chloroplastic drought-induced stress protein of 32 kD	0.297	0.582	2.83e-126	5.1e-122	-0.302104	1
FvH4_2g38320	Pathogenesis-related thaumatin superfamily protein	0.679	0.459	7.16e-108	1.29e-103	0.597035	1
FvH4_2g38340	Chaperone DnaJ-domain superfamily protein	0.811	0.947	3.62e-232	6.53e-228	-0.761566	1
FvH4_2g38630	DnaJ/Hsp40 cysteine-rich domain superfamily protein	0.843	0.92	1.67e-93	3e-89	-0.273659	1
FvH4_2g39090		0.917	0.954	1.07e-106	1.92e-102	-0.442676	1
FvH4_2g39150	glyoxal oxidase-related protein	0.731	0.394	1.46e-245	2.64e-241	0.641948	1
FvH4_2g39210	thioredoxin H-type 1	1	1	0	0	0.756476	1
FvH4_2g39340	translocon at the inner envelope membrane of chloroplasts 20	0.53	0.721	1.83e-109	3.29e-105	-0.302091	1
FvH4_2g39490	Ribosomal protein L31	0.949	0.992	0	0	-0.76223	1
FvH4_2g40480	Uncharacterised protein family (UPF0114)	0.335	0.071	4.69e-200	8.45e-196	0.353168	1
FvH4_2g40510	allene oxide synthase	0.974	0.805	7.83e-266	1.41e-261	0.904418	1
FvH4_2g40780	Ribosomal protein L39 family protein	0.837	0.899	2.97e-70	5.35e-66	-0.264407	1
FvH4_2g41310	monogalactosyl diacylglycerol synthase 1	0.887	0.702	1.07e-176	1.93e-172	0.40362	1
FvH4_2g41420	CONSTANS-like 4	0.268	0.589	8.08e-149	1.45e-144	-0.32637	1
FvH4_3g00240	farnesyl diphosphate synthase 2	0.984	0.891	1.47e-163	2.64e-159	0.541825	1
FvH4_3g00780	Auxin-responsive family protein	0.992	0.948	1.67e-293	3.01e-289	0.774709	1
FvH4_3g00790	Mo25 family protein	0.822	0.953	9.19e-270	1.65e-265	-0.515936	1
FvH4_3g00830	Cystatin/monellin superfamily protein	0.548	0.868	4.81e-299	8.66e-295	-0.575068	1
FvH4_3g00890	tonoplast dicarboxylate transporter	0.838	0.415	0	0	0.814794	1
FvH4_3g01040	NAD(P)-binding Rossmann-fold superfamily protein	0.515	0.047	0	0	0.550861	1
FvH4_3g01050	Cupredoxin superfamily protein	0.199	0.511	7.68e-133	1.38e-128	-0.259222	1
FvH4_3g01530	ERD (early-responsive to dehydration stress) family protein	0.551	0.7	5.96e-70	1.07e-65	-0.381959	1
FvH4_3g01700	WRKY family transcription factor	0.85	0.676	4.23e-113	7.63e-109	0.521944	1
FvH4_3g01780	S-adenosyl-L-methionine-dependent methyltransferases superfamily protein	0.678	0.368	9.86e-170	1.78e-165	0.504902	1
FvH4_3g01820	Glycine cleavage T-protein family	0.985	0.995	2.94e-166	5.29e-162	-0.3224	1
FvH4_3g02090	Peroxidase superfamily protein	0.064	0.383	7.74e-144	1.39e-139	-0.318044	1
FvH4_3g02910	basic helix-loop-helix (bHLH) DNA-binding superfamily protein	0.958	0.981	2.4e-123	4.33e-119	-0.269252	1
FvH4_3g02920	photosystem II subunit Q-2	0.993	0.999	0	0	-0.599222	1
FvH4_3g03780	MYB-like 102	0.24	0.05	3.61e-144	6.51e-140	0.297898	1
FvH4_3g03900	sugar transporter 1	0.44	0.177	3.44e-129	6.2e-125	0.403796	1
FvH4_3g04380		0.331	0.413	8.74e-16	1.57e-11	-0.355389	1
FvH4_3g04670		0.982	0.486	0	0	1.71747	1
FvH4_3g04680		0.347	0.213	6.49e-39	1.17e-34	0.290262	1
FvH4_3g04880	Aluminium induced protein with YGL and LRDR motifs	0.996	0.999	1.34e-225	2.41e-221	-0.552517	1
FvH4_3g04980	Early-responsive to dehydration stress protein (ERD4)	0.521	0.893	0	0	-0.791829	1
FvH4_3g05000	plastid transcriptionally active 12	0.257	0.521	6.14e-111	1.11e-106	-0.272781	1
FvH4_3g05370	jasmonate-zim-domain protein 8	0.858	0.378	0	0	1.44443	1
FvH4_3g05730	Ribosomal protein S11 family protein	0.721	0.87	3.41e-144	6.15e-140	-0.395028	1
FvH4_3g05890		0.486	0.787	4.51e-219	8.13e-215	-0.543387	1
FvH4_3g06110	photosystem II light harvesting complex gene B1B2	0.662	0.934	0	0	-1.01877	1
FvH4_3g06120	light-harvesting chlorophyll-protein complex II subunit B1	0.829	0.986	0	0	-1.28017	1
FvH4_3g06340	cold regulated 314 thylakoid membrane 2	0.914	0.966	1.89e-225	3.4e-221	-0.477825	1
FvH4_3g06420	Ribosomal protein L32e	0.905	0.943	1.87e-123	3.37e-119	-0.364907	1
FvH4_3g06480	Zinc-binding ribosomal protein family protein	0.935	0.96	2.2e-93	3.97e-89	-0.288036	1
FvH4_3g06740	Integrin-linked protein kinase family	0.985	0.925	0	0	0.538577	1
FvH4_3g07300		0.795	0.628	3.04e-58	5.47e-54	0.33246	1
FvH4_3g07380		0.718	0.485	2.56e-86	4.6e-82	0.293578	1
FvH4_3g07450	ribosomal protein large subunit 16A	0.979	0.987	6.75e-123	1.22e-118	-0.383443	1
FvH4_3g07980	Ribosomal protein L34	0.941	0.991	0	0	-0.831893	1
FvH4_3g08130	P-loop containing nucleoside triphosphate hydrolases superfamily protein	0.617	0.811	6.27e-148	1.13e-143	-0.380097	1
FvH4_3g08740	MAC/Perforin domain-containing protein	0.758	0.543	3.62e-97	6.51e-93	0.261885	1
FvH4_3g08830	dormancy-associated protein-like 1	0.619	0.897	1.34e-205	2.42e-201	-0.69587	1
FvH4_3g08950	Late embryogenesis abundant protein (LEA) family protein	0.196	0.459	9.7e-101	1.75e-96	-0.571881	1
FvH4_3g08970	Ribosomal protein S5 family protein	0.888	0.968	0	0	-0.622091	1
FvH4_3g09070	Protein of unknown function (DUF506)	0.707	0.869	5.52e-102	9.95e-98	-0.505454	1
FvH4_3g09330	RING membrane-anchor 1	0.626	0.852	6.53e-166	1.18e-161	-0.53326	1
FvH4_3g09680	photosystem I subunit K	0.981	0.999	0	0	-0.849544	1
FvH4_3g09780	UDP-glucosyl transferase 73B3	0.421	0.559	4.43e-34	7.99e-30	-0.289717	1
FvH4_3g09930	amino acid transporter 1	0.571	0.071	0	0	0.906511	1
FvH4_3g10960	FAD-binding Berberine family protein	0.501	0.148	2.23e-239	4.02e-235	0.447148	1
FvH4_3g11210	CLP protease P4	0.742	0.866	1.36e-138	2.44e-134	-0.342866	1
FvH4_3g11300	FAD-binding Berberine family protein	0.51	0.228	1.31e-143	2.35e-139	0.477191	1
FvH4_3g11370	Ribosomal protein L2 family	0.912	0.934	1.83e-69	3.29e-65	-0.2916	1
FvH4_3g11380	NAD(P)-binding Rossmann-fold superfamily protein	0.747	0.394	5.43e-232	9.78e-228	0.476988	1
FvH4_3g11580	cytochrome P450, family 716, subfamily A, polypeptide 1	0.976	0.742	0	0	0.989496	1
FvH4_3g11800	photosystem I subunit F	0.987	0.999	0	0	-0.71304	1
FvH4_3g12030	SBP (S-ribonuclease binding protein) family protein	0.648	0.306	2.82e-194	5.08e-190	0.525555	1
FvH4_3g12190		0.48	0.046	0	0	0.515757	1
FvH4_3g12220	Cytochrome c	0.538	0.839	1.18e-252	2.13e-248	-0.440621	1
FvH4_3g12490	short-chain dehydrogenase-reductase B	0.962	0.804	0	0	0.622479	1
FvH4_3g12780	phosphorylcholine cytidylyltransferase	0.712	0.405	6.02e-185	1.08e-180	0.442776	1
FvH4_3g13210	FK506-binding protein 13	0.825	0.925	6.38e-144	1.15e-139	-0.344183	1
FvH4_3g13310	Ribosomal protein S4 (RPS4A) family protein	0.771	0.861	2.6e-88	4.68e-84	-0.331409	1
FvH4_3g13340		0.42	0.704	2.07e-155	3.72e-151	-0.322381	1
FvH4_3g13530	CTP synthase family protein	0.205	0.517	1.87e-127	3.36e-123	-0.393907	1
FvH4_3g14090	LEM3 (ligand-effect modulator 3) family protein / CDC50 family protein	0.982	0.939	1.18e-192	2.13e-188	0.388915	1
FvH4_3g14540	Uncharacterized conserved protein (DUF2358)	0.829	0.679	1.06e-115	1.9e-111	0.524972	1
FvH4_3g16050	photosystem II subunit R	0.999	1	0	0	-0.436671	1
FvH4_3g16100	Translation initiation factor 2, small GTP-binding protein	0.634	0.86	8.83e-209	1.59e-204	-0.427095	1
FvH4_3g16250	glutathione S-transferase TAU 19	1	1	0	0	0.763139	1
FvH4_3g16520	Aldolase-type TIM barrel family protein	0.997	0.999	1.09e-217	1.97e-213	-0.408005	1
FvH4_3g16620	VQ motif-containing protein	0.368	0.166	6.81e-79	1.23e-74	0.366763	1
FvH4_3g17050	light harvesting complex of photosystem II 5	0.992	0.999	0	0	-0.630132	1
FvH4_3g17320	dehydrin family protein	0.89	0.939	3.78e-151	6.82e-147	-0.511872	1
FvH4_3g17480	Kunitz family trypsin and protease inhibitor protein	0.381	0.152	7.15e-100	1.29e-95	0.669488	1
FvH4_3g17780	Ribosomal protein L13 family protein	0.931	0.983	0	0	-0.662777	1
FvH4_3g18050		0.186	0.003	6.89e-257	1.24e-252	0.290081	1
FvH4_3g18330	Uroporphyrinogen decarboxylase	0.52	0.712	1.33e-112	2.39e-108	-0.310252	1
FvH4_3g18380	D-mannose binding lectin protein with Apple-like carbohydrate-binding domain	0.665	0.526	4.69e-35	8.45e-31	0.326081	1
FvH4_3g18770	sodium/calcium exchanger family protein / calcium-binding EF hand family protein	0.59	0.754	1.32e-73	2.38e-69	-0.299266	1
FvH4_3g19430	chloroplast 30S ribosomal protein S20, putative	0.924	0.989	0	0	-0.795034	1
FvH4_3g19750	GDSL-like Lipase/Acylhydrolase superfamily protein	0.553	0.328	1.14e-99	2.05e-95	0.570763	1
FvH4_3g19850	Ribosomal protein L2 family	0.942	0.97	1.32e-160	2.38e-156	-0.421675	1
FvH4_3g19910	Core-2/I-branching beta-1,6-N-acetylglucosaminyltransferase family protein	0.638	0.481	3.52e-59	6.34e-55	0.256223	1
FvH4_3g20030	metallothionein 3	0.977	0.856	8.74e-124	1.57e-119	0.741514	1
FvH4_3g20120	RING membrane-anchor 3	0.763	0.623	4.3e-44	7.74e-40	0.296806	1
FvH4_3g20270	Nucleic acid-binding, OB-fold-like protein	0.326	0.58	1.14e-108	2.06e-104	-0.259216	1
FvH4_3g20550	CBS domain-containing protein	0.817	0.295	0	0	1.11678	1
FvH4_3g20560	Aluminium induced protein with YGL and LRDR motifs	0.725	0.607	1.36e-34	2.45e-30	0.268386	1
FvH4_3g20600	protochlorophyllide oxidoreductase A	0.931	0.989	0	0	-0.749373	1
FvH4_3g20690	NAC (No Apical Meristem) domain transcriptional regulator superfamily protein	0.946	0.824	2.54e-178	4.57e-174	0.518391	1
FvH4_3g20710		0.325	0.051	4.07e-249	7.34e-245	0.372767	1
FvH4_3g20770	HAL2-like	0.487	0.193	3.12e-157	5.61e-153	0.307032	1
FvH4_3g21020	light-harvesting chlorophyll B-binding protein 3	0.852	0.971	8.84e-221	1.59e-216	-0.654853	1
FvH4_3g21090		0.993	0.994	1.55e-148	2.8e-144	-0.255462	1
FvH4_3g21140	diacylglycerol kinase 5	0.54	0.146	0	0	0.444536	1
FvH4_3g21430	Quinone reductase family protein	0.933	0.8	2.07e-162	3.72e-158	0.489715	1
FvH4_3g21470	plastid developmental protein DAG, putative	0.718	0.889	1.13e-215	2.04e-211	-0.470677	1
FvH4_3g21540	RNA-binding (RRM/RBD/RNP motifs) family protein	0.502	0.676	1.95e-84	3.52e-80	-0.320801	1
FvH4_3g21600	Translation protein SH3-like family protein	0.931	0.981	0	0	-0.673984	1
FvH4_3g21650	histone H2A 2	0.986	0.995	4.27e-211	7.69e-207	-0.605421	1
FvH4_3g21930	Translation initiation factor SUI1 family protein	0.988	0.98	8.74e-169	1.57e-164	0.338578	1
FvH4_3g21940	thiazole biosynthetic enzyme, chloroplast (ARA6) (THI1) (THI4)	0.902	0.978	0	0	-0.706667	1
FvH4_3g22110	Ras-related small GTP-binding family protein	0.773	0.482	1.36e-110	2.45e-106	0.301704	1
FvH4_3g22190	Ankyrin repeat family protein	0.74	0.946	0	0	-0.699666	1
FvH4_3g22890	Protein of unknown function, DUF584	0.75	0.504	4.09e-112	7.36e-108	0.508465	1
FvH4_3g23080	F-box family protein with a domain of unknown function (DUF295)	0.232	0.014	3.91e-263	7.05e-259	0.336596	1
FvH4_3g23310	mannose-1-phosphate guanylyltransferase (GDP)s;GDP-galactose:mannose-1-phosphate guanylyltransferases;GDP-galactose:glucose-1-phosphate guanylyltransferases;GDP-galactose:myoinositol-1-phosphate guanylyltransferases;glucose-1-phosphate guanylyltransferase	0.64	0.859	2.96e-214	5.33e-210	-0.441659	1
FvH4_3g23680		0.686	0.927	7.54e-224	1.36e-219	-0.760761	1
FvH4_3g23820	Ribosomal protein S8e family protein	0.735	0.846	7.23e-105	1.3e-100	-0.287462	1
FvH4_3g23850	Ribosomal protein S8e family protein	0.751	0.866	1.1e-91	1.98e-87	-0.287738	1
FvH4_3g24520	cytochrome P450, family 94, subfamily C, polypeptide 1	0.625	0.204	6.62e-302	1.19e-297	0.568016	1
FvH4_3g24640	Tetratricopeptide repeat (TPR)-like superfamily protein	0.869	0.945	7.55e-268	1.36e-263	-0.522428	1
FvH4_3g25090	Ribosomal protein S25 family protein	0.964	0.985	6.17e-194	1.11e-189	-0.362303	1
FvH4_3g25770	photosystem I subunit O	0.991	0.999	0	0	-0.659468	1
FvH4_3g26910	cytochrome P450, family 87, subfamily A, polypeptide 6	0.869	0.768	1.79e-74	3.23e-70	0.401664	1
FvH4_3g27180	SMAD/FHA domain-containing protein	0.721	0.835	1.7e-91	3.06e-87	-0.283675	1
FvH4_3g28090	alanine:glyoxylate aminotransferase	0.996	0.998	5.54e-205	9.97e-201	-0.382521	1
FvH4_3g28280	ALBINA 1	0.693	0.824	2e-107	3.6e-103	-0.282389	1
FvH4_3g28710	Photosystem II 5 kD protein	0.82	0.983	0	0	-1.01172	1
FvH4_3g28720	sulfite reductase	0.821	0.65	2.31e-126	4.16e-122	0.342359	1
FvH4_3g28850	Chaperonin-like RbcX protein	0.733	0.875	2.45e-121	4.41e-117	-0.308304	1
FvH4_3g29500	Ribosomal protein S10p/S20e family protein	0.951	0.981	4.77e-306	8.59e-302	-0.477633	1
FvH4_3g29760	pleiotropic drug resistance 6	0.508	0.169	4.9e-202	8.83e-198	0.304685	1
FvH4_3g29810		0.683	0.366	9.36e-188	1.69e-183	0.503714	1
FvH4_3g29930		0.936	0.917	1.31e-23	2.36e-19	0.270792	1
FvH4_3g30140	Transmembrane amino acid transporter family protein	0.768	0.35	1.19e-304	2.14e-300	0.779299	1
FvH4_3g30600	ribosomal protein L9	0.925	0.971	2.26e-230	4.07e-226	-0.410192	1
FvH4_3g30620	copper/zinc superoxide dismutase 2	0.14	0.382	1.26e-83	2.27e-79	-0.250562	1
FvH4_3g31190		0.519	0.736	7.07e-113	1.27e-108	-0.272233	1
FvH4_3g31450	chaperonin-60alpha	0.977	0.991	0	0	-0.620974	1
FvH4_3g31870	Putative lysine decarboxylase family protein	0.487	0.729	1.32e-135	2.37e-131	-0.39314	1
FvH4_3g32220	Protein of unknown function, DUF584	0.611	0.755	3.12e-70	5.63e-66	-0.323153	1
FvH4_3g32230	Ribosomal protein L11 family protein	0.816	0.926	3.14e-176	5.65e-172	-0.46415	1
FvH4_3g33640	Ribosomal protein S12/S23 family protein	0.932	0.973	2.04e-176	3.68e-172	-0.448366	1
FvH4_3g34560	Histone superfamily protein	0.829	0.908	2.54e-48	4.58e-44	-0.491785	1
FvH4_3g34720	exocyst subunit exo70 family protein H2	0.612	0.329	1.35e-120	2.44e-116	0.50874	1
FvH4_3g34890	ribosomal protein L23AB	0.543	0.746	1.71e-109	3.08e-105	-0.306754	1
FvH4_3g34910	Protein of unknown function (DUF1635)	0.508	0.265	1.75e-99	3.14e-95	0.267219	1
FvH4_3g34940	gamma tonoplast intrinsic protein	0.674	0.485	2.89e-54	5.21e-50	0.642636	1
FvH4_3g35040	C2H2-type zinc finger family protein	0.949	0.855	7.68e-65	1.38e-60	0.372676	1
FvH4_3g35050	C2H2-type zinc finger family protein	0.814	0.596	1.26e-116	2.27e-112	0.652736	1
FvH4_3g35110	Ribosomal protein S8 family protein	0.82	0.878	3.69e-78	6.64e-74	-0.276395	1
FvH4_3g35140		0.851	0.917	3.9e-76	7.03e-72	-0.51281	1
FvH4_3g35220	Histone superfamily protein	0.433	0.635	2.3e-72	4.15e-68	-0.375466	1
FvH4_3g35330	histone H2A 12	0.555	0.691	1.21e-35	2.18e-31	-0.254403	1
FvH4_3g35380	Histone superfamily protein	0.757	0.858	8.8e-63	1.58e-58	-0.551619	1
FvH4_3g35390	Histone superfamily protein	0.565	0.691	1.53e-51	2.76e-47	-0.289963	1
FvH4_3g35440	Histone superfamily protein	0.871	0.913	3.4e-54	6.12e-50	-0.478497	1
FvH4_3g35720	63 kDa inner membrane family protein	0.896	0.946	3.51e-108	6.32e-104	-0.258279	1
FvH4_3g36030	metallothionein 2A	0.303	0.543	1.06e-68	1.9e-64	-0.780509	1
FvH4_3g36040		0.816	0.887	1.35e-83	2.43e-79	-0.4283	1
FvH4_3g36080	outer plastid envelope protein 16-1	0.987	0.995	0	0	-0.383148	1
FvH4_3g36110	Tim10/DDP family zinc finger protein	0.833	0.896	1.39e-90	2.5e-86	-0.264083	1
FvH4_3g36720	GRAS family transcription factor	0.718	0.426	2.55e-145	4.59e-141	0.358561	1
FvH4_3g36780	Haloacid dehalogenase-like hydrolase (HAD) superfamily protein	0.496	0.189	9.36e-180	1.69e-175	0.347533	1
FvH4_3g36920	rubisco activase	0.931	0.964	1.78e-293	3.2e-289	-0.531322	1
FvH4_3g37000	NAD(P)-binding Rossmann-fold superfamily protein	0.284	0.562	1.37e-116	2.47e-112	-0.285944	1
FvH4_3g37240	copper transporter 1	0.531	0.767	3.91e-137	7.04e-133	-0.403475	1
FvH4_3g37660	chlorophyll A/B binding protein 1	0.872	0.962	2.58e-82	4.65e-78	-0.365928	1
FvH4_3g37890	RNA-binding (RRM/RBD/RNP motifs) family protein	0.755	0.883	2.96e-122	5.34e-118	-0.313963	1
FvH4_3g38120	peptide transporter 1	0.51	0.269	1.99e-102	3.58e-98	0.254885	1
FvH4_3g38220	RNI-like superfamily protein	0.797	0.944	0	0	-0.628351	1
FvH4_3g38260		0.627	0.872	1.84e-224	3.31e-220	-0.536621	1
FvH4_3g38620	HSP20-like chaperones superfamily protein	0.476	0.812	1.04e-148	1.87e-144	-0.302788	1
FvH4_3g38910	PHF5-like protein	0.536	0.705	1.93e-80	3.48e-76	-0.256043	1
FvH4_3g38990	Protein phosphatase 2C family protein	0.476	0.317	9.81e-47	1.77e-42	0.48989	1
FvH4_3g39010	mitogen-activated protein kinase kinase kinase 14	0.691	0.862	1.47e-116	2.65e-112	-0.436581	1
FvH4_3g39480	Ribosomal protein S4 (RPS4A) family protein	0.981	0.992	1.32e-169	2.37e-165	-0.399179	1
FvH4_3g40240	Methyltransferase-related protein	0.931	0.783	5.46e-151	9.83e-147	0.42679	1
FvH4_3g40340	Ribosomal protein S26e family protein	0.898	0.967	1.54e-272	2.77e-268	-0.555497	1
FvH4_3g40690	Histone superfamily protein	0.789	0.912	4.2e-181	7.57e-177	-0.664546	1
FvH4_3g40820	ubiquitin-conjugating enzyme 28	0.957	0.977	8.64e-154	1.56e-149	-0.287885	1
FvH4_3g40920	Ribosomal protein L16p/L10e family protein	1	0.999	0	0	0.657898	1
FvH4_3g41200		0.541	0.818	4.03e-248	7.25e-244	-0.580665	1
FvH4_3g41270	Protein of unknown function (DUF607)	0.666	0.393	2.95e-135	5.32e-131	0.405378	1
FvH4_3g41290	Cystathionine beta-synthase (CBS) family protein	0.894	0.978	0	0	-0.63487	1
FvH4_3g41620	photosystem I subunit G	0.96	0.997	0	0	-0.980764	1
FvH4_3g41710		0.962	0.939	1.54e-105	2.77e-101	0.284458	1
FvH4_3g41830	proteasome activating protein 200	0.693	0.448	1.81e-106	3.27e-102	0.260416	1
FvH4_3g41970	Chaperone DnaJ-domain superfamily protein	0.28	0.515	3.93e-84	7.08e-80	-0.369017	1
FvH4_3g42150	Aldolase superfamily protein	0.879	0.961	3.76e-257	6.78e-253	-0.582567	1
FvH4_3g44170	NAD(P)-binding Rossmann-fold superfamily protein	0.495	0.702	2.64e-107	4.75e-103	-0.288694	1
FvH4_3g44360	peroxidase 2	0.304	0.002	0	0	0.250357	1
FvH4_3g44500		0.373	0.156	1.74e-105	3.13e-101	0.398592	1
FvH4_3g44690	Protein kinase family protein	0.524	0.834	2.03e-265	3.66e-261	-0.458656	1
FvH4_3g44810	Family of unknown function (DUF716)	0.208	0.045	6.64e-117	1.2e-112	0.322317	1
FvH4_3g44830		0.261	0.553	3.11e-125	5.61e-121	-0.262136	1
FvH4_3g45300	Galactose oxidase/kelch repeat superfamily protein	0.453	0.669	6.56e-103	1.18e-98	-0.497175	1
FvH4_3g45500	Mitochondrial substrate carrier family protein	0.732	0.86	4.14e-121	7.45e-117	-0.310022	1
FvH4_3g45800	TCP-1/cpn60 chaperonin family protein	0.965	0.988	0	0	-0.700134	1
FvH4_4g00250	cytochrome P450, family 716, subfamily A, polypeptide 1	0.975	0.824	1.55e-257	2.8e-253	0.734668	1
FvH4_4g00450	glutathione-disulfide reductase	0.771	0.595	7.04e-89	1.27e-84	0.289959	1
FvH4_4g00850	Ribosomal protein S3Ae	0.979	0.986	5.52e-87	9.94e-83	-0.295158	1
FvH4_4g01660	ATP sulfurylase 1	0.564	0.449	1.46e-35	2.63e-31	0.434561	1
FvH4_4g01690	ATPase E1-E2 type family protein / haloacid dehalogenase-like hydrolase family protein	0.255	0.035	6.37e-205	1.15e-200	0.316534	1
FvH4_4g01880	Transducin/WD40 repeat-like superfamily protein	0.749	0.873	5.88e-108	1.06e-103	-0.317899	1
FvH4_4g02220	NAD(P)H dehydrogenase 18	0.792	0.923	2.72e-194	4.91e-190	-0.385925	1
FvH4_4g02370		0.915	0.391	0	0	1.88143	1
FvH4_4g02610	basic helix-loop-helix (bHLH) DNA-binding superfamily protein	0.471	0.165	1.18e-173	2.13e-169	0.34982	1
FvH4_4g02990	cellulose synthase like G2	0.451	0.209	1.47e-109	2.65e-105	0.359654	1
FvH4_4g03450	Integrase-type DNA-binding superfamily protein	0.368	0.042	0	0	0.407094	1
FvH4_4g03590	ribosomal protein L5	0.922	0.941	1.23e-70	2.22e-66	-0.255464	1
FvH4_4g03610	myb domain protein 14	0.293	0.062	4.79e-175	8.63e-171	0.319137	1
FvH4_4g03630	Lactate/malate dehydrogenase family protein	0.843	0.923	4.46e-88	8.04e-84	-0.256531	1
FvH4_4g03940	Ribosomal protein L14	0.942	0.977	3.26e-230	5.88e-226	-0.552967	1
FvH4_4g04200	Ribosomal L28 family	0.904	0.985	0	0	-0.701058	1
FvH4_4g04250	peptide transporter 3	0.827	0.153	0	0	1.38396	1
FvH4_4g04430	proton gradient regulation 5	0.983	0.944	7.59e-157	1.37e-152	0.604906	1
FvH4_4g04460	Ribosomal protein L14p/L23e family protein	0.957	0.973	9.93e-131	1.79e-126	-0.46729	1
FvH4_4g04650	RNA-binding (RRM/RBD/RNP motifs) family protein	0.817	0.917	2.23e-138	4.01e-134	-0.349139	1
FvH4_4g05160	ammonium transporter 1;1	0.822	0.469	7.03e-300	1.27e-295	0.79518	1
FvH4_4g06760	thioredoxin X	0.814	0.896	1.19e-73	2.14e-69	-0.276395	1
FvH4_4g06940	autoinhibited Ca2+ -ATPase, isoform 8	0.742	0.878	1.94e-133	3.49e-129	-0.326025	1
FvH4_4g07090	basic helix-loop-helix (bHLH) DNA-binding superfamily protein	0.467	0.113	7.18e-277	1.29e-272	0.792237	1
FvH4_4g07200	RNA-binding KH domain-containing protein	0.501	0.805	1.58e-237	2.84e-233	-0.423422	1
FvH4_4g07310		0.922	0.962	1.53e-137	2.76e-133	-0.296433	1
FvH4_4g07470	Ribosomal protein L4/L1 family	0.96	0.978	4.55e-120	8.2e-116	-0.325398	1
FvH4_4g07630	60S acidic ribosomal protein family	0.95	0.982	1.55e-249	2.8e-245	-0.516852	1
FvH4_4g07810	H(+)-ATPase 1	0.635	0.261	1.71e-234	3.09e-230	0.700022	1
FvH4_4g08180	P450 reductase 2	0.98	0.925	1.97e-186	3.55e-182	0.477121	1
FvH4_4g09690	Ribosomal protein L35	0.947	0.988	0	0	-0.637154	1
FvH4_4g09890	Ribosomal protein S7e family protein	0.824	0.905	2.01e-124	3.63e-120	-0.384181	1
FvH4_4g10210	tetraspanin8	0.491	0.673	1.32e-74	2.38e-70	-0.263023	1
FvH4_4g10640	homolog of carrot EP3-3 chitinase	0.693	0.411	7.31e-158	1.32e-153	0.558339	1
FvH4_4g10650	FKBP-like peptidyl-prolyl cis-trans isomerase family protein	0.697	0.875	1.83e-211	3.29e-207	-0.408126	1
FvH4_4g10930	B-box zinc finger family protein	0.949	0.978	1.82e-156	3.28e-152	-0.296954	1
FvH4_4g11770	RmlC-like cupins superfamily protein	0.924	0.818	4.8e-128	8.65e-124	0.5512	1
FvH4_4g11920	Bifunctional inhibitor/lipid-transfer protein/seed storage 2S albumin superfamily protein	0.081	0.607	0	0	-0.941424	1
FvH4_4g12340	Ribosomal protein L18e/L15 superfamily protein	0.891	0.98	0	0	-0.774209	1
FvH4_4g12490	NAD(P)-linked oxidoreductase superfamily protein	0.8	0.614	1.56e-90	2.8e-86	0.546788	1
FvH4_4g13280	S-adenosyl-L-homocysteine hydrolase	0.761	0.882	4.74e-107	8.54e-103	-0.358762	1
FvH4_4g13290	serine hydroxymethyltransferase 4	0.82	0.907	1.36e-113	2.44e-109	-0.301606	1
FvH4_4g13370	DNAJ-like 20	0.157	0.435	3.11e-107	5.59e-103	-0.254608	1
FvH4_4g13480	Pentatricopeptide repeat (PPR) superfamily protein	0.875	0.756	3.11e-67	5.6e-63	0.307565	1
FvH4_4g13950	Glutathione S-transferase, C-terminal-like;Translation elongation factor EF1B/ribosomal protein S6	0.949	0.969	5.1e-100	9.19e-96	-0.268198	1
FvH4_4g14190	glutamine synthetase 2	0.998	0.999	1.58e-213	2.85e-209	-0.316918	1
FvH4_4g14600	Eukaryotic aspartyl protease family protein	0.717	0.833	1.16e-53	2.1e-49	-0.29349	1
FvH4_4g14880	ADP glucose pyrophosphorylase large subunit 1	0.939	0.97	5.08e-104	9.16e-100	-0.25549	1
FvH4_4g14990		0.854	0.924	9.1e-179	1.64e-174	-0.508516	1
FvH4_4g15150	Major facilitator superfamily protein	0.999	0.955	0	0	0.975873	1
FvH4_4g15260	photosystem I subunit D-2	0.987	0.998	0	0	-0.614914	1
FvH4_4g15530	Ribosomal protein S13/S18 family	0.889	0.935	2.24e-120	4.03e-116	-0.319783	1
FvH4_4g17290	Uncharacterised protein family (UPF0497)	0.917	0.848	6.62e-58	1.19e-53	0.593313	1
FvH4_4g17350	CHY-type/CTCHY-type/RING-type Zinc finger protein	0.602	0.737	1.37e-72	2.46e-68	-0.251485	1
FvH4_4g17880	soybean gene regulated by cold-2	0.943	0.954	5.6e-53	1.01e-48	-0.252347	1
FvH4_4g17990	Ribosomal protein S21e	0.977	0.991	9.18e-109	1.65e-104	-0.304782	1
FvH4_4g18360		0.44	0.67	9.69e-103	1.75e-98	-0.258381	1
FvH4_4g18830	MLP-like protein 423	0.667	0.173	0	0	1.44125	1
FvH4_4g18850	MLP-like protein 423	0.951	0.143	0	0	2.12908	1
FvH4_4g18860		0.549	0.12	0	0	0.826125	1
FvH4_4g18960	MLP-like protein 423	0.941	0.564	0	0	0.964216	1
[truncated: 13,125 more rows]

## Sheet: S6 VS S12
Table S6-3. List of differentially expressed genes between S6 and S12 for each cluster.
gene ID	annotation	pct.1	pct.2	p_val	p_val_adj	avg_logFC	cluster
FvH4_1g00040	methylenetetrahydrofolate reductase 2	0.464	0.586	1.78e-148	3.2e-144	-0.288529	0
FvH4_1g00340	Zinc-binding dehydrogenase family protein	0.973	0.929	1.35e-176	2.42e-172	0.310679	0
FvH4_1g01250	SNARE-like superfamily protein	0.976	0.984	0	0	-0.357954	0
FvH4_1g02660	Ubiquitin system component Cue protein	0.799	0.887	0	0	-0.343961	0
FvH4_1g02890	blue-copper-binding protein	0.931	0.826	1.54e-268	2.78e-264	0.405295	0
FvH4_1g02900	early nodulin-like protein 14	0.257	0.11	2.43e-134	4.38e-130	0.450699	0
FvH4_1g03010	chloroplast thylakoid lumen protein	0.586	0.779	0	0	-0.38393	0
FvH4_1g03260	DnaJ/Hsp40 cysteine-rich domain superfamily protein	0.775	0.906	0	0	-0.506854	0
FvH4_1g03550		0.711	0.734	3.64e-59	6.55e-55	-0.288328	0
FvH4_1g03570		0.936	0.995	0	0	-1.10741	0
FvH4_1g03940		0.792	0.882	0	0	-0.518221	0
FvH4_1g05040	arabinogalactan protein 16	1	0.999	0	0	0.477811	0
FvH4_1g05080	aldehyde dehydrogenase 2C4	0.808	0.633	1.08e-181	1.94e-177	0.293894	0
FvH4_1g05100	aldehyde dehydrogenase 2C4	0.918	0.741	3.03e-262	5.46e-258	0.694551	0
FvH4_1g05110	multiprotein bridging factor 1C	0.902	0.958	3.41e-275	6.14e-271	-0.384618	0
FvH4_1g05180	Leucine-rich repeat (LRR) family protein	0.744	0.562	2.7e-157	4.87e-153	0.258411	0
FvH4_1g05320	alpha/beta-Hydrolases superfamily protein	0.419	0.148	0	0	0.460071	0
FvH4_1g05530	Phosphorylase superfamily protein	0.54	0.235	0	0	0.916887	0
FvH4_1g06030	RING/U-box superfamily protein	0.858	0.653	0	0	0.577723	0
FvH4_1g06410	oxidative stress 3	0.655	0.855	0	0	-0.637802	0
FvH4_1g06610	gamma-glutamyl transpeptidase 4	0.856	0.677	0	0	0.581261	0
FvH4_1g07830	calmodulin-binding family protein	0.834	0.659	2.79e-214	5.03e-210	0.330999	0
FvH4_1g08270	photosystem II subunit X	0.631	0.82	0	0	-0.58148	0
FvH4_1g08470		0.941	0.683	0	0	0.94533	0
FvH4_1g08500		0.999	0.99	0	0	0.473591	0
FvH4_1g08540	germin 3	0.996	0.99	6.88e-251	1.24e-246	0.332814	0
FvH4_1g08640		0.595	0.811	0	0	-0.5588	0
FvH4_1g08770	Protein kinase superfamily protein	0.649	0.379	1.26e-280	2.26e-276	0.361931	0
FvH4_1g09160	chaperonin 20	0.903	0.925	3.17e-289	5.72e-285	-0.397896	0
FvH4_1g09250	Thioredoxin superfamily protein	0.56	0.797	0	0	-0.495264	0
FvH4_1g10160		0.81	0.883	2.48e-222	4.47e-218	-0.254927	0
FvH4_1g10180	Auxin efflux carrier family protein	0.63	0.395	1.79e-230	3.23e-226	0.581746	0
FvH4_1g10340	high mobility group B3	0.885	0.93	1.43e-291	2.58e-287	-0.31049	0
FvH4_1g10470	Protein kinase superfamily protein	0.671	0.434	3.03e-223	5.45e-219	0.291121	0
FvH4_1g10770	Transmembrane amino acid transporter family protein	0.976	0.931	4.18e-173	7.53e-169	0.28591	0
FvH4_1g10910	SEC14 cytosolic factor family protein / phosphoglyceride transfer family protein	0.754	0.841	6.09e-217	1.1e-212	-0.667703	0
FvH4_1g10930	Rhodanese/Cell cycle control phosphatase superfamily protein	0.487	0.779	0	0	-0.710974	0
FvH4_1g11490	ascorbate peroxidase 3	0.66	0.835	0	0	-0.380538	0
FvH4_1g11730	ferredoxin-NADP(+)-oxidoreductase 1	0.788	0.879	4.01e-188	7.22e-184	-0.376164	0
FvH4_1g12590		0.171	0.306	1.85e-113	3.33e-109	-0.250246	0
FvH4_1g12610		0.601	0.772	0	0	-0.742617	0
FvH4_1g13370		0.984	0.993	0	0	-0.388325	0
FvH4_1g14090	Protein of unknown function (DUF607)	0.857	0.702	1.77e-181	3.2e-177	0.283581	0
FvH4_1g14110	RING/U-box superfamily protein	0.944	0.832	0	0	0.27264	0
FvH4_1g14430	PS II oxygen-evolving complex 1	0.822	0.933	0	0	-0.570599	0
FvH4_1g14870	methyl esterase 4	0.407	0.166	1.65e-264	2.98e-260	0.346507	0
FvH4_1g15600		0.703	0.489	2.76e-178	4.97e-174	0.363021	0
FvH4_1g16030	heat shock factor 4	0.847	0.602	0	0	0.486911	0
FvH4_1g17080	arabinogalactan protein 18	0.219	0.453	5.63e-298	1.01e-293	-0.318529	0
FvH4_1g17140	Late embryogenesis abundant protein, group 6	0.144	0.653	0	0	-1.42131	0
FvH4_1g17240	Uncharacterised protein family SERF	0.973	0.984	0	0	-0.278877	0
FvH4_1g17640	Translation protein SH3-like family protein	0.752	0.841	0	0	-0.283892	0
FvH4_1g18020	VQ motif-containing protein	0.966	0.802	0	0	1.01595	0
FvH4_1g18170	germin 3	0.8	0.639	8.97e-124	1.62e-119	0.352408	0
FvH4_1g18740	basic helix-loop-helix (bHLH) DNA-binding superfamily protein	0.235	0.027	0	0	0.264752	0
FvH4_1g19240	elicitor-activated gene 3-1	0.152	0.051	4.81e-103	8.66e-99	0.31722	0
FvH4_1g20060		0.855	0.903	0	0	-0.987958	0
FvH4_1g20110	RING/U-box superfamily protein	0.699	0.731	9.91e-53	1.79e-48	-0.270831	0
FvH4_1g20180		0.604	0.382	1.35e-201	2.42e-197	0.429644	0
FvH4_1g20240		0.964	0.862	4.02e-298	7.25e-294	0.366844	0
FvH4_1g21040		0.357	0.114	2.8e-297	5.04e-293	0.321775	0
FvH4_1g22220	stress enhanced protein 2	0.971	0.934	6.3e-210	1.13e-205	0.322573	0
FvH4_1g22350		0.499	0.687	0	0	-0.362012	0
FvH4_1g23360	Protein of unknown function (DUF167)	0.96	0.981	0	0	-0.307593	0
FvH4_1g24170		0.535	0.375	2.6e-107	4.69e-103	0.272552	0
FvH4_1g24330	NAD(P)H:plastoquinone dehydrogenase complex subunit O	0.659	0.802	2.68e-299	4.83e-295	-0.307558	0
FvH4_1g24360	photosystem I reaction center subunit PSI-N, chloroplast, putative / PSI-N, putative (PSAN)	0.825	0.93	4.9e-283	8.83e-279	-0.497004	0
FvH4_1g25280	Rieske (2Fe-2S) domain-containing protein	0.753	0.897	0	0	-0.429054	0
FvH4_1g27980	atypical CYS HIS rich thioredoxin 4	0.657	0.774	2.71e-290	4.88e-286	-0.334399	0
FvH4_1g28700	dehydroascorbate reductase 1	0.725	0.849	9.58e-288	1.73e-283	-0.295561	0
FvH4_1g29930	ARM repeat superfamily protein	0.464	0.285	1.07e-126	1.92e-122	0.251999	0
FvH4_1g30530	cytosolic NADP+-dependent isocitrate dehydrogenase	0.775	0.622	1.84e-207	3.31e-203	0.309909	0
FvH4_2g00910	SNARE associated Golgi protein family	0.743	0.852	3.01e-261	5.42e-257	-0.299565	0
FvH4_2g01160	farnesylated protein 6	0.356	0.451	2.31e-66	4.17e-62	-0.251375	0
FvH4_2g01600	Chaperone DnaJ-domain superfamily protein	0.116	0.246	2.19e-115	3.95e-111	-0.269763	0
FvH4_2g01940	rotamase CYP 3	0.922	0.96	0	0	-0.372897	0
FvH4_2g02210	Calcium-binding EF-hand family protein	0.986	0.958	6.98e-188	1.26e-183	0.300141	0
FvH4_2g03340	phytosulfokine 4 precursor	0.965	0.922	8.81e-83	1.59e-78	0.30588	0
FvH4_2g03510	F-box/RNI-like superfamily protein	0.719	0.521	1.79e-188	3.23e-184	0.33431	0
FvH4_2g03520	Uncharacterised conserved protein UCP031279	0.579	0.226	0	0	0.649029	0
FvH4_2g05330	ADP-ribosylation factor A1F	0.822	0.886	6.57e-261	1.18e-256	-0.309858	0
FvH4_2g05780	S-adenosyl-L-methionine-dependent methyltransferases superfamily protein	0.555	0.631	4.84e-128	8.72e-124	-0.407051	0
FvH4_2g06190	PLANT CADMIUM RESISTANCE 2	0.485	0.252	1.09e-210	1.96e-206	0.272124	0
FvH4_2g06430	alpha/beta-Hydrolases superfamily protein	0.368	0.187	1.13e-158	2.03e-154	0.293733	0
FvH4_2g06670	Protein of unknown function (DUF1645)	0.642	0.43	8.6e-171	1.55e-166	0.286194	0
FvH4_2g07110	maternal effect embryo arrest 14	0.335	0.496	1.09e-153	1.97e-149	-0.265183	0
FvH4_2g07330	cytochrome b6f complex subunit (petM), putative	0.569	0.794	0	0	-0.425188	0
FvH4_2g07430		0.861	0.703	1.13e-257	2.04e-253	0.416867	0
FvH4_2g08100	Protein of unknown function (DUF677)	0.602	0.418	2.52e-130	4.54e-126	0.394854	0
FvH4_2g08880	cold, circadian rhythm, and rna binding 2	0.916	0.95	9.76e-153	1.76e-148	-0.320147	0
FvH4_2g13010	Pyridoxal phosphate (PLP)-dependent transferases superfamily protein	0.764	0.582	4.63e-181	8.33e-177	0.267333	0
FvH4_2g13070	one-helix protein 2	0.597	0.755	2.73e-278	4.92e-274	-0.339819	0
FvH4_2g13890	Inositol monophosphatase family protein	0.546	0.713	1.67e-183	3.01e-179	-0.259711	0
FvH4_2g13900	Ribosomal S17 family protein	0.609	0.812	0	0	-0.403364	0
FvH4_2g13930	CLP protease proteolytic subunit 6	0.764	0.825	6.32e-244	1.14e-239	-0.288489	0
FvH4_2g14220		0.456	0.234	7.58e-211	1.37e-206	0.460194	0
FvH4_2g14900	Thioredoxin superfamily protein	0.723	0.875	0	0	-0.53245	0
FvH4_2g16840	RING/U-box superfamily protein	0.404	0.249	2.14e-112	3.86e-108	0.283607	0
FvH4_2g17080	hydroxy methylglutaryl CoA reductase 1	0.644	0.383	2.01e-304	3.63e-300	0.548182	0
FvH4_2g17090	hydroxy methylglutaryl CoA reductase 1	0.91	0.792	2.34e-296	4.21e-292	0.415818	0
FvH4_2g17620	ARF-GAP domain 11	0.893	0.689	0	0	0.405072	0
FvH4_2g17810	Lactoylglutathione lyase / glyoxalase I family protein	0.961	0.97	1.29e-119	2.33e-115	-0.261414	0
FvH4_2g18040	AGC (cAMP-dependent, cGMP-dependent and protein kinase C) kinase family protein	0.495	0.243	3.49e-259	6.28e-255	0.263743	0
FvH4_2g19960	photosystem I subunit E-2	0.987	0.999	0	0	-0.653055	0
FvH4_2g20070	glutathione S-transferase TAU 8	0.723	0.574	5.6e-95	1.01e-90	0.274987	0
FvH4_2g20230	RmlC-like cupins superfamily protein	0.747	0.547	4.16e-235	7.5e-231	0.352388	0
FvH4_2g21340	Ribosomal protein L10 family protein	0.367	0.55	6.76e-212	1.22e-207	-0.266699	0
FvH4_2g22110		0.322	0.081	0	0	0.424648	0
FvH4_2g22140		0.348	0.084	0	0	0.478381	0
FvH4_2g22470	photosystem II reaction center W	0.959	0.992	0	0	-0.727856	0
FvH4_2g22490	glutathione reductase	0.997	0.993	1.72e-283	3.09e-279	0.250333	0
FvH4_2g22500	alpha/beta-Hydrolases superfamily protein	0.762	0.544	1.12e-283	2.02e-279	0.453604	0
FvH4_2g22770	Protein of unknown function (DUF506)	0.481	0.618	7.13e-131	1.28e-126	-0.34818	0
FvH4_2g22870	calmodulin 8	0.708	0.479	9.52e-226	1.72e-221	0.393333	0
FvH4_2g23500	ribosome recycling factor, chloroplast precursor	0.437	0.626	1.97e-230	3.55e-226	-0.268924	0
FvH4_2g23750	outer envelope membrane protein 7	0.182	0.464	0	0	-0.253345	0
FvH4_2g23780	Eukaryotic aspartyl protease family protein	0.953	0.826	0	0	0.645174	0
FvH4_2g24110	oxidoreductase, 2OG-Fe(II) oxygenase family protein	0.857	0.66	3.51e-261	6.32e-257	0.279473	0
FvH4_2g24370	alpha/beta-Hydrolases superfamily protein	0.935	0.959	4.43e-222	7.97e-218	-0.306891	0
FvH4_2g25390	alpha/beta-Hydrolases superfamily protein	0.995	0.997	0	0	-0.335736	0
FvH4_2g25400	TSPO(outer membrane tryptophan-rich sensory protein)-related	0.317	0.604	0	0	-0.640579	0
FvH4_2g25960	Plant invertase/pectin methylesterase inhibitor superfamily	0.651	0.449	7.54e-170	1.36e-165	0.459266	0
FvH4_2g26080	Integrase-type DNA-binding superfamily protein	0.572	0.723	1.09e-240	1.96e-236	-0.440928	0
FvH4_2g26180	Ribosomal protein S13/S18 family	0.735	0.884	0	0	-0.522054	0
FvH4_2g26970	Chlorophyll A-B binding family protein	0.935	0.989	0	0	-0.481063	0
FvH4_2g27660	amino acid permease 2	0.409	0.309	9.71e-48	1.75e-43	0.281629	0
FvH4_2g28960	Nucleotide/sugar transporter family protein	0.85	0.927	0	0	-0.429181	0
FvH4_2g29860		0.932	0.841	4.58e-159	8.24e-155	0.317698	0
FvH4_2g30250	CHY-type/CTCHY-type/RING-type Zinc finger protein	0.938	0.869	1.36e-123	2.46e-119	0.287587	0
FvH4_2g30890		0.523	0.691	6.49e-218	1.17e-213	-0.321337	0
FvH4_2g31210	photosystem II subunit X	0.877	0.929	7.47e-169	1.35e-164	-0.289238	0
FvH4_2g31570	homolog of carrot EP3-3 chitinase	0.972	0.853	0	0	0.624175	0
FvH4_2g31710	Mitochondrial substrate carrier family protein	0.561	0.712	3.2e-195	5.77e-191	-0.344211	0
FvH4_2g32240		0.572	0.792	0	0	-0.501631	0
FvH4_2g32430	branched-chain amino acid transaminase 2	0.62	0.764	7.24e-275	1.3e-270	-0.365623	0
FvH4_2g33680		0.746	0.574	1.39e-173	2.49e-169	0.504368	0
FvH4_2g33690	F-box family protein	0.861	0.891	6.5e-154	1.17e-149	-0.265098	0
FvH4_2g33710		0.832	0.69	4.11e-171	7.4e-167	0.466611	0
FvH4_2g33780		0.662	0.757	4.49e-149	8.09e-145	-0.396122	0
FvH4_2g34940	Protein of unknown function (DUF1645)	0.953	0.852	0	0	0.497735	0
FvH4_2g36490	ChaC-like family protein	0.964	0.99	0	0	-0.629478	0
FvH4_2g36880	H(+)-ATPase 5	0.901	0.773	2.39e-153	4.31e-149	0.326117	0
FvH4_2g37690	cold-regulated 47	0.988	0.951	0.00248076	1	-0.404762	0
FvH4_2g37890	Cupredoxin superfamily protein	0.47	0.63	9.73e-197	1.75e-192	-0.326475	0
FvH4_2g38300	Chaperone protein htpG family protein	0.95	0.96	3.45e-213	6.22e-209	-0.468164	0
FvH4_2g38320	Pathogenesis-related thaumatin superfamily protein	0.867	0.743	1.86e-129	3.35e-125	0.276101	0
FvH4_2g38340	Chaperone DnaJ-domain superfamily protein	0.712	0.943	0	0	-1.09226	0
FvH4_2g39490	Ribosomal protein L31	0.687	0.881	0	0	-0.595473	0
FvH4_2g40410	inositol polyphosphate 5-phosphatase 11	0.463	0.224	2.28e-233	4.11e-229	0.397536	0
FvH4_2g40480	Uncharacterised protein family (UPF0114)	0.529	0.273	3.62e-267	6.52e-263	0.426104	0
FvH4_2g40510	allene oxide synthase	0.975	0.889	0	0	0.512305	0
FvH4_2g40880	Glycosyl hydrolase family protein with chitinase insertion domain	0.606	0.343	1.25e-292	2.25e-288	0.646521	0
FvH4_2g41210	glutathione peroxidase 1	0.759	0.836	2.97e-201	5.36e-197	-0.270044	0
FvH4_3g00790	Mo25 family protein	0.666	0.834	0	0	-0.4492	0
FvH4_3g00830	Cystatin/monellin superfamily protein	0.41	0.673	0	0	-0.380641	0
FvH4_3g01040	NAD(P)-binding Rossmann-fold superfamily protein	0.858	0.635	0	0	0.554971	0
FvH4_3g01780	S-adenosyl-L-methionine-dependent methyltransferases superfamily protein	0.932	0.781	0	0	0.374988	0
FvH4_3g01810	F-box family protein with a domain of unknown function (DUF295)	0.353	0.202	5.21e-106	9.39e-102	0.297323	0
FvH4_3g01820	Glycine cleavage T-protein family	0.81	0.952	0	0	-0.527259	0
FvH4_3g02910	basic helix-loop-helix (bHLH) DNA-binding superfamily protein	0.951	0.971	0	0	-0.335827	0
FvH4_3g02920	photosystem II subunit Q-2	0.911	0.978	0	0	-0.591185	0
FvH4_3g03210	flavodoxin-like quinone reductase 1	0.739	0.571	9.67e-134	1.74e-129	0.262245	0
FvH4_3g03900	sugar transporter 1	0.715	0.699	1.21e-11	2.18e-07	-0.273943	0
FvH4_3g04380		0.464	0.521	6.63e-31	1.19e-26	-0.250566	0
FvH4_3g04670		0.998	0.972	0	0	0.430982	0
FvH4_3g04880	Aluminium induced protein with YGL and LRDR motifs	0.981	0.997	0	0	-0.618167	0
FvH4_3g04960	alpha/beta-Hydrolases superfamily protein	0.263	0.112	7.52e-141	1.36e-136	0.278017	0
FvH4_3g05030		0.542	0.2	0	0	0.440677	0
FvH4_3g05370	jasmonate-zim-domain protein 8	0.801	0.616	9.64e-236	1.74e-231	0.528679	0
FvH4_3g05890		0.182	0.453	0	0	-0.274416	0
FvH4_3g05950	pathogenesis-related 4	0.76	0.557	6.81e-209	1.23e-204	0.527235	0
FvH4_3g06120	light-harvesting chlorophyll-protein complex II subunit B1	0.419	0.635	5.63e-288	1.01e-283	-0.472184	0
FvH4_3g06340	cold regulated 314 thylakoid membrane 2	0.589	0.803	0	0	-0.472248	0
FvH4_3g07980	Ribosomal protein L34	0.514	0.762	0	0	-0.510626	0
FvH4_3g08560	Glucose-6-phosphate/phosphate translocator-related	0.823	0.918	2.57e-230	4.64e-226	-0.307369	0
FvH4_3g08830	dormancy-associated protein-like 1	0.529	0.78	0	0	-0.641865	0
FvH4_3g08970	Ribosomal protein S5 family protein	0.47	0.666	5.54e-267	9.97e-263	-0.323847	0
FvH4_3g09070	Protein of unknown function (DUF506)	0.523	0.67	4.18e-199	7.53e-195	-0.531136	0
FvH4_3g09330	RING membrane-anchor 1	0.315	0.47	1.61e-143	2.9e-139	-0.267129	0
FvH4_3g09680	photosystem I subunit K	0.826	0.923	0	0	-0.635034	0
FvH4_3g09930	amino acid transporter 1	0.897	0.701	0	0	0.43104	0
FvH4_3g11380	NAD(P)-binding Rossmann-fold superfamily protein	0.909	0.762	6.24e-238	1.12e-233	0.261934	0
FvH4_3g11580	cytochrome P450, family 716, subfamily A, polypeptide 1	0.987	0.962	5.58e-178	1.01e-173	0.303766	0
FvH4_3g11800	photosystem I subunit F	0.786	0.911	0	0	-0.513922	0
FvH4_3g11860	NAC domain containing protein 42	0.545	0.25	0	0	0.522225	0
FvH4_3g12190		0.862	0.706	2.83e-225	5.1e-221	0.481401	0
FvH4_3g16050	photosystem II subunit R	0.996	1	0	0	-0.657549	0
FvH4_3g16360	glutathione S-transferase TAU 19	0.79	0.63	2.34e-153	4.21e-149	0.318953	0
FvH4_3g16520	Aldolase-type TIM barrel family protein	0.924	0.97	5.19e-137	9.35e-133	-0.324809	0
FvH4_3g16620	VQ motif-containing protein	0.521	0.405	3.01e-55	5.42e-51	0.363709	0
FvH4_3g17050	light harvesting complex of photosystem II 5	0.905	0.965	2.08e-263	3.74e-259	-0.478232	0
FvH4_3g17320	dehydrin family protein	0.817	0.825	2.02e-73	3.64e-69	-0.31775	0
FvH4_3g17480	Kunitz family trypsin and protease inhibitor protein	0.544	0.449	1.2e-35	2.16e-31	0.25269	0
FvH4_3g17500		0.53	0.353	5.7e-123	1.03e-118	0.451841	0
FvH4_3g17780	Ribosomal protein L13 family protein	0.577	0.744	2.45e-246	4.41e-242	-0.342152	0
FvH4_3g18380	D-mannose binding lectin protein with Apple-like carbohydrate-binding domain	0.819	0.857	3.77e-60	6.8e-56	-0.307694	0
FvH4_3g19430	chloroplast 30S ribosomal protein S20, putative	0.522	0.747	0	0	-0.446021	0
FvH4_3g20170	Dynein light chain type 1 family protein	0.68	0.402	0	0	0.280128	0
FvH4_3g20550	CBS domain-containing protein	0.967	0.888	1.92e-233	3.46e-229	0.396185	0
FvH4_3g20560	Aluminium induced protein with YGL and LRDR motifs	0.901	0.911	1.35e-53	2.42e-49	-0.256139	0
FvH4_3g20600	protochlorophyllide oxidoreductase A	0.543	0.671	3.96e-117	7.13e-113	-0.354002	0
FvH4_3g20710		0.668	0.443	3e-171	5.4e-167	0.282115	0
FvH4_3g20740	Cyclophilin-like peptidyl-prolyl cis-trans isomerase family protein	0.545	0.726	4.38e-297	7.89e-293	-0.282512	0
FvH4_3g21020	light-harvesting chlorophyll B-binding protein 3	0.491	0.627	6.78e-140	1.22e-135	-0.304829	0
FvH4_3g21090		0.987	0.994	0	0	-0.336388	0
FvH4_3g21600	Translation protein SH3-like family protein	0.512	0.768	0	0	-0.465296	0
FvH4_3g21650	histone H2A 2	0.988	0.993	1.39e-195	2.5e-191	-0.25424	0
FvH4_3g22190	Ankyrin repeat family protein	0.277	0.506	1.6e-266	2.89e-262	-0.276138	0
FvH4_3g22640		0.673	0.744	6.97e-91	1.26e-86	-0.306231	0
FvH4_3g23080	F-box family protein with a domain of unknown function (DUF295)	0.668	0.307	0	0	0.737258	0
FvH4_3g23680		0.525	0.813	0	0	-1.4404	0
FvH4_3g24640	Tetratricopeptide repeat (TPR)-like superfamily protein	0.437	0.65	7.21e-301	1.3e-296	-0.352418	0
FvH4_3g24910	ferredoxin 3	0.977	0.964	1.46e-153	2.62e-149	0.263523	0
FvH4_3g25490	lycopene cyclase	0.315	0.123	5.69e-205	1.03e-200	0.292905	0
FvH4_3g25740	F-box family protein	0.462	0.232	4.19e-229	7.55e-225	0.336379	0
FvH4_3g25770	photosystem I subunit O	0.9	0.98	0	0	-0.703319	0
FvH4_3g27940		0.5	0.308	1.28e-154	2.31e-150	0.283721	0
FvH4_3g28090	alanine:glyoxylate aminotransferase	0.861	0.944	2.45e-125	4.41e-121	-0.293976	0
FvH4_3g28370	Glycosyl hydrolase superfamily protein	0.479	0.177	0	0	0.714166	0
FvH4_3g28710	Photosystem II 5 kD protein	0.361	0.64	0	0	-0.494561	0
FvH4_3g28720	sulfite reductase	0.922	0.781	0	0	0.323	0
FvH4_3g29500	Ribosomal protein S10p/S20e family protein	0.709	0.858	0	0	-0.43554	0
FvH4_3g29620	NAD(P)-linked oxidoreductase superfamily protein	0.629	0.798	7.01e-300	1.26e-295	-0.301193	0
FvH4_3g29740	pleiotropic drug resistance 6	0.793	0.891	2.58e-176	4.66e-172	-0.293329	0
FvH4_3g30140	Transmembrane amino acid transporter family protein	0.934	0.802	4.09e-229	7.36e-225	0.313729	0
FvH4_3g30600	ribosomal protein L9	0.543	0.708	6.22e-183	1.12e-178	-0.254974	0
FvH4_3g31450	chaperonin-60alpha	0.893	0.939	0	0	-0.463835	0
FvH4_3g32220	Protein of unknown function, DUF584	0.616	0.813	0	0	-0.513832	0
FvH4_3g34940	gamma tonoplast intrinsic protein	0.772	0.593	1.29e-191	2.32e-187	0.819891	0
FvH4_3g35020	C2H2-type zinc finger family protein	0.273	0.132	3.26e-109	5.88e-105	0.320695	0
FvH4_3g35050	C2H2-type zinc finger family protein	0.893	0.783	2.96e-110	5.32e-106	0.291054	0
FvH4_3g35500		0.843	0.738	1.48e-80	2.66e-76	0.289388	0
FvH4_3g36020	metallothionein 2B	0.118	0.191	4.62e-44	8.32e-40	-0.310307	0
FvH4_3g36030	metallothionein 2A	0.256	0.494	5.98e-255	1.08e-250	-0.850795	0
FvH4_3g36040		0.552	0.625	2.84e-63	5.11e-59	-0.257127	0
FvH4_3g36080	outer plastid envelope protein 16-1	0.891	0.968	0	0	-0.554105	0
FvH4_3g36530	2-oxoglutarate (2OG) and Fe(II)-dependent oxygenase superfamily protein	0.456	0.522	1.98e-43	3.56e-39	-0.315927	0
FvH4_3g36780	Haloacid dehalogenase-like hydrolase (HAD) superfamily protein	0.844	0.703	1.28e-160	2.31e-156	0.280534	0
FvH4_3g36920	rubisco activase	0.605	0.82	0	0	-0.518287	0
FvH4_3g40340	Ribosomal protein S26e family protein	0.87	0.893	3.64e-194	6.55e-190	-0.255121	0
FvH4_3g40460	lipid transfer protein 1	0.421	0.126	0	0	0.642089	0
FvH4_3g40570	cinnamate-4-hydroxylase	0.525	0.601	1.13e-95	2.03e-91	-0.336906	0
FvH4_3g40690	Histone superfamily protein	0.748	0.815	1.01e-151	1.83e-147	-0.265663	0
FvH4_3g40820	ubiquitin-conjugating enzyme 28	0.96	0.97	0	0	-0.27465	0
FvH4_3g40920	Ribosomal protein L16p/L10e family protein	1	1	0	0	0.380642	0
FvH4_3g41290	Cystathionine beta-synthase (CBS) family protein	0.789	0.893	0	0	-0.384833	0
FvH4_3g41390	Ribonuclease E inhibitor RraA/Dimethylmenaquinone methyltransferase	0.557	0.71	2.36e-272	4.25e-268	-0.27529	0
FvH4_3g41620	photosystem I subunit G	0.659	0.825	0	0	-0.562271	0
FvH4_3g42150	Aldolase superfamily protein	0.466	0.62	3.53e-175	6.36e-171	-0.284882	0
FvH4_3g42900	cellulose synthase like E1	0.422	0.108	0	0	1.06325	0
FvH4_3g43490	beta glucosidase 17	0.798	0.639	8.79e-222	1.58e-217	0.384456	0
FvH4_3g44360	peroxidase 2	0.683	0.391	0	0	1.12349	0
FvH4_3g44500		0.516	0.214	0	0	0.485744	0
FvH4_3g44690	Protein kinase family protein	0.36	0.632	0	0	-0.3025	0
FvH4_3g44810	Family of unknown function (DUF716)	0.553	0.366	1.44e-155	2.6e-151	0.410443	0
FvH4_3g45300	Galactose oxidase/kelch repeat superfamily protein	0.136	0.389	0	0	-0.345652	0
FvH4_3g45800	TCP-1/cpn60 chaperonin family protein	0.788	0.912	0	0	-0.550344	0
FvH4_4g00250	cytochrome P450, family 716, subfamily A, polypeptide 1	0.988	0.936	0	0	0.547955	0
FvH4_4g01690	ATPase E1-E2 type family protein / haloacid dehalogenase-like hydrolase family protein	0.559	0.361	2.45e-147	4.41e-143	0.331659	0
FvH4_4g02370		0.664	0.444	0	0	0.999422	0
FvH4_4g02850	Serine protease inhibitor, potato inhibitor I-type family protein	0.246	0.128	6.91e-82	1.24e-77	0.267058	0
FvH4_4g02860	Serine protease inhibitor, potato inhibitor I-type family protein	0.344	0.116	1.28e-263	2.31e-259	0.53745	0
FvH4_4g02870	Serine protease inhibitor, potato inhibitor I-type family protein	0.241	0.088	3.7e-154	6.66e-150	0.36648	0
FvH4_4g02880	Serine protease inhibitor, potato inhibitor I-type family protein	0.155	0.035	5.43e-151	9.78e-147	0.255452	0
FvH4_4g02940	Serine protease inhibitor, potato inhibitor I-type family protein	0.269	0.101	1.58e-173	2.85e-169	0.256589	0
FvH4_4g02960		0.395	0.139	0	0	0.412416	0
FvH4_4g03450	Integrase-type DNA-binding superfamily protein	0.603	0.338	1.7e-294	3.07e-290	0.428324	0
FvH4_4g04180	cyclic nucleotide gated channel 1	0.629	0.307	0	0	0.653889	0
FvH4_4g04200	Ribosomal L28 family	0.543	0.797	0	0	-0.497696	0
FvH4_4g04220	cyanase	0.534	0.352	2.47e-163	4.45e-159	0.582252	0
FvH4_4g04250	peptide transporter 3	0.974	0.901	0	0	0.349698	0
FvH4_4g04430	proton gradient regulation 5	0.987	0.96	2.72e-179	4.9e-175	0.366369	0
FvH4_4g05160	ammonium transporter 1;1	0.919	0.777	1.43e-247	2.58e-243	0.364192	0
FvH4_4g05930	alternative oxidase 2	0.734	0.693	4.27e-12	7.69e-08	0.264393	0
FvH4_4g07090	basic helix-loop-helix (bHLH) DNA-binding superfamily protein	0.498	0.241	5.59e-279	1.01e-274	0.587681	0
FvH4_4g07810	H(+)-ATPase 1	0.885	0.768	2.32e-238	4.18e-234	0.501252	0
FvH4_4g09690	Ribosomal protein L35	0.603	0.831	0	0	-0.490061	0
FvH4_4g10600	homolog of carrot EP3-3 chitinase	0.509	0.227	0	0	0.544135	0
FvH4_4g10610	homolog of carrot EP3-3 chitinase	0.426	0.234	1.07e-170	1.92e-166	0.638266	0
FvH4_4g12340	Ribosomal protein L18e/L15 superfamily protein	0.831	0.899	0	0	-0.362997	0
FvH4_4g12490	NAD(P)-linked oxidoreductase superfamily protein	0.945	0.882	2.06e-148	3.71e-144	0.342578	0
FvH4_4g14190	glutamine synthetase 2	0.927	0.988	0	0	-0.597203	0
FvH4_4g14600	Eukaryotic aspartyl protease family protein	0.546	0.732	1.79e-279	3.22e-275	-0.403905	0
FvH4_4g14880	ADP glucose pyrophosphorylase large subunit 1	0.616	0.854	0	0	-0.43607	0
FvH4_4g15260	photosystem I subunit D-2	0.917	0.969	0	0	-0.497209	0
FvH4_4g17880	soybean gene regulated by cold-2	0.959	0.984	0	0	-0.503909	0
FvH4_4g18850	MLP-like protein 423	0.993	0.89	0	0	0.571216	0
FvH4_4g19010	MLP-like protein 423	0.874	0.584	0	0	0.917316	0
FvH4_4g19060	MLP-like protein 423	0.991	0.97	1.39e-53	2.5e-49	-0.275942	0
FvH4_4g19070		1	0.987	2.97e-175	5.34e-171	0.292956	0
FvH4_4g19120	MLP-like protein 423	0.959	0.795	3.95e-219	7.11e-215	0.430255	0
FvH4_4g19190	Drought-responsive family protein	0.97	0.978	0	0	-0.317544	0
FvH4_4g19560	ubiquitin-conjugating enzyme 32	0.902	0.915	3.09e-186	5.56e-182	-0.303407	0
FvH4_4g19700	MLP-like protein 423	0.904	0.741	2.39e-158	4.3e-154	0.346977	0
FvH4_4g19740	ATP citrate lyase subunit B 2	0.996	0.997	0	0	-0.380927	0
FvH4_4g19970	Ca2+-binding protein 1	0.863	0.897	1.93e-182	3.49e-178	-0.494794	0
FvH4_4g20780	ribosomal protein S1	0.559	0.724	1.9e-208	3.43e-204	-0.258941	0
FvH4_4g21870	Ribosomal L18p/L5e family protein	0.533	0.824	0	0	-0.629283	0
FvH4_4g21990	ARM repeat superfamily protein	0.638	0.748	8.6e-257	1.55e-252	-0.4312	0
FvH4_4g22560	Aldolase-type TIM barrel family protein	0.859	0.733	7.25e-160	1.31e-155	0.288276	0
FvH4_4g23000	jasmonate-zim-domain protein 10	0.688	0.553	4e-104	7.21e-100	0.301515	0
FvH4_4g23300	cyclophilin 20-2	0.727	0.798	1.05e-232	1.88e-228	-0.398482	0
FvH4_4g23480	WRKY DNA-binding protein 75	0.965	0.903	1.18e-164	2.13e-160	0.314033	0
FvH4_4g23740		0.955	0.979	0	0	-0.498412	0
FvH4_4g23750	photosystem I light harvesting complex gene 2	0.977	0.988	4.32e-191	7.79e-187	-0.272761	0
FvH4_4g24540	B12D protein	0.998	0.978	0	0	0.487192	0
FvH4_4g24970	RPM1-interacting protein 4 (RIN4) family protein	0.37	0.185	1.33e-156	2.4e-152	0.427066	0
FvH4_4g25080	photosystem II BY	0.777	0.872	1.49e-228	2.69e-224	-0.399217	0
FvH4_4g25520	Ribosomal protein L18e/L15 superfamily protein	0.966	0.972	6.5e-295	1.17e-290	-0.303334	0
FvH4_4g25940	sulfur E2	0.297	0.111	2.74e-195	4.94e-191	0.317852	0
FvH4_4g26170		0.892	0.719	2.2e-239	3.96e-235	0.305599	0
FvH4_4g26450	Aldolase superfamily protein	0.772	0.644	5.62e-160	1.01e-155	0.300713	0
FvH4_4g26790	Protein of unknown function (DUF789)	0.907	0.938	2.73e-289	4.91e-285	-0.267956	0
FvH4_4g26980		0.717	0.469	3.02e-292	5.45e-288	0.317044	0
FvH4_4g27210		0.938	0.975	0	0	-0.71598	0
FvH4_4g27220	VQ motif-containing protein	0.827	0.599	0	0	0.45888	0
FvH4_4g27310	ribosomal protein L15	0.601	0.825	0	0	-0.440957	0
FvH4_4g27330	ribulose bisphosphate carboxylase small chain 1A	0.904	0.985	0	0	-0.499178	0
FvH4_4g27520	NIM1-interacting 2	0.954	0.889	4.15e-197	7.48e-193	0.322587	0
FvH4_4g28020	methionine aminopeptidase 1B	0.999	0.993	3.08e-208	5.55e-204	0.404471	0
FvH4_4g28030	AP2/B3 transcription factor family protein	0.819	0.88	6.54e-127	1.18e-122	-0.266036	0
FvH4_4g30150	Glycosyl hydrolase superfamily protein	0.435	0.247	4.58e-166	8.25e-162	0.466856	0
FvH4_4g31140	expansin A1	0.196	0.363	1.96e-133	3.53e-129	-0.394645	0
FvH4_4g31570		0.763	0.875	1.24e-236	2.23e-232	-0.367614	0
FvH4_4g32140		0.463	0.24	2.22e-212	3.99e-208	0.330585	0
FvH4_4g32160	ribose-5-phosphate isomerase 2	0.925	0.823	3.26e-296	5.87e-292	0.510833	0
FvH4_4g32180		0.335	0.203	5.15e-79	9.27e-75	0.258619	0
FvH4_4g33930	PLANT CADMIUM RESISTANCE 2	0.886	0.677	0	0	0.702898	0
FvH4_4g34150	ADP-ribosylation factor A1F	0.964	0.973	5.57e-255	1e-250	-0.256409	0
FvH4_4g35180	matrix metalloproteinase	0.784	0.874	0	0	-0.442182	0
FvH4_4g35190		0.97	0.874	0	0	0.608933	0
FvH4_4g36890	photosystem II stability/assembly factor, chloroplast (HCF136)	0.695	0.871	0	0	-0.427266	0
FvH4_4g37300		0.996	0.998	6.03e-166	1.09e-161	-0.251987	0
FvH4_5g00060	Ubiquitin-like superfamily protein	0.823	0.874	6.1e-243	1.1e-238	-0.274469	0
FvH4_5g00090	Lactate/malate dehydrogenase family protein	0.772	0.874	2.95e-176	5.31e-172	-0.360712	0
FvH4_5g00290	Glycosyl hydrolases family 32 protein	0.54	0.238	0	0	0.35092	0
FvH4_5g00440		0.569	0.713	2.74e-181	4.93e-177	-0.254948	0
FvH4_5g00460	Bifunctional inhibitor/lipid-transfer protein/seed storage 2S albumin superfamily protein	0.998	0.993	3.16e-253	5.7e-249	0.317731	0
FvH4_5g00780	MLP-like protein 423	0.469	0.264	1.03e-149	1.86e-145	0.352853	0
FvH4_5g00850	CLP protease proteolytic subunit 2	0.649	0.777	0	0	-0.310439	0
FvH4_5g01690	myo-inositol oxygenase 1	0.52	0.36	1.27e-96	2.29e-92	0.294961	0
FvH4_5g01700	RHOMBOID-like 2	0.921	0.807	1.63e-184	2.94e-180	0.325463	0
FvH4_5g02010		0.305	0.116	2.57e-202	4.62e-198	0.457641	0
FvH4_5g02050	S-adenosyl-L-methionine-dependent methyltransferases superfamily protein	0.647	0.379	2.84e-274	5.12e-270	0.450985	0
FvH4_5g02710	BTB/POZ domain with WD40/YVTN repeat-like protein	0.683	0.508	4.77e-136	8.6e-132	0.260623	0
FvH4_5g03160	ACC synthase 1	0.42	0.199	7.79e-220	1.4e-215	0.612491	0
FvH4_5g03320	Late embryogenesis abundant (LEA) hydroxyproline-rich glycoprotein family	0.918	0.841	4.18e-172	7.53e-168	0.392804	0
FvH4_5g03330	Late embryogenesis abundant (LEA) hydroxyproline-rich glycoprotein family	0.817	0.528	0	0	0.97479	0
FvH4_5g03440	Myzus persicae-induced lipase 1	0.734	0.706	2.77e-20	4.99e-16	0.323104	0
FvH4_5g04370	WRKY family transcription factor	0.572	0.409	7.81e-117	1.41e-112	0.316558	0
FvH4_5g04430		1	0.999	0	0	0.28836	0
FvH4_5g04650		0.652	0.715	9.88e-114	1.78e-109	-0.315145	0
FvH4_5g06740	BTB and TAZ domain protein 1	0.952	0.974	0	0	-0.51337	0
FvH4_5g07040	Aldolase-type TIM barrel family protein	0.855	0.686	1.47e-218	2.65e-214	0.387274	0
FvH4_5g07070	Haloacid dehalogenase-like hydrolase (HAD) superfamily protein	0.514	0.71	5.6e-254	1.01e-249	-0.258226	0
FvH4_5g07600	nucleoside diphosphate kinase 2	0.47	0.668	0	0	-0.335745	0
FvH4_5g08190	SNF1-related protein kinase regulatory subunit gamma 1	0.636	0.755	3.23e-207	5.82e-203	-0.290724	0
FvH4_5g08780	SAUR-like auxin-responsive protein family	0.797	0.531	0	0	0.548191	0
FvH4_5g08790	SAUR-like auxin-responsive protein family	0.558	0.314	7.52e-248	1.35e-243	0.493046	0
FvH4_5g08800	SAUR-like auxin-responsive protein family	0.384	0.092	0	0	0.631624	0
FvH4_5g08950	glutamate-1-semialdehyde-2,1-aminomutase	0.831	0.868	7.95e-250	1.43e-245	-0.298028	0
FvH4_5g09190	acyl carrier protein 4	0.946	0.985	0	0	-0.499052	0
FvH4_5g10360		0.096	0.329	0	0	-0.266791	0
FvH4_5g10460	plastid ribosomal protein l11	0.55	0.751	0	0	-0.421821	0
FvH4_5g10850	Basic helix-loop-helix (bHLH) DNA-binding family protein	0.615	0.47	7.45e-93	1.34e-88	0.331282	0
FvH4_5g11500	Heat shock protein 70 (Hsp 70) family protein	0.977	0.983	6.03e-143	1.09e-138	-0.294963	0
FvH4_5g11660	Translation elongation factor EF1B/ribosomal protein S6 family protein	0.343	0.585	0	0	-0.360843	0
FvH4_5g12120		0.998	1	0	0	-0.336806	0
FvH4_5g12280		0.7	0.946	0	0	-1.56599	0
FvH4_5g14200	Ribosomal protein S19e family protein	0.945	0.949	9.92e-208	1.79e-203	-0.270821	0
FvH4_5g14630	D-ribulose-5-phosphate-3-epimerase	0.898	0.949	1.26e-240	2.28e-236	-0.328554	0
FvH4_5g14700	atypical CYS HIS rich thioredoxin 4	0.938	0.974	7.1e-224	1.28e-219	-0.285089	0
FvH4_5g15020	glutathione S-transferase tau 9	0.482	0.272	2.35e-170	4.23e-166	0.252937	0
FvH4_5g15340	WRKY DNA-binding protein 72	0.461	0.216	8.03e-250	1.45e-245	0.308586	0
FvH4_5g15520	homeobox 1	0.61	0.745	1.7e-204	3.06e-200	-0.327148	0
FvH4_5g16260	allene oxide synthase	0.999	0.987	2.8e-297	5.05e-293	0.255226	0
FvH4_5g16920	glutathione S-transferase tau 7	0.942	0.792	0	0	0.654419	0
FvH4_5g17620	nudix hydrolase homolog 4	0.874	0.768	3.88e-133	6.99e-129	0.366904	0
FvH4_5g17640		0.99	0.956	0	0	0.446441	0
FvH4_5g17730	ARM repeat superfamily protein	0.949	0.765	0	0	0.528295	0
FvH4_5g18420	YELLOW STRIPE like 7	0.502	0.32	1.58e-124	2.85e-120	0.27576	0
FvH4_5g19980	alpha/beta-Hydrolases superfamily protein	0.447	0.246	1.02e-175	1.84e-171	0.358837	0
FvH4_5g20190	Ribosomal protein L19 family protein	0.503	0.757	0	0	-0.425956	0
FvH4_5g20330	Chlorophyll A-B binding family protein	0.702	0.892	0	0	-0.464253	0
FvH4_5g20430	2-oxoglutarate (2OG) and Fe(II)-dependent oxygenase superfamily protein	0.945	0.742	0	0	0.617084	0
FvH4_5g20770	Protein kinase superfamily protein	0.815	0.624	1.27e-226	2.3e-222	0.431396	0
FvH4_5g20800	chloroplast beta-amylase	0.971	0.909	5.43e-160	9.78e-156	0.38137	0
FvH4_5g21190		0.103	0.473	0	0	-0.264916	0
FvH4_5g21610	Single hybrid motif superfamily protein	0.82	0.947	0	0	-0.46133	0
FvH4_5g23180	xyloglucan endotransglucosylase/hydrolase 30	0.936	0.749	0	0	0.435374	0
FvH4_5g24010	Peroxidase superfamily protein	0.265	0.199	1.3e-24	2.35e-20	0.265166	0
FvH4_5g25420	high mobility group B3	0.587	0.714	1.59e-206	2.87e-202	-0.257309	0
FvH4_5g25760	glyceraldehyde-3-phosphate dehydrogenase B subunit	0.87	0.969	1.52e-173	2.74e-169	-0.304396	0
FvH4_5g26430	Protein of unknown function (DUF679)	0.804	0.719	7.52e-71	1.35e-66	0.258908	0
FvH4_5g26680	ribosomal protein S9	0.781	0.928	0	0	-0.613905	0
FvH4_5g26750		0.708	0.866	0	0	-0.448466	0
FvH4_5g27380	Ribosomal protein L21	0.713	0.867	0	0	-0.485615	0
FvH4_5g28820	2Fe-2S ferredoxin-like superfamily protein	0.928	0.96	2.98e-216	5.37e-212	-0.348664	0
FvH4_5g30940	light harvesting complex photosystem II subunit 6	0.269	0.504	4.61e-300	8.3e-296	-0.346621	0
FvH4_5g32180	serine-type endopeptidase inhibitors	0.768	0.472	0	0	0.872763	0
FvH4_5g32640	12-oxophytodienoate reductase 1	0.771	0.491	0	0	0.619531	0
FvH4_5g32680	12-oxophytodienoate reductase 2	0.964	0.909	2.35e-290	4.22e-286	0.394192	0
FvH4_5g32690	12-oxophytodienoate reductase 2	0.884	0.741	6.5e-186	1.17e-181	0.438029	0
FvH4_5g32710	12-oxophytodienoate reductase 1	0.985	0.952	0	0	0.554102	0
FvH4_5g32810	Disease resistance protein (CC-NBS-LRR class) family	0.384	0.194	5.44e-172	9.8e-168	0.363851	0
FvH4_5g33440	plastid-specific 50S ribosomal protein 6	0.491	0.65	4.71e-225	8.48e-221	-0.293603	0
FvH4_5g33460	WWE protein-protein interaction domain protein family	0.996	0.997	2.85e-236	5.13e-232	-0.262095	0
FvH4_5g33560	tubulin alpha-2 chain	0.875	0.925	0	0	-0.420158	0
FvH4_5g34370	CRT (chloroquine-resistance transporter)-like transporter 2	0.862	0.686	7.11e-245	1.28e-240	0.287818	0
FvH4_5g35590	Plant invertase/pectin methylesterase inhibitor superfamily	0.695	0.469	4.56e-229	8.21e-225	0.534761	0
FvH4_5g35620	dicarboxylate carrier 2	0.626	0.409	2.36e-209	4.24e-205	0.521901	0
FvH4_5g36590		0.793	0.629	1.11e-146	2e-142	0.327738	0
FvH4_5g36620	ascorbate peroxidase 4	0.707	0.869	0	0	-0.355734	0
FvH4_5g36680	Histone superfamily protein	0.98	0.99	0	0	-0.346985	0
FvH4_5g36850	EXORDIUM like 2	0.083	0.238	1.01e-170	1.82e-166	-0.280033	0
FvH4_5g36900	Phosphate-responsive 1 family protein	0.547	0.335	8.04e-176	1.45e-171	0.45691	0
FvH4_5g36970	UDP-Glycosyltransferase superfamily protein	1	0.995	3.58e-301	6.45e-297	0.334072	0
FvH4_5g36980	UDP-glucosyl transferase 85A2	0.57	0.445	2.07e-51	3.73e-47	0.254943	0
FvH4_5g37950		0.853	0.625	0	0	0.601451	0
FvH4_5g38040	2-oxoglutarate (2OG) and Fe(II)-dependent oxygenase superfamily protein	0.986	0.931	6.96e-279	1.25e-274	0.526895	0
FvH4_5g38050	2-oxoglutarate (2OG) and Fe(II)-dependent oxygenase superfamily protein	0.951	0.879	5.11e-143	9.21e-139	0.280799	0
FvH4_5g38250		0.91	0.766	1.05e-239	1.89e-235	0.426942	0
FvH4_5g39190	CP12 domain-containing protein 2	0.899	0.943	0	0	-0.417469	0
FvH4_5g39460	Late embryogenesis abundant protein (LEA) family protein	0.827	0.45	0	0	0.533734	0
FvH4_6g00110	2-phosphoglycolate phosphatase 1	0.918	0.975	0	0	-0.497747	0
FvH4_6g00510	zinc finger (C2H2 type) family protein	0.431	0.781	0	0	-0.524341	0
FvH4_6g00530	photosystem I subunit l	0.974	0.996	0	0	-0.598032	0
FvH4_6g02270	ethylene response factor 1	0.444	0.26	9.96e-144	1.79e-139	0.364898	0
FvH4_6g02650	Ribosomal protein S19 family protein	0.967	0.973	1.4e-189	2.52e-185	-0.253999	0
FvH4_6g02860	indoleacetic acid-induced protein 16	0.638	0.747	2.67e-187	4.8e-183	-0.28676	0
FvH4_6g02900	basic helix-loop-helix (bHLH) DNA-binding superfamily protein	0.75	0.524	3.6e-235	6.48e-231	0.345261	0
FvH4_6g03050	NAD(P)-linked oxidoreductase superfamily protein	0.442	0.268	4.9e-129	8.82e-125	0.379782	0
FvH4_6g03090		0.488	0.29	1.11e-142	2e-138	0.438665	0
FvH4_6g03170		0.327	0.171	4.97e-118	8.96e-114	0.362145	0
FvH4_6g03180		0.904	0.767	2.45e-245	4.42e-241	0.454585	0
FvH4_6g05200	Protein of unknown function (DUF679)	0.412	0.135	0	0	0.597132	0
FvH4_6g05320	thylakoid lumen 18.3 kDa protein	0.457	0.605	5.81e-164	1.05e-159	-0.265716	0
FvH4_6g05760	peroxisomal adenine nucleotide carrier 1	0.942	0.873	8.57e-181	1.54e-176	0.253407	0
FvH4_6g05920		0.363	0.109	0	0	0.257365	0
FvH4_6g06090	lipoxygenase 1	0.997	0.964	0	0	0.515911	0
FvH4_6g06530	Rubber elongation factor protein (REF)	0.984	0.989	1.89e-210	3.4e-206	-0.378625	0
FvH4_6g06830	Dormancy/auxin associated family protein	0.694	0.766	6.04e-137	1.09e-132	-0.301654	0
FvH4_6g07080	RING/U-box protein	0.903	0.939	0	0	-0.303102	0
FvH4_6g07370	Inorganic H pyrophosphatase family protein	0.449	0.293	8.24e-100	1.48e-95	0.297496	0
FvH4_6g07630	basic helix-loop-helix (bHLH) DNA-binding superfamily protein	0.729	0.453	2.61e-302	4.7e-298	0.304207	0
FvH4_6g07790	VQ motif-containing protein	0.247	0.413	2.12e-142	3.82e-138	-0.315808	0
FvH4_6g08700		0.994	0.984	1.62e-113	2.91e-109	0.271927	0
FvH4_6g08790		0.839	0.585	0	0	0.403502	0
FvH4_6g09020	Leucine-rich repeat protein kinase family protein	0.94	0.8	6.56e-256	1.18e-251	0.263783	0
FvH4_6g09150	Ribosomal protein L17 family protein	0.574	0.79	0	0	-0.477048	0
FvH4_6g09300	calmodulin like 42	0.797	0.637	3.57e-128	6.43e-124	0.276726	0
FvH4_6g10250	Peroxidase superfamily protein	0.264	0.168	2.2e-50	3.95e-46	0.283643	0
FvH4_6g10350	Protein of unknown function (DUF567)	0.693	0.475	1.14e-167	2.05e-163	0.449514	0
FvH4_6g10630	prenylated RAB acceptor 1.B4	0.737	0.859	0	0	-0.363428	0
FvH4_6g11100	pyruvate decarboxylase-2	0.95	0.839	1.52e-170	2.73e-166	0.306713	0
FvH4_6g11360	2-oxoglutarate (2OG) and Fe(II)-dependent oxygenase superfamily protein	0.674	0.499	1.1e-93	1.99e-89	0.334715	0
FvH4_6g11440	terpene synthase 21	0.978	0.919	7.34e-110	1.32e-105	0.378637	0
FvH4_6g11540	light harvesting complex photosystem II	0.842	0.917	3.16e-285	5.7e-281	-0.379617	0
FvH4_6g11730	plastid-specific ribosomal protein 4	0.709	0.902	0	0	-0.682774	0
FvH4_6g12370	high cyclic electron flow 1	0.669	0.796	8.77e-191	1.58e-186	-0.260349	0
FvH4_6g12390	PAR1 protein	0.621	0.264	0	0	1.03777	0
FvH4_6g12720		0.989	0.995	2.43e-220	4.39e-216	-0.302286	0
FvH4_6g13100	NAD-dependent epimerase/dehydratase family protein	0.368	0.181	3.34e-157	6.02e-153	0.465938	0
FvH4_6g13240	one helix protein	0.8	0.913	0	0	-0.426801	0
FvH4_6g13500	NAD(P)-binding Rossmann-fold superfamily protein	0.563	0.757	0	0	-0.339131	0
FvH4_6g14140	Histone superfamily protein	0.516	0.567	1.83e-26	3.3e-22	-0.30211	0
FvH4_6g14310		0.963	0.978	1.08e-260	1.95e-256	-0.385696	0
FvH4_6g14350	pyrophosphorylase 1	0.821	0.867	6.7e-173	1.21e-168	-0.344557	0
FvH4_6g14410	C2H2-type zinc finger family protein	0.95	0.846	3.06e-226	5.51e-222	0.407181	0
FvH4_6g16220	ATPase, AAA-type, CDC48 protein	0.95	0.901	2.06e-202	3.7e-198	0.344569	0
FvH4_6g16300		0.825	0.877	1.15e-225	2.07e-221	-0.255153	0
FvH4_6g16950	Pathogenesis-related thaumatin superfamily protein	0.223	0.098	4.99e-110	8.99e-106	0.444756	0
FvH4_6g17340		0.498	0.708	0	0	-0.301986	0
FvH4_6g17390	Exostosin family protein	0.74	0.376	0	0	0.410756	0
FvH4_6g17770	Enolase	0.982	0.964	4.89e-115	8.8e-111	0.332957	0
FvH4_6g17980	Aldolase superfamily protein	0.843	0.786	1.12e-68	2.01e-64	0.277971	0
FvH4_6g18210	60S acidic ribosomal protein family	0.954	0.969	5.28e-295	9.51e-291	-0.343466	0
FvH4_6g18820	Thioredoxin family protein	0.84	0.895	8.27e-203	1.49e-198	-0.257041	0
FvH4_6g19430	NAC domain containing protein 90	0.651	0.4	8.67e-255	1.56e-250	0.534123	0
FvH4_6g19530	F-box family protein	0.282	0.116	1.68e-165	3.03e-161	0.315703	0
FvH4_6g20020	2-cysteine peroxiredoxin B	0.923	0.961	0	0	-0.428574	0
FvH4_6g20130	Late embryogenesis abundant (LEA) hydroxyproline-rich glycoprotein family	0.313	0.108	3.75e-234	6.76e-230	0.267656	0
FvH4_6g20460	syntaxin of plants 121	0.985	0.943	4.7e-204	8.47e-200	0.321223	0
FvH4_6g20470	syntaxin of plants 121	0.916	0.672	0	0	0.670447	0
FvH4_6g21490	SC35-like splicing factor 30A	0.721	0.797	1.79e-176	3.22e-172	-0.260104	0
FvH4_6g22400	fatty acid desaturase 2	0.95	0.903	9.17e-132	1.65e-127	0.273148	0
FvH4_6g22790	polygalacturonase inhibiting protein 1	0.776	0.829	1.84e-58	3.31e-54	-0.318156	0
FvH4_6g23630	Protein of unknown function (DUF1138)	0.712	0.834	0	0	-0.369678	0
FvH4_6g24790	dehydration-induced protein (ERD15)	0.905	0.943	1.52e-168	2.74e-164	-0.323868	0
FvH4_6g27290	Proteinase inhibitor, propeptide	0.887	0.913	4.14e-145	7.46e-141	-0.255898	0
FvH4_6g27570	multiprotein bridging factor 1A	0.969	0.981	0	0	-0.293519	0
FvH4_6g27920	uridylyltransferase-related	0.945	0.961	4.93e-256	8.89e-252	-0.258622	0
FvH4_6g28480	Chaperone DnaJ-domain superfamily protein	0.975	0.991	0	0	-0.496486	0
FvH4_6g28650	WRKY DNA-binding protein 40	0.829	0.762	4.27e-118	7.69e-114	0.453929	0
FvH4_6g28680	cinnamoyl coa reductase 1	0.617	0.694	2.38e-138	4.29e-134	-0.506251	0
FvH4_6g30950	Galactose oxidase/kelch repeat superfamily protein	0.744	0.614	4.98e-85	8.98e-81	0.295549	0
FvH4_6g31740	photosystem I subunit H2	0.961	0.995	0	0	-0.787447	0
FvH4_6g32530	oxidative stress 3	0.721	0.83	1.03e-229	1.85e-225	-0.427951	0
FvH4_6g32710		0.981	0.878	0	0	0.752786	0
FvH4_6g32870	vacuolar protein sorting 46.1	0.915	0.976	0	0	-0.56642	0
FvH4_6g33590	Glycosyl hydrolases family 32 protein	0.994	0.968	0	0	0.517548	0
FvH4_6g34150	translocase inner membrane subunit 23-2	0.09	0.431	0	0	-0.254205	0
FvH4_6g34970	PLAT/LH2 domain-containing lipoxygenase family protein	0.927	0.822	4.16e-240	7.49e-236	0.469245	0
FvH4_6g36960	lysophosphatidyl acyltransferase 2	0.861	0.736	1.06e-182	1.92e-178	0.342505	0
FvH4_6g36980	Translation protein SH3-like family protein	0.914	0.952	0	0	-0.380029	0
FvH4_6g38460	chlorophyll A/B binding protein 1	0.786	0.898	3.18e-281	5.73e-277	-0.514495	0
FvH4_6g38620	Eukaryotic aspartyl protease family protein	0.673	0.383	0	0	0.4377	0
FvH4_6g38760	glutathione S-transferase PHI 9	0.95	0.734	0	0	0.809115	0
FvH4_6g38900	photosystem II subunit P-1	0.946	0.983	0	0	-0.518715	0
FvH4_6g39380	UDP-Glycosyltransferase superfamily protein	0.43	0.622	1.36e-255	2.46e-251	-0.334638	0
FvH4_6g40150	photosystem I light harvesting complex gene 3	0.681	0.813	1.3e-295	2.34e-291	-0.428737	0
FvH4_6g40970	photosystem II light harvesting complex gene 2.1	0.777	0.925	0	0	-0.61835	0
FvH4_6g42090	ethylene-forming enzyme	0.999	0.999	0	0	-0.279399	0
FvH4_6g43220	MATE efflux family protein	0.978	0.927	0	0	0.463163	0
FvH4_6g43280	Ribosomal protein L6 family	0.421	0.671	0	0	-0.39694	0
FvH4_6g44370	photosynthetic electron transfer C	0.873	0.94	1.82e-252	3.27e-248	-0.371025	0
FvH4_6g44490	Wound-responsive family protein	0.111	0.37	0	0	-0.295811	0
FvH4_6g45050	photosystem II family protein	0.577	0.705	4.87e-209	8.78e-205	-0.339159	0
FvH4_6g45150	LOB domain-containing protein 41	0.578	0.7	1.55e-141	2.8e-137	-0.294923	0
FvH4_6g45210	Ribosomal protein PSRP-3/Ycf65	0.513	0.757	0	0	-0.479987	0
FvH4_6g46030		0.864	0.802	1.51e-161	2.72e-157	0.552517	0
FvH4_6g46040		0.867	0.836	7.52e-85	1.35e-80	0.416017	0
FvH4_6g46480	B12D protein	0.372	0.434	2.89e-20	5.21e-16	-0.283508	0
FvH4_6g46740	HXXXD-type acyl-transferase family protein	0.465	0.555	5.1e-68	9.19e-64	-0.303459	0
FvH4_6g47770	chorismate mutase 1	0.766	0.793	1.46e-120	2.62e-116	-0.298205	0
FvH4_6g48030		0.556	0.636	3.33e-124	6.01e-120	-0.370509	0
FvH4_6g48240	Calcium-binding EF-hand family protein	0.289	0.177	3.21e-66	5.78e-62	0.298455	0
FvH4_6g48700	Ribosomal protein L34e superfamily protein	0.949	0.961	4.66e-273	8.4e-269	-0.31128	0
FvH4_6g49080		0.84	0.668	2.68e-265	4.83e-261	0.322231	0
FvH4_6g49810	galacturonosyltransferase-like 10	0.807	0.586	2.01e-248	3.62e-244	0.279372	0
FvH4_6g49840	transducin family protein / WD-40 repeat family protein	0.915	0.932	3.34e-265	6.02e-261	-0.339646	0
FvH4_6g50060	ferredoxin thioredoxin reductase catalytic beta chain family protein	0.637	0.741	4.49e-170	8.1e-166	-0.264905	0
FvH4_6g50270	Heavy metal transport/detoxification superfamily protein	0.376	0.605	5.15e-282	9.28e-278	-0.358587	0
FvH4_6g50480		0.729	0.459	0	0	0.737245	0
FvH4_6g50590	cyclophilin 38	0.437	0.624	6.1e-257	1.1e-252	-0.262472	0
FvH4_6g50630	formate dehydrogenase	0.524	0.229	0	0	0.403528	0
FvH4_6g50780	carbonic anhydrase 1	0.956	0.991	8.9e-155	1.6e-150	-0.269711	0
FvH4_6g50910	ribosomal protein L12-A	0.805	0.901	0	0	-0.480264	0
FvH4_6g52810	lysine histidine transporter 1	1	0.996	8.2e-215	1.48e-210	0.256387	0
FvH4_6g53030	beta glucosidase 32	0.491	0.26	3.27e-216	5.9e-212	0.307301	0
FvH4_6g53150	calmodulin-like 38	0.236	0.122	4.54e-82	8.18e-78	0.331344	0
FvH4_6g53290	Ribosomal protein S21 family protein	0.535	0.731	0	0	-0.414691	0
FvH4_6g53590	ribosomal protein large subunit 27	0.825	0.946	0	0	-0.614108	0
FvH4_6g53770	WRKY DNA-binding protein 75	0.795	0.465	0	0	0.626273	0
FvH4_7g00260		0.564	0.877	0	0	-0.67244	0
FvH4_7g00440	lipoxygenase 2	0.27	0.041	0	0	0.284294	0
FvH4_7g00530	RNA-binding (RRM/RBD/RNP motifs) family protein	0.435	0.747	0	0	-0.604491	0
FvH4_7g00810	A20/AN1-like zinc finger family protein	0.897	0.966	0	0	-0.72518	0
FvH4_7g01400		0.918	0.748	0	0	0.529432	0
FvH4_7g01650	Ribosomal protein L1p/L10e family	0.642	0.823	0	0	-0.467058	0
FvH4_7g01730	Protein of unknown function (DUF793)	0.972	0.978	1.85e-174	3.34e-170	-0.360262	0
FvH4_7g02560	Eukaryotic aspartyl protease family protein	0.814	0.465	0	0	0.704479	0
FvH4_7g03940	proline-rich family protein	0.609	0.808	0	0	-0.371875	0
FvH4_7g04430	cytochrome b6f complex subunit (petM), putative	0.476	0.665	1.16e-262	2.09e-258	-0.30026	0
FvH4_7g05170	plastid-specific 50S ribosomal protein 5	0.533	0.759	0	0	-0.446863	0
FvH4_7g07360	glutathione S-transferase TAU 8	0.845	0.71	1.38e-174	2.49e-170	0.300216	0
FvH4_7g07390	glutathione S-transferase TAU 8	0.978	0.948	1.35e-239	2.43e-235	0.344166	0
FvH4_7g08200	Ribosomal protein L3 family protein	0.337	0.598	0	0	-0.343515	0
FvH4_7g08340	alpha/beta-Hydrolases superfamily protein	0.464	0.696	0	0	-0.309347	0
FvH4_7g08830	GroES-like family protein	0.814	0.904	0	0	-0.448003	0
FvH4_7g09660	Phosphoglycerate mutase family protein	0.651	0.743	3.14e-178	5.66e-174	-0.330182	0
FvH4_7g10070	ethylene-responsive element binding factor 13	0.308	0.123	4.72e-191	8.5e-187	0.355461	0
FvH4_7g10080	ethylene-responsive element binding factor 13	0.225	0.061	3.79e-202	6.82e-198	0.355725	0
FvH4_7g13400	BON association protein 1	0.371	0.299	2.45e-26	4.41e-22	0.406137	0
FvH4_7g13860	Remorin family protein	0.532	0.66	9.86e-182	1.78e-177	-0.335483	0
FvH4_7g15110	Ribosomal L5P family protein	0.536	0.742	0	0	-0.400493	0
FvH4_7g15300	Heavy metal transport/detoxification superfamily protein	0.893	0.698	0	0	0.372015	0
FvH4_7g15310	ACC synthase 1	0.455	0.199	5.24e-284	9.44e-280	0.644605	0
FvH4_7g15760		0.986	0.995	0	0	-0.504524	0
FvH4_7g15780	2-oxoglutarate (2OG) and Fe(II)-dependent oxygenase superfamily protein	0.43	0.195	1.6e-242	2.89e-238	0.586995	0
FvH4_7g16190	thylakoid rhodanese-like	0.721	0.87	1.71e-289	3.08e-285	-0.312955	0
FvH4_7g16460	phosphoinositide 4-kinase gamma 4	0.943	0.953	1.43e-255	2.58e-251	-0.272992	0
FvH4_7g17620	60S acidic ribosomal protein family	0.965	0.979	0	0	-0.378141	0
FvH4_7g19490	plasma membrane intrinsic protein 2;5	0.495	0.398	8.29e-40	1.49e-35	0.327626	0
FvH4_7g19750	photosystem I light harvesting complex gene 1	0.924	0.969	5.93e-263	1.07e-258	-0.495463	0
FvH4_7g20010		0.582	0.277	0	0	0.315413	0
FvH4_7g21220	Cation efflux family protein	0.969	0.985	0	0	-0.380013	0
FvH4_7g22910	rubisco activase	0.939	0.981	7.16e-140	1.29e-135	-0.353244	0
FvH4_7g23000	Tetratricopeptide repeat (TPR)-like superfamily protein	0.549	0.801	0	0	-0.423202	0
FvH4_7g23590		0.729	0.837	2.37e-191	4.26e-187	-0.503716	0
FvH4_7g23640	PLAC8 family protein	0.999	0.999	5.27e-147	9.49e-143	-0.326498	0
FvH4_7g23710	HSP20-like chaperones superfamily protein	0.159	0.348	5.77e-187	1.04e-182	-0.401242	0
FvH4_7g24170	Ribosomal protein L10 family protein	0.665	0.741	6.9e-177	1.24e-172	-0.284667	0
FvH4_7g24390	Alpha/beta hydrolase related protein	0.906	0.799	1.86e-161	3.36e-157	0.330585	0
FvH4_7g24550	2-oxoglutarate (2OG) and Fe(II)-dependent oxygenase superfamily protein	0.832	0.614	1.33e-268	2.39e-264	0.392844	0
FvH4_7g24560	zinc finger (CCCH-type) family protein	0.947	0.898	1.3e-173	2.34e-169	0.33108	0
FvH4_7g24570	Ribosomal protein L10 family protein	0.621	0.846	0	0	-0.542783	0
FvH4_7g24650	Protein phosphatase 2C family protein	0.645	0.451	9.99e-189	1.8e-184	0.44585	0
FvH4_7g25360	prenylated RAB acceptor 1.B4	0.22	0.52	0	0	-0.252652	0
FvH4_7g25400	dehydration-induced protein (ERD15)	0.945	0.983	1.95e-297	3.52e-293	-0.491805	0
FvH4_7g25660	AZA-guanine resistant1	0.915	0.638	0	0	0.617608	0
FvH4_7g25730	manganese superoxide dismutase 1	0.971	0.979	4.59e-261	8.26e-257	-0.272682	0
FvH4_7g25910		0.539	0.311	4.87e-198	8.78e-194	0.256931	0
FvH4_7g26390	Transcriptional coactivator/pterin dehydratase	0.546	0.69	1.57e-229	2.83e-225	-0.266307	0
FvH4_7g26920	ethylene responsive element binding factor 1	0.818	0.603	8.1e-208	1.46e-203	0.327401	0
FvH4_7g26930	Integrase-type DNA-binding superfamily protein	0.904	0.935	1.22e-74	2.2e-70	-0.268115	0
FvH4_7g27800	Plant invertase/pectin methylesterase inhibitor superfamily protein	0.917	0.968	1.16e-221	2.09e-217	-0.454312	0
FvH4_7g28860		0.901	0.844	3.62e-177	6.52e-173	0.430756	0
FvH4_7g28960	Integrase-type DNA-binding superfamily protein	0.596	0.38	5.02e-187	9.05e-183	0.410523	0
FvH4_7g29560	PAR1 protein	0.178	0.031	2.02e-213	3.64e-209	0.434872	0
FvH4_7g29620	cytochrome P450, family 715, subfamily A, polypeptide 1	0.45	0.079	0	0	0.975728	0
FvH4_7g30050		0.347	0.125	1.05e-253	1.89e-249	0.25515	0
FvH4_7g30190		0.703	0.796	4.79e-275	8.63e-271	-0.258355	0
FvH4_7g30980	manganese tracking factor for mitochondrial SOD2	0.787	0.863	5.24e-277	9.44e-273	-0.316829	0
FvH4_7g31470	2-oxoglutarate (2OG) and Fe(II)-dependent oxygenase superfamily protein	0.755	0.45	0	0	0.868063	0
FvH4_7g31480	Disease resistance-responsive (dirigent-like protein) family protein	0.803	0.559	0	0	0.719631	0
FvH4_7g32120	Tetratricopeptide repeat (TPR)-like superfamily protein	0.678	0.803	1.02e-291	1.85e-287	-0.287681	0
FvH4_7g32500	P-loop containing nucleoside triphosphate hydrolases superfamily protein	0.908	0.778	3.79e-292	6.83e-288	0.422935	0
FvH4_7g32600	SAUR-like auxin-responsive protein family	0.695	0.509	9.49e-130	1.71e-125	0.25941	0
FvH4_7g32850	SER/ARG-rich protein 34A	0.891	0.922	1.52e-259	2.74e-255	-0.258259	0
FvH4_7g32900	30S ribosomal protein, putative	0.791	0.914	0	0	-0.448081	0
FvH4_7g33300		0.936	0.977	0	0	-0.391244	0
FvH4_7g33540		0.977	0.99	1.82e-231	3.27e-227	-0.376286	0
FvH4_7g34120		0.727	0.475	3.17e-244	5.7e-240	0.351797	0
FvH4_7g34200	GroES-like zinc-binding dehydrogenase family protein	0.664	0.358	0	0	0.413013	0
FvH4_c3g00080		0.441	0.641	2.76e-271	4.97e-267	-0.310213	0
FvH4_c3g00120	ribosomal protein S7	0.987	0.995	0	0	-0.401276	0
FvH4_c3g00170	ribosomal protein L2	0.997	0.999	0	0	-0.660643	0
FvH4_c3g00180	ribosomal protein L14	0.731	0.811	3.41e-222	6.15e-218	-0.292556	0
FvH4_c7g00020		0.088	0.81	0	0	-1.02154	0
FvH4_1g00340	Zinc-binding dehydrogenase family protein	0.937	0.877	1.86e-61	3.35e-57	0.353017	1
FvH4_1g02570	Bifunctional inhibitor/lipid-transfer protein/seed storage 2S albumin superfamily protein	0.62	0.752	9.16e-64	1.65e-59	-0.409563	1
FvH4_1g02660	Ubiquitin system component Cue protein	0.819	0.881	4.12e-90	7.43e-86	-0.285083	1
FvH4_1g02880	blue-copper-binding protein	0.444	0.265	3.95e-43	7.11e-39	0.307291	1
FvH4_1g02890	blue-copper-binding protein	0.612	0.415	3.49e-46	6.29e-42	0.271484	1
FvH4_1g03010	chloroplast thylakoid lumen protein	0.903	0.949	2.7e-133	4.87e-129	-0.359079	1
FvH4_1g03130	EIN3-binding F box protein 1	0.766	0.628	2.52e-36	4.53e-32	0.255396	1
FvH4_1g03260	DnaJ/Hsp40 cysteine-rich domain superfamily protein	0.988	0.99	7.14e-118	1.29e-113	-0.339069	1
FvH4_1g03570		0.929	0.993	0	0	-1.02621	1
FvH4_1g03940		0.735	0.806	6.61e-51	1.19e-46	-0.419004	1
FvH4_1g05040	arabinogalactan protein 16	0.999	0.998	3.99e-194	7.19e-190	0.635612	1
FvH4_1g05100	aldehyde dehydrogenase 2C4	0.736	0.383	1.8e-132	3.25e-128	0.405685	1
FvH4_1g06030	RING/U-box superfamily protein	0.542	0.257	1.27e-114	2.28e-110	0.518119	1
FvH4_1g06390		0.726	0.821	5.89e-76	1.06e-71	-0.292653	1
FvH4_1g06410	oxidative stress 3	0.82	0.914	5.9e-83	1.06e-78	-0.392712	1
FvH4_1g06610	gamma-glutamyl transpeptidase 4	0.573	0.377	2.73e-53	4.91e-49	0.317161	1
FvH4_1g07830	calmodulin-binding family protein	0.577	0.334	1.87e-76	3.37e-72	0.333282	1
FvH4_1g08270	photosystem II subunit X	0.949	0.981	1.49e-184	2.69e-180	-0.579971	1
FvH4_1g08370	myb domain protein 5	0.755	0.571	6.55e-62	1.18e-57	0.379233	1
FvH4_1g08470		0.638	0.208	6.87e-250	1.24e-245	0.581368	1
FvH4_1g08500		0.996	0.946	1.15e-181	2.07e-177	0.658371	1
FvH4_1g08540	germin 3	0.979	0.928	9.7e-128	1.75e-123	0.52165	1
FvH4_1g08640		0.68	0.805	1.02e-91	1.85e-87	-0.398074	1
FvH4_1g09160	chaperonin 20	0.972	0.972	9.24e-55	1.66e-50	-0.294291	1
FvH4_1g09250	Thioredoxin superfamily protein	0.96	0.979	5.22e-127	9.41e-123	-0.370942	1
FvH4_1g10180	Auxin efflux carrier family protein	0.407	0.185	3.26e-79	5.88e-75	0.459522	1
FvH4_1g10340	high mobility group B3	0.93	0.95	3.2e-77	5.76e-73	-0.276515	1
FvH4_1g10770	Transmembrane amino acid transporter family protein	0.905	0.767	7.4e-46	1.33e-41	0.278209	1
FvH4_1g10910	SEC14 cytosolic factor family protein / phosphoglyceride transfer family protein	0.604	0.744	5.21e-71	9.38e-67	-0.656552	1
FvH4_1g10930	Rhodanese/Cell cycle control phosphatase superfamily protein	0.841	0.942	2.48e-126	4.46e-122	-0.417919	1
FvH4_1g11120	RING/U-box superfamily protein	0.807	0.692	7.38e-29	1.33e-24	0.252674	1
FvH4_1g11490	ascorbate peroxidase 3	0.929	0.957	1.21e-92	2.18e-88	-0.269639	1
FvH4_1g11730	ferredoxin-NADP(+)-oxidoreductase 1	0.989	0.99	1.63e-95	2.93e-91	-0.280778	1
FvH4_1g12610		0.642	0.748	4.59e-57	8.26e-53	-0.519715	1
FvH4_1g14430	PS II oxygen-evolving complex 1	0.989	0.995	8.46e-119	1.52e-114	-0.372397	1
FvH4_1g16030	heat shock factor 4	0.361	0.14	7.76e-86	1.4e-81	0.261847	1
FvH4_1g16370	DREB and EAR motif protein 2	0.359	0.555	1.42e-79	2.56e-75	-0.296052	1
FvH4_1g17080	arabinogalactan protein 18	0.546	0.808	2.18e-180	3.93e-176	-0.615299	1
FvH4_1g17140	Late embryogenesis abundant protein, group 6	0.324	0.86	0	0	-1.91977	1
FvH4_1g17640	Translation protein SH3-like family protein	0.762	0.823	5.43e-88	9.78e-84	-0.290159	1
FvH4_1g18020	VQ motif-containing protein	0.827	0.514	3.57e-181	6.43e-177	0.944499	1
FvH4_1g18170	germin 3	0.532	0.35	4.71e-35	8.48e-31	0.391334	1
FvH4_1g19270		0.926	0.842	2.11e-42	3.79e-38	0.351314	1
FvH4_1g19480	UDP-Glycosyltransferase superfamily protein	0.824	0.732	5.49e-32	9.88e-28	0.321529	1
FvH4_1g20060		0.74	0.776	1.12e-85	2.01e-81	-0.796002	1
FvH4_1g20240		0.855	0.673	3.15e-64	5.67e-60	0.34686	1
FvH4_1g20930	annexin 1	0.117	0.207	2.62e-19	4.72e-15	-0.270469	1
FvH4_1g21630	FK506-binding protein 16-2	0.753	0.826	1.33e-66	2.4e-62	-0.263597	1
FvH4_1g22350		0.527	0.66	2.02e-74	3.64e-70	-0.320002	1
FvH4_1g23710	cytochrome P450, family 81, subfamily D, polypeptide 8	0.991	0.978	1.38e-106	2.48e-102	0.410913	1
FvH4_1g23740	FAD/NAD(P)-binding oxidoreductase family protein	0.923	0.802	3.41e-57	6.14e-53	0.402327	1
FvH4_1g24170		0.466	0.232	6.18e-82	1.11e-77	0.354954	1
FvH4_1g24360	photosystem I reaction center subunit PSI-N, chloroplast, putative / PSI-N, putative (PSAN)	0.985	0.996	2.87e-92	5.17e-88	-0.344241	1
FvH4_1g24670	Copine (Calcium-dependent phospholipid-binding protein) family	0.944	0.86	1.65e-61	2.98e-57	0.280106	1
FvH4_1g25280	Rieske (2Fe-2S) domain-containing protein	0.965	0.97	4.66e-124	8.39e-120	-0.300084	1
FvH4_1g27980	atypical CYS HIS rich thioredoxin 4	0.74	0.83	1.14e-82	2.05e-78	-0.32875	1
FvH4_2g01340	Senescence/dehydration-associated protein-related	0.741	0.761	2.08e-27	3.74e-23	-0.30746	1
FvH4_2g01480	Major facilitator superfamily protein	0.425	0.245	6.06e-51	1.09e-46	0.376503	1
FvH4_2g01940	rotamase CYP 3	0.923	0.952	1.38e-109	2.48e-105	-0.32125	1
FvH4_2g03300	UDP-Glycosyltransferase superfamily protein	0.415	0.26	1.16e-34	2.09e-30	0.262415	1
FvH4_2g03340	phytosulfokine 4 precursor	0.926	0.805	1.15e-85	2.08e-81	0.634282	1
FvH4_2g03370	phytosulfokine 4 precursor	0.37	0.3	1.58e-08	0.000283796	0.264409	1
FvH4_2g04600	SWIB/MDM2 domain superfamily protein	0.787	0.841	7.18e-66	1.29e-61	-0.317128	1
FvH4_2g05310	D-3-phosphoglycerate dehydrogenase	0.974	0.933	3.76e-72	6.77e-68	0.310151	1
FvH4_2g05330	ADP-ribosylation factor A1F	0.967	0.977	1.56e-123	2.8e-119	-0.300142	1
FvH4_2g05370	Peroxidase superfamily protein	0.997	0.996	5.78e-55	1.04e-50	0.301403	1
FvH4_2g07330	cytochrome b6f complex subunit (petM), putative	0.925	0.96	6.48e-104	1.17e-99	-0.318801	1
FvH4_2g07430		0.531	0.314	1.45e-65	2.62e-61	0.423941	1
FvH4_2g08100	Protein of unknown function (DUF677)	0.47	0.325	1.38e-23	2.48e-19	0.257658	1
FvH4_2g08880	cold, circadian rhythm, and rna binding 2	0.885	0.924	3.04e-42	5.48e-38	-0.341949	1
FvH4_2g09120	NmrA-like negative transcriptional regulator family protein	0.405	0.248	1.28e-35	2.31e-31	0.296078	1
FvH4_2g09920	purple acid phosphatase 10	0.907	0.832	6.47e-42	1.17e-37	0.320997	1
FvH4_2g10570	arginine decarboxylase 2	0.947	0.964	1.65e-43	2.98e-39	-0.282187	1
FvH4_2g13070	one-helix protein 2	0.894	0.918	9.45e-98	1.7e-93	-0.331875	1
FvH4_2g13110	Peroxidase superfamily protein	0.642	0.575	1.52e-11	2.73e-07	0.27924	1
FvH4_2g13900	Ribosomal S17 family protein	0.641	0.856	2.61e-253	4.7e-249	-0.538873	1
FvH4_2g14900	Thioredoxin superfamily protein	0.98	0.992	1.51e-184	2.71e-180	-0.398493	1
FvH4_2g15440	plasma membrane intrinsic protein 3	0.893	0.919	2.75e-46	4.95e-42	-0.261648	1
FvH4_2g16840	RING/U-box superfamily protein	0.327	0.189	5.48e-35	9.87e-31	0.260609	1
FvH4_2g17080	hydroxy methylglutaryl CoA reductase 1	0.25	0.103	1.68e-53	3.02e-49	0.275178	1
FvH4_2g17090	hydroxy methylglutaryl CoA reductase 1	0.471	0.24	7.22e-77	1.3e-72	0.349421	1
FvH4_2g17620	ARF-GAP domain 11	0.621	0.406	6.43e-55	1.16e-50	0.30313	1
FvH4_2g17830	Bifunctional inhibitor/lipid-transfer protein/seed storage 2S albumin superfamily protein	0.357	0.571	2.26e-63	4.07e-59	-0.352415	1
FvH4_2g18770	small ubiquitin-like modifier 2	0.808	0.627	4.68e-71	8.43e-67	0.546375	1
FvH4_2g19960	photosystem I subunit E-2	0.998	1	6.31e-296	1.14e-291	-0.44681	1
FvH4_2g20090	glutathione S-transferase TAU 8	0.935	0.833	3.13e-60	5.64e-56	0.538124	1
FvH4_2g20230	RmlC-like cupins superfamily protein	0.63	0.432	1.15e-50	2.08e-46	0.265788	1
FvH4_2g20470	photosystem II reaction center PSB28 protein	0.611	0.714	1.61e-64	2.89e-60	-0.322952	1
FvH4_2g20530	Tetratricopeptide repeat (TPR)-like superfamily protein	0.884	0.779	5.73e-31	1.03e-26	0.252739	1
FvH4_2g20670	Ribosomal protein L14p/L23e family protein	0.589	0.666	7.97e-45	1.43e-40	-0.267052	1
FvH4_2g21340	Ribosomal protein L10 family protein	0.779	0.861	2.1e-101	3.78e-97	-0.386225	1
FvH4_2g22470	photosystem II reaction center W	0.997	0.998	7.85e-278	1.41e-273	-0.521913	1
FvH4_2g22490	glutathione reductase	0.987	0.948	1.71e-169	3.07e-165	0.439005	1
FvH4_2g22500	alpha/beta-Hydrolases superfamily protein	0.578	0.257	6.14e-146	1.11e-141	0.495369	1
FvH4_2g22790		0.948	0.803	9.87e-141	1.78e-136	0.510483	1
FvH4_2g23500	ribosome recycling factor, chloroplast precursor	0.832	0.885	2.46e-74	4.44e-70	-0.275952	1
FvH4_2g23780	Eukaryotic aspartyl protease family protein	0.588	0.278	2.3e-127	4.14e-123	0.509916	1
FvH4_2g25200		0.924	0.768	8.63e-46	1.56e-41	0.376631	1
FvH4_2g25400	TSPO(outer membrane tryptophan-rich sensory protein)-related	0.584	0.828	7.81e-160	1.41e-155	-0.705473	1
FvH4_2g25450	Rubber elongation factor protein (REF)	0.595	0.649	2.43e-28	4.38e-24	-0.314476	1
FvH4_2g26180	Ribosomal protein S13/S18 family	0.965	0.981	2.06e-156	3.71e-152	-0.388078	1
FvH4_2g26970	Chlorophyll A-B binding family protein	0.997	0.998	8.6e-129	1.55e-124	-0.251064	1
FvH4_2g28270		0.527	0.637	1.05e-43	1.89e-39	-0.253326	1
FvH4_2g28960	Nucleotide/sugar transporter family protein	0.982	0.989	6.29e-125	1.13e-120	-0.319991	1
FvH4_2g29200	DnaJ/Hsp40 cysteine-rich domain superfamily protein	0.547	0.684	2.16e-67	3.89e-63	-0.254633	1
FvH4_2g29670	RAN GTPase 3	0.943	0.955	6.73e-68	1.21e-63	-0.261417	1
FvH4_2g30250	CHY-type/CTCHY-type/RING-type Zinc finger protein	0.885	0.697	8.3e-102	1.5e-97	0.453452	1
FvH4_2g31570	homolog of carrot EP3-3 chitinase	0.746	0.384	1.98e-208	3.56e-204	0.732816	1
FvH4_2g32240		0.352	0.519	2.97e-66	5.35e-62	-0.335388	1
FvH4_2g33680		0.351	0.177	2.69e-49	4.85e-45	0.324122	1
FvH4_2g33710		0.708	0.54	7.93e-55	1.43e-50	0.537705	1
FvH4_2g33780		0.811	0.883	2.36e-104	4.25e-100	-0.566037	1
FvH4_2g33810	myb domain protein r1	0.907	0.742	8.51e-112	1.53e-107	0.371872	1
FvH4_2g34940	Protein of unknown function (DUF1645)	0.791	0.496	4.68e-143	8.43e-139	0.528541	1
FvH4_2g36490	ChaC-like family protein	0.989	0.992	1.1e-45	1.97e-41	-0.28894	1
FvH4_2g36880	H(+)-ATPase 5	0.71	0.521	2.11e-61	3.8e-57	0.422102	1
FvH4_2g37690	cold-regulated 47	0.991	0.967	4.03e-47	7.27e-43	-0.453844	1
FvH4_2g37890	Cupredoxin superfamily protein	0.86	0.909	1.47e-58	2.64e-54	-0.316418	1
FvH4_2g38300	Chaperone protein htpG family protein	0.846	0.875	3.42e-24	6.16e-20	-0.258927	1
FvH4_2g38320	Pathogenesis-related thaumatin superfamily protein	0.679	0.538	1.09e-35	1.97e-31	0.313289	1
FvH4_2g38340	Chaperone DnaJ-domain superfamily protein	0.811	0.935	2.85e-189	5.12e-185	-0.702862	1
FvH4_2g39090		0.917	0.934	6.87e-63	1.24e-58	-0.367845	1
FvH4_2g39150	glyoxal oxidase-related protein	0.731	0.526	6.04e-66	1.09e-61	0.32913	1
FvH4_2g39210	thioredoxin H-type 1	1	1	2.39e-127	4.31e-123	0.263339	1
FvH4_2g39490	Ribosomal protein L31	0.949	0.97	1.24e-196	2.23e-192	-0.468742	1
FvH4_2g40510	allene oxide synthase	0.974	0.895	2.62e-66	4.72e-62	0.394929	1
FvH4_2g41310	monogalactosyl diacylglycerol synthase 1	0.887	0.685	4.68e-115	8.43e-111	0.332525	1
FvH4_3g00780	Auxin-responsive family protein	0.992	0.971	9.96e-46	1.79e-41	0.276754	1
[truncated: 6,514 more rows]
