# Supplementary material for: Development of a single-cell atlas for woodland strawberry (Fragaria vesca) leaves during early Botrytis cinerea infection using single-cell RNA-seq
Source: Hortic Res. 2022 Jan 19;9:uhab055. doi: 10.1093/hr/uhab055 (PMC8969069; doi:10.1093/hr/uhab055)
Supplement: Web_Material_uhab055 [file web_material_uhab055.zip › Table S7.xlsx]

## Sheet: Sheet1
Table S7. Enriched pathways for differentitally expressed genes between hydathode, mesophyll_1 and upper epidermis.
Hydathode
ID	Description	BgRatio	pvalue	p.adjust	qvalue	geneID	annotation
GO:0016758	transferase activity, transferring hexosyl groups	178/15743	0.00102345	0.0112579	0.00646387	FvH4_4g35050/FvH4_4g13000/FvH4_1g19480	UDP-glycosyltransferase 74B1-like/crocetin glucosyltransferase, chloroplastic-like/UDP-Glycosyltransferase superfamily protein
GO:0000272	polysaccharide catabolic process	10/15743	0.0113782	0.0406114	0.0233176	FvH4_5g20800	chloroplast beta-amylase
GO:0016161	beta-amylase activity	10/15743	0.0113782	0.0406114	0.0233176	FvH4_5g20800	chloroplast beta-amylase
GO:0004497	monooxygenase activity	13/15743	0.0147678	0.0406114	0.0233176	FvH4_5g16260	allene oxide synthase
GO:0004177	aminopeptidase activity	18/15743	0.0203927	0.0448639	0.0257592	FvH4_4g28020	methionine aminopeptidase 1B
Mesophyll_2
ID	Description	BgRatio	pvalue	p.adjust	qvalue	geneID	annotation
GO:0006412	translation	274/15743	6.53051e-07	4.5604e-06	3.69263e-07	FvH4_c3g00120/FvH4_c3g00170/FvH4_c3g00180/FvH4_c3g00110/FvH4_6g09000	ribosomal protein S7/ribosomal protein L2/ribosomal protein L14/ribosomal protein S12B/Chloroplast Ycf2
GO:0003735	structural constituent of ribosome	278/15743	7.016e-07	4.5604e-06	3.69263e-07	FvH4_c3g00120/FvH4_c3g00170/FvH4_c3g00180/FvH4_c3g00110/FvH4_6g09000	ribosomal protein S7/ribosomal protein L2/ribosomal protein L14/ribosomal protein S12B/Chloroplast Ycf2
GO:0005840	ribosome	267/15743	2.43065e-05	0.000105328	8.52859e-06	FvH4_c3g00170/FvH4_c3g00180/FvH4_c3g00110/FvH4_6g09000	ribosomal protein L2/ribosomal protein L14/ribosomal protein S12B/Chloroplast Ycf2
GO:0015935	small ribosomal subunit	20/15743	8.37565e-05	0.000253919	2.05602e-05	FvH4_c3g00120/FvH4_c3g00110	ribosomal protein S7/ribosomal protein S12B
GO:0015934	large ribosomal subunit	22/15743	0.000101753	0.000253919	2.05602e-05	FvH4_c3g00170/FvH4_c3g00180	ribosomal protein L2/ribosomal protein L14
GO:0009055	electron transfer activity	144/15743	0.000117193	0.000253919	2.05602e-05	FvH4_c3g00220/FvH4_c3g00210/FvH4_c1g00310	cytochrome b6/cytochrome b6,f complex subunit IV/cytochrome c oxidase subunit 1, partial
GO:0016740	transferase activity	17/15743	0.0118181	0.019959	0.00161612	FvH4_c3g00170	ribosomal protein L2
GO:0003723	RNA binding	247/15743	0.0122825	0.019959	0.00161612	FvH4_c3g00170/FvH4_6g09000	ribosomal protein L2/Chloroplast Ycf2
GO:0005622	intracellular	306/15743	0.0184464	0.0266447	0.00215747	FvH4_c3g00170/FvH4_c3g00110	ribosomal protein L2/ribosomal protein S12B
GO:0005506	iron ion binding	358/15743	0.0247648	0.0321943	0.00260683	FvH4_c3g00220/FvH4_c1g00310	cytochrome b6/cytochrome c oxidase subunit 1, partial
GO:0015979	photosynthesis	40/15743	0.0276052	0.0326243	0.00264165	FvH4_3g21080	Photosystem I
GO:0020037	heme binding	409/15743	0.0317124	0.0343552	0.00278179	FvH4_c3g00220/FvH4_c1g00310	cytochrome b6/cytochrome c oxidase subunit 1, partial
Upper epidermis
ID	Description	BgRatio	pvalue	p.adjust	qvalue	geneID	annotation
GO:0015267	channel activity	40/15743	9.41212e-07	5.27078e-05	4.26022e-05	FvH4_6g16770/FvH4_7g24120/FvH4_7g03120/FvH4_3g32260/FvH4_6g15850	gamma tonoplast intrinsic protein/plasma membrane intrinsic protein 1;4/gamma tonoplast intrinsic protein/plasma membrane intrinsic protein 2
GO:0006950	response to stress	72/15743	0.000310045	0.00868126	0.00701681	FvH4_2g37690/FvH4_2g13410/FvH4_7g29480/FvH4_1g12590	cold-regulated 47/oleosin-B4-like/low-temperature-induced 65 kDa protein isoform X1/dehydrin Xero 2
GO:0009607	response to biotic stimulus	38/15743	0.000662174	0.0123606	0.0099907	FvH4_4g18990/FvH4_4g34890/FvH4_4g32750	MLP-like protein 423/MLP-like protein 423/MLP-like protein 28
GO:0030145	manganese ion binding	49/15743	0.00139579	0.016218	0.0131085	FvH4_1g18630/FvH4_1g18170/FvH4_6g08740	germin 3/germin 3/germin-like protein 5
GO:0004568	chitinase activity	15/15743	0.00202725	0.016218	0.0131085	FvH4_1g10600/FvH4_1g10650	basic chitinase
GO:0006032	chitin catabolic process	15/15743	0.00202725	0.016218	0.0131085	FvH4_1g10600/FvH4_1g10650	basic chitinase
GO:0016998	cell wall macromolecule catabolic process	15/15743	0.00202725	0.016218	0.0131085	FvH4_1g10600/FvH4_1g10650	basic chitinase
GO:0045735	nutrient reservoir activity	60/15743	0.00250235	0.0175165	0.0141581	FvH4_1g18630/FvH4_1g18170/FvH4_6g08740	germin 3/germin 3/germin-like protein 5
GO:0006952	defense response	69/15743	0.00372219	0.0231603	0.0187198	FvH4_4g18990/FvH4_4g34890/FvH4_4g32750	MLP-like protein 423/MLP-like protein 423/MLP-like protein 28
GO:0004857	enzyme inhibitor activity	74/15743	0.00453198	0.0253791	0.0205132	FvH4_7g27850/FvH4_7g27820/FvH4_5g35590	plant pectin methylesterase inhibitor superfamily protein
GO:0006633	fatty acid biosynthetic process	45/15743	0.0175211	0.0891985	0.0720965	FvH4_4g27420/FvH4_4g01980	3-ketoacyl-CoA synthase 6/3-ketoacyl-CoA synthase 2
