# Supplementary material for: Development of a single-cell atlas for woodland strawberry (Fragaria vesca) leaves during early Botrytis cinerea infection using single-cell RNA-seq
Source: Hortic Res. 2022 Jan 19;9:uhab055. doi: 10.1093/hr/uhab055 (PMC8969069; doi:10.1093/hr/uhab055)
Supplement: Web_Material_uhab055 [file web_material_uhab055.zip › Table S8.xlsx]

## Sheet: Sheet1
Table S8-1. Primers used to identify marker genes
Primer name	Primer sequence	Notes
FvH4_2g20070	GGAATTCGGGTGGCTAGCTT	qRT-PCR
	GGGCTCTTTGATTGTGGGGA
FvH4_7g08590	GTGAGAACTGGTTGCCGAGA	qRT-PCR
	GGACATGGCGTATCCACACT
FvH4_4g01980	CACACTGTCCGAACCCACAA	qRT-PCR
	AGGTCTTTTGAGAGGGCGAC
FvH4_6g09980	ACTTAACGCTAACCTCGCCG	qRT-PCR
	TGCGGCCGAAAAATGACTTC
FvH4_6g40970	CTTTGCCAAGAACCGTGAGC	qRT-PCR
	GAGACCCGGCCTTAAACCAA
FvH4_3g37660	GGACTACGGTTGGGACACTG	qRT-PCR
	ATTGCGGGATAGGAGTTCCG
FvH4_3g21020	ACTGGCAAAGGTCCCCTAGA	qRT-PCR
	ACTAGACACCACCCTCAAGC
FvH4_3g41620	CAACGGCTATGATCCCAAGT	qRT-PCR
	CAACACAACACAACCCAGAAG
FvH4_4g15850	CTCATGCCCGGTTCGTATGT	qRT-PCR
	GCCTTCTCCGCTTCTGTGAT
FvH4_2g29750	GAACCCGTGGATGGATGAGA	qRT-PCR
	GCGAACTACCCCTAACAGGC
FvH4_2g36990	ATCGCCTCGAACACATCGTT	qRT-PCR
	ATCTTTAGCCCCTTGAGCCG
FvH4_1g23290	GATTCAACGGTTCAAGGACATC	qRT-PCR
	CGATCAACAGAAGGAGGGTT
FvH4_3g12160	GGTTGAGACCCGGGAAGTAT	qRT-PCR
	ATCGAGTTTGACTCTTGCCCA
FvH4_4g19370	AACGTTCCTTCAGCCCATGA	qRT-PCR
	ACCACAAGTTTGCTCCCCAT
FvH4_2g16940	GCTCACCAGCCTCTTAGTGT	qRT-PCR
	GATGTCCCATAGCCAACTGCT
FvH4_2g23100	GTCGTCTGCATGAGTGCGTA	qRT-PCR
	GCCTTGCCACAAACAACAGT

## Sheet: Sheet2
Table S8-2. Primers used to detect disease resistance gene expression
Primer name	Primer sequence	Notes
FvH4_3g05950	GACGCCTGTGGAAAATGTCTG	qRT-PCR
	CGCTTCCGTCCGTGTCTATC
FvH4_3g44360	ACCCGAGCATAGACACAACC	qRT-PCR
	TTGTCGAAGCCATTGGGAGT
FvH4_4g33930	TGGATGCAAGGAACCACCAA	qRT-PCR
	CCACGCCCAGATCGATAGTC
FvH4_6g09300	GGAGGCGTTCAAGGTGTTTG	qRT-PCR
	CCGTCGTGGTTCCGATCAA
