# Supplementary material for: Development of a single-cell atlas for woodland strawberry (Fragaria vesca) leaves during early Botrytis cinerea infection using single-cell RNA-seq
Source: Hortic Res. 2022 Jan 19;9:uhab055. doi: 10.1093/hr/uhab055 (PMC8969069; doi:10.1093/hr/uhab055)
Supplement: Web_Material_uhab055 [file web_material_uhab055.zip › Table S9.xlsx]

## Sheet: Sheet1
Table S9-1 Defense-related genes during lesion development. Corresponds to Fig. 6
S6
gene	gene name	description
FvH4_7g31480		Disease resistance-responsive (dirigent-like protein) family protein
FvH4_7g17290	ATB5-A,ATCB5-E,B5,#2,CB5-E	cytochrome B5 isoform E
FvH4_7g05610		GHMP kinase family protein
FvH4_7g04820	ZIFL1	zinc induced facilitator-like 1
FvH4_7g03520	SIB1	sigma factor binding protein 1
FvH4_6g46480		B12D protein
FvH4_6g43220		MATE efflux family protein
FvH4_6g42090	ACO4,EAT1,EFE	ethylene-forming enzyme
FvH4_6g39500		VQ motif-containing protein
FvH4_6g38760	ATGSTF7,ATGSTF9,GLUTTR,GSTF9	glutathione S-transferase PHI 9
FvH4_6g35580	GLIP1	GDSL lipase 1
FvH4_6g33590	ATBFRUCT1,ATCWINV1	Glycosyl hydrolases family 32 protein
FvH4_6g29800	ATBCB,BCB,SAG14	blue-copper-binding protein
FvH4_6g29770	ATBCB,BCB,SAG14	blue-copper-binding protein
FvH4_6g28680	ATCCR1,CCR1,IRX4	cinnamoyl coa reductase 1
FvH4_6g22790	ATPGIP1,PGIP1	polygalacturonase inhibiting protein 1
FvH4_6g14970	GSTL3	Glutathione S-transferase family protein
FvH4_6g12680	ATGSTU8,GSTU8	glutathione S-transferase TAU 8
FvH4_6g11440	ATTPS21,TPS21	terpene synthase 21
FvH4_6g09300	CML42	calmodulin like 42
FvH4_6g09020		Leucine-rich repeat protein kinase family protein
FvH4_6g07360	AtCRT1a,CRT1,CRT1a	calreticulin 1a
FvH4_6g07230	ATPDI11,ATPDIL2-1,MEE30,PDI11,UNE5	thioredoxin family protein
FvH4_6g06090	ATLOX1,LOX1	lipoxygenase 1
FvH4_6g00520		Tyrosine phosphatase family protein
FvH4_5g39520	ATERDJ3B,ERDJ3B	DNAJ heat shock family protein
FvH4_5g36970	ATUGT85A1,UGT85A1	UDP-Glycosyltransferase superfamily protein
FvH4_5g35590	ATPMEPCRB	Plant invertase/pectin methylesterase inhibitor superfamily
FvH4_5g32710	ATOPR1,OPR1	12-oxophytodienoate reductase 1
FvH4_5g32690	ATOPR2,OPR2	12-oxophytodienoate reductase 2
FvH4_5g32180		serine-type endopeptidase inhibitors
FvH4_5g27250		Chitinase family protein
FvH4_5g26370		Auxin efflux carrier family protein
FvH4_5g16920	ATGSTU7,GST25,GSTU7	glutathione S-transferase tau 7
FvH4_5g16260	AOS,CYP74A,DDE2	allene oxide synthase
FvH4_5g10890	ATMGL,MGL	methionine gamma-lyase
FvH4_5g09940	ATCNX1,CNX1	calnexin 1
FvH4_5g09180	PHT3;2	phosphate transporter 3;2
FvH4_5g03440	MPL1	Myzus persicae-induced lipase 1
FvH4_5g03330		Late embryogenesis abundant (LEA) hydroxyproline-rich glycoprotein family
FvH4_5g03320		Late embryogenesis abundant (LEA) hydroxyproline-rich glycoprotein family
FvH4_5g00780	MLP423	MLP-like protein 423
FvH4_4g35100	IAR3,JR3	peptidase M20/M25/M40 family protein
FvH4_4g33930	PCR2	PLANT CADMIUM RESISTANCE 2
FvH4_4g33900	PCR2	PLANT CADMIUM RESISTANCE 2
FvH4_4g33190		ARM repeat superfamily protein
FvH4_4g28450		ATPase E1-E2 type family protein / haloacid dehalogenase-like hydrolase family protein
FvH4_4g25390	CYP71B34	cytochrome P450, family 71, subfamily B, polypeptide 34
FvH4_4g24540		B12D protein
FvH4_4g19740	ACLB-2	ATP citrate lyase subunit B 2
FvH4_4g19710	MLP423	MLP-like protein 423
FvH4_4g19700	MLP423	MLP-like protein 423
FvH4_4g19120	MLP423	MLP-like protein 423
FvH4_4g19080	MLP423	MLP-like protein 423
FvH4_4g19060	MLP423	MLP-like protein 423
FvH4_4g19050	MLP423	MLP-like protein 423
FvH4_4g19040	MLP423	MLP-like protein 423
FvH4_4g19020	MLP423	MLP-like protein 423
FvH4_4g19010	MLP423	MLP-like protein 423
FvH4_4g18990	MLP423	MLP-like protein 423
FvH4_4g18850	MLP423	MLP-like protein 423
FvH4_4g15150	ATSTP13,MSS1,STP13	Major facilitator superfamily protein
FvH4_4g10640	ATCHITIV,ATEP3,CHIV,EP3	homolog of carrot EP3-3 chitinase
FvH4_4g04250	ATPTR3,PTR3	peptide transporter 3
FvH4_4g02990	ATCSLG2,CSLG2	cellulose synthase like G2
FvH4_4g00250	CYP716A1	cytochrome P450, family 716, subfamily A, polypeptide 1
FvH4_3g44360	ATPA2,PA2	peroxidase 2
FvH4_3g42290	FPS1	farnesyl diphosphate synthase 1
FvH4_3g40240		Methyltransferase-related protein
FvH4_3g26910	CYP89A6	cytochrome P450, family 87, subfamily A, polypeptide 6
FvH4_3g22370		Major facilitator superfamily protein
FvH4_3g20550		CBS domain-containing protein
FvH4_3g11580	CYP716A1	cytochrome P450, family 716, subfamily A, polypeptide 1
FvH4_3g10960		FAD-binding Berberine family protein
FvH4_3g09930	AAT1,CAT1	amino acid transporter 1
FvH4_3g05950	HEL,PR-4,PR4	pathogenesis-related 4
FvH4_3g03900	ATSTP1,STP1	sugar transporter 1
FvH4_2g40880		Glycosyl hydrolase family protein with chitinase insertion domain
FvH4_2g36250	ATRD22,RD22	BURP domain-containing protein
FvH4_2g33910	RD21,RD21A	Granulin repeat cysteine protease family protein
FvH4_2g31570	ATCHITIV,ATEP3,CHIV,EP3	homolog of carrot EP3-3 chitinase
FvH4_2g29820	ABCG40,ATABCG40,ATPDR12,PDR12	pleiotropic drug resistance 12
FvH4_2g24370	ATGID1B,GID1B	alpha/beta-Hydrolases superfamily protein
FvH4_2g23780		Eukaryotic aspartyl protease family protein
FvH4_2g23100	AST12,SULTR3;1	sulfate transporter 3;1
FvH4_2g14190	BETA,CA2,CA18,CA2	carbonic anhydrase 2
FvH4_2g13110		Peroxidase superfamily protein
FvH4_2g04750	GH3.1	Auxin-responsive GH3 family protein
FvH4_2g03370	ATPSK3,(FORMER,SYMBOL),ATPSK4,PSK4	phytosulfokine 4 precursor
FvH4_2g03340	ATPSK3,(FORMER,SYMBOL),ATPSK4,PSK4	phytosulfokine 4 precursor
FvH4_1g30090		microsomal glutathione s-transferase, putative
FvH4_1g23710	CYP81D8	cytochrome P450, family 81, subfamily D, polypeptide 8
FvH4_1g21540		Cupredoxin superfamily protein
FvH4_1g18170	ATGER3,GER3,GLP3,GLP3A,GLP3B	germin 3
FvH4_1g10650	ATHCHIB,B-CHI,CHI-B,HCHIB,PR-3,PR3	basic chitinase
FvH4_1g10180		Auxin efflux carrier family protein
FvH4_1g08540	ATGER3,GER3,GLP3,GLP3A,GLP3B	germin 3
FvH4_1g05100	ALDH1A,ALDH2C4,REF1	aldehyde dehydrogenase 2C4
FvH4_1g05090	ALDH1A,ALDH2C4,REF1	aldehyde dehydrogenase 2C4
FvH4_1g03130	EBF1,FBL6	EIN3-binding F box protein 1
FvH4_1g02890	ATBCB,BCB,SAG14	blue-copper-binding protein
FvH4_1g02880	ATBCB,BCB,SAG14	blue-copper-binding protein
FvH4_6g20570		polyphenol oxidase, chloroplastic-like
FvH4_6g10250		cationic peroxidase 1-like
FvH4_4g19070		major allergen Pru ar 1-like
FvH4_3g29810		pleiotropic drug resistance protein 2-like
FvH4_3g04670		polyphenol oxidase, chloroplastic-like
FvH4_1g15600		patatin-like protein 2
FvH4_1g10600		LOW QUALITY PROTEIN: endochitinase-like
FvH4_1g08500		12-oxophytodienoate reductase 3-like
FvH4_1g01370		cysteine-rich receptor-like protein kinase 7
S12
gene	gene name	description
FvH4_6g20570		polyphenol oxidase, chloroplastic-like
FvH4_4g20640		desiccation-related protein PCC13-62-like
FvH4_3g04670		polyphenol oxidase, chloroplastic-like
FvH4_5g32710	ATOPR1,OPR1	12-oxophytodienoate reductase 1
FvH4_5g32640	ATOPR1,OPR1	12-oxophytodienoate reductase 1
FvH4_5g32690	ATOPR2,OPR2	12-oxophytodienoate reductase 2
FvH4_5g32680	ATOPR2,OPR2	12-oxophytodienoate reductase 2
FvH4_7g15310	ACS1,AT-ACS1	ACC synthase 1
FvH4_5g03160	ACS1,AT-ACS1	ACC synthase 1
FvH4_1g05100	ALDH1A,ALDH2C4,REF1	aldehyde dehydrogenase 2C4
FvH4_1g05090	ALDH1A,ALDH2C4,REF1	aldehyde dehydrogenase 2C4
FvH4_5g07040		Aldolase-type TIM barrel family protein
FvH4_6g45370	AOC4	allene oxide cyclase 4
FvH4_5g16260	AOS,CYP74A,DDE2	allene oxide synthase
FvH4_2g40510	AOS,CYP74A,DDE2	allene oxide synthase
FvH4_7g24390		Alpha/beta hydrolase related protein
FvH4_7g20970		alpha/beta-Hydrolases superfamily protein
FvH4_2g22500	PLA-I{gamma}1	alpha/beta-Hydrolases superfamily protein
FvH4_1g05320		alpha/beta-Hydrolases superfamily protein
FvH4_4g05930	AOX2	alternative oxidase 2
FvH4_3g09930	AAT1,CAT1	amino acid transporter 1
FvH4_2g32230	AGP15,ATAGP15	arabinogalactan protein 15
FvH4_1g05040	AGP16,ATAGP16	arabinogalactan protein 16
FvH4_5g17730		ARM repeat superfamily protein
FvH4_4g33190		ARM repeat superfamily protein
FvH4_4g19740	ACLB-2	ATP citrate lyase subunit B 2
FvH4_4g28450		ATPase E1-E2 type family protein / haloacid dehalogenase-like hydrolase family protein
FvH4_4g01690		ATPase E1-E2 type family protein / haloacid dehalogenase-like hydrolase family protein
FvH4_5g26370		Auxin efflux carrier family protein
FvH4_1g10180		Auxin efflux carrier family protein
FvH4_6g46480		B12D protein
FvH4_4g24540		B12D protein
FvH4_1g10650	ATHCHIB,B-CHI,CHI-B,HCHIB,PR-3,PR3	basic chitinase
FvH4_4g23260	ATBAG5,BAG5	BCL-2-associated athanogene 5
FvH4_7g00270	BGLU17	beta glucosidase 17
FvH4_7g00250	BGLU17	beta glucosidase 17
FvH4_6g29800	ATBCB,BCB,SAG14	blue-copper-binding protein
FvH4_6g29770	ATBCB,BCB,SAG14	blue-copper-binding protein
FvH4_1g02890	ATBCB,BCB,SAG14	blue-copper-binding protein
FvH4_1g02880	ATBCB,BCB,SAG14	blue-copper-binding protein
FvH4_6g44060		Calcium-binding EF-hand family protein
FvH4_2g02210		Calcium-binding EF-hand family protein
FvH4_1g28680		Calcium-dependent lipid-binding (CaLB domain) family protein
FvH4_2g22870	CAM8	calmodulin 8
FvH4_6g09300	CML42	calmodulin like 42
FvH4_1g07830	EDA39	calmodulin-binding family protein
FvH4_5g09940	ATCNX1,CNX1	calnexin 1
FvH4_6g07360	AtCRT1a,CRT1,CRT1a	calreticulin 1a
FvH4_2g14190	BETA,CA2,CA18,CA2	carbonic anhydrase 2
FvH4_3g20550		CBS domain-containing protein
FvH4_4g02990	ATCSLG2,CSLG2	cellulose synthase like G2
FvH4_2g38300	AtHsp90-7,AtHsp90.7,HSP90.7,SHD	Chaperone protein htpG family protein
FvH4_5g27250		Chitinase family protein
FvH4_5g20800	BAM3,BMY8,CT-BMY	chloroplast beta-amylase
FvH4_6g28680	ATCCR1,CCR1,IRX4	cinnamoyl coa reductase 1
FvH4_5g10200	ATCAD1,CAD1	cinnamyl-alcohol dehydrogenase
FvH4_1g24670		Copine (Calcium-dependent phospholipid-binding protein) family
FvH4_1g21540		Cupredoxin superfamily protein
FvH4_4g04180	ATCNGC1,CNGC1	cyclic nucleotide gated channel 1
FvH4_1g08760		Cysteine proteinases superfamily protein
FvH4_1g16920	CYP81D1	Cytochrome P450 superfamily protein
FvH4_4g25390	CYP71B34	cytochrome P450, family 71, subfamily B, polypeptide 34
FvH4_4g01400	CYP716A1	cytochrome P450, family 716, subfamily A, polypeptide 1
FvH4_4g00250	CYP716A1	cytochrome P450, family 716, subfamily A, polypeptide 1
FvH4_3g11580	CYP716A1	cytochrome P450, family 716, subfamily A, polypeptide 1
FvH4_1g23710	CYP81D8	cytochrome P450, family 81, subfamily D, polypeptide 8
FvH4_3g26910	CYP89A6	cytochrome P450, family 87, subfamily A, polypeptide 6
FvH4_3g24520	CYP94C1	cytochrome P450, family 94, subfamily C, polypeptide 1
FvH4_3g21140	ATDGK5,DGK5	diacylglycerol kinase 5
FvH4_7g31480		Disease resistance-responsive (dirigent-like protein) family protein
FvH4_5g39520	ATERDJ3B,ERDJ3B	DNAJ heat shock family protein
FvH4_1g03130	EBF1,FBL6	EIN3-binding F box protein 1
FvH4_3g01530		ERD (early-responsive to dehydration stress) family protein
FvH4_6g42090	ACO4,EAT1,EFE	ethylene-forming enzyme
FvH4_7g02560		Eukaryotic aspartyl protease family protein
FvH4_6g38620		Eukaryotic aspartyl protease family protein
FvH4_2g23780		Eukaryotic aspartyl protease family protein
FvH4_3g11300		FAD-binding Berberine family protein
FvH4_3g10960		FAD-binding Berberine family protein
FvH4_3g42290	FPS1	farnesyl diphosphate synthase 1
FvH4_6g30950		Galactose oxidase/kelch repeat superfamily protein
FvH4_6g49810	GATL10	galacturonosyltransferase-like 10
FvH4_6g35580	GLIP1	GDSL lipase 1
FvH4_1g18630	ATGER3,GER3,GLP3,GLP3A,GLP3B	germin 3
FvH4_1g18170	ATGER3,GER3,GLP3,GLP3A,GLP3B	germin 3
FvH4_1g08540	ATGER3,GER3,GLP3,GLP3A,GLP3B	germin 3
FvH4_6g08740	GLP5	germin-like protein 5
FvH4_7g05610		GHMP kinase family protein
FvH4_6g52720	G6PD6	glucose-6-phosphate dehydrogenase 6
FvH4_5g02130	ATGPX6,GPX6,LSC803,PHGPX	glutathione peroxidase 6
FvH4_2g22490	ATGR2,EMB2360,GR	glutathione reductase
FvH4_6g14970	GSTL3	Glutathione S-transferase family protein
FvH4_6g38760	ATGSTF7,ATGSTF9,GLUTTR,GSTF9	glutathione S-transferase PHI 9
FvH4_3g16360	ATGSTU19,GST8,GSTU19	glutathione S-transferase TAU 19
FvH4_3g16250	ATGSTU19,GST8,GSTU19	glutathione S-transferase TAU 19
FvH4_5g16920	ATGSTU7,GST25,GSTU7	glutathione S-transferase tau 7
FvH4_2g20060	ATGSTU7,GST25,GSTU7	glutathione S-transferase tau 7
FvH4_7g07390	ATGSTU8,GSTU8	glutathione S-transferase TAU 8
FvH4_6g12680	ATGSTU8,GSTU8	glutathione S-transferase TAU 8
FvH4_2g20090	ATGSTU8,GSTU8	glutathione S-transferase TAU 8
FvH4_2g20070	ATGSTU8,GSTU8	glutathione S-transferase TAU 8
FvH4_4g24420	GAPC-2,GAPC2	glyceraldehyde-3-phosphate dehydrogenase C2
FvH4_2g40880		Glycosyl hydrolase family protein with chitinase insertion domain
FvH4_4g30150		Glycosyl hydrolase superfamily protein
FvH4_3g28370		Glycosyl hydrolase superfamily protein
FvH4_6g33590	ATBFRUCT1,ATCWINV1	Glycosyl hydrolases family 32 protein
FvH4_2g33910	RD21,RD21A	Granulin repeat cysteine protease family protein
FvH4_1g16030	AT-HSFB1,ATHSF4,HSF4,HSFB1	heat shock factor 4
FvH4_5g11500	BIP,BIP2	Heat shock protein 70 (Hsp 70) family protein
FvH4_4g10640	ATCHITIV,ATEP3,CHIV,EP3	homolog of carrot EP3-3 chitinase
FvH4_4g10610	ATCHITIV,ATEP3,CHIV,EP3	homolog of carrot EP3-3 chitinase
FvH4_4g10600	ATCHITIV,ATEP3,CHIV,EP3	homolog of carrot EP3-3 chitinase
FvH4_2g31570	ATCHITIV,ATEP3,CHIV,EP3	homolog of carrot EP3-3 chitinase
FvH4_2g13240		Integrase-type DNA-binding superfamily protein
FvH4_7g30550		Late embryogenesis abundant (LEA) hydroxyproline-rich glycoprotein family
FvH4_5g03430		Late embryogenesis abundant (LEA) hydroxyproline-rich glycoprotein family
FvH4_5g03330		Late embryogenesis abundant (LEA) hydroxyproline-rich glycoprotein family
FvH4_5g03320		Late embryogenesis abundant (LEA) hydroxyproline-rich glycoprotein family
FvH4_2g03940		Leucine-rich repeat (LRR) family protein
FvH4_6g09020		Leucine-rich repeat protein kinase family protein
FvH4_6g06090	ATLOX1,LOX1	lipoxygenase 1
FvH4_4g15150	ATSTP13,MSS1,STP13	Major facilitator superfamily protein
FvH4_3g22370		Major facilitator superfamily protein
FvH4_6g43220		MATE efflux family protein
FvH4_5g16890		MATE efflux family protein
FvH4_4g28020	MAP1B,MAP1C	methionine aminopeptidase 1B
FvH4_5g10890	ATMGL,MGL	methionine gamma-lyase
FvH4_3g40240		Methyltransferase-related protein
FvH4_1g30090		microsomal glutathione s-transferase, putative
FvH4_5g00780	MLP423	MLP-like protein 423
FvH4_4g19710	MLP423	MLP-like protein 423
FvH4_4g19700	MLP423	MLP-like protein 423
FvH4_4g19120	MLP423	MLP-like protein 423
FvH4_4g19080	MLP423	MLP-like protein 423
FvH4_4g19060	MLP423	MLP-like protein 423
FvH4_4g19050	MLP423	MLP-like protein 423
FvH4_4g19040	MLP423	MLP-like protein 423
FvH4_4g19020	MLP423	MLP-like protein 423
FvH4_4g19010	MLP423	MLP-like protein 423
FvH4_4g18990	MLP423	MLP-like protein 423
FvH4_4g18960	MLP423	MLP-like protein 423
FvH4_4g18850	MLP423	MLP-like protein 423
FvH4_4g18830	MLP423	MLP-like protein 423
FvH4_5g03440	MPL1	Myzus persicae-induced lipase 1
FvH4_7g29620	CYP715A1	cytokinin hydroxylase-like
FvH4_6g53150	CML38	calcium-binding protein CML38
FvH4_6g38210		serine/threonine-protein phosphatase 4 regulatory subunit 2-A-like
FvH4_6g10250		cationic peroxidase 1
FvH4_5g24010		peroxidase N1-like
FvH4_4g34200	PCR2	protein PLANT CADMIUM RESISTANCE 2-like
FvH4_4g34160	AtGolS4,GolS4	galactinol synthase 1
FvH4_4g24970		RPM1-interacting protein 4-like
FvH4_4g19170	MLP423	major allergen Mal d 1-like
FvH4_4g08180	AR2,ATR2	NADPH--cytochrome P450 reductase 2
FvH4_3g42900	ATCSLE1,CSLE1	cellulose synthase-like protein E1 isoform X2
FvH4_3g40460	ATLTP1,LP1,LTP1	non-specific lipid-transfer protein 1-like
FvH4_3g21380	CYP71A25	cytochrome P450 71A25-like
FvH4_3g01280	ACO4,EAT1,EFE	1-aminocyclopropane-1-carboxylate oxidase 1
FvH4_1g10470		probable serine/threonine-protein kinase Cx32, chloroplastic isoform X1
FvH4_6g12390		PAR1 protein
FvH4_3g05950	HEL,PR-4,PR4	pathogenesis-related 4
FvH4_2g38320		Pathogenesis-related thaumatin superfamily protein
FvH4_4g35100	IAR3,JR3	peptidase M20/M25/M40 family protein
FvH4_4g04250	ATPTR3,PTR3	peptide transporter 3
FvH4_3g44360	ATPA2,PA2	peroxidase 2
FvH4_6g27610		Peroxidase superfamily protein
FvH4_3g02090	PRXR1	Peroxidase superfamily protein
FvH4_2g13110		Peroxidase superfamily protein
FvH4_2g05370		Peroxidase superfamily protein
FvH4_5g09180	PHT3;2	phosphate transporter 3;2
FvH4_2g03370	ATPSK3,(FORMER,SYMBOL),ATPSK4,PSK4	phytosulfokine 4 precursor
FvH4_2g03340	ATPSK3,(FORMER,SYMBOL),ATPSK4,PSK4	phytosulfokine 4 precursor
FvH4_1g18100	ATPSK3,(FORMER,SYMBOL),ATPSK4,PSK4	phytosulfokine 4 precursor
FvH4_4g33930	PCR2	PLANT CADMIUM RESISTANCE 2
FvH4_4g33900	PCR2	PLANT CADMIUM RESISTANCE 2
FvH4_5g35590	ATPMEPCRB	Plant invertase/pectin methylesterase inhibitor superfamily
FvH4_2g25960	ATPMEPCRB	Plant invertase/pectin methylesterase inhibitor superfamily
FvH4_1g03970	PNP-A	plant natriuretic peptide A
FvH4_6g20400	PUB23	plant U-box 23
FvH4_3g32260	PIP2;2,PIP2B	plasma membrane intrinsic protein 2
FvH4_2g29820	ABCG40,ATABCG40,ATPDR12,PDR12	pleiotropic drug resistance 12
FvH4_3g29760	ATPDR6,PDR6	pleiotropic drug resistance 6
FvH4_6g22790	ATPGIP1,PGIP1	polygalacturonase inhibiting protein 1
FvH4_7g16550		Polyketide cyclase/dehydrase and lipid transport superfamily protein
FvH4_5g20770		Protein kinase superfamily protein
FvH4_6g32920	ATRAB1A,ATRABD2B,RAB1A	RAB GTPase homolog 1A
FvH4_2g17970		receptor-like protein kinase-related family protein
FvH4_6g51970	RGLG2	RING domain ligase2
FvH4_5g36230		RING/U-box superfamily protein
FvH4_5g08790		SAUR-like auxin-responsive protein family
FvH4_5g08780		SAUR-like auxin-responsive protein family
FvH4_5g32180		serine-type endopeptidase inhibitors
FvH4_7g03520	SIB1	sigma factor binding protein 1
FvH4_2g16000	sks5	SKU5 similar 5
FvH4_3g03900	ATSTP1,STP1	sugar transporter 1
FvH4_2g23100	AST12,SULTR3;1	sulfate transporter 3;1
FvH4_6g20470	AT-SYR1,ATSYP121,ATSYR1,PEN1,SYP121,SYR1	syntaxin of plants 121
FvH4_6g20460	AT-SYR1,ATSYP121,ATSYR1,PEN1,SYP121,SYR1	syntaxin of plants 121
FvH4_6g11440	ATTPS21,TPS21	terpene synthase 21
FvH4_6g07230	ATPDI11,ATPDIL2-1,MEE30,PDI11,UNE5	thioredoxin family protein
FvH4_2g39210	ATTRX,H1,ATTRX1,TRX1	thioredoxin H-type 1
FvH4_6g00520		Tyrosine phosphatase family protein
FvH4_4g35050	UGT74B1	UDP-glucosyl transferase 74B1
FvH4_5g36980	AtUGT85A2,UGT85A2	UDP-glucosyl transferase 85A2
FvH4_6g39410		UDP-Glycosyltransferase superfamily protein
FvH4_5g36970	ATUGT85A1,UGT85A1	UDP-Glycosyltransferase superfamily protein
FvH4_6g39500		VQ motif-containing protein
FvH4_4g27220		VQ motif-containing protein
FvH4_3g16620		VQ motif-containing protein
FvH4_1g18020		VQ motif-containing protein
FvH4_7g04820	ZIFL1	zinc induced facilitator-like 1
FvH4_7g15450		desiccation protectant protein Lea14 homolog
FvH4_4g19070		major allergen Pru ar 1-like
FvH4_4g18860		major allergen Pru ar 1-like
FvH4_3g29810		pleiotropic drug resistance protein 2-like
FvH4_3g10950		tetrahydrocannabinolic acid synthase-like
FvH4_2g25200		glutathione S-transferase-like
FvH4_2g07430		allene oxide synthase-like
FvH4_1g15600		patatin-like protein
FvH4_1g08500		12-oxophytodienoate reductase 3-like
FvH4_1g01370		cysteine-rich receptor-like protein kinase 7

## Sheet: Sheet2
Table S9-2 Transcription factors during lesion development. Corresponds to Fig. 7
S6
gene id	gene name	description
FvH4_2g27430	ANAC002,ATAF1	NAC (No Apical Meristem) domain transcriptional regulator superfamily protein
FvH4_2g38300	HSP90.7	Chaperone protein htpG family protein
FvH4_4g23480	WRKY75	WRKY DNA-binding protein 75
FvH4_5g11500	BIP,BIP2	Heat shock protein 70 (Hsp 70) family protein
FvH4_6g14410		C2H2-type zinc finger family protein
FvH4_6g35140	JAZ2,TIFY10B	TIFY domain/Divergent CCT motif family protein
FvH4_7g21880	ZAT11	C2H2 and C2HC zinc fingers superfamily protein
S12
gene id	gene name	description
FvH4_4g23480	WRKY75	WRKY DNA-binding protein 75
FvH4_6g53770	WRKY75	WRKY DNA-binding protein 75
FvH4_1g16030	HSF4	heat shock factor 4
FvH4_6g19430	anac090,NAC090	NAC domain containing protein 90
FvH4_5g11500	BIP,BIP2	Heat shock protein 70 (Hsp 70) family protein
FvH4_2g38300	HSP90.7	Chaperone protein htpG family protein
FvH4_6g14410		C2H2-type zinc finger family protein
FvH4_3g05370	JAZ8,TIFY5A	jasmonate-zim-domain protein 8
FvH4_3g11860	anac042,NAC042	NAC domain containing protein 42
FvH4_7g16150	WRKY46	WRKY DNA-binding protein 46
FvH4_7g26920	ERF-1	ethylene responsive element binding factor 1
FvH4_7g21880	ZAT11	C2H2 and C2HC zinc fingers superfamily protein
FvH4_5g10850		Basic helix-loop-helix (bHLH) DNA-binding family protein
FvH4_2g27430	ANAC002,ATAF1	NAC (No Apical Meristem) domain transcriptional regulator superfamily protein
FvH4_2g13240		Integrase-type DNA-binding superfamily protein
FvH4_1g25150	ANAC002,ATAF1	NAC (No Apical Meristem) domain transcriptional regulator superfamily protein
FvH4_3g35050		C2H2-type zinc finger family protein
FvH4_2g33250	STZ,ZAT10	salt tolerance zinc finger
FvH4_4g20230	WRKY48	WRKY DNA-binding protein 48
FvH4_3g01700	WRKY6	WRKY family transcription factor
FvH4_5g11930	MYB62	myb domain protein 62
FvH4_3g20120	RMA3	RING membrane-anchor 3
FvH4_2g17620	AGD11	ARF-GAP domain 11
FvH4_3g35040		C2H2-type zinc finger family protein
FvH4_4g20750	MYB78	myb domain protein 78
FvH4_1g08370	MYB5	myb domain protein 5
FvH4_5g03210	WRKY29	WRKY family transcription factor
FvH4_6g35140	JAZ2,TIFY10B	TIFY domain/Divergent CCT motif family protein
FvH4_6g07630		basic helix-loop-helix (bHLH) DNA-binding superfamily protein
FvH4_5g04370	WRKY53	WRKY family transcription factor
